# Supplementary material for: Reconstructing clonal tree for phylo-phenotypic characterization of cancer using single-cell transcriptomics
Source: Nat Commun. 2023 Feb 22;14:982. doi: 10.1038/s41467-023-36202-y (PMC9946941; doi:10.1038/s41467-023-36202-y)
Supplement: Supplementary file 3 — Supplementary Data 1 [file 41467_2023_36202_MOESM3_ESM.xlsx]

## Sheet: Sheet1
ID	CHR	POS	CloneName	Excluded	PhylEx
s0	1	33282970	ABCDEFGHI	0	0_0
s1	1	204380633	ABCDEFGI	1	0_0
s2	8	11696163	ABCD	0	0_0_0
s3	8	27667987	ABCD	0	0_0_0
s4	8	42330015	ABCDEFGHI	0	0_0
s5	9	132575848	BCD	1	0_0_0_0
s6	9	139835525	ABCDEFGHI	0	0_0
s7	10	12257806	ABCDEFGHI	0	0_0
s8	10	35625317	ABCDEFGHI	0	0_0
s9	10	89577594	ABCDEFGHI	0	0_0
s10	10	99330735	EF	0	0_0_1
s11	14	64518882	AEF	1	0_0_1
s12	3	112723833	ABCDEFGHI	0	0_0
s13	3	156869019	ABCDEFGHI	0	0_0
s14	3	185765298	BCDEFGHI	1	0_0
s15	3	194991450	BCDEFGHI	1	0_0
s16	3	196230448	ABCD	0	0_0_0
s17	4	143647014	ABCDEFGHI	0	0_0
s18	4	144434622	ABCDEFGHI	0	0_0
s19	6	16305770	ABCDEFGHI	0	0_0_0
s20	6	34556667	ABCD	0	0_0_0
s21	11	34133691	ABCDEFGHI	0	0_0
s22	11	46418028	EF	0	0_0_1
s23	11	62415310	ABCDEFGHI	0	0_0
s24	11	68671264	EF	0	0_0_1
s25	11	118901394	BCDEFGHI	1	0_0
s26	12	22778316	ABCDG	1	0_0_0
s27	12	53461482	ABCDEFGHI	0	0_0
s28	12	123943542	EF	0	0_0_1
s29	13	33284083	BDEFGHI	1	0_0
s30	13	52027500	ABCDEGH	1	0_0
s31	15	64455312	BCDEFH	1	0_0
s32	16	28844777	ABCDEFGHI	0	0_0
s33	16	30080722	CD	0	0_0_0_0
s34	16	30779795	EF	0	0_0_1
s35	16	71496100	ABCDEFGHI	0	0_0
s36	16	71842995	ABCDEFGHI	0	0_0
s37	16	74640965	C	0	0_0_0_0_0
s38	17	7221483	BCD	1	0_0_0_0
s39	17	7578265	ABCDEFGHI	0	0_0
s40	17	27228158	ABCDEFGHI	0	0_0
s41	17	38545808	ABCD	0	0_0_0_0
s42	17	47591517	ABCD	0	0_0_0
s43	17	73703476	EF	0	0_0_1
s44	17	74621404	ABCDE	1	0_0_0
s45	18	33607213	ABCD	0	0_0_0
s46	19	34719797	BEF	1	0_0_1
s47	19	38697314	AEFG	1	0_0_1
s48	19	39077200	ABCDEFGHI	0	0_0
s49	19	39833202	ACDEFGHI	1	0_0
s50	19	46916701	ABCDE	1	0_0_0
s51	19	49128806	ABCDEFGHI	0	0_0
s52	19	58898686	CDI	1	0_0_0_0
s53	2	61647892	EFGHI	0	0_0_1
s54	2	174219585	ABI	1	0_0_0_1
s55	2	201438193	ABCDEFGHI	0	0_0
s56	20	34538118	EF	0	0_0_1
s57	22	24938240	ABCD	0	0_0_0
s58	22	36661420	ABCDI	1	0_0
s59	22	36737533	ABCDEFGHI	0	0_0
s60	5	54706386	ABCD	0	0_0_0
s61	7	72954500	ABCD	0	0_0_0
s62	7	100484521	ABCDGHI	1	0_0_0
s63	7	105190847	CD	0	0_0_0_0
s64	7	152345996	ABCDEFGHI	0	0_0
s65	X	44383278	ACD	1	0_0_0_0
s66	X	75393475	EF	0	0_0_1
