# Supplementary material for: Reconstructing clonal tree for phylo-phenotypic characterization of cancer using single-cell transcriptomics
Source: Nat Commun. 2023 Feb 22;14:982. doi: 10.1038/s41467-023-36202-y (PMC9946941; doi:10.1038/s41467-023-36202-y)
Supplement: Supplementary file 4 — Supplementary Data 2 [file 41467_2023_36202_MOESM4_ESM.xlsx]

## Sheet: Sheet1
Abs Cancer Cells	Name	Clone	Isotype	Fluorophore	Company	Cat#	Dilution
x	CD45	HI30	IgG1 (mouse)	Pacific Blue	BioLegend	304022	1:40
x	Ep-CAM (CD326)	9C4	IgG2b (mouse)	PE	BioLegend	324206	1:40
x	Human TruStain FcX (Fc Block)	mix	mix	none	BioLegend	422302	1:100
dye	Zombie Live/Dead			Ultraviolet	BioLegend	423107	1:100
