# Supplementary material for: Reconstructing clonal tree for phylo-phenotypic characterization of cancer using single-cell transcriptomics
Source: Nat Commun. 2023 Feb 22;14:982. doi: 10.1038/s41467-023-36202-y (PMC9946941; doi:10.1038/s41467-023-36202-y)
Supplement: Supplementary file 5 — Supplementary Data 3 [file 41467_2023_36202_MOESM5_ESM.xlsx]

## Sheet: Sheet1
Oligo	Vendor	Purification	Working concentration	Sequence
Smartseq3_OligodT30VN	IDT	HPLC	100uM	/5Biosg/ACGAGCATCAGCAGCATACGATTTTTTTTTTTTTTTTTTTTTTTTTTTTTTVN
Smartseq3_N8_TSO	IDT	RNase-Free HPLC	100uM	/5Biosg/AGAGACAGATTGCGCAATGNNNNNNNNrGrGrG
Fwd_PCR_primer	IDT	HPLC	100uM	TCGTCGGCAGCGTCAGATGTGTATAAGAGACAGATTGCGCAA*T*G
Rev_PCR_primer	IDT	HPLC	100uM	ACGAGCATCAGCAGCATAC*G*A
