# Supplementary material for: Reconstructing clonal tree for phylo-phenotypic characterization of cancer using single-cell transcriptomics
Source: Nat Commun. 2023 Feb 22;14:982. doi: 10.1038/s41467-023-36202-y (PMC9946941; doi:10.1038/s41467-023-36202-y)
Supplement: Supplementary file 7 — Source Data [file 41467_2023_36202_MOESM7_ESM.zip]

Archive with 54 entries (53 files):
- SourceData/
- SourceData/SupplementaryFigure8c.csv
- SourceData/Figure2c-d.csv
- SourceData/SupplementaryFigure6aSNVs.csv
- SourceData/Figure4aSNVs.csv
- SourceData/SupplementaryFigure8d-e.csv
- SourceData/Figure2a-b.csv
- SourceData/Figure2e-f.csv
- SourceData/SupplementaryFigure8f.csv
- SourceData/SupplementaryFigure4e.csv
- SourceData/SupplementaryFigure4a-d.csv
- SourceData/SupplementaryFigure2b.csv
- SourceData/SupplementaryFigure3d.csv
- SourceData/SupplementaryFigure2a.csv
- SourceData/Table3.csv
- SourceData/SupplementaryTable3.csv
- SourceData/SupplementaryFigure3a.csv
- SourceData/SupplementaryFigure8a-b.csv
- __MACOSX/SourceData/._SupplementaryFigure8a-b.csv
- SourceData/SupplementaryTable2.csv
- SourceData/SupplementaryFigure3b.csv
- SourceData/SupplementaryFigure3c.csv
- SourceData/Table1.csv
- SourceData/Figure1e-f.csv
- SourceData/SupplementaryFigure6aCells.csv
- SourceData/Figure4c.csv
- SourceData/SupplementaryFigure1e-f.csv
- SourceData/SupplementaryFigure1a-b.csv
- SourceData/Table2_SupplementaryFigure8c.csv
- SourceData/Figure4b.csv
- SourceData/Figure4f.csv
- SourceData/SupplementaryFigure1c-d.csv
- SourceData/Figure4e.csv
- SourceData/Figure4d.csv
- SourceData/SupplementaryFigure4bCells.csv
- SourceData/SupplementaryFigure5a-f.csv
- SourceData/SupplementaryFigure7e.csv
- SourceData/SupplementaryFigure4bSNVs.csv
- SourceData/SupplementaryFigure7d.csv
- SourceData/Figure3f.csv
- SourceData/Figure3d.csv
- SourceData/SupplementaryFigure7f.csv
- SourceData/Figure4aCells.csv
- SourceData/SupplementaryFigure6c.csv
- SourceData/SupplementaryFigure7g.csv
- SourceData/Figure3e.csv
- SourceData/SupplementaryFigure7c.csv
- SourceData/SupplementaryFigure6f.csv
- SourceData/SupplementaryFigure7b.csv
- SourceData/Figure3b.csv
- SourceData/SupplementaryFigure6d.csv
- SourceData/SupplementaryFigure7a.csv
- SourceData/SupplementaryFigure6e.csv
- SourceData/Figure3c.csv
