# Supplementary material for: Reconstructing clonal tree for phylo-phenotypic characterization of cancer using single-cell transcriptomics
Source: Nat Commun. 2023 Feb 22;14:982. doi: 10.1038/s41467-023-36202-y (PMC9946941; doi:10.1038/s41467-023-36202-y)
Supplement: Supplementary file 7 — Source Data [file 41467_2023_36202_MOESM7_ESM.zip › SourceData/SupplementaryFigure8c.csv]

sample	coverage	type
possorted_genome_bam-AAACCTGAGTGACTCT-1	2	10x
possorted_genome_bam-AAACCTGCAGCCTTTC-1	0	10x
possorted_genome_bam-AAACCTGCAGCTGGCT-1	1	10x
possorted_genome_bam-AAACCTGCATAAAGGT-1	1	10x
possorted_genome_bam-AAACCTGGTTCGTCTC-1	0	10x
possorted_genome_bam-AAACCTGTCACCACCT-1	0	10x
possorted_genome_bam-AAACCTGTCATAGCAC-1	0	10x
possorted_genome_bam-AAACCTGTCCTAGTGA-1	2	10x
possorted_genome_bam-AAACCTGTCGCCATAA-1	1	10x
possorted_genome_bam-AAACCTGTCGTATCAG-1	0	10x
possorted_genome_bam-AAACGGGAGCTAACTC-1	0	10x
possorted_genome_bam-AAACGGGCAGATGGCA-1	1	10x
possorted_genome_bam-AAACGGGCAGCAGTTT-1	1	10x
possorted_genome_bam-AAACGGGCAGTGAGTG-1	0	10x
possorted_genome_bam-AAACGGGCATTAGGCT-1	3	10x
possorted_genome_bam-AAACGGGGTAGCGATG-1	0	10x
possorted_genome_bam-AAACGGGGTAGTGAAT-1	0	10x
possorted_genome_bam-AAACGGGGTCACACGC-1	0	10x
possorted_genome_bam-AAACGGGGTCCAGTTA-1	0	10x
possorted_genome_bam-AAACGGGGTCGTGGCT-1	0	10x
possorted_genome_bam-AAACGGGGTCTTGATG-1	0	10x
possorted_genome_bam-AAACGGGGTGGTTTCA-1	1	10x
possorted_genome_bam-AAACGGGGTTTGTTTC-1	0	10x
possorted_genome_bam-AAACGGGTCAGAGCTT-1	1	10x
possorted_genome_bam-AAACGGGTCGGAAACG-1	0	10x
possorted_genome_bam-AAAGATGAGACAATAC-1	0	10x
possorted_genome_bam-AAAGATGAGATGGGTC-1	0	10x
possorted_genome_bam-AAAGATGAGCGTCAAG-1	0	10x
possorted_genome_bam-AAAGATGAGCTCAACT-1	0	10x
possorted_genome_bam-AAAGATGAGGACAGAA-1	0	10x
possorted_genome_bam-AAAGATGAGGCTAGAC-1	0	10x
possorted_genome_bam-AAAGATGAGTCATCCA-1	1	10x
possorted_genome_bam-AAAGATGCAGATGAGC-1	0	10x
possorted_genome_bam-AAAGATGCAGCATACT-1	0	10x
possorted_genome_bam-AAAGATGCAGCTCCGA-1	0	10x
possorted_genome_bam-AAAGATGGTCGCATAT-1	0	10x
possorted_genome_bam-AAAGATGGTCTCTCTG-1	0	10x
possorted_genome_bam-AAAGATGGTGTGCGTC-1	1	10x
possorted_genome_bam-AAAGATGTCAAACGGG-1	1	10x
possorted_genome_bam-AAAGATGTCATTCACT-1	0	10x
possorted_genome_bam-AAAGATGTCCCTAATT-1	0	10x
possorted_genome_bam-AAAGATGTCGCTTAGA-1	0	10x
possorted_genome_bam-AAAGATGTCGGTGTTA-1	0	10x
possorted_genome_bam-AAAGATGTCTAACCGA-1	1	10x
possorted_genome_bam-AAAGATGTCTCCCTGA-1	1	10x
possorted_genome_bam-AAAGCAAAGACACGAC-1	0	10x
possorted_genome_bam-AAAGCAAAGGTACTCT-1	1	10x
possorted_genome_bam-AAAGCAAAGTGGTAGC-1	0	10x
possorted_genome_bam-AAAGCAACAGCTGTAT-1	1	10x
possorted_genome_bam-AAAGCAAGTATATGAG-1	0	10x
possorted_genome_bam-AAAGCAAGTATGAAAC-1	0	10x
possorted_genome_bam-AAAGCAAGTGATGCCC-1	2	10x
possorted_genome_bam-AAAGCAAGTGCAACTT-1	1	10x
possorted_genome_bam-AAAGCAAGTGTGAATA-1	2	10x
possorted_genome_bam-AAAGCAATCAATCTCT-1	0	10x
possorted_genome_bam-AAAGCAATCACAAACC-1	3	10x
possorted_genome_bam-AAAGCAATCCGCAGTG-1	0	10x
possorted_genome_bam-AAAGCAATCCTTGACC-1	1	10x
possorted_genome_bam-AAAGCAATCGCTTAGA-1	3	10x
possorted_genome_bam-AAAGTAGAGCAACGGT-1	0	10x
possorted_genome_bam-AAAGTAGAGCCTATGT-1	0	10x
possorted_genome_bam-AAAGTAGAGGTTCCTA-1	1	10x
possorted_genome_bam-AAAGTAGAGTCATGCT-1	0	10x
possorted_genome_bam-AAAGTAGCACAGGCCT-1	0	10x
possorted_genome_bam-AAAGTAGCACCGAATT-1	0	10x
possorted_genome_bam-AAAGTAGGTAGAGTGC-1	0	10x
possorted_genome_bam-AAAGTAGGTCGCTTCT-1	0	10x
possorted_genome_bam-AAAGTAGGTCTCAACA-1	0	10x
possorted_genome_bam-AAAGTAGTCACCACCT-1	3	10x
possorted_genome_bam-AAAGTAGTCATCTGTT-1	0	10x
possorted_genome_bam-AAATGCCAGCTAGTTC-1	1	10x
possorted_genome_bam-AAATGCCCAATTGCTG-1	0	10x
possorted_genome_bam-AAATGCCCACACCGCA-1	0	10x
possorted_genome_bam-AAATGCCCACGTGAGA-1	0	10x
possorted_genome_bam-AAATGCCCAGCTCCGA-1	2	10x
possorted_genome_bam-AAATGCCCAGGATCGA-1	0	10x
possorted_genome_bam-AAATGCCGTCCAGTAT-1	1	10x
possorted_genome_bam-AAATGCCGTCGACTGC-1	0	10x
possorted_genome_bam-AAATGCCGTCGAGTTT-1	0	10x
possorted_genome_bam-AAATGCCGTTACGTCA-1	0	10x
possorted_genome_bam-AAATGCCTCCAGAGGA-1	0	10x
possorted_genome_bam-AAATGCCTCCTACAGA-1	0	10x
possorted_genome_bam-AACACGTAGAGGTTAT-1	0	10x
possorted_genome_bam-AACACGTAGCCCGAAA-1	1	10x
possorted_genome_bam-AACACGTAGCTCCTCT-1	0	10x
possorted_genome_bam-AACACGTAGTTACGGG-1	1	10x
possorted_genome_bam-AACACGTCAAGAGGCT-1	1	10x
possorted_genome_bam-AACACGTCACGAAGCA-1	0	10x
possorted_genome_bam-AACACGTCATCACGAT-1	0	10x
possorted_genome_bam-AACACGTGTGCGCTTG-1	2	10x
possorted_genome_bam-AACACGTGTTCACGGC-1	0	10x
possorted_genome_bam-AACCATGAGACTTTCG-1	0	10x
possorted_genome_bam-AACCATGAGCCCAGCT-1	3	10x
possorted_genome_bam-AACCATGAGGACACCA-1	0	10x
possorted_genome_bam-AACCATGAGGATATAC-1	1	10x
possorted_genome_bam-AACCATGCAAACTGTC-1	0	10x
possorted_genome_bam-AACCATGCAAGAAGAG-1	0	10x
possorted_genome_bam-AACCATGCAGACAAGC-1	1	10x
possorted_genome_bam-AACCATGCAGATAATG-1	0	10x
possorted_genome_bam-AACCATGCATAGAAAC-1	1	10x
possorted_genome_bam-AACCATGGTTCTCATT-1	0	10x
possorted_genome_bam-AACCATGTCAATAAGG-1	0	10x
possorted_genome_bam-AACCATGTCCGTACAA-1	4	10x
possorted_genome_bam-AACCATGTCGCGCCAA-1	0	10x
possorted_genome_bam-AACCATGTCTGGTATG-1	1	10x
possorted_genome_bam-AACCGCGAGAGCCTAG-1	0	10x
possorted_genome_bam-AACCGCGAGATAGGAG-1	1	10x
possorted_genome_bam-AACCGCGAGCCCTAAT-1	0	10x
possorted_genome_bam-AACCGCGAGGCTCTTA-1	0	10x
possorted_genome_bam-AACCGCGAGTGGTAGC-1	0	10x
possorted_genome_bam-AACCGCGCATTGGCGC-1	2	10x
possorted_genome_bam-AACCGCGGTAAGAGAG-1	0	10x
possorted_genome_bam-AACCGCGGTATATCCG-1	0	10x
possorted_genome_bam-AACCGCGGTATTACCG-1	2	10x
possorted_genome_bam-AACCGCGTCCTTGCCA-1	0	10x
possorted_genome_bam-AACGTTGAGTTCGCGC-1	0	10x
possorted_genome_bam-AACGTTGCACATTAGC-1	0	10x
possorted_genome_bam-AACGTTGCACCGTTGG-1	0	10x
possorted_genome_bam-AACGTTGCAGCTCGCA-1	0	10x
possorted_genome_bam-AACGTTGCAGTTTACG-1	1	10x
possorted_genome_bam-AACGTTGCATCGACGC-1	1	10x
possorted_genome_bam-AACGTTGGTAAAGTCA-1	0	10x
possorted_genome_bam-AACGTTGGTAAGTGGC-1	0	10x
possorted_genome_bam-AACGTTGGTAGCCTCG-1	0	10x
possorted_genome_bam-AACGTTGGTAGGCTGA-1	1	10x
possorted_genome_bam-AACGTTGGTATTAGCC-1	0	10x
possorted_genome_bam-AACGTTGGTCAATGTC-1	1	10x
possorted_genome_bam-AACGTTGGTCGCATCG-1	0	10x
possorted_genome_bam-AACGTTGGTCTTGCGG-1	0	10x
possorted_genome_bam-AACGTTGGTGCCTGGT-1	0	10x
possorted_genome_bam-AACGTTGGTTAAGGGC-1	1	10x
possorted_genome_bam-AACGTTGTCAGAGCTT-1	1	10x
possorted_genome_bam-AACGTTGTCAGCGATT-1	0	10x
possorted_genome_bam-AACTCAGAGACAATAC-1	0	10x
possorted_genome_bam-AACTCAGAGGGAACGG-1	0	10x
possorted_genome_bam-AACTCAGAGTTGAGAT-1	0	10x
possorted_genome_bam-AACTCAGAGTTGCAGG-1	0	10x
possorted_genome_bam-AACTCAGCAAAGTCAA-1	1	10x
possorted_genome_bam-AACTCAGCAATACGCT-1	0	10x
possorted_genome_bam-AACTCAGCACATCTTT-1	1	10x
possorted_genome_bam-AACTCAGCACTCGACG-1	0	10x
possorted_genome_bam-AACTCAGCAGTCAGCC-1	0	10x
possorted_genome_bam-AACTCAGCAGTTCCCT-1	0	10x
possorted_genome_bam-AACTCAGGTATATGGA-1	0	10x
possorted_genome_bam-AACTCAGGTGACCAAG-1	0	10x
possorted_genome_bam-AACTCAGGTGACTCAT-1	0	10x
possorted_genome_bam-AACTCAGGTTACGGAG-1	0	10x
possorted_genome_bam-AACTCAGGTTCTGTTT-1	2	10x
possorted_genome_bam-AACTCAGTCAAACCAC-1	0	10x
possorted_genome_bam-AACTCAGTCAACACTG-1	0	10x
possorted_genome_bam-AACTCAGTCCAAACTG-1	3	10x
possorted_genome_bam-AACTCAGTCCCACTTG-1	1	10x
possorted_genome_bam-AACTCAGTCGAGGTAG-1	2	10x
possorted_genome_bam-AACTCAGTCGCCATAA-1	0	10x
possorted_genome_bam-AACTCCCAGAGAGCTC-1	2	10x
possorted_genome_bam-AACTCCCAGATCCGAG-1	0	10x
possorted_genome_bam-AACTCCCAGCAATCTC-1	0	10x
possorted_genome_bam-AACTCCCAGCTTTGGT-1	2	10x
possorted_genome_bam-AACTCCCAGGATGTAT-1	1	10x
possorted_genome_bam-AACTCCCCAAGGACAC-1	2	10x
possorted_genome_bam-AACTCCCCAGACGTAG-1	0	10x
possorted_genome_bam-AACTCCCCAGCATACT-1	0	10x
possorted_genome_bam-AACTCCCCAGCTCGCA-1	1	10x
possorted_genome_bam-AACTCCCGTAAGGATT-1	0	10x
possorted_genome_bam-AACTCCCGTACATGTC-1	0	10x
possorted_genome_bam-AACTCCCGTCAGTGGA-1	0	10x
possorted_genome_bam-AACTCCCTCAGATAAG-1	2	10x
possorted_genome_bam-AACTCCCTCCATGAAC-1	0	10x
possorted_genome_bam-AACTCTTAGAAAGTGG-1	0	10x
possorted_genome_bam-AACTCTTAGCAGACTG-1	1	10x
possorted_genome_bam-AACTCTTAGGACTGGT-1	0	10x
possorted_genome_bam-AACTCTTAGGCGACAT-1	0	10x
possorted_genome_bam-AACTCTTCACGCGAAA-1	0	10x
possorted_genome_bam-AACTCTTCACTCTGTC-1	1	10x
possorted_genome_bam-AACTCTTCAGAGTGTG-1	0	10x
possorted_genome_bam-AACTCTTGTCAGATAA-1	0	10x
possorted_genome_bam-AACTCTTGTCCAGTGC-1	1	10x
possorted_genome_bam-AACTCTTGTCTAGTCA-1	0	10x
possorted_genome_bam-AACTCTTGTTCCACAA-1	0	10x
possorted_genome_bam-AACTCTTTCACCATAG-1	0	10x
possorted_genome_bam-AACTCTTTCCGCATCT-1	0	10x
possorted_genome_bam-AACTCTTTCGGCTACG-1	0	10x
possorted_genome_bam-AACTCTTTCTGGAGCC-1	0	10x
possorted_genome_bam-AACTGGTAGAGCTGGT-1	0	10x
possorted_genome_bam-AACTGGTAGATGTGGC-1	2	10x
possorted_genome_bam-AACTGGTAGCGTTCCG-1	0	10x
possorted_genome_bam-AACTGGTCACGAGGTA-1	1	10x
possorted_genome_bam-AACTGGTGTAATAGCA-1	0	10x
possorted_genome_bam-AACTGGTTCTGATACG-1	0	10x
possorted_genome_bam-AACTTTCAGCAAATCA-1	0	10x
possorted_genome_bam-AACTTTCAGCACGCCT-1	0	10x
possorted_genome_bam-AACTTTCAGCGGATCA-1	0	10x
possorted_genome_bam-AACTTTCAGTCATGCT-1	0	10x
possorted_genome_bam-AACTTTCCAACGATGG-1	0	10x
possorted_genome_bam-AACTTTCCAGGTCCAC-1	2	10x
possorted_genome_bam-AACTTTCGTAGTAGTA-1	0	10x
possorted_genome_bam-AACTTTCGTCGGCATC-1	0	10x
possorted_genome_bam-AACTTTCGTGCCTGCA-1	0	10x
possorted_genome_bam-AACTTTCGTTAGTGGG-1	0	10x
possorted_genome_bam-AACTTTCTCATCGATG-1	0	10x
possorted_genome_bam-AACTTTCTCCTGTACC-1	0	10x
possorted_genome_bam-AAGACCTAGAATGTGT-1	1	10x
possorted_genome_bam-AAGACCTAGATGTTAG-1	0	10x
possorted_genome_bam-AAGACCTAGCCCAGCT-1	0	10x
possorted_genome_bam-AAGACCTAGCCCGAAA-1	0	10x
possorted_genome_bam-AAGACCTAGTACGACG-1	0	10x
possorted_genome_bam-AAGACCTCACCTTGTC-1	0	10x
possorted_genome_bam-AAGACCTCATTCACTT-1	0	10x
possorted_genome_bam-AAGACCTGTACAGTGG-1	2	10x
possorted_genome_bam-AAGACCTTCATGCATG-1	1	10x
possorted_genome_bam-AAGACCTTCCACGAAT-1	0	10x
possorted_genome_bam-AAGACCTTCGGCGGTT-1	0	10x
possorted_genome_bam-AAGCCGCAGAATTGTG-1	1	10x
possorted_genome_bam-AAGCCGCAGCGATAGC-1	0	10x
possorted_genome_bam-AAGCCGCCAAGCCGTC-1	3	10x
possorted_genome_bam-AAGCCGCCAATAGAGT-1	0	10x
possorted_genome_bam-AAGCCGCCAATGGACG-1	1	10x
possorted_genome_bam-AAGCCGCCAGCCTTTC-1	2	10x
possorted_genome_bam-AAGCCGCCATGAAGTA-1	1	10x
possorted_genome_bam-AAGCCGCGTATTAGCC-1	0	10x
possorted_genome_bam-AAGCCGCGTCTTTCAT-1	0	10x
possorted_genome_bam-AAGCCGCGTGCCTGTG-1	0	10x
possorted_genome_bam-AAGCCGCTCCCTGACT-1	0	10x
possorted_genome_bam-AAGCCGCTCGGACAAG-1	0	10x
possorted_genome_bam-AAGCCGCTCTCCTATA-1	1	10x
possorted_genome_bam-AAGCCGCTCTCTTGAT-1	0	10x
possorted_genome_bam-AAGGAGCAGAGACTAT-1	0	10x
possorted_genome_bam-AAGGAGCAGTCTCGGC-1	0	10x
possorted_genome_bam-AAGGAGCAGTTGAGAT-1	0	10x
possorted_genome_bam-AAGGAGCCAACTTGAC-1	1	10x
possorted_genome_bam-AAGGAGCCACCACCAG-1	0	10x
possorted_genome_bam-AAGGAGCCACTCGACG-1	1	10x
possorted_genome_bam-AAGGAGCCAGCTGCTG-1	3	10x
possorted_genome_bam-AAGGAGCCAGGGTTAG-1	0	10x
possorted_genome_bam-AAGGAGCTCCGCTGTT-1	1	10x
possorted_genome_bam-AAGGAGCTCTACTATC-1	2	10x
possorted_genome_bam-AAGGAGCTCTGACCTC-1	1	10x
possorted_genome_bam-AAGGAGCTCTGCCCTA-1	1	10x
possorted_genome_bam-AAGGCAGAGAAACCGC-1	0	10x
possorted_genome_bam-AAGGCAGAGATATACG-1	0	10x
possorted_genome_bam-AAGGCAGAGCTTTGGT-1	0	10x
possorted_genome_bam-AAGGCAGAGGACAGAA-1	1	10x
possorted_genome_bam-AAGGCAGAGTCCAGGA-1	0	10x
possorted_genome_bam-AAGGCAGCACAGGCCT-1	0	10x
possorted_genome_bam-AAGGCAGCACATCCAA-1	0	10x
possorted_genome_bam-AAGGCAGCACCAGTTA-1	4	10x
possorted_genome_bam-AAGGCAGCAGCTCCGA-1	0	10x
possorted_genome_bam-AAGGCAGCAGCTCGCA-1	4	10x
possorted_genome_bam-AAGGCAGGTAAGTAGT-1	0	10x
possorted_genome_bam-AAGGCAGTCAGCGATT-1	0	10x
possorted_genome_bam-AAGGCAGTCCAAACAC-1	0	10x
possorted_genome_bam-AAGGCAGTCGCGTTTC-1	0	10x
possorted_genome_bam-AAGGCAGTCGTCGTTC-1	0	10x
possorted_genome_bam-AAGGCAGTCTACCAGA-1	0	10x
possorted_genome_bam-AAGGCAGTCTGCCCTA-1	2	10x
possorted_genome_bam-AAGGTTCAGAGTCGGT-1	2	10x
possorted_genome_bam-AAGGTTCAGTACATGA-1	1	10x
possorted_genome_bam-AAGGTTCAGTCGATAA-1	0	10x
possorted_genome_bam-AAGGTTCAGTGTCCCG-1	0	10x
possorted_genome_bam-AAGGTTCCAACCGCCA-1	1	10x
possorted_genome_bam-AAGGTTCCAATGGACG-1	1	10x
possorted_genome_bam-AAGGTTCCAATGGATA-1	0	10x
possorted_genome_bam-AAGGTTCCACGCTTTC-1	0	10x
possorted_genome_bam-AAGGTTCCAGCTGGCT-1	0	10x
possorted_genome_bam-AAGGTTCCAGGATCGA-1	1	10x
possorted_genome_bam-AAGGTTCCATTAGCCA-1	0	10x
possorted_genome_bam-AAGGTTCGTACATGTC-1	1	10x
possorted_genome_bam-AAGGTTCGTAGATTAG-1	0	10x
possorted_genome_bam-AAGGTTCGTATCTGCA-1	0	10x
possorted_genome_bam-AAGGTTCGTCGCCATG-1	0	10x
possorted_genome_bam-AAGGTTCGTGAGGGTT-1	0	10x
possorted_genome_bam-AAGGTTCGTGCCTTGG-1	0	10x
possorted_genome_bam-AAGGTTCTCAAACGGG-1	0	10x
possorted_genome_bam-AAGGTTCTCACAACGT-1	1	10x
possorted_genome_bam-AAGGTTCTCTCATTCA-1	0	10x
possorted_genome_bam-AAGGTTCTCTCGTTTA-1	0	10x
possorted_genome_bam-AAGGTTCTCTGGCGTG-1	0	10x
possorted_genome_bam-AAGTCTGAGCCTCGTG-1	0	10x
possorted_genome_bam-AAGTCTGAGCTTTGGT-1	0	10x
possorted_genome_bam-AAGTCTGAGGCTAGGT-1	0	10x
possorted_genome_bam-AAGTCTGCAATGACCT-1	3	10x
possorted_genome_bam-AAGTCTGCAGTATGCT-1	0	10x
possorted_genome_bam-AAGTCTGCAGTGGAGT-1	0	10x
possorted_genome_bam-AAGTCTGCAGTTCATG-1	0	10x
possorted_genome_bam-AAGTCTGGTATAGGTA-1	0	10x
possorted_genome_bam-AAGTCTGGTGGCCCTA-1	0	10x
possorted_genome_bam-AAGTCTGTCAGCTCTC-1	1	10x
possorted_genome_bam-AAGTCTGTCGAACTGT-1	1	10x
possorted_genome_bam-AATCCAGAGACTGTAA-1	0	10x
possorted_genome_bam-AATCCAGAGCCCAATT-1	0	10x
possorted_genome_bam-AATCCAGAGCCGCCTA-1	0	10x
possorted_genome_bam-AATCCAGAGTGGTAGC-1	2	10x
possorted_genome_bam-AATCCAGCACCGAAAG-1	0	10x
possorted_genome_bam-AATCCAGCACGTCTCT-1	1	10x
possorted_genome_bam-AATCCAGCATCCTAGA-1	0	10x
possorted_genome_bam-AATCCAGGTGTAATGA-1	0	10x
possorted_genome_bam-AATCCAGGTGTCCTCT-1	0	10x
possorted_genome_bam-AATCCAGTCGGCGGTT-1	0	10x
possorted_genome_bam-AATCCAGTCTCGTTTA-1	0	10x
possorted_genome_bam-AATCCAGTCTTGACGA-1	0	10x
possorted_genome_bam-AATCGGTAGATGTAAC-1	0	10x
possorted_genome_bam-AATCGGTAGCTAAACA-1	2	10x
possorted_genome_bam-AATCGGTAGTTACCCA-1	0	10x
possorted_genome_bam-AATCGGTCAAGGGTCA-1	0	10x
possorted_genome_bam-AATCGGTCAGTTTACG-1	0	10x
possorted_genome_bam-AATCGGTGTAGATTAG-1	0	10x
possorted_genome_bam-AATCGGTGTATTCTCT-1	0	10x
possorted_genome_bam-AATCGGTGTTCTCATT-1	0	10x
possorted_genome_bam-AATCGGTTCATTTGGG-1	1	10x
possorted_genome_bam-AATCGGTTCGGTCCGA-1	1	10x
possorted_genome_bam-AATCGGTTCTTTCCTC-1	0	10x
possorted_genome_bam-ACACCAAAGCACAGGT-1	1	10x
possorted_genome_bam-ACACCAAAGGAGTACC-1	2	10x
possorted_genome_bam-ACACCAACAACGATGG-1	0	10x
possorted_genome_bam-ACACCAACAAGCGATG-1	1	10x
possorted_genome_bam-ACACCAACACTTCGAA-1	0	10x
possorted_genome_bam-ACACCAACAGGTCGTC-1	0	10x
possorted_genome_bam-ACACCAAGTAAATGAC-1	1	10x
possorted_genome_bam-ACACCAAGTCCTCTTG-1	0	10x
possorted_genome_bam-ACACCAATCAATACCG-1	1	10x
possorted_genome_bam-ACACCAATCGAGAGCA-1	0	10x
possorted_genome_bam-ACACCAATCGGGAGTA-1	2	10x
possorted_genome_bam-ACACCAATCTATGTGG-1	0	10x
possorted_genome_bam-ACACCAATCTCAAGTG-1	0	10x
possorted_genome_bam-ACACCAATCTGATTCT-1	0	10x
possorted_genome_bam-ACACCCTAGAGGTACC-1	0	10x
possorted_genome_bam-ACACCCTAGCTAGTTC-1	3	10x
possorted_genome_bam-ACACCCTAGGCTAGAC-1	2	10x
possorted_genome_bam-ACACCCTAGGGAGTAA-1	0	10x
possorted_genome_bam-ACACCCTAGTACGTTC-1	0	10x
possorted_genome_bam-ACACCCTAGTCAATAG-1	0	10x
possorted_genome_bam-ACACCCTCAAAGGTGC-1	1	10x
possorted_genome_bam-ACACCCTCACTATCTT-1	1	10x
possorted_genome_bam-ACACCCTCAGACGCTC-1	0	10x
possorted_genome_bam-ACACCCTCAGACTCGC-1	0	10x
possorted_genome_bam-ACACCCTCAGCTGTTA-1	1	10x
possorted_genome_bam-ACACCCTCATCTATGG-1	0	10x
possorted_genome_bam-ACACCCTCATTTGCTT-1	0	10x
possorted_genome_bam-ACACCCTGTAAGGGAA-1	1	10x
possorted_genome_bam-ACACCCTGTAGAAAGG-1	0	10x
possorted_genome_bam-ACACCCTGTCACACGC-1	0	10x
possorted_genome_bam-ACACCCTGTGTGAAAT-1	0	10x
possorted_genome_bam-ACACCCTGTTGCCTCT-1	1	10x
possorted_genome_bam-ACACCCTGTTTGTGTG-1	0	10x
possorted_genome_bam-ACACCCTTCGGTGTTA-1	0	10x
possorted_genome_bam-ACACCCTTCTACTATC-1	1	10x
possorted_genome_bam-ACACCGGAGACAAAGG-1	0	10x
possorted_genome_bam-ACACCGGAGAGAACAG-1	0	10x
possorted_genome_bam-ACACCGGAGTAGGCCA-1	0	10x
possorted_genome_bam-ACACCGGAGTATTGGA-1	0	10x
possorted_genome_bam-ACACCGGCACCACCAG-1	0	10x
possorted_genome_bam-ACACCGGCAGCATACT-1	1	10x
possorted_genome_bam-ACACCGGCAGTTAACC-1	2	10x
possorted_genome_bam-ACACCGGCATATACGC-1	0	10x
possorted_genome_bam-ACACCGGGTTACCGAT-1	0	10x
possorted_genome_bam-ACACCGGTCCAACCAA-1	0	10x
possorted_genome_bam-ACACCGGTCCACGTTC-1	0	10x
possorted_genome_bam-ACACCGGTCCGGGTGT-1	2	10x
possorted_genome_bam-ACACCGGTCCTTTCGG-1	1	10x
possorted_genome_bam-ACACCGGTCGTACCGG-1	0	10x
possorted_genome_bam-ACACCGGTCTACCAGA-1	1	10x
possorted_genome_bam-ACACCGGTCTCGTATT-1	0	10x
possorted_genome_bam-ACACTGAAGCGTCAAG-1	0	10x
possorted_genome_bam-ACACTGAAGCGTTGCC-1	1	10x
possorted_genome_bam-ACACTGAAGTACGTTC-1	0	10x
possorted_genome_bam-ACACTGACAATGCCAT-1	0	10x
possorted_genome_bam-ACACTGACATCCTTGC-1	1	10x
possorted_genome_bam-ACACTGAGTAAACGCG-1	2	10x
possorted_genome_bam-ACACTGAGTATTACCG-1	0	10x
possorted_genome_bam-ACACTGAGTGAAAGAG-1	0	10x
possorted_genome_bam-ACACTGAGTGACGCCT-1	0	10x
possorted_genome_bam-ACACTGAGTGAGTGAC-1	0	10x
possorted_genome_bam-ACACTGAGTGCATCTA-1	0	10x
possorted_genome_bam-ACACTGATCAGTTCGA-1	2	10x
possorted_genome_bam-ACACTGATCCGCATCT-1	1	10x
possorted_genome_bam-ACACTGATCCGTTGCT-1	0	10x
possorted_genome_bam-ACAGCCGAGCGTTGCC-1	1	10x
possorted_genome_bam-ACAGCCGAGGCCATAG-1	0	10x
possorted_genome_bam-ACAGCCGAGGCCCTTG-1	0	10x
possorted_genome_bam-ACAGCCGCAATAGCGG-1	0	10x
possorted_genome_bam-ACAGCCGCATGTAAGA-1	1	10x
possorted_genome_bam-ACAGCCGTCACAGGCC-1	1	10x
possorted_genome_bam-ACAGCCGTCTTCAACT-1	0	10x
possorted_genome_bam-ACAGCTAAGAGTCTGG-1	0	10x
possorted_genome_bam-ACAGCTAAGAGTGACC-1	0	10x
possorted_genome_bam-ACAGCTAAGGCTAGAC-1	0	10x
possorted_genome_bam-ACAGCTACAGACAAAT-1	1	10x
possorted_genome_bam-ACAGCTACAGACAAGC-1	1	10x
possorted_genome_bam-ACAGCTACATGGAATA-1	0	10x
possorted_genome_bam-ACAGCTAGTAACGCGA-1	1	10x
possorted_genome_bam-ACAGCTAGTCATCGGC-1	0	10x
possorted_genome_bam-ACAGCTATCACGAAGG-1	0	10x
possorted_genome_bam-ACAGCTATCCGTTGTC-1	0	10x
possorted_genome_bam-ACAGCTATCGTGGGAA-1	0	10x
possorted_genome_bam-ACAGCTATCTTCCTTC-1	0	10x
possorted_genome_bam-ACATACGAGATGTGGC-1	0	10x
possorted_genome_bam-ACATACGAGCCACTAT-1	1	10x
possorted_genome_bam-ACATACGAGTGAACAT-1	3	10x
possorted_genome_bam-ACATACGCAATTGCTG-1	0	10x
possorted_genome_bam-ACATACGGTAATTGGA-1	0	10x
possorted_genome_bam-ACATACGGTTAAGTAG-1	0	10x
possorted_genome_bam-ACATACGGTTTGTGTG-1	0	10x
possorted_genome_bam-ACATACGTCCACTCCA-1	1	10x
possorted_genome_bam-ACATACGTCCTCCTAG-1	0	10x
possorted_genome_bam-ACATACGTCGTTACGA-1	0	10x
possorted_genome_bam-ACATACGTCTAACTCT-1	0	10x
possorted_genome_bam-ACATACGTCTACTTAC-1	0	10x
possorted_genome_bam-ACATCAGAGACAGAGA-1	0	10x
possorted_genome_bam-ACATCAGAGATCCCAT-1	0	10x
possorted_genome_bam-ACATCAGAGGGTGTGT-1	0	10x
possorted_genome_bam-ACATCAGAGTGACATA-1	0	10x
possorted_genome_bam-ACATCAGCACAACGTT-1	0	10x
possorted_genome_bam-ACATCAGCATCACGAT-1	0	10x
possorted_genome_bam-ACATCAGGTAAGTTCC-1	0	10x
possorted_genome_bam-ACATCAGGTCGCTTTC-1	1	10x
possorted_genome_bam-ACATCAGGTGAGGCTA-1	0	10x
possorted_genome_bam-ACATCAGGTTAAGAAC-1	1	10x
possorted_genome_bam-ACATCAGGTTAAGACA-1	0	10x
possorted_genome_bam-ACATCAGTCAACCAAC-1	0	10x
possorted_genome_bam-ACATCAGTCAGTGCAT-1	0	10x
possorted_genome_bam-ACATCAGTCATCGATG-1	0	10x
possorted_genome_bam-ACATCAGTCTTCGAGA-1	0	10x
possorted_genome_bam-ACATGGTAGGGCTTCC-1	0	10x
possorted_genome_bam-ACATGGTCACCAGATT-1	0	10x
possorted_genome_bam-ACATGGTCAGCTGTGC-1	2	10x
possorted_genome_bam-ACATGGTCATACGCCG-1	0	10x
possorted_genome_bam-ACATGGTGTAAATGTG-1	0	10x
possorted_genome_bam-ACATGGTGTTATCACG-1	0	10x
possorted_genome_bam-ACATGGTGTTTCGCTC-1	0	10x
possorted_genome_bam-ACATGGTTCTCAAGTG-1	0	10x
possorted_genome_bam-ACCAGTAAGACTAGAT-1	2	10x
possorted_genome_bam-ACCAGTAAGAGACTTA-1	1	10x
possorted_genome_bam-ACCAGTAAGAGTGAGA-1	1	10x
possorted_genome_bam-ACCAGTAAGTCTCGGC-1	1	10x
possorted_genome_bam-ACCAGTAAGTTAAGTG-1	0	10x
possorted_genome_bam-ACCAGTACAGCAGTTT-1	1	10x
possorted_genome_bam-ACCAGTACATACGCTA-1	0	10x
possorted_genome_bam-ACCAGTAGTAAGGGAA-1	0	10x
possorted_genome_bam-ACCAGTAGTCACTTCC-1	0	10x
possorted_genome_bam-ACCAGTAGTTAAAGTG-1	0	10x
possorted_genome_bam-ACCAGTATCAACGCTA-1	0	10x
possorted_genome_bam-ACCAGTATCAAGCCTA-1	2	10x
possorted_genome_bam-ACCAGTATCACAACGT-1	0	10x
possorted_genome_bam-ACCAGTATCACGAAGG-1	1	10x
possorted_genome_bam-ACCAGTATCTCAACTT-1	1	10x
possorted_genome_bam-ACCAGTATCTGGCGAC-1	2	10x
possorted_genome_bam-ACCCACTAGATGGGTC-1	0	10x
possorted_genome_bam-ACCCACTAGCGTGAGT-1	1	10x
possorted_genome_bam-ACCCACTAGGACCACA-1	2	10x
possorted_genome_bam-ACCCACTAGTACGATA-1	0	10x
possorted_genome_bam-ACCCACTAGTCCTCCT-1	0	10x
possorted_genome_bam-ACCCACTCAAAGCGGT-1	2	10x
possorted_genome_bam-ACCCACTCACCGAATT-1	1	10x
possorted_genome_bam-ACCCACTCATTAGGCT-1	0	10x
possorted_genome_bam-ACCCACTCATTCACTT-1	1	10x
possorted_genome_bam-ACCCACTTCATCGGAT-1	1	10x
possorted_genome_bam-ACCCACTTCCACGACG-1	0	10x
possorted_genome_bam-ACCCACTTCTTAACCT-1	1	10x
possorted_genome_bam-ACCGTAAAGAGCAATT-1	0	10x
possorted_genome_bam-ACCGTAAAGCCGCCTA-1	2	10x
possorted_genome_bam-ACCGTAAAGTGGAGTC-1	0	10x
possorted_genome_bam-ACCGTAAAGTTCGATC-1	0	10x
possorted_genome_bam-ACCGTAACAACGATCT-1	0	10x
possorted_genome_bam-ACCGTAACAACTGCGC-1	0	10x
possorted_genome_bam-ACCGTAAGTGACAAAT-1	0	10x
possorted_genome_bam-ACCGTAAGTGACGCCT-1	1	10x
possorted_genome_bam-ACCGTAAGTGTGGTTT-1	0	10x
possorted_genome_bam-ACCGTAAGTTATCACG-1	0	10x
possorted_genome_bam-ACCGTAAGTTTGTGTG-1	0	10x
possorted_genome_bam-ACCGTAATCAACACGT-1	0	10x
possorted_genome_bam-ACCGTAATCACCACCT-1	0	10x
possorted_genome_bam-ACCGTAATCAGGCGAA-1	1	10x
possorted_genome_bam-ACCGTAATCGAGCCCA-1	1	10x
possorted_genome_bam-ACCGTAATCGTCTGAA-1	0	10x
possorted_genome_bam-ACCGTAATCTTAGCCC-1	0	10x
possorted_genome_bam-ACCTTTAAGAAGGTTT-1	0	10x
possorted_genome_bam-ACCTTTAAGCCATCGC-1	0	10x
possorted_genome_bam-ACCTTTAAGCGGCTTC-1	1	10x
possorted_genome_bam-ACCTTTAAGTAGCGGT-1	0	10x
possorted_genome_bam-ACCTTTACAAACCCAT-1	0	10x
possorted_genome_bam-ACCTTTACACCAACCG-1	0	10x
possorted_genome_bam-ACCTTTACACCGAATT-1	0	10x
possorted_genome_bam-ACCTTTACACGCATCG-1	1	10x
possorted_genome_bam-ACCTTTAGTAATAGCA-1	0	10x
possorted_genome_bam-ACCTTTAGTACATCCA-1	0	10x
possorted_genome_bam-ACCTTTAGTACCGTTA-1	0	10x
possorted_genome_bam-ACCTTTAGTCACACGC-1	0	10x
possorted_genome_bam-ACCTTTAGTTCCCTTG-1	0	10x
possorted_genome_bam-ACCTTTAGTTGATTGC-1	0	10x
possorted_genome_bam-ACCTTTAGTTTGTGTG-1	1	10x
possorted_genome_bam-ACCTTTATCAACACTG-1	0	10x
possorted_genome_bam-ACCTTTATCATGGTCA-1	0	10x
possorted_genome_bam-ACCTTTATCTAAGCCA-1	0	10x
possorted_genome_bam-ACGAGCCCAATCAGAA-1	2	10x
possorted_genome_bam-ACGAGCCCAATGGTCT-1	0	10x
possorted_genome_bam-ACGAGCCCAGGGCATA-1	0	10x
possorted_genome_bam-ACGAGCCCATCCTTGC-1	0	10x
possorted_genome_bam-ACGAGCCGTAGCGTCC-1	2	10x
possorted_genome_bam-ACGAGCCGTCGACTAT-1	0	10x
possorted_genome_bam-ACGAGCCGTCTCCACT-1	0	10x
possorted_genome_bam-ACGAGCCGTTCCGGCA-1	0	10x
possorted_genome_bam-ACGAGCCTCCTAAGTG-1	0	10x
possorted_genome_bam-ACGAGGAAGAAGGGTA-1	0	10x
possorted_genome_bam-ACGAGGAAGGAGTCTG-1	0	10x
possorted_genome_bam-ACGAGGAAGGATTCGG-1	0	10x
possorted_genome_bam-ACGAGGAAGGGTGTTG-1	1	10x
possorted_genome_bam-ACGAGGAAGTACGACG-1	0	10x
possorted_genome_bam-ACGAGGAAGTCGAGTG-1	0	10x
possorted_genome_bam-ACGAGGACAATCTGCA-1	1	10x
possorted_genome_bam-ACGAGGACACACGCTG-1	0	10x
possorted_genome_bam-ACGAGGACATGTCCTC-1	3	10x
possorted_genome_bam-ACGAGGAGTTACGACT-1	0	10x
possorted_genome_bam-ACGAGGATCCTTCAAT-1	0	10x
possorted_genome_bam-ACGAGGATCGTGGTCG-1	1	10x
possorted_genome_bam-ACGAGGATCTCGCTTG-1	0	10x
possorted_genome_bam-ACGATACAGACCCACC-1	2	10x
possorted_genome_bam-ACGATACAGATCCGAG-1	0	10x
possorted_genome_bam-ACGATACAGGGTCTCC-1	2	10x
possorted_genome_bam-ACGATACAGTTATCGC-1	1	10x
possorted_genome_bam-ACGATACCACATAACC-1	0	10x
possorted_genome_bam-ACGATACGTAGAGCTG-1	0	10x
possorted_genome_bam-ACGATACGTGAAAGAG-1	0	10x
possorted_genome_bam-ACGATACTCACGGTTA-1	0	10x
possorted_genome_bam-ACGATACTCGGAGGTA-1	0	10x
possorted_genome_bam-ACGATACTCTTGCATT-1	0	10x
possorted_genome_bam-ACGATGTAGAACAATC-1	1	10x
possorted_genome_bam-ACGATGTAGCTCCTTC-1	0	10x
possorted_genome_bam-ACGATGTAGGCGATAC-1	1	10x
possorted_genome_bam-ACGATGTCAATGAATG-1	1	10x
possorted_genome_bam-ACGATGTCAGGTGGAT-1	1	10x
possorted_genome_bam-ACGATGTGTAGCGATG-1	0	10x
possorted_genome_bam-ACGATGTGTCAAACTC-1	1	10x
possorted_genome_bam-ACGATGTGTTTGGCGC-1	1	10x
possorted_genome_bam-ACGATGTTCCTCAACC-1	1	10x
possorted_genome_bam-ACGATGTTCGGTTCGG-1	1	10x
possorted_genome_bam-ACGATGTTCTAGCACA-1	0	10x
possorted_genome_bam-ACGATGTTCTCGATGA-1	0	10x
possorted_genome_bam-ACGCAGCAGAATGTGT-1	0	10x
possorted_genome_bam-ACGCAGCAGAGCCTAG-1	0	10x
possorted_genome_bam-ACGCAGCAGAGGGATA-1	1	10x
possorted_genome_bam-ACGCAGCAGCAATCTC-1	1	10x
possorted_genome_bam-ACGCAGCAGGTCGGAT-1	0	10x
possorted_genome_bam-ACGCAGCCACCCATGG-1	1	10x
possorted_genome_bam-ACGCAGCCACGGTTTA-1	1	10x
possorted_genome_bam-ACGCAGCCAGACAGGT-1	1	10x
possorted_genome_bam-ACGCAGCGTAAAGGAG-1	0	10x
possorted_genome_bam-ACGCAGCGTCAACATC-1	2	10x
possorted_genome_bam-ACGCAGCGTCATATCG-1	1	10x
possorted_genome_bam-ACGCAGCGTGCCTGTG-1	1	10x
possorted_genome_bam-ACGCAGCGTGTTAAGA-1	0	10x
possorted_genome_bam-ACGCAGCGTTAAAGAC-1	1	10x
possorted_genome_bam-ACGCAGCGTTGGTGGA-1	0	10x
possorted_genome_bam-ACGCAGCTCAGTGTTG-1	0	10x
possorted_genome_bam-ACGCAGCTCCAACCAA-1	1	10x
possorted_genome_bam-ACGCAGCTCGAATGGG-1	0	10x
possorted_genome_bam-ACGCAGCTCGCATGGC-1	1	10x
possorted_genome_bam-ACGCAGCTCTACTCAT-1	2	10x
possorted_genome_bam-ACGCAGCTCTGGTATG-1	0	10x
possorted_genome_bam-ACGCCAGAGACCTAGG-1	0	10x
possorted_genome_bam-ACGCCAGAGCAGGCTA-1	1	10x
possorted_genome_bam-ACGCCAGAGCTACCTA-1	1	10x
possorted_genome_bam-ACGCCAGAGTAAGTAC-1	0	10x
possorted_genome_bam-ACGCCAGAGTCCTCCT-1	3	10x
possorted_genome_bam-ACGCCAGCAAACTGCT-1	0	10x
possorted_genome_bam-ACGCCAGCACCATGTA-1	1	10x
possorted_genome_bam-ACGCCAGCACGAAACG-1	0	10x
possorted_genome_bam-ACGCCAGCACTTAACG-1	0	10x
possorted_genome_bam-ACGCCAGCAGCTGTGC-1	0	10x
possorted_genome_bam-ACGCCAGCATATACGC-1	0	10x
possorted_genome_bam-ACGCCAGCATCAGTAC-1	0	10x
possorted_genome_bam-ACGCCAGCATGCCCGA-1	1	10x
possorted_genome_bam-ACGCCAGGTTCGAATC-1	1	10x
possorted_genome_bam-ACGCCAGGTTCGTTGA-1	0	10x
possorted_genome_bam-ACGCCAGTCCAAGTAC-1	0	10x
possorted_genome_bam-ACGCCAGTCTCGTATT-1	0	10x
possorted_genome_bam-ACGCCGAAGATGCGAC-1	2	10x
possorted_genome_bam-ACGCCGAAGCTGGAAC-1	1	10x
possorted_genome_bam-ACGCCGAAGGTAGCTG-1	1	10x
possorted_genome_bam-ACGCCGACAAACCCAT-1	1	10x
possorted_genome_bam-ACGCCGACAAGTACCT-1	0	10x
possorted_genome_bam-ACGCCGACACGGTGTC-1	1	10x
possorted_genome_bam-ACGCCGACATTTCACT-1	0	10x
possorted_genome_bam-ACGCCGAGTAATCACC-1	0	10x
possorted_genome_bam-ACGCCGAGTACTTAGC-1	0	10x
possorted_genome_bam-ACGCCGAGTCCGAATT-1	0	10x
possorted_genome_bam-ACGCCGATCAGGCGAA-1	0	10x
possorted_genome_bam-ACGCCGATCCGAACGC-1	0	10x
possorted_genome_bam-ACGCCGATCTAACTCT-1	0	10x
possorted_genome_bam-ACGCCGATCTCCAACC-1	0	10x
possorted_genome_bam-ACGGAGAAGACAAGCC-1	1	10x
possorted_genome_bam-ACGGAGAAGATCGGGT-1	0	10x
possorted_genome_bam-ACGGAGAAGCGCCTCA-1	0	10x
possorted_genome_bam-ACGGAGAAGTTCGCAT-1	1	10x
possorted_genome_bam-ACGGAGACAGACGCCT-1	1	10x
possorted_genome_bam-ACGGAGACAGGGATTG-1	0	10x
possorted_genome_bam-ACGGAGACATCCGGGT-1	0	10x
possorted_genome_bam-ACGGAGAGTATGGTTC-1	4	10x
possorted_genome_bam-ACGGAGAGTCACTGGC-1	0	10x
possorted_genome_bam-ACGGAGAGTCCAGTGC-1	0	10x
possorted_genome_bam-ACGGAGAGTCGAGTTT-1	0	10x
possorted_genome_bam-ACGGAGAGTCTAGAGG-1	0	10x
possorted_genome_bam-ACGGAGAGTTGTGGAG-1	1	10x
possorted_genome_bam-ACGGAGATCCCATTAT-1	0	10x
possorted_genome_bam-ACGGAGATCCTAGTGA-1	2	10x
possorted_genome_bam-ACGGAGATCGCGCCAA-1	0	10x
possorted_genome_bam-ACGGAGATCTGAGTGT-1	0	10x
possorted_genome_bam-ACGGAGATCTTGCAAG-1	0	10x
possorted_genome_bam-ACGGCCAAGCCACTAT-1	0	10x
possorted_genome_bam-ACGGCCAAGCGTAATA-1	1	10x
possorted_genome_bam-ACGGCCAAGCTTCGCG-1	0	10x
possorted_genome_bam-ACGGCCAAGGTGTTAA-1	0	10x
possorted_genome_bam-ACGGCCAAGTAGGCCA-1	2	10x
possorted_genome_bam-ACGGCCACAAAGTCAA-1	1	10x
possorted_genome_bam-ACGGCCATCAGTACGT-1	1	10x
possorted_genome_bam-ACGGCCATCCTCCTAG-1	0	10x
possorted_genome_bam-ACGGCCATCGAATGCT-1	0	10x
possorted_genome_bam-ACGGGCTAGAGATGAG-1	0	10x
possorted_genome_bam-ACGGGCTAGCATCATC-1	0	10x
possorted_genome_bam-ACGGGCTAGGTGGGTT-1	0	10x
possorted_genome_bam-ACGGGCTAGTGTGAAT-1	2	10x
possorted_genome_bam-ACGGGCTCAAATTGCC-1	1	10x
possorted_genome_bam-ACGGGCTCAACTGCTA-1	0	10x
possorted_genome_bam-ACGGGCTCACGAGGTA-1	1	10x
possorted_genome_bam-ACGGGCTCACTGTTAG-1	1	10x
possorted_genome_bam-ACGGGCTCACTTAACG-1	1	10x
possorted_genome_bam-ACGGGCTGTCCGACGT-1	0	10x
possorted_genome_bam-ACGGGCTGTTACGGAG-1	1	10x
possorted_genome_bam-ACGGGCTTCAAAGTAG-1	0	10x
possorted_genome_bam-ACGGGCTTCGCCTGTT-1	0	10x
possorted_genome_bam-ACGGGTCAGATAGCAT-1	0	10x
possorted_genome_bam-ACGGGTCAGGTGTTAA-1	2	10x
possorted_genome_bam-ACGGGTCCAAATCCGT-1	0	10x
possorted_genome_bam-ACGGGTCCACCAGCAC-1	1	10x
possorted_genome_bam-ACGGGTCGTAAATGAC-1	2	10x
possorted_genome_bam-ACGGGTCGTCCAGTGC-1	2	10x
possorted_genome_bam-ACGGGTCTCACGAAGG-1	0	10x
possorted_genome_bam-ACGGGTCTCGCCAAAT-1	1	10x
possorted_genome_bam-ACGTCAAAGCTCCTTC-1	0	10x
possorted_genome_bam-ACGTCAACAAGGACTG-1	0	10x
possorted_genome_bam-ACGTCAACAATGGTCT-1	1	10x
possorted_genome_bam-ACGTCAACACCCTATC-1	0	10x
possorted_genome_bam-ACGTCAACAGATTGCT-1	2	10x
possorted_genome_bam-ACGTCAAGTAAGCACG-1	0	10x
possorted_genome_bam-ACGTCAAGTAGTAGTA-1	0	10x
possorted_genome_bam-ACGTCAAGTGGCGAAT-1	0	10x
possorted_genome_bam-ACGTCAAGTTTCGCTC-1	1	10x
possorted_genome_bam-ACGTCAATCAGGCAAG-1	0	10x
possorted_genome_bam-ACGTCAATCAGTGCAT-1	0	10x
possorted_genome_bam-ACGTCAATCCTGCCAT-1	0	10x
possorted_genome_bam-ACGTCAATCCTTTACA-1	0	10x
possorted_genome_bam-ACGTCAATCGCTGATA-1	0	10x
possorted_genome_bam-ACGTCAATCGTGGGAA-1	0	10x
possorted_genome_bam-ACGTCAATCTGGCGTG-1	0	10x
possorted_genome_bam-ACGTCAATCTTCATGT-1	2	10x
possorted_genome_bam-ACTATCTAGAGATGAG-1	0	10x
possorted_genome_bam-ACTATCTAGCACACAG-1	0	10x
possorted_genome_bam-ACTATCTAGCCGGTAA-1	1	10x
possorted_genome_bam-ACTATCTAGGATGGTC-1	0	10x
possorted_genome_bam-ACTATCTAGGCCCTCA-1	0	10x
possorted_genome_bam-ACTATCTCAGGTCCAC-1	1	10x
possorted_genome_bam-ACTATCTCATCACAAC-1	0	10x
possorted_genome_bam-ACTATCTCATGTAAGA-1	0	10x
possorted_genome_bam-ACTATCTGTCTAGCCG-1	0	10x
possorted_genome_bam-ACTATCTGTGACTACT-1	0	10x
possorted_genome_bam-ACTATCTGTGATAAAC-1	0	10x
possorted_genome_bam-ACTATCTTCAGCTTAG-1	0	10x
possorted_genome_bam-ACTGAACAGTACGATA-1	0	10x
possorted_genome_bam-ACTGAACGTACGCTGC-1	0	10x
possorted_genome_bam-ACTGAACTCAGGCGAA-1	0	10x
possorted_genome_bam-ACTGAACTCTCCAACC-1	2	10x
possorted_genome_bam-ACTGAACTCTGGTGTA-1	1	10x
possorted_genome_bam-ACTGAGTAGCCCAATT-1	0	10x
possorted_genome_bam-ACTGAGTAGTGAATTG-1	0	10x
possorted_genome_bam-ACTGAGTCAAGTCTAC-1	0	10x
possorted_genome_bam-ACTGAGTCACCATCCT-1	0	10x
possorted_genome_bam-ACTGAGTCACCCTATC-1	1	10x
possorted_genome_bam-ACTGAGTCACTGCCAG-1	0	10x
possorted_genome_bam-ACTGAGTCATCATCCC-1	0	10x
possorted_genome_bam-ACTGAGTCATGTCCTC-1	1	10x
possorted_genome_bam-ACTGAGTCATTTGCCC-1	0	10x
possorted_genome_bam-ACTGAGTGTAACGCGA-1	1	10x
possorted_genome_bam-ACTGAGTGTAAGTGTA-1	2	10x
possorted_genome_bam-ACTGAGTGTATAATGG-1	1	10x
possorted_genome_bam-ACTGAGTGTCGCGTGT-1	0	10x
possorted_genome_bam-ACTGAGTGTCGCTTCT-1	1	10x
possorted_genome_bam-ACTGAGTGTCTAGAGG-1	1	10x
possorted_genome_bam-ACTGAGTGTGCAGTAG-1	0	10x
possorted_genome_bam-ACTGAGTGTGCGGTAA-1	1	10x
possorted_genome_bam-ACTGAGTGTTATCGGT-1	0	10x
possorted_genome_bam-ACTGAGTGTTCGCGAC-1	0	10x
possorted_genome_bam-ACTGAGTGTTTGACTG-1	0	10x
possorted_genome_bam-ACTGAGTTCAAGATCC-1	1	10x
possorted_genome_bam-ACTGAGTTCCTTGGTC-1	1	10x
possorted_genome_bam-ACTGAGTTCGGCATCG-1	0	10x
possorted_genome_bam-ACTGAGTTCTAACTTC-1	0	10x
possorted_genome_bam-ACTGATGAGCAGCCTC-1	0	10x
possorted_genome_bam-ACTGATGAGCGATATA-1	0	10x
possorted_genome_bam-ACTGATGAGGAGTACC-1	1	10x
possorted_genome_bam-ACTGATGAGGGCATGT-1	0	10x
possorted_genome_bam-ACTGATGAGTACTTGC-1	3	10x
possorted_genome_bam-ACTGATGCACCGAAAG-1	0	10x
possorted_genome_bam-ACTGATGCACTACAGT-1	1	10x
possorted_genome_bam-ACTGATGCAGAGTGTG-1	2	10x
possorted_genome_bam-ACTGATGCAGCTGTTA-1	1	10x
possorted_genome_bam-ACTGATGCATAGAAAC-1	0	10x
possorted_genome_bam-ACTGATGGTCCTCTTG-1	1	10x
possorted_genome_bam-ACTGATGGTCCTGCTT-1	0	10x
possorted_genome_bam-ACTGATGGTGTCCTCT-1	1	10x
possorted_genome_bam-ACTGATGGTGTCGCTG-1	0	10x
possorted_genome_bam-ACTGATGGTTCACCTC-1	0	10x
possorted_genome_bam-ACTGATGGTTCATGGT-1	2	10x
possorted_genome_bam-ACTGATGGTTCCGTCT-1	0	10x
possorted_genome_bam-ACTGATGTCATCTGTT-1	0	10x
possorted_genome_bam-ACTGATGTCCATTCTA-1	1	10x
possorted_genome_bam-ACTGATGTCGGATGGA-1	2	10x
possorted_genome_bam-ACTGATGTCTTACCGC-1	0	10x
possorted_genome_bam-ACTGATGTCTTCATGT-1	0	10x
possorted_genome_bam-ACTGCTCAGCCCAATT-1	0	10x
possorted_genome_bam-ACTGCTCCACTTACGA-1	0	10x
possorted_genome_bam-ACTGCTCTCCAGTATG-1	0	10x
possorted_genome_bam-ACTGCTCTCCGAACGC-1	0	10x
possorted_genome_bam-ACTGTCCAGACTAAGT-1	1	10x
possorted_genome_bam-ACTGTCCAGCGATCCC-1	0	10x
possorted_genome_bam-ACTGTCCAGGATGCGT-1	1	10x
possorted_genome_bam-ACTGTCCAGGCCCTTG-1	1	10x
possorted_genome_bam-ACTGTCCAGTCGTTTG-1	2	10x
possorted_genome_bam-ACTGTCCAGTGCAAGC-1	0	10x
possorted_genome_bam-ACTGTCCCAATAGCAA-1	1	10x
possorted_genome_bam-ACTGTCCCAGTCAGAG-1	0	10x
possorted_genome_bam-ACTGTCCGTAGCTGCC-1	0	10x
possorted_genome_bam-ACTGTCCGTCCGTCAG-1	2	10x
possorted_genome_bam-ACTGTCCGTGGTGTAG-1	0	10x
possorted_genome_bam-ACTGTCCGTGTTTGTG-1	1	10x
possorted_genome_bam-ACTGTCCGTTCGTGAT-1	0	10x
possorted_genome_bam-ACTGTCCGTTGCGTTA-1	0	10x
possorted_genome_bam-ACTGTCCTCAGGCCCA-1	0	10x
possorted_genome_bam-ACTGTCCTCCCTCAGT-1	1	10x
possorted_genome_bam-ACTGTCCTCGCGTAGC-1	0	10x
possorted_genome_bam-ACTGTCCTCGTGACAT-1	0	10x
possorted_genome_bam-ACTGTCCTCTCGGACG-1	1	10x
possorted_genome_bam-ACTGTCCTCTTGAGAC-1	1	10x
possorted_genome_bam-ACTTACTAGGCACATG-1	0	10x
possorted_genome_bam-ACTTACTAGTCGAGTG-1	0	10x
possorted_genome_bam-ACTTACTCAAAGGCGT-1	1	10x
possorted_genome_bam-ACTTACTCAATCGGTT-1	0	10x
possorted_genome_bam-ACTTACTCAGATAATG-1	0	10x
possorted_genome_bam-ACTTACTCAGTCACTA-1	2	10x
possorted_genome_bam-ACTTACTGTAAATACG-1	0	10x
possorted_genome_bam-ACTTACTGTAAGGGAA-1	1	10x
possorted_genome_bam-ACTTACTGTAGCACGA-1	0	10x
possorted_genome_bam-ACTTACTGTCAAGCGA-1	0	10x
possorted_genome_bam-ACTTACTGTGTGACGA-1	0	10x
possorted_genome_bam-ACTTACTGTTACTGAC-1	0	10x
possorted_genome_bam-ACTTACTTCATTATCC-1	0	10x
possorted_genome_bam-ACTTACTTCTTCGAGA-1	0	10x
possorted_genome_bam-ACTTACTTCTTCGGTC-1	1	10x
possorted_genome_bam-ACTTGTTCAAACTGCT-1	0	10x
possorted_genome_bam-ACTTGTTCACAGACTT-1	0	10x
possorted_genome_bam-ACTTGTTCACGCTTTC-1	1	10x
possorted_genome_bam-ACTTGTTCATCTATGG-1	0	10x
possorted_genome_bam-ACTTGTTCATTACGAC-1	0	10x
possorted_genome_bam-ACTTGTTGTAAATGAC-1	0	10x
possorted_genome_bam-ACTTGTTGTCCATCCT-1	1	10x
possorted_genome_bam-ACTTGTTGTCCGCTGA-1	0	10x
possorted_genome_bam-ACTTGTTGTCGACTGC-1	0	10x
possorted_genome_bam-ACTTGTTGTCTCGTTC-1	0	10x
possorted_genome_bam-ACTTGTTGTGGTTTCA-1	0	10x
possorted_genome_bam-ACTTGTTTCGAACGGA-1	1	10x
possorted_genome_bam-ACTTGTTTCTCCAGGG-1	0	10x
possorted_genome_bam-ACTTTCAAGATTACCC-1	1	10x
possorted_genome_bam-ACTTTCACAATAAGCA-1	0	10x
possorted_genome_bam-ACTTTCACAATCTGCA-1	0	10x
possorted_genome_bam-ACTTTCACAGTGACAG-1	0	10x
possorted_genome_bam-ACTTTCACATTCTCAT-1	0	10x
possorted_genome_bam-ACTTTCAGTCCATGAT-1	1	10x
possorted_genome_bam-ACTTTCAGTCTCCACT-1	0	10x
possorted_genome_bam-ACTTTCAGTCTGCCAG-1	2	10x
possorted_genome_bam-ACTTTCAGTGAGTATA-1	1	10x
possorted_genome_bam-ACTTTCAGTTCGGCAC-1	0	10x
possorted_genome_bam-ACTTTCATCACAAACC-1	0	10x
possorted_genome_bam-ACTTTCATCAGCTTAG-1	1	10x
possorted_genome_bam-ACTTTCATCGCACTCT-1	2	10x
possorted_genome_bam-ACTTTCATCTGGAGCC-1	0	10x
possorted_genome_bam-AGAATAGAGGCCATAG-1	1	10x
possorted_genome_bam-AGAATAGAGGCCCGTT-1	0	10x
possorted_genome_bam-AGAATAGCAAGGACTG-1	0	10x
possorted_genome_bam-AGAATAGCAATACGCT-1	0	10x
possorted_genome_bam-AGAATAGCAGGGAGAG-1	0	10x
possorted_genome_bam-AGAATAGCATGGTTGT-1	1	10x
possorted_genome_bam-AGAATAGGTCTGGAGA-1	1	10x
possorted_genome_bam-AGAATAGTCGATAGAA-1	1	10x
possorted_genome_bam-AGAATAGTCTCGTATT-1	0	10x
possorted_genome_bam-AGAATAGTCTGACCTC-1	0	10x
possorted_genome_bam-AGACGTTAGACCTAGG-1	0	10x
possorted_genome_bam-AGACGTTAGACGCAAC-1	0	10x
possorted_genome_bam-AGACGTTAGACGCTTT-1	0	10x
possorted_genome_bam-AGACGTTAGGGTGTTG-1	0	10x
possorted_genome_bam-AGACGTTAGGTGACCA-1	0	10x
possorted_genome_bam-AGACGTTAGTTAGGTA-1	0	10x
possorted_genome_bam-AGACGTTGTAGATTAG-1	0	10x
possorted_genome_bam-AGACGTTGTGCAACTT-1	0	10x
possorted_genome_bam-AGACGTTGTTGGTGGA-1	1	10x
possorted_genome_bam-AGACGTTGTTGTCGCG-1	0	10x
possorted_genome_bam-AGACGTTTCCTAGTGA-1	1	10x
possorted_genome_bam-AGAGCGAAGATGGGTC-1	0	10x
possorted_genome_bam-AGAGCGAAGGAGTACC-1	0	10x
possorted_genome_bam-AGAGCGAAGGATGCGT-1	0	10x
possorted_genome_bam-AGAGCGAAGGTGTTAA-1	0	10x
possorted_genome_bam-AGAGCGACAATGGACG-1	3	10x
possorted_genome_bam-AGAGCGACACAGATTC-1	1	10x
possorted_genome_bam-AGAGCGACACCGAATT-1	0	10x
possorted_genome_bam-AGAGCGAGTAACGACG-1	0	10x
possorted_genome_bam-AGAGCGAGTGTTTGGT-1	0	10x
possorted_genome_bam-AGAGCGAGTTGGACCC-1	0	10x
possorted_genome_bam-AGAGCGATCAACACGT-1	1	10x
possorted_genome_bam-AGAGCGATCACTCCTG-1	0	10x
possorted_genome_bam-AGAGCGATCATCTGTT-1	1	10x
possorted_genome_bam-AGAGCGATCCCTTGCA-1	2	10x
possorted_genome_bam-AGAGCGATCCTCTAGC-1	0	10x
possorted_genome_bam-AGAGCGATCTTGTCAT-1	0	10x
possorted_genome_bam-AGAGCTTAGATGTAAC-1	0	10x
possorted_genome_bam-AGAGCTTCAGCTCGAC-1	0	10x
possorted_genome_bam-AGAGCTTGTGTGAATA-1	0	10x
possorted_genome_bam-AGAGCTTTCACCGGGT-1	0	10x
possorted_genome_bam-AGAGCTTTCAGTTTGG-1	0	10x
possorted_genome_bam-AGAGTGGAGACGCAAC-1	0	10x
possorted_genome_bam-AGAGTGGAGTGGAGAA-1	0	10x
possorted_genome_bam-AGAGTGGCAATAAGCA-1	0	10x
possorted_genome_bam-AGAGTGGCACGGACAA-1	0	10x
possorted_genome_bam-AGAGTGGGTGAAATCA-1	1	10x
possorted_genome_bam-AGAGTGGGTGCGATAG-1	0	10x
possorted_genome_bam-AGAGTGGTCAAACGGG-1	1	10x
possorted_genome_bam-AGAGTGGTCATCGGAT-1	0	10x
possorted_genome_bam-AGAGTGGTCCAGTAGT-1	1	10x
possorted_genome_bam-AGAGTGGTCCGCAAGC-1	0	10x
possorted_genome_bam-AGAGTGGTCGTATCAG-1	1	10x
possorted_genome_bam-AGAGTGGTCTTGCAAG-1	0	10x
possorted_genome_bam-AGATCTGAGAAGGTGA-1	0	10x
possorted_genome_bam-AGATCTGAGAGTAAGG-1	0	10x
possorted_genome_bam-AGATCTGAGCAGACTG-1	2	10x
possorted_genome_bam-AGATCTGAGGAGTCTG-1	0	10x
possorted_genome_bam-AGATCTGAGGCTAGAC-1	0	10x
possorted_genome_bam-AGATCTGAGGTAGCCA-1	0	10x
possorted_genome_bam-AGATCTGCACGAAAGC-1	0	10x
possorted_genome_bam-AGATCTGCACGAAGCA-1	0	10x
possorted_genome_bam-AGATCTGCAGTCAGAG-1	0	10x
possorted_genome_bam-AGATCTGGTCAATGTC-1	0	10x
possorted_genome_bam-AGATCTGGTGTGACCC-1	0	10x
possorted_genome_bam-AGATCTGGTTCAGGCC-1	0	10x
possorted_genome_bam-AGATCTGTCAAACCGT-1	2	10x
possorted_genome_bam-AGATCTGTCATTATCC-1	1	10x
possorted_genome_bam-AGATCTGTCCGCGTTT-1	0	10x
possorted_genome_bam-AGATCTGTCTCGAGTA-1	0	10x
possorted_genome_bam-AGATCTGTCTCGATGA-1	0	10x
possorted_genome_bam-AGATTGCAGGCTACGA-1	1	10x
possorted_genome_bam-AGATTGCAGGGAGTAA-1	0	10x
possorted_genome_bam-AGATTGCAGTCGCCGT-1	0	10x
possorted_genome_bam-AGATTGCCAAGGCTCC-1	1	10x
possorted_genome_bam-AGATTGCCACTGCCAG-1	0	10x
possorted_genome_bam-AGATTGCCAGGGCATA-1	2	10x
possorted_genome_bam-AGATTGCCAGTTCATG-1	1	10x
possorted_genome_bam-AGATTGCCATCGGAAG-1	1	10x
possorted_genome_bam-AGATTGCGTCACCCAG-1	0	10x
possorted_genome_bam-AGATTGCGTTGTTTGG-1	1	10x
possorted_genome_bam-AGATTGCTCACGCGGT-1	1	10x
possorted_genome_bam-AGATTGCTCATCTGCC-1	0	10x
possorted_genome_bam-AGATTGCTCGCATGAT-1	2	10x
possorted_genome_bam-AGATTGCTCTTGTACT-1	1	10x
possorted_genome_bam-AGCAGCCAGATAGCAT-1	0	10x
possorted_genome_bam-AGCAGCCAGCAGATCG-1	0	10x
possorted_genome_bam-AGCAGCCAGCCACGTC-1	0	10x
possorted_genome_bam-AGCAGCCAGCCATCGC-1	0	10x
possorted_genome_bam-AGCAGCCAGCGTTGCC-1	0	10x
possorted_genome_bam-AGCAGCCAGGACAGAA-1	1	10x
possorted_genome_bam-AGCAGCCCAAGACACG-1	0	10x
possorted_genome_bam-AGCAGCCCACAGTCGC-1	0	10x
possorted_genome_bam-AGCAGCCCACGTGAGA-1	0	10x
possorted_genome_bam-AGCAGCCCAGACACTT-1	1	10x
possorted_genome_bam-AGCAGCCCAGCTATTG-1	0	10x
possorted_genome_bam-AGCAGCCCATGCAACT-1	1	10x
possorted_genome_bam-AGCAGCCTCTACCTGC-1	1	10x
possorted_genome_bam-AGCAGCCTCTTGGGTA-1	0	10x
possorted_genome_bam-AGCATACAGAGGTACC-1	0	10x
possorted_genome_bam-AGCATACAGCAGGTCA-1	0	10x
possorted_genome_bam-AGCATACAGCGATGAC-1	0	10x
possorted_genome_bam-AGCATACAGGCCATAG-1	0	10x
possorted_genome_bam-AGCATACAGGCTATCT-1	0	10x
possorted_genome_bam-AGCATACCACACATGT-1	0	10x
possorted_genome_bam-AGCATACGTCCAGTAT-1	0	10x
possorted_genome_bam-AGCATACGTCCGAACC-1	0	10x
possorted_genome_bam-AGCATACGTCGGATCC-1	1	10x
possorted_genome_bam-AGCATACGTTCCACTC-1	1	10x
possorted_genome_bam-AGCATACTCAGCTCTC-1	1	10x
possorted_genome_bam-AGCATACTCATCATTC-1	2	10x
possorted_genome_bam-AGCATACTCGGCTTGG-1	1	10x
possorted_genome_bam-AGCCTAAAGACGCAAC-1	0	10x
possorted_genome_bam-AGCCTAAAGACGCACA-1	0	10x
possorted_genome_bam-AGCCTAAAGAGCTTCT-1	3	10x
possorted_genome_bam-AGCCTAAAGCAAATCA-1	0	10x
possorted_genome_bam-AGCCTAAAGCCAGGAT-1	0	10x
possorted_genome_bam-AGCCTAAAGTAACCCT-1	0	10x
possorted_genome_bam-AGCCTAACAAGGTTTC-1	1	10x
possorted_genome_bam-AGCCTAACAATGGACG-1	0	10x
possorted_genome_bam-AGCCTAACAGCCTATA-1	1	10x
possorted_genome_bam-AGCCTAACAGGGTACA-1	2	10x
possorted_genome_bam-AGCCTAACATATGAGA-1	2	10x
possorted_genome_bam-AGCCTAACATGCTGGC-1	1	10x
possorted_genome_bam-AGCCTAAGTAAACGCG-1	0	10x
possorted_genome_bam-AGCCTAAGTAGGACAC-1	0	10x
possorted_genome_bam-AGCCTAAGTCCGAACC-1	1	10x
possorted_genome_bam-AGCCTAATCCTGCCAT-1	0	10x
possorted_genome_bam-AGCCTAATCGAACTGT-1	1	10x
possorted_genome_bam-AGCCTAATCGACAGCC-1	0	10x
possorted_genome_bam-AGCGGTCAGATATGCA-1	0	10x
possorted_genome_bam-AGCGGTCAGATGTTAG-1	2	10x
possorted_genome_bam-AGCGGTCAGTACGCGA-1	0	10x
possorted_genome_bam-AGCGGTCCAAGCTGTT-1	0	10x
possorted_genome_bam-AGCGGTCCAATAACGA-1	0	10x
possorted_genome_bam-AGCGGTCCACCACGTG-1	1	10x
possorted_genome_bam-AGCGGTCCACCTCGTT-1	0	10x
possorted_genome_bam-AGCGGTCCAGATCTGT-1	0	10x
possorted_genome_bam-AGCGGTCCATCCCATC-1	0	10x
possorted_genome_bam-AGCGGTCGTACATGTC-1	0	10x
possorted_genome_bam-AGCGGTCGTATAGTAG-1	0	10x
possorted_genome_bam-AGCGGTCGTTGAGTTC-1	1	10x
possorted_genome_bam-AGCGGTCTCCCTTGTG-1	1	10x
possorted_genome_bam-AGCGGTCTCGCATGGC-1	0	10x
possorted_genome_bam-AGCGTATAGCTCCTCT-1	0	10x
possorted_genome_bam-AGCGTATAGCTGAACG-1	0	10x
possorted_genome_bam-AGCGTATAGGACTGGT-1	0	10x
possorted_genome_bam-AGCGTATCAGCGTCCA-1	0	10x
possorted_genome_bam-AGCGTATCAGGTCGTC-1	1	10x
possorted_genome_bam-AGCGTATGTCTGCGGT-1	0	10x
possorted_genome_bam-AGCGTATGTGGTACAG-1	1	10x
possorted_genome_bam-AGCGTATTCAAACCAC-1	0	10x
possorted_genome_bam-AGCGTATTCCAGATCA-1	0	10x
possorted_genome_bam-AGCGTATTCCAGGGCT-1	0	10x
possorted_genome_bam-AGCGTATTCTCTAAGG-1	0	10x
possorted_genome_bam-AGCGTATTCTGGCGAC-1	0	10x
possorted_genome_bam-AGCGTCGAGATATGGT-1	1	10x
possorted_genome_bam-AGCGTCGAGGACAGAA-1	0	10x
possorted_genome_bam-AGCGTCGAGGTGATAT-1	0	10x
possorted_genome_bam-AGCGTCGCAATAGAGT-1	0	10x
possorted_genome_bam-AGCGTCGCAGTTCATG-1	0	10x
possorted_genome_bam-AGCGTCGCATATACCG-1	0	10x
possorted_genome_bam-AGCGTCGCATTTGCTT-1	0	10x
possorted_genome_bam-AGCGTCGGTGCACGAA-1	0	10x
possorted_genome_bam-AGCGTCGGTGGTCTCG-1	0	10x
possorted_genome_bam-AGCGTCGGTTACGGAG-1	0	10x
possorted_genome_bam-AGCGTCGGTTCCTCCA-1	0	10x
possorted_genome_bam-AGCGTCGTCAACACTG-1	0	10x
possorted_genome_bam-AGCGTCGTCGACCAGC-1	0	10x
possorted_genome_bam-AGCGTCGTCTCTAGGA-1	1	10x
possorted_genome_bam-AGCTCCTAGCAGATCG-1	1	10x
possorted_genome_bam-AGCTCCTCAAACGTGG-1	0	10x
possorted_genome_bam-AGCTCCTCAGACACTT-1	1	10x
possorted_genome_bam-AGCTCCTCAGTATGCT-1	0	10x
possorted_genome_bam-AGCTCCTCATCCCATC-1	0	10x
possorted_genome_bam-AGCTCCTCATTGGGCC-1	0	10x
possorted_genome_bam-AGCTCCTGTAGCGTGA-1	0	10x
possorted_genome_bam-AGCTCCTGTATATGGA-1	2	10x
possorted_genome_bam-AGCTCCTGTGTAAGTA-1	0	10x
possorted_genome_bam-AGCTCCTTCAGCCTAA-1	0	10x
possorted_genome_bam-AGCTCCTTCGTAGGTT-1	0	10x
possorted_genome_bam-AGCTCCTTCGTTGACA-1	0	10x
possorted_genome_bam-AGCTCCTTCTTGTACT-1	1	10x
possorted_genome_bam-AGCTCTCAGAGCCTAG-1	1	10x
possorted_genome_bam-AGCTCTCAGTATCGAA-1	0	10x
possorted_genome_bam-AGCTCTCCAACGCACC-1	0	10x
possorted_genome_bam-AGCTCTCCACAAGACG-1	0	10x
possorted_genome_bam-AGCTCTCCAGCCACCA-1	1	10x
possorted_genome_bam-AGCTCTCGTCAGCTAT-1	1	10x
possorted_genome_bam-AGCTCTCGTCCTGCTT-1	1	10x
possorted_genome_bam-AGCTCTCGTCGCATCG-1	0	10x
possorted_genome_bam-AGCTCTCGTTTCCACC-1	1	10x
possorted_genome_bam-AGCTCTCTCAGTCAGT-1	2	10x
possorted_genome_bam-AGCTCTCTCCCTGACT-1	0	10x
possorted_genome_bam-AGCTCTCTCGAATGGG-1	1	10x
possorted_genome_bam-AGCTCTCTCGAGGTAG-1	1	10x
possorted_genome_bam-AGCTCTCTCGTAGGTT-1	0	10x
possorted_genome_bam-AGCTCTCTCTCGATGA-1	0	10x
possorted_genome_bam-AGCTTGAAGAAGGTTT-1	1	10x
possorted_genome_bam-AGCTTGAAGAGAGCTC-1	0	10x
possorted_genome_bam-AGCTTGAAGTAGGCCA-1	0	10x
possorted_genome_bam-AGCTTGACAATAGCGG-1	1	10x
possorted_genome_bam-AGCTTGACACATCTTT-1	1	10x
possorted_genome_bam-AGCTTGACAGTGGAGT-1	2	10x
possorted_genome_bam-AGCTTGACATCCGCGA-1	0	10x
possorted_genome_bam-AGCTTGACATCGGACC-1	0	10x
possorted_genome_bam-AGCTTGAGTCGGGTCT-1	2	10x
possorted_genome_bam-AGCTTGAGTGTTGAGG-1	0	10x
possorted_genome_bam-AGCTTGAGTTACGCGC-1	0	10x
possorted_genome_bam-AGCTTGATCAAGGCTT-1	1	10x
possorted_genome_bam-AGCTTGATCATAGCAC-1	2	10x
possorted_genome_bam-AGCTTGATCGTACCGG-1	0	10x
possorted_genome_bam-AGCTTGATCTGCTGTC-1	1	10x
possorted_genome_bam-AGGCCACAGAGCCCAA-1	2	10x
possorted_genome_bam-AGGCCACAGCAAATCA-1	3	10x
possorted_genome_bam-AGGCCACCAAGGGTCA-1	1	10x
possorted_genome_bam-AGGCCACCAGCTTCGG-1	1	10x
possorted_genome_bam-AGGCCACCATGCCCGA-1	0	10x
possorted_genome_bam-AGGCCACGTGATGTCT-1	2	10x
possorted_genome_bam-AGGCCACGTGTGACGA-1	1	10x
possorted_genome_bam-AGGCCACGTTGTGGAG-1	0	10x
possorted_genome_bam-AGGCCACTCAGTTGAC-1	0	10x
possorted_genome_bam-AGGCCGTAGAGACTAT-1	0	10x
possorted_genome_bam-AGGCCGTAGATGCCAG-1	1	10x
possorted_genome_bam-AGGCCGTAGGAGTAGA-1	0	10x
possorted_genome_bam-AGGCCGTAGGATATAC-1	0	10x
possorted_genome_bam-AGGCCGTCACAGAGGT-1	0	10x
possorted_genome_bam-AGGCCGTCACGAGAGT-1	1	10x
possorted_genome_bam-AGGCCGTCAGCTGTAT-1	0	10x
possorted_genome_bam-AGGCCGTCAGGAACGT-1	1	10x
possorted_genome_bam-AGGCCGTCAGTGGAGT-1	0	10x
possorted_genome_bam-AGGCCGTCATCCGTGG-1	1	10x
possorted_genome_bam-AGGCCGTGTACGCACC-1	0	10x
possorted_genome_bam-AGGCCGTGTAGCGCTC-1	0	10x
possorted_genome_bam-AGGCCGTGTCATATGC-1	1	10x
possorted_genome_bam-AGGCCGTGTCTGCCAG-1	1	10x
possorted_genome_bam-AGGCCGTGTGGTTTCA-1	1	10x
possorted_genome_bam-AGGCCGTGTGTGCGTC-1	2	10x
possorted_genome_bam-AGGCCGTGTTACGCGC-1	1	10x
possorted_genome_bam-AGGCCGTTCAGTTAGC-1	1	10x
possorted_genome_bam-AGGCCGTTCCAAGCCG-1	0	10x
possorted_genome_bam-AGGCCGTTCGTTTAGG-1	0	10x
possorted_genome_bam-AGGCCGTTCTACCTGC-1	1	10x
possorted_genome_bam-AGGCCGTTCTTTCCTC-1	2	10x
possorted_genome_bam-AGGGAGTAGCCACGTC-1	0	10x
possorted_genome_bam-AGGGAGTAGTAGATGT-1	0	10x
possorted_genome_bam-AGGGAGTCAATCGGTT-1	0	10x
possorted_genome_bam-AGGGAGTCATCAGTAC-1	0	10x
possorted_genome_bam-AGGGAGTGTCTCTCTG-1	1	10x
possorted_genome_bam-AGGGAGTGTGTTAAGA-1	0	10x
possorted_genome_bam-AGGGAGTGTTCCGGCA-1	3	10x
possorted_genome_bam-AGGGAGTTCGAATCCA-1	0	10x
possorted_genome_bam-AGGGAGTTCTGGGCCA-1	0	10x
possorted_genome_bam-AGGGATGAGAATGTTG-1	1	10x
possorted_genome_bam-AGGGATGAGTTACCCA-1	1	10x
possorted_genome_bam-AGGGATGAGTTCGATC-1	0	10x
possorted_genome_bam-AGGGATGCACTGTCGG-1	0	10x
possorted_genome_bam-AGGGATGCAGACAAGC-1	0	10x
possorted_genome_bam-AGGGATGCAGCAGTTT-1	1	10x
possorted_genome_bam-AGGGATGCAGCTGGCT-1	0	10x
possorted_genome_bam-AGGGATGCAGGTTTCA-1	0	10x
possorted_genome_bam-AGGGATGGTCAATACC-1	0	10x
possorted_genome_bam-AGGGATGGTTCCTCCA-1	0	10x
possorted_genome_bam-AGGGATGTCCACTCCA-1	0	10x
possorted_genome_bam-AGGGATGTCCTATGTT-1	2	10x
possorted_genome_bam-AGGGATGTCGGTTCGG-1	0	10x
possorted_genome_bam-AGGGATGTCTCGTTTA-1	1	10x
possorted_genome_bam-AGGGTGAAGAACAATC-1	0	10x
possorted_genome_bam-AGGGTGACACAAGCCC-1	0	10x
possorted_genome_bam-AGGGTGACAGTCAGCC-1	0	10x
possorted_genome_bam-AGGGTGACATCGGAAG-1	0	10x
possorted_genome_bam-AGGGTGAGTACAAGTA-1	0	10x
possorted_genome_bam-AGGGTGAGTAGCGTGA-1	0	10x
possorted_genome_bam-AGGGTGAGTGGTCTCG-1	0	10x
possorted_genome_bam-AGGGTGAGTTGTGGAG-1	0	10x
possorted_genome_bam-AGGGTGATCGGATGTT-1	0	10x
possorted_genome_bam-AGGTCATAGAATGTGT-1	1	10x
possorted_genome_bam-AGGTCATAGCCCAGCT-1	0	10x
possorted_genome_bam-AGGTCATAGGGATACC-1	0	10x
possorted_genome_bam-AGGTCATCACCGTTGG-1	0	10x
possorted_genome_bam-AGGTCATCATACGCCG-1	1	10x
possorted_genome_bam-AGGTCATCATCACAAC-1	0	10x
possorted_genome_bam-AGGTCATGTACCGGCT-1	1	10x
possorted_genome_bam-AGGTCATGTTACGGAG-1	0	10x
possorted_genome_bam-AGGTCATGTTGCGTTA-1	0	10x
possorted_genome_bam-AGGTCATTCAATCTCT-1	0	10x
possorted_genome_bam-AGGTCATTCAGCTCTC-1	0	10x
possorted_genome_bam-AGGTCATTCTAACTTC-1	0	10x
possorted_genome_bam-AGGTCATTCTCTAGGA-1	0	10x
possorted_genome_bam-AGGTCCGAGAGTGAGA-1	0	10x
possorted_genome_bam-AGGTCCGAGCATCATC-1	0	10x
possorted_genome_bam-AGGTCCGAGCCCAGCT-1	0	10x
possorted_genome_bam-AGGTCCGAGGATATAC-1	2	10x
possorted_genome_bam-AGGTCCGAGTGAACAT-1	1	10x
possorted_genome_bam-AGGTCCGAGTGCTGCC-1	0	10x
possorted_genome_bam-AGGTCCGCACGGTGTC-1	0	10x
possorted_genome_bam-AGGTCCGCACTACAGT-1	1	10x
possorted_genome_bam-AGGTCCGGTACAGTTC-1	0	10x
possorted_genome_bam-AGGTCCGGTCTCTTAT-1	0	10x
possorted_genome_bam-AGGTCCGGTCTTGCGG-1	1	10x
possorted_genome_bam-AGGTCCGGTGATGTGG-1	0	10x
possorted_genome_bam-AGGTCCGGTGCTCTTC-1	0	10x
possorted_genome_bam-AGGTCCGGTTAAGTAG-1	0	10x
possorted_genome_bam-AGGTCCGGTTCCAACA-1	0	10x
possorted_genome_bam-AGGTCCGTCTTGGGTA-1	0	10x
possorted_genome_bam-AGTAGTCAGATCTGAA-1	0	10x
possorted_genome_bam-AGTAGTCAGCCTATGT-1	1	10x
possorted_genome_bam-AGTAGTCAGGCATGTG-1	0	10x
possorted_genome_bam-AGTAGTCAGTCCTCCT-1	1	10x
possorted_genome_bam-AGTAGTCCAAGTTAAG-1	0	10x
possorted_genome_bam-AGTAGTCCACAGATTC-1	0	10x
possorted_genome_bam-AGTAGTCCATGCAACT-1	1	10x
possorted_genome_bam-AGTAGTCCATGTCTCC-1	1	10x
possorted_genome_bam-AGTAGTCGTAAACACA-1	2	10x
possorted_genome_bam-AGTAGTCGTAATTGGA-1	0	10x
possorted_genome_bam-AGTCTTTAGCGTCTAT-1	0	10x
possorted_genome_bam-AGTCTTTAGGAGTTTA-1	1	10x
possorted_genome_bam-AGTCTTTAGTCTCAAC-1	2	10x
possorted_genome_bam-AGTCTTTCAAGCGATG-1	0	10x
possorted_genome_bam-AGTCTTTCACATCCAA-1	0	10x
possorted_genome_bam-AGTCTTTCACCGGAAA-1	0	10x
possorted_genome_bam-AGTCTTTCACGAAAGC-1	3	10x
possorted_genome_bam-AGTCTTTGTAAGAGGA-1	3	10x
possorted_genome_bam-AGTCTTTGTATATCCG-1	1	10x
possorted_genome_bam-AGTCTTTGTGTGAATA-1	0	10x
possorted_genome_bam-AGTCTTTGTTACGCGC-1	0	10x
possorted_genome_bam-AGTCTTTTCACCGGGT-1	0	10x
possorted_genome_bam-AGTGAGGAGCCACCTG-1	0	10x
possorted_genome_bam-AGTGAGGAGCGAAGGG-1	0	10x
possorted_genome_bam-AGTGAGGAGCTGATAA-1	3	10x
possorted_genome_bam-AGTGAGGAGGCAGGTT-1	0	10x
possorted_genome_bam-AGTGAGGCACAAGTAA-1	3	10x
possorted_genome_bam-AGTGAGGCACCGAATT-1	0	10x
possorted_genome_bam-AGTGAGGCACGAAACG-1	0	10x
possorted_genome_bam-AGTGAGGCACGGTTTA-1	1	10x
possorted_genome_bam-AGTGAGGCAGCCTATA-1	2	10x
possorted_genome_bam-AGTGAGGCAGCTTCGG-1	1	10x
possorted_genome_bam-AGTGAGGCAGGATCGA-1	0	10x
possorted_genome_bam-AGTGAGGCAGGTTTCA-1	0	10x
possorted_genome_bam-AGTGAGGGTACTTAGC-1	0	10x
possorted_genome_bam-AGTGAGGGTCCTCCAT-1	2	10x
possorted_genome_bam-AGTGAGGGTCTCGTTC-1	0	10x
possorted_genome_bam-AGTGAGGGTGGCGAAT-1	0	10x
possorted_genome_bam-AGTGAGGTCACATAGC-1	1	10x
possorted_genome_bam-AGTGAGGTCGAGAACG-1	0	10x
possorted_genome_bam-AGTGAGGTCTGGCGTG-1	0	10x
possorted_genome_bam-AGTGGGAAGCCCTAAT-1	1	10x
possorted_genome_bam-AGTGGGAAGGGTGTGT-1	0	10x
possorted_genome_bam-AGTGGGAAGTATCTCG-1	0	10x
possorted_genome_bam-AGTGGGAAGTTGCAGG-1	0	10x
possorted_genome_bam-AGTGGGACACCCATGG-1	0	10x
possorted_genome_bam-AGTGGGACAGCGTAAG-1	0	10x
possorted_genome_bam-AGTGGGACAGCTTCGG-1	3	10x
possorted_genome_bam-AGTGGGAGTAAACCTC-1	0	10x
possorted_genome_bam-AGTGGGAGTAGAGGAA-1	0	10x
possorted_genome_bam-AGTGGGAGTCGATTGT-1	0	10x
possorted_genome_bam-AGTGGGATCATCTGCC-1	0	10x
possorted_genome_bam-AGTGTCAAGGAATGGA-1	0	10x
possorted_genome_bam-AGTGTCAAGGGATGGG-1	0	10x
possorted_genome_bam-AGTGTCAAGTGACATA-1	0	10x
possorted_genome_bam-AGTGTCACAAGGTGTG-1	0	10x
possorted_genome_bam-AGTGTCACACAGCGTC-1	1	10x
possorted_genome_bam-AGTGTCACACGTCAGC-1	1	10x
possorted_genome_bam-AGTGTCACATAAGACA-1	0	10x
possorted_genome_bam-AGTGTCACATCCGTGG-1	0	10x
possorted_genome_bam-AGTGTCAGTACCGAGA-1	0	10x
possorted_genome_bam-AGTGTCAGTCATTAGC-1	0	10x
possorted_genome_bam-AGTGTCAGTCTAGAGG-1	0	10x
possorted_genome_bam-AGTGTCAGTGACTACT-1	1	10x
possorted_genome_bam-AGTGTCAGTTAAGTAG-1	0	10x
possorted_genome_bam-AGTGTCAGTTCCCGAG-1	1	10x
possorted_genome_bam-AGTGTCATCACCAGGC-1	0	10x
possorted_genome_bam-AGTGTCATCATATCGG-1	1	10x
possorted_genome_bam-AGTGTCATCTATCGCC-1	1	10x
possorted_genome_bam-AGTGTCATCTGCCAGG-1	0	10x
possorted_genome_bam-AGTGTCATCTTAACCT-1	0	10x
possorted_genome_bam-AGTTGGTAGACACGAC-1	0	10x
possorted_genome_bam-AGTTGGTAGCCACTAT-1	0	10x
possorted_genome_bam-AGTTGGTAGCCATCGC-1	1	10x
possorted_genome_bam-AGTTGGTAGCGAAGGG-1	0	10x
possorted_genome_bam-AGTTGGTCAAATTGCC-1	0	10x
possorted_genome_bam-AGTTGGTCAAGTAATG-1	0	10x
possorted_genome_bam-AGTTGGTCACACCGCA-1	1	10x
possorted_genome_bam-AGTTGGTCAGCTGGCT-1	0	10x
possorted_genome_bam-AGTTGGTCAGGTTTCA-1	2	10x
possorted_genome_bam-AGTTGGTGTGAGTGAC-1	0	10x
possorted_genome_bam-AGTTGGTGTGCAACTT-1	0	10x
possorted_genome_bam-AGTTGGTGTGTGTGCC-1	0	10x
possorted_genome_bam-AGTTGGTGTTGTGGCC-1	0	10x
possorted_genome_bam-AGTTGGTTCATCATTC-1	0	10x
possorted_genome_bam-AGTTGGTTCATCTGTT-1	0	10x
possorted_genome_bam-AGTTGGTTCGCAAACT-1	0	10x
possorted_genome_bam-AGTTGGTTCGCAGGCT-1	1	10x
possorted_genome_bam-ATAACGCAGAACAATC-1	0	10x
possorted_genome_bam-ATAACGCAGCTAGTGG-1	2	10x
possorted_genome_bam-ATAACGCAGGCCCGTT-1	1	10x
possorted_genome_bam-ATAACGCAGTTAAGTG-1	0	10x
possorted_genome_bam-ATAACGCAGTTATCGC-1	2	10x
possorted_genome_bam-ATAACGCCACATGTGT-1	0	10x
possorted_genome_bam-ATAACGCCACGGTGTC-1	1	10x
possorted_genome_bam-ATAACGCCAGGAATGC-1	0	10x
possorted_genome_bam-ATAACGCGTACGACCC-1	0	10x
possorted_genome_bam-ATAACGCGTCTGATCA-1	0	10x
possorted_genome_bam-ATAACGCGTTGCGTTA-1	1	10x
possorted_genome_bam-ATAACGCTCATCATTC-1	0	10x
possorted_genome_bam-ATAACGCTCTGAAAGA-1	0	10x
possorted_genome_bam-ATAACGCTCTTGTCAT-1	0	10x
possorted_genome_bam-ATAACGCTCTTTCCTC-1	1	10x
possorted_genome_bam-ATAAGAGAGATATGGT-1	2	10x
possorted_genome_bam-ATAAGAGAGATCGGGT-1	1	10x
possorted_genome_bam-ATAAGAGAGGACGAAA-1	0	10x
possorted_genome_bam-ATAAGAGAGTACGACG-1	0	10x
possorted_genome_bam-ATAAGAGAGTGGCACA-1	0	10x
possorted_genome_bam-ATAAGAGAGTGTACTC-1	0	10x
possorted_genome_bam-ATAAGAGAGTGTGGCA-1	0	10x
possorted_genome_bam-ATAAGAGCACACAGAG-1	0	10x
possorted_genome_bam-ATAAGAGCAGGCTCAC-1	0	10x
possorted_genome_bam-ATAAGAGGTCCATGAT-1	0	10x
possorted_genome_bam-ATAAGAGGTCGGATCC-1	1	10x
possorted_genome_bam-ATAAGAGGTGCAACTT-1	0	10x
possorted_genome_bam-ATAAGAGTCGCATGGC-1	0	10x
possorted_genome_bam-ATAAGAGTCTTCAACT-1	0	10x
possorted_genome_bam-ATAGACCAGCGATATA-1	0	10x
possorted_genome_bam-ATAGACCAGCGCTCCA-1	0	10x
possorted_genome_bam-ATAGACCAGCGTCTAT-1	0	10x
possorted_genome_bam-ATAGACCAGCTCCCAG-1	0	10x
possorted_genome_bam-ATAGACCAGGCTAGGT-1	0	10x
possorted_genome_bam-ATAGACCAGTTCGCGC-1	1	10x
possorted_genome_bam-ATAGACCCAGGATCGA-1	1	10x
possorted_genome_bam-ATAGACCCAGGTGGAT-1	0	10x
possorted_genome_bam-ATAGACCGTACAGTGG-1	0	10x
possorted_genome_bam-ATAGACCGTCGCCATG-1	0	10x
possorted_genome_bam-ATAGACCGTTACGGAG-1	1	10x
possorted_genome_bam-ATAGACCTCCTTTCGG-1	0	10x
possorted_genome_bam-ATAGACCTCGATGAGG-1	1	10x
possorted_genome_bam-ATAGACCTCTTCATGT-1	1	10x
possorted_genome_bam-ATCACGAAGATGCGAC-1	1	10x
possorted_genome_bam-ATCACGAAGCCAGTAG-1	1	10x
possorted_genome_bam-ATCACGAAGGGTCTCC-1	1	10x
possorted_genome_bam-ATCACGACACCTCGGA-1	0	10x
possorted_genome_bam-ATCACGACACTTGGAT-1	0	10x
possorted_genome_bam-ATCACGACAGGAACGT-1	3	10x
possorted_genome_bam-ATCACGACAGTATAAG-1	1	10x
possorted_genome_bam-ATCACGAGTACCCAAT-1	0	10x
possorted_genome_bam-ATCACGAGTAGGCTGA-1	1	10x
possorted_genome_bam-ATCACGATCACTTATC-1	0	10x
possorted_genome_bam-ATCACGATCGCCAGCA-1	2	10x
possorted_genome_bam-ATCACGATCGCCCTTA-1	1	10x
possorted_genome_bam-ATCATCTAGCTAACTC-1	0	10x
possorted_genome_bam-ATCATCTAGGACTGGT-1	2	10x
possorted_genome_bam-ATCATCTAGTGGAGTC-1	0	10x
possorted_genome_bam-ATCATCTAGTTACGGG-1	0	10x
possorted_genome_bam-ATCATCTCAATCGAAA-1	0	10x
possorted_genome_bam-ATCATCTCATCGGGTC-1	0	10x
possorted_genome_bam-ATCATCTCATGCAACT-1	0	10x
possorted_genome_bam-ATCATCTGTACAGTTC-1	1	10x
possorted_genome_bam-ATCATCTGTAGCACGA-1	2	10x
possorted_genome_bam-ATCATCTGTCATACTG-1	0	10x
possorted_genome_bam-ATCATCTGTCCTCTTG-1	0	10x
possorted_genome_bam-ATCATCTGTCGAACAG-1	0	10x
possorted_genome_bam-ATCATCTGTGGGTATG-1	0	10x
possorted_genome_bam-ATCATCTGTGTGACCC-1	0	10x
possorted_genome_bam-ATCATCTTCACAAACC-1	0	10x
possorted_genome_bam-ATCATCTTCCAAAGTC-1	0	10x
possorted_genome_bam-ATCATCTTCCAAATGC-1	0	10x
possorted_genome_bam-ATCATCTTCCACGTGG-1	0	10x
possorted_genome_bam-ATCATCTTCTCGCTTG-1	2	10x
possorted_genome_bam-ATCATGGAGAGATGAG-1	0	10x
possorted_genome_bam-ATCATGGAGATGTGTA-1	0	10x
possorted_genome_bam-ATCATGGAGGATCGCA-1	1	10x
possorted_genome_bam-ATCATGGCAAGTAGTA-1	0	10x
possorted_genome_bam-ATCATGGCAGACTCGC-1	1	10x
possorted_genome_bam-ATCATGGCAGGTTTCA-1	0	10x
possorted_genome_bam-ATCATGGCATGTCTCC-1	0	10x
possorted_genome_bam-ATCATGGCATTTCACT-1	0	10x
possorted_genome_bam-ATCATGGTCCGCATAA-1	0	10x
possorted_genome_bam-ATCATGGTCGCAAACT-1	1	10x
possorted_genome_bam-ATCCACCAGACAGGCT-1	2	10x
possorted_genome_bam-ATCCACCAGACGACGT-1	1	10x
possorted_genome_bam-ATCCACCAGCGTGTCC-1	0	10x
possorted_genome_bam-ATCCACCAGGACACCA-1	1	10x
possorted_genome_bam-ATCCACCAGTTTAGGA-1	0	10x
possorted_genome_bam-ATCCACCCATAAAGGT-1	0	10x
possorted_genome_bam-ATCCACCCATAGTAAG-1	1	10x
possorted_genome_bam-ATCCACCGTCTCCACT-1	0	10x
possorted_genome_bam-ATCCACCGTCTCGTTC-1	0	10x
possorted_genome_bam-ATCCACCGTGTTCGAT-1	1	10x
possorted_genome_bam-ATCCACCGTTTACTCT-1	2	10x
possorted_genome_bam-ATCCACCTCAAAGTAG-1	0	10x
possorted_genome_bam-ATCCACCTCAGAGCTT-1	0	10x
possorted_genome_bam-ATCCACCTCTTTAGGG-1	0	10x
possorted_genome_bam-ATCCGAAAGCGTGTCC-1	0	10x
possorted_genome_bam-ATCCGAACAGCCTTGG-1	0	10x
possorted_genome_bam-ATCCGAACATGTTCCC-1	0	10x
possorted_genome_bam-ATCCGAACATTACCTT-1	0	10x
possorted_genome_bam-ATCCGAAGTATATCCG-1	1	10x
possorted_genome_bam-ATCCGAAGTTAAGGGC-1	0	10x
possorted_genome_bam-ATCCGAATCATCGCTC-1	1	10x
possorted_genome_bam-ATCCGAATCATGTCCC-1	0	10x
possorted_genome_bam-ATCCGAATCCGAATGT-1	1	10x
possorted_genome_bam-ATCCGAATCGCCTGTT-1	0	10x
possorted_genome_bam-ATCCGAATCTCGGACG-1	2	10x
possorted_genome_bam-ATCGAGTAGCGCCTTG-1	1	10x
possorted_genome_bam-ATCGAGTAGCTAGTGG-1	0	10x
possorted_genome_bam-ATCGAGTAGCTATGCT-1	3	10x
possorted_genome_bam-ATCGAGTAGTACGATA-1	0	10x
possorted_genome_bam-ATCGAGTAGTGCTGCC-1	0	10x
possorted_genome_bam-ATCGAGTCAAGGTTCT-1	0	10x
possorted_genome_bam-ATCGAGTCAGACACTT-1	2	10x
possorted_genome_bam-ATCGAGTCAGGCGATA-1	0	10x
possorted_genome_bam-ATCGAGTCAGGTGGAT-1	1	10x
possorted_genome_bam-ATCGAGTGTATAGGTA-1	1	10x
possorted_genome_bam-ATCGAGTGTCCGCTGA-1	1	10x
possorted_genome_bam-ATCGAGTGTCTCCACT-1	0	10x
possorted_genome_bam-ATCGAGTTCCTTGACC-1	0	10x
possorted_genome_bam-ATCGAGTTCTTGCAAG-1	1	10x
possorted_genome_bam-ATCTACTAGCTGCAAG-1	0	10x
possorted_genome_bam-ATCTACTAGTACGTAA-1	0	10x
possorted_genome_bam-ATCTACTCATACGCTA-1	0	10x
possorted_genome_bam-ATCTACTGTAAATGTG-1	0	10x
possorted_genome_bam-ATCTACTGTACTCAAC-1	1	10x
possorted_genome_bam-ATCTACTGTCATGCAT-1	0	10x
possorted_genome_bam-ATCTACTGTCTTGATG-1	0	10x
possorted_genome_bam-ATCTACTGTGGTAACG-1	0	10x
possorted_genome_bam-ATCTACTTCAAGGTAA-1	0	10x
possorted_genome_bam-ATCTACTTCACCTCGT-1	1	10x
possorted_genome_bam-ATCTGCCAGCCGGTAA-1	1	10x
possorted_genome_bam-ATCTGCCCAATCTGCA-1	0	10x
possorted_genome_bam-ATCTGCCCAATGCCAT-1	1	10x
possorted_genome_bam-ATCTGCCCACCACGTG-1	0	10x
possorted_genome_bam-ATCTGCCCAGTGGAGT-1	0	10x
possorted_genome_bam-ATCTGCCCATGGTAGG-1	1	10x
possorted_genome_bam-ATCTGCCGTAAGGGCT-1	0	10x
possorted_genome_bam-ATCTGCCGTCACTGGC-1	1	10x
possorted_genome_bam-ATCTGCCTCCCTCAGT-1	0	10x
possorted_genome_bam-ATCTGCCTCTGCGGCA-1	1	10x
possorted_genome_bam-ATGAGGGAGATCCCGC-1	0	10x
possorted_genome_bam-ATGAGGGAGCAATATG-1	0	10x
possorted_genome_bam-ATGAGGGAGCTCTCGG-1	0	10x
possorted_genome_bam-ATGAGGGAGGACACCA-1	1	10x
possorted_genome_bam-ATGAGGGAGGCTAGCA-1	1	10x
possorted_genome_bam-ATGAGGGCAAGCCTAT-1	1	10x
possorted_genome_bam-ATGAGGGCAAGCGTAG-1	1	10x
possorted_genome_bam-ATGAGGGCAGATGAGC-1	0	10x
possorted_genome_bam-ATGAGGGCATTTCAGG-1	1	10x
possorted_genome_bam-ATGAGGGGTAAAGTCA-1	0	10x
possorted_genome_bam-ATGAGGGGTGTGAAAT-1	1	10x
possorted_genome_bam-ATGAGGGGTTCAACCA-1	0	10x
possorted_genome_bam-ATGAGGGTCGCCTGTT-1	0	10x
possorted_genome_bam-ATGAGGGTCTATCCCG-1	1	10x
possorted_genome_bam-ATGAGGGTCTGGTGTA-1	0	10x
possorted_genome_bam-ATGCGATAGAAGATTC-1	1	10x
possorted_genome_bam-ATGCGATAGACAGGCT-1	0	10x
possorted_genome_bam-ATGCGATAGAGTACAT-1	0	10x
possorted_genome_bam-ATGCGATAGGGATCTG-1	0	10x
possorted_genome_bam-ATGCGATAGTACCGGA-1	0	10x
possorted_genome_bam-ATGCGATCAAGCGTAG-1	0	10x
possorted_genome_bam-ATGCGATCAGTGGAGT-1	0	10x
possorted_genome_bam-ATGCGATGTCAGAATA-1	0	10x
possorted_genome_bam-ATGCGATGTGCTCTTC-1	0	10x
possorted_genome_bam-ATGCGATTCGTTTAGG-1	1	10x
possorted_genome_bam-ATGGGAGAGCTGATAA-1	0	10x
possorted_genome_bam-ATGGGAGAGCTGCCCA-1	0	10x
possorted_genome_bam-ATGGGAGAGCTGGAAC-1	0	10x
possorted_genome_bam-ATGGGAGAGGGATGGG-1	0	10x
possorted_genome_bam-ATGGGAGAGTGCGATG-1	0	10x
possorted_genome_bam-ATGGGAGCACCCTATC-1	1	10x
possorted_genome_bam-ATGGGAGCAGCTGTTA-1	1	10x
possorted_genome_bam-ATGGGAGCAGTCCTTC-1	1	10x
possorted_genome_bam-ATGGGAGGTCGGCTCA-1	0	10x
possorted_genome_bam-ATGGGAGTCATACGGT-1	0	10x
possorted_genome_bam-ATGGGAGTCCCTAACC-1	0	10x
possorted_genome_bam-ATGGGAGTCTGATTCT-1	1	10x
possorted_genome_bam-ATGGGAGTCTTGCAAG-1	0	10x
possorted_genome_bam-ATGTGTGAGAACAATC-1	1	10x
possorted_genome_bam-ATGTGTGAGACAAAGG-1	1	10x
possorted_genome_bam-ATGTGTGAGCCAACAG-1	0	10x
possorted_genome_bam-ATGTGTGAGGCTAGAC-1	0	10x
possorted_genome_bam-ATGTGTGAGGGATACC-1	0	10x
possorted_genome_bam-ATGTGTGCAAACCCAT-1	3	10x
possorted_genome_bam-ATGTGTGCAAGTAGTA-1	1	10x
possorted_genome_bam-ATGTGTGCACATCTTT-1	0	10x
possorted_genome_bam-ATGTGTGCATTGGCGC-1	1	10x
possorted_genome_bam-ATGTGTGGTCATATGC-1	0	10x
possorted_genome_bam-ATGTGTGGTCTAGAGG-1	1	10x
possorted_genome_bam-ATGTGTGGTGACAAAT-1	0	10x
possorted_genome_bam-ATGTGTGGTGCGATAG-1	0	10x
possorted_genome_bam-ATGTGTGGTGGTCTCG-1	1	10x
possorted_genome_bam-ATGTGTGGTGTCCTCT-1	0	10x
possorted_genome_bam-ATGTGTGTCCTTTCGG-1	0	10x
possorted_genome_bam-ATGTGTGTCGGTTAAC-1	1	10x
possorted_genome_bam-ATTACTCAGAACAATC-1	1	10x
possorted_genome_bam-ATTACTCAGCAGATCG-1	0	10x
possorted_genome_bam-ATTACTCAGCAGGCTA-1	0	10x
possorted_genome_bam-ATTACTCAGCCACGTC-1	1	10x
possorted_genome_bam-ATTACTCAGCCTTGAT-1	1	10x
possorted_genome_bam-ATTACTCAGGAGCGAG-1	0	10x
possorted_genome_bam-ATTACTCAGGGTTCCC-1	2	10x
possorted_genome_bam-ATTACTCAGTCCGTAT-1	0	10x
possorted_genome_bam-ATTACTCAGTCGTTTG-1	0	10x
possorted_genome_bam-ATTACTCAGTGGGATC-1	1	10x
possorted_genome_bam-ATTACTCCAAAGGAAG-1	0	10x
possorted_genome_bam-ATTACTCCAAGCGAGT-1	0	10x
possorted_genome_bam-ATTACTCCAATAACGA-1	1	10x
possorted_genome_bam-ATTACTCCACCGGAAA-1	0	10x
possorted_genome_bam-ATTACTCCAGACGCAA-1	1	10x
possorted_genome_bam-ATTACTCCAGGGCATA-1	0	10x
possorted_genome_bam-ATTACTCGTATTACCG-1	1	10x
possorted_genome_bam-ATTACTCTCACCGTAA-1	0	10x
possorted_genome_bam-ATTACTCTCATAGCAC-1	0	10x
possorted_genome_bam-ATTACTCTCCTAGAAC-1	1	10x
possorted_genome_bam-ATTACTCTCTTAACCT-1	2	10x
possorted_genome_bam-ATTATCCAGCAAATCA-1	1	10x
possorted_genome_bam-ATTATCCAGTACCGGA-1	0	10x
possorted_genome_bam-ATTATCCCAAGTAGTA-1	0	10x
possorted_genome_bam-ATTATCCCACAACTGT-1	0	10x
possorted_genome_bam-ATTATCCCACAGGAGT-1	0	10x
possorted_genome_bam-ATTATCCCAGGACGTA-1	0	10x
possorted_genome_bam-ATTATCCCATCTCCCA-1	0	10x
possorted_genome_bam-ATTATCCGTCGGATCC-1	0	10x
possorted_genome_bam-ATTATCCGTGCAGACA-1	0	10x
possorted_genome_bam-ATTATCCGTGGTACAG-1	1	10x
possorted_genome_bam-ATTATCCGTGTCGCTG-1	0	10x
possorted_genome_bam-ATTATCCGTTGTGGCC-1	0	10x
possorted_genome_bam-ATTATCCTCACATAGC-1	0	10x
possorted_genome_bam-ATTATCCTCCATGAGT-1	1	10x
possorted_genome_bam-ATTATCCTCCTCAACC-1	1	10x
possorted_genome_bam-ATTATCCTCTGGTATG-1	0	10x
possorted_genome_bam-ATTATCCTCTTGTACT-1	1	10x
possorted_genome_bam-ATTCTACAGCGCTTAT-1	0	10x
possorted_genome_bam-ATTCTACGTAGAAGGA-1	0	10x
possorted_genome_bam-ATTCTACGTCCTCTTG-1	0	10x
possorted_genome_bam-ATTCTACGTTCTGAAC-1	0	10x
possorted_genome_bam-ATTCTACTCAAGATCC-1	0	10x
possorted_genome_bam-ATTCTACTCCAGTAGT-1	0	10x
possorted_genome_bam-ATTGGACAGCGTTTAC-1	1	10x
possorted_genome_bam-ATTGGACAGGAGTTTA-1	0	10x
possorted_genome_bam-ATTGGACCAACCGCCA-1	0	10x
possorted_genome_bam-ATTGGACCAAGCTGGA-1	3	10x
possorted_genome_bam-ATTGGACCAAGTTGTC-1	0	10x
possorted_genome_bam-ATTGGACCACCAGTTA-1	0	10x
possorted_genome_bam-ATTGGACCACTTCTGC-1	3	10x
possorted_genome_bam-ATTGGACCAGACACTT-1	0	10x
possorted_genome_bam-ATTGGACCAGGGAGAG-1	0	10x
possorted_genome_bam-ATTGGACCAGGTTTCA-1	2	10x
possorted_genome_bam-ATTGGACCATGGATGG-1	0	10x
possorted_genome_bam-ATTGGACGTAAACGCG-1	0	10x
possorted_genome_bam-ATTGGACGTCTAGCGC-1	0	10x
possorted_genome_bam-ATTGGACGTGCACGAA-1	0	10x
possorted_genome_bam-ATTGGACTCTCGGACG-1	1	10x
possorted_genome_bam-ATTGGACTCTTTCCTC-1	1	10x
possorted_genome_bam-ATTGGTGAGAGCCTAG-1	1	10x
possorted_genome_bam-ATTGGTGAGAGTCGGT-1	0	10x
possorted_genome_bam-ATTGGTGAGCAGACTG-1	0	10x
possorted_genome_bam-ATTGGTGAGTGATCGG-1	0	10x
possorted_genome_bam-ATTGGTGCAAACTGTC-1	1	10x
possorted_genome_bam-ATTGGTGCACCGTTGG-1	1	10x
possorted_genome_bam-ATTGGTGGTTAAAGTG-1	2	10x
possorted_genome_bam-ATTGGTGTCACCATAG-1	0	10x
possorted_genome_bam-ATTGGTGTCATCGCTC-1	0	10x
possorted_genome_bam-ATTGGTGTCCGAACGC-1	0	10x
possorted_genome_bam-ATTGGTGTCGAGCCCA-1	0	10x
possorted_genome_bam-ATTTCTGAGAAGAAGC-1	0	10x
possorted_genome_bam-ATTTCTGAGATGCGAC-1	1	10x
possorted_genome_bam-ATTTCTGAGGTCGGAT-1	0	10x
possorted_genome_bam-ATTTCTGCACCACCAG-1	1	10x
possorted_genome_bam-ATTTCTGCAGGCTGAA-1	0	10x
possorted_genome_bam-ATTTCTGCATCTACGA-1	1	10x
possorted_genome_bam-ATTTCTGCATGATCCA-1	0	10x
possorted_genome_bam-ATTTCTGCATGGGAAC-1	0	10x
possorted_genome_bam-ATTTCTGCATGTTCCC-1	0	10x
possorted_genome_bam-ATTTCTGTCCAAACTG-1	0	10x
possorted_genome_bam-ATTTCTGTCCAACCAA-1	2	10x
possorted_genome_bam-CAACCAAAGATCACGG-1	1	10x
possorted_genome_bam-CAACCAAAGGGATACC-1	2	10x
possorted_genome_bam-CAACCAACAAGAAGAG-1	2	10x
possorted_genome_bam-CAACCAACAATGTAAG-1	0	10x
possorted_genome_bam-CAACCAACAGCCTATA-1	0	10x
possorted_genome_bam-CAACCAACATGAAGTA-1	0	10x
possorted_genome_bam-CAACCAAGTACTCGCG-1	0	10x
possorted_genome_bam-CAACCAAGTATGGTTC-1	0	10x
possorted_genome_bam-CAACCAAGTGTGGCTC-1	1	10x
possorted_genome_bam-CAACCAAGTTGTTTGG-1	0	10x
possorted_genome_bam-CAACCAATCAAACCGT-1	1	10x
possorted_genome_bam-CAACCAATCCCTAACC-1	2	10x
possorted_genome_bam-CAACCAATCCCTAATT-1	1	10x
possorted_genome_bam-CAACCAATCCTTCAAT-1	1	10x
possorted_genome_bam-CAACCAATCGGTTCGG-1	1	10x
possorted_genome_bam-CAACCAATCTTGAGAC-1	1	10x
possorted_genome_bam-CAACCAATCTTGTTTG-1	1	10x
possorted_genome_bam-CAACCTCAGCGCCTTG-1	0	10x
possorted_genome_bam-CAACCTCCAAAGCGGT-1	0	10x
possorted_genome_bam-CAACCTCCAAATACAG-1	0	10x
possorted_genome_bam-CAACCTCCATACCATG-1	0	10x
possorted_genome_bam-CAACCTCCATAGACTC-1	0	10x
possorted_genome_bam-CAACCTCGTAAGTGTA-1	0	10x
possorted_genome_bam-CAACCTCGTCCATCCT-1	1	10x
possorted_genome_bam-CAACCTCGTCCTCCAT-1	0	10x
possorted_genome_bam-CAACCTCGTGAGTATA-1	0	10x
possorted_genome_bam-CAACCTCGTGCATCTA-1	0	10x
possorted_genome_bam-CAACCTCGTTCGTCTC-1	1	10x
possorted_genome_bam-CAACCTCTCCTTTACA-1	0	10x
possorted_genome_bam-CAACCTCTCGTCACGG-1	0	10x
possorted_genome_bam-CAACCTCTCTGGCGAC-1	0	10x
possorted_genome_bam-CAACTAGAGAAACCAT-1	0	10x
possorted_genome_bam-CAACTAGAGCAGGCTA-1	0	10x
possorted_genome_bam-CAACTAGAGTAACCCT-1	1	10x
possorted_genome_bam-CAACTAGCACATCCAA-1	1	10x
possorted_genome_bam-CAACTAGCACATTAGC-1	2	10x
possorted_genome_bam-CAACTAGCAGCCTTTC-1	0	10x
possorted_genome_bam-CAACTAGCAGGCAGTA-1	4	10x
possorted_genome_bam-CAACTAGCATTCCTGC-1	0	10x
possorted_genome_bam-CAACTAGGTCATTAGC-1	0	10x
possorted_genome_bam-CAACTAGGTCCCTTGT-1	1	10x
possorted_genome_bam-CAACTAGGTCGCGTGT-1	0	10x
possorted_genome_bam-CAACTAGGTGCTGTAT-1	0	10x
possorted_genome_bam-CAACTAGGTTCATGGT-1	0	10x
possorted_genome_bam-CAACTAGGTTCTCATT-1	0	10x
possorted_genome_bam-CAACTAGTCCTTTCGG-1	2	10x
possorted_genome_bam-CAACTAGTCGCCTGTT-1	0	10x
possorted_genome_bam-CAAGAAAAGACAAGCC-1	0	10x
possorted_genome_bam-CAAGAAAAGACTGTAA-1	0	10x
possorted_genome_bam-CAAGAAAAGACTTGAA-1	0	10x
possorted_genome_bam-CAAGAAAAGGACTGGT-1	0	10x
possorted_genome_bam-CAAGAAAAGTATCTCG-1	0	10x
possorted_genome_bam-CAAGAAAAGTCGATAA-1	2	10x
possorted_genome_bam-CAAGAAAGTCTCAACA-1	1	10x
possorted_genome_bam-CAAGAAAGTGCACCAC-1	0	10x
possorted_genome_bam-CAAGAAAGTTTGCATG-1	0	10x
possorted_genome_bam-CAAGAAATCAGTGTTG-1	0	10x
possorted_genome_bam-CAAGAAATCATCGGAT-1	0	10x
possorted_genome_bam-CAAGAAATCCCTAACC-1	1	10x
possorted_genome_bam-CAAGAAATCGGTCCGA-1	1	10x
possorted_genome_bam-CAAGAAATCTTGCCGT-1	0	10x
possorted_genome_bam-CAAGATCAGCGTTTAC-1	0	10x
possorted_genome_bam-CAAGATCAGTGGTAGC-1	0	10x
possorted_genome_bam-CAAGATCCAGACAAAT-1	0	10x
possorted_genome_bam-CAAGATCCATACGCCG-1	0	10x
possorted_genome_bam-CAAGATCCATATGCTG-1	0	10x
possorted_genome_bam-CAAGATCGTCAGATAA-1	1	10x
possorted_genome_bam-CAAGATCGTCCGTCAG-1	1	10x
possorted_genome_bam-CAAGATCGTTATTCTC-1	0	10x
possorted_genome_bam-CAAGATCTCAAACAAG-1	1	10x
possorted_genome_bam-CAAGATCTCATATCGG-1	0	10x
possorted_genome_bam-CAAGATCTCTCCAACC-1	0	10x
possorted_genome_bam-CAAGGCCAGACACTAA-1	0	10x
possorted_genome_bam-CAAGGCCAGCGTGTCC-1	2	10x
possorted_genome_bam-CAAGGCCAGGATGGAA-1	0	10x
possorted_genome_bam-CAAGGCCAGGGCATGT-1	0	10x
possorted_genome_bam-CAAGGCCAGGTTACCT-1	0	10x
possorted_genome_bam-CAAGGCCAGTCCGTAT-1	3	10x
possorted_genome_bam-CAAGGCCCAATGTAAG-1	0	10x
possorted_genome_bam-CAAGGCCCACAACGCC-1	3	10x
possorted_genome_bam-CAAGGCCCACGTCTCT-1	0	10x
possorted_genome_bam-CAAGGCCGTACTTGAC-1	0	10x
possorted_genome_bam-CAAGGCCGTATAATGG-1	1	10x
possorted_genome_bam-CAAGGCCGTGGCCCTA-1	1	10x
possorted_genome_bam-CAAGGCCGTTATCCGA-1	1	10x
possorted_genome_bam-CAAGGCCGTTCCACGG-1	0	10x
possorted_genome_bam-CAAGGCCGTTCCATGA-1	0	10x
possorted_genome_bam-CAAGGCCTCATAAAGG-1	0	10x
possorted_genome_bam-CAAGGCCTCATGCAAC-1	0	10x
possorted_genome_bam-CAAGGCCTCCCATTAT-1	0	10x
possorted_genome_bam-CAAGGCCTCCTATTCA-1	1	10x
possorted_genome_bam-CAAGGCCTCGGAAACG-1	0	10x
possorted_genome_bam-CAAGGCCTCGTACCGG-1	0	10x
possorted_genome_bam-CAAGGCCTCTCATTCA-1	1	10x
possorted_genome_bam-CAAGTTGAGGTCATCT-1	0	10x
possorted_genome_bam-CAAGTTGCAATTCCTT-1	1	10x
possorted_genome_bam-CAAGTTGCACAGAGGT-1	0	10x
possorted_genome_bam-CAAGTTGCACAGATTC-1	0	10x
possorted_genome_bam-CAAGTTGCACGTCTCT-1	0	10x
possorted_genome_bam-CAAGTTGCAGGGATTG-1	0	10x
possorted_genome_bam-CAAGTTGCATCACGTA-1	2	10x
possorted_genome_bam-CAAGTTGCATTATCTC-1	0	10x
possorted_genome_bam-CAAGTTGCATTGGTAC-1	0	10x
possorted_genome_bam-CAAGTTGGTCATCGGC-1	0	10x
possorted_genome_bam-CAAGTTGGTCTGCGGT-1	1	10x
possorted_genome_bam-CAAGTTGGTGTCCTCT-1	1	10x
possorted_genome_bam-CAAGTTGGTTATTCTC-1	0	10x
possorted_genome_bam-CAAGTTGTCAGTGCAT-1	0	10x
possorted_genome_bam-CAAGTTGTCCCTCTTT-1	0	10x
possorted_genome_bam-CACAAACAGAGTACCG-1	0	10x
possorted_genome_bam-CACAAACAGCACCGTC-1	0	10x
possorted_genome_bam-CACAAACAGCCGATTT-1	1	10x
possorted_genome_bam-CACAAACAGCCTATGT-1	1	10x
possorted_genome_bam-CACAAACAGCTAGTCT-1	0	10x
possorted_genome_bam-CACAAACAGGACAGCT-1	1	10x
possorted_genome_bam-CACAAACAGGGCTCTC-1	1	10x
possorted_genome_bam-CACAAACAGTGTCTCA-1	0	10x
possorted_genome_bam-CACAAACCAACAACCT-1	0	10x
possorted_genome_bam-CACAAACCAATGGATA-1	0	10x
possorted_genome_bam-CACAAACCACTATCTT-1	0	10x
possorted_genome_bam-CACAAACCATTCTCAT-1	0	10x
possorted_genome_bam-CACAAACGTATCGCAT-1	0	10x
possorted_genome_bam-CACAAACGTCATACTG-1	2	10x
possorted_genome_bam-CACAAACGTGTCAATC-1	0	10x
possorted_genome_bam-CACAAACTCAACACAC-1	0	10x
possorted_genome_bam-CACAAACTCACAATGC-1	0	10x
possorted_genome_bam-CACAAACTCATCTGTT-1	0	10x
possorted_genome_bam-CACAAACTCTCCCTGA-1	0	10x
possorted_genome_bam-CACACAAAGAAGGACA-1	1	10x
possorted_genome_bam-CACACAAAGAAGGGTA-1	0	10x
possorted_genome_bam-CACACAAAGATGAGAG-1	1	10x
possorted_genome_bam-CACACAAAGTCTCAAC-1	0	10x
possorted_genome_bam-CACACAAAGTGTGAAT-1	1	10x
possorted_genome_bam-CACACAACACCAGTTA-1	1	10x
possorted_genome_bam-CACACAACACCTTGTC-1	0	10x
possorted_genome_bam-CACACAACAGATGGCA-1	1	10x
possorted_genome_bam-CACACAACAGTATGCT-1	0	10x
possorted_genome_bam-CACACAACATTTCAGG-1	0	10x
possorted_genome_bam-CACACAAGTCAAGCGA-1	0	10x
possorted_genome_bam-CACACCTAGCCATCGC-1	0	10x
possorted_genome_bam-CACACCTCAATAGCGG-1	0	10x
possorted_genome_bam-CACACCTCACAACGTT-1	1	10x
possorted_genome_bam-CACACCTCACATCTTT-1	1	10x
possorted_genome_bam-CACACCTGTAGGACAC-1	0	10x
possorted_genome_bam-CACACCTGTATAGGGC-1	0	10x
possorted_genome_bam-CACACCTGTCACTGGC-1	0	10x
possorted_genome_bam-CACACCTGTCAGAAGC-1	1	10x
possorted_genome_bam-CACACCTGTGCACCAC-1	0	10x
possorted_genome_bam-CACACCTGTGTAACGG-1	0	10x
possorted_genome_bam-CACACCTGTGTGGCTC-1	0	10x
possorted_genome_bam-CACACCTTCCCAGGTG-1	1	10x
possorted_genome_bam-CACACTCAGACGCAAC-1	0	10x
possorted_genome_bam-CACACTCAGATCCCGC-1	1	10x
possorted_genome_bam-CACACTCAGCACCGTC-1	0	10x
possorted_genome_bam-CACACTCAGGGTCTCC-1	1	10x
possorted_genome_bam-CACACTCAGTGGGTTG-1	0	10x
possorted_genome_bam-CACACTCCACCTCGGA-1	0	10x
possorted_genome_bam-CACACTCCATGGTAGG-1	1	10x
possorted_genome_bam-CACACTCGTACAGACG-1	0	10x
possorted_genome_bam-CACACTCGTAGGGACT-1	2	10x
possorted_genome_bam-CACACTCGTCGATTGT-1	0	10x
possorted_genome_bam-CACACTCGTTCAGACT-1	0	10x
possorted_genome_bam-CACACTCTCCTATTCA-1	1	10x
possorted_genome_bam-CACACTCTCGTATCAG-1	0	10x
possorted_genome_bam-CACACTCTCTGGGCCA-1	0	10x
possorted_genome_bam-CACAGGCAGACCTTTG-1	0	10x
possorted_genome_bam-CACAGGCAGTACATGA-1	0	10x
possorted_genome_bam-CACAGGCCAAGAAAGG-1	0	10x
possorted_genome_bam-CACAGGCGTAAACACA-1	0	10x
possorted_genome_bam-CACAGGCGTCTTCGTC-1	1	10x
possorted_genome_bam-CACAGGCGTTCCCGAG-1	0	10x
possorted_genome_bam-CACAGGCGTTGGGACA-1	1	10x
possorted_genome_bam-CACAGGCTCACCGGGT-1	1	10x
possorted_genome_bam-CACAGGCTCATTCACT-1	0	10x
possorted_genome_bam-CACAGGCTCCGGGTGT-1	1	10x
possorted_genome_bam-CACAGGCTCGAGAACG-1	0	10x
possorted_genome_bam-CACAGTAAGCTCCTCT-1	0	10x
possorted_genome_bam-CACAGTACAAACTGCT-1	0	10x
possorted_genome_bam-CACAGTACACTGTGTA-1	1	10x
possorted_genome_bam-CACAGTACAGCTCCGA-1	0	10x
possorted_genome_bam-CACAGTAGTACCGTAT-1	0	10x
possorted_genome_bam-CACAGTAGTCATACTG-1	0	10x
possorted_genome_bam-CACAGTAGTGTGCCTG-1	0	10x
possorted_genome_bam-CACAGTATCAACACGT-1	1	10x
possorted_genome_bam-CACAGTATCATGTGGT-1	0	10x
possorted_genome_bam-CACAGTATCGGCGGTT-1	0	10x
possorted_genome_bam-CACAGTATCGTATCAG-1	0	10x
possorted_genome_bam-CACATAGAGAACAACT-1	0	10x
possorted_genome_bam-CACATAGAGCGTAATA-1	0	10x
possorted_genome_bam-CACATAGAGTGCCATT-1	1	10x
possorted_genome_bam-CACATAGAGTTACCCA-1	0	10x
possorted_genome_bam-CACATAGCAAGGACAC-1	2	10x
possorted_genome_bam-CACATAGCAAGGCTCC-1	2	10x
possorted_genome_bam-CACATAGCATCAGTCA-1	0	10x
possorted_genome_bam-CACATAGGTATAAACG-1	0	10x
possorted_genome_bam-CACATAGGTCGTGGCT-1	1	10x
possorted_genome_bam-CACATAGGTCTAACGT-1	1	10x
possorted_genome_bam-CACATAGGTGTAACGG-1	0	10x
possorted_genome_bam-CACATAGTCATGTCCC-1	0	10x
possorted_genome_bam-CACATAGTCCGCGCAA-1	0	10x
possorted_genome_bam-CACATAGTCGAGAGCA-1	0	10x
possorted_genome_bam-CACATTTAGATCTGAA-1	2	10x
possorted_genome_bam-CACATTTCAATGAAAC-1	0	10x
possorted_genome_bam-CACATTTCAATTCCTT-1	0	10x
possorted_genome_bam-CACATTTCACAACGTT-1	0	10x
possorted_genome_bam-CACATTTGTCACCCAG-1	0	10x
possorted_genome_bam-CACATTTGTTAAGACA-1	0	10x
possorted_genome_bam-CACATTTTCGGAGCAA-1	0	10x
possorted_genome_bam-CACATTTTCTGGTTCC-1	2	10x
possorted_genome_bam-CACATTTTCTTCTGGC-1	0	10x
possorted_genome_bam-CACCACTAGATCGATA-1	0	10x
possorted_genome_bam-CACCACTAGGCACATG-1	0	10x
possorted_genome_bam-CACCACTAGTGTCCAT-1	0	10x
possorted_genome_bam-CACCACTCAAGGACTG-1	0	10x
possorted_genome_bam-CACCACTCAATAACGA-1	1	10x
possorted_genome_bam-CACCACTCACCTGGTG-1	0	10x
possorted_genome_bam-CACCACTCAGGACGTA-1	0	10x
possorted_genome_bam-CACCACTCAGTATCTG-1	0	10x
possorted_genome_bam-CACCACTGTCATCGGC-1	0	10x
possorted_genome_bam-CACCACTGTCTACCTC-1	0	10x
possorted_genome_bam-CACCACTGTCTCAACA-1	0	10x
possorted_genome_bam-CACCACTGTGTTTGTG-1	1	10x
possorted_genome_bam-CACCACTTCACAACGT-1	0	10x
possorted_genome_bam-CACCACTTCCGCAGTG-1	0	10x
possorted_genome_bam-CACCACTTCGACGGAA-1	2	10x
possorted_genome_bam-CACCACTTCGCGGATC-1	0	10x
possorted_genome_bam-CACCACTTCTCCAGGG-1	2	10x
possorted_genome_bam-CACCACTTCTTGAGGT-1	2	10x
possorted_genome_bam-CACCAGGAGATCTGAA-1	0	10x
possorted_genome_bam-CACCAGGAGCCCAACC-1	0	10x
possorted_genome_bam-CACCAGGAGTATCTCG-1	0	10x
possorted_genome_bam-CACCAGGCACCACGTG-1	1	10x
possorted_genome_bam-CACCAGGCAGTCTTCC-1	1	10x
possorted_genome_bam-CACCAGGGTAAGGGAA-1	1	10x
possorted_genome_bam-CACCAGGGTCCGAGTC-1	0	10x
possorted_genome_bam-CACCAGGGTCTGATTG-1	0	10x
possorted_genome_bam-CACCAGGGTGATGTCT-1	0	10x
possorted_genome_bam-CACCAGGGTGCGGTAA-1	0	10x
possorted_genome_bam-CACCAGGGTTCACCTC-1	0	10x
possorted_genome_bam-CACCAGGGTTCCGGCA-1	1	10x
possorted_genome_bam-CACCAGGTCACCCTCA-1	0	10x
possorted_genome_bam-CACCAGGTCATCGATG-1	0	10x
possorted_genome_bam-CACCAGGTCCCAAGAT-1	1	10x
possorted_genome_bam-CACCAGGTCCTGTAGA-1	0	10x
possorted_genome_bam-CACCAGGTCGCTAGCG-1	1	10x
possorted_genome_bam-CACCTTGAGAGACTAT-1	0	10x
possorted_genome_bam-CACCTTGAGGTGTTAA-1	0	10x
possorted_genome_bam-CACCTTGAGTCTCGGC-1	0	10x
possorted_genome_bam-CACCTTGCAAGGTTTC-1	1	10x
possorted_genome_bam-CACCTTGCAGTACACT-1	0	10x
possorted_genome_bam-CACCTTGGTCTCAACA-1	0	10x
possorted_genome_bam-CACCTTGGTGGAAAGA-1	0	10x
possorted_genome_bam-CACCTTGGTTAAAGTG-1	1	10x
possorted_genome_bam-CACCTTGGTTGGTGGA-1	1	10x
possorted_genome_bam-CACCTTGTCAAACCAC-1	0	10x
possorted_genome_bam-CACCTTGTCTCAAGTG-1	2	10x
possorted_genome_bam-CACTCCAAGACCTAGG-1	0	10x
possorted_genome_bam-CACTCCACAGCCACCA-1	0	10x
possorted_genome_bam-CACTCCACAGCGTTCG-1	1	10x
possorted_genome_bam-CACTCCAGTCAGAATA-1	2	10x
possorted_genome_bam-CACTCCAGTCCGAACC-1	0	10x
possorted_genome_bam-CACTCCAGTGAAGGCT-1	2	10x
possorted_genome_bam-CACTCCAGTGCAACTT-1	0	10x
possorted_genome_bam-CACTCCAGTGTCAATC-1	0	10x
possorted_genome_bam-CACTCCAGTTAGAACA-1	1	10x
possorted_genome_bam-CACTCCATCCCTGACT-1	0	10x
possorted_genome_bam-CACTCCATCCTTGGTC-1	0	10x
possorted_genome_bam-CACTCCATCTACGAGT-1	1	10x
possorted_genome_bam-CACTCCATCTTAGAGC-1	0	10x
possorted_genome_bam-CAGAATCAGACTACAA-1	2	10x
possorted_genome_bam-CAGAATCAGCTAGTCT-1	0	10x
possorted_genome_bam-CAGAATCAGCTGCCCA-1	0	10x
possorted_genome_bam-CAGAATCAGGTAGCCA-1	0	10x
possorted_genome_bam-CAGAATCAGTGTCTCA-1	0	10x
possorted_genome_bam-CAGAATCCAATGGAAT-1	0	10x
possorted_genome_bam-CAGAATCCACATCCGG-1	1	10x
possorted_genome_bam-CAGAATCCACCACCAG-1	0	10x
possorted_genome_bam-CAGAATCCACCATCCT-1	0	10x
possorted_genome_bam-CAGAATCCACGAAAGC-1	0	10x
possorted_genome_bam-CAGAATCCAGTGAGTG-1	0	10x
possorted_genome_bam-CAGAATCCATCGGACC-1	0	10x
possorted_genome_bam-CAGAATCCATCTATGG-1	0	10x
possorted_genome_bam-CAGAATCGTACAGTTC-1	1	10x
possorted_genome_bam-CAGAATCGTAGCACGA-1	1	10x
possorted_genome_bam-CAGAATCGTAGGGACT-1	2	10x
possorted_genome_bam-CAGAATCTCATAAAGG-1	0	10x
possorted_genome_bam-CAGAATCTCCCTAACC-1	1	10x
possorted_genome_bam-CAGAGAGAGGGCACTA-1	0	10x
possorted_genome_bam-CAGAGAGCAAGACACG-1	1	10x
possorted_genome_bam-CAGAGAGCACCCATGG-1	0	10x
possorted_genome_bam-CAGAGAGCACGTTGGC-1	0	10x
possorted_genome_bam-CAGAGAGCATCCTTGC-1	0	10x
possorted_genome_bam-CAGAGAGGTAACGACG-1	0	10x
possorted_genome_bam-CAGAGAGGTACGCACC-1	0	10x
possorted_genome_bam-CAGAGAGGTCTAGCGC-1	1	10x
possorted_genome_bam-CAGAGAGTCACATAGC-1	0	10x
possorted_genome_bam-CAGAGAGTCGTTGACA-1	1	10x
possorted_genome_bam-CAGAGAGTCTAACCGA-1	1	10x
possorted_genome_bam-CAGATCAAGTGTGAAT-1	0	10x
possorted_genome_bam-CAGATCACAACTGCTA-1	0	10x
possorted_genome_bam-CAGATCACAGCGTAAG-1	1	10x
possorted_genome_bam-CAGATCACATGTTCCC-1	0	10x
possorted_genome_bam-CAGATCAGTCCGACGT-1	1	10x
possorted_genome_bam-CAGATCAGTCGCGTGT-1	0	10x
possorted_genome_bam-CAGATCAGTCGGCATC-1	0	10x
possorted_genome_bam-CAGATCATCAGCAACT-1	0	10x
possorted_genome_bam-CAGATCATCCACGACG-1	1	10x
possorted_genome_bam-CAGATCATCGGAAATA-1	1	10x
possorted_genome_bam-CAGATCATCTCCTATA-1	0	10x
possorted_genome_bam-CAGCAGCAGCTAGCCC-1	0	10x
possorted_genome_bam-CAGCAGCAGGTAAACT-1	1	10x
possorted_genome_bam-CAGCAGCAGGTCGGAT-1	0	10x
possorted_genome_bam-CAGCAGCAGTGTCTCA-1	0	10x
possorted_genome_bam-CAGCAGCCAGGTTTCA-1	1	10x
possorted_genome_bam-CAGCAGCCATCGACGC-1	2	10x
possorted_genome_bam-CAGCAGCGTATAATGG-1	0	10x
possorted_genome_bam-CAGCATAAGAAAGTGG-1	1	10x
possorted_genome_bam-CAGCATAAGGAATCGC-1	0	10x
possorted_genome_bam-CAGCATACAAGCCTAT-1	0	10x
possorted_genome_bam-CAGCATACAGCGTTCG-1	0	10x
possorted_genome_bam-CAGCATACATTGTGCA-1	0	10x
possorted_genome_bam-CAGCATAGTCGCATCG-1	0	10x
possorted_genome_bam-CAGCATAGTTATCCGA-1	0	10x
possorted_genome_bam-CAGCATAGTTCTGTTT-1	1	10x
possorted_genome_bam-CAGCATATCATGTAGC-1	0	10x
possorted_genome_bam-CAGCATATCCTAAGTG-1	0	10x
possorted_genome_bam-CAGCATATCGAACTGT-1	0	10x
possorted_genome_bam-CAGCATATCGATGAGG-1	1	10x
possorted_genome_bam-CAGCCGAAGAAACGAG-1	1	10x
possorted_genome_bam-CAGCCGAAGAAGGTGA-1	0	10x
possorted_genome_bam-CAGCCGAAGATACACA-1	0	10x
possorted_genome_bam-CAGCCGAAGGAGCGTT-1	0	10x
possorted_genome_bam-CAGCCGAAGGGTCGAT-1	1	10x
possorted_genome_bam-CAGCCGAAGTTGAGTA-1	0	10x
possorted_genome_bam-CAGCCGACAAGCGATG-1	0	10x
possorted_genome_bam-CAGCCGACACGCCAGT-1	0	10x
possorted_genome_bam-CAGCCGACATGCATGT-1	0	10x
possorted_genome_bam-CAGCCGAGTCGCGAAA-1	0	10x
possorted_genome_bam-CAGCCGAGTCTAGTCA-1	2	10x
possorted_genome_bam-CAGCCGAGTGCCTGTG-1	1	10x
possorted_genome_bam-CAGCCGAGTGTTTGTG-1	0	10x
possorted_genome_bam-CAGCCGATCCATGAAC-1	0	10x
possorted_genome_bam-CAGCGACAGACGACGT-1	0	10x
possorted_genome_bam-CAGCGACAGATGGCGT-1	0	10x
possorted_genome_bam-CAGCGACAGCCAGAAC-1	0	10x
possorted_genome_bam-CAGCGACAGCGCCTCA-1	0	10x
possorted_genome_bam-CAGCGACAGGTGCTAG-1	0	10x
possorted_genome_bam-CAGCGACCAACACGCC-1	1	10x
possorted_genome_bam-CAGCGACCAATGAAAC-1	0	10x
possorted_genome_bam-CAGCGACCAGACGCCT-1	0	10x
possorted_genome_bam-CAGCGACCAGATCGGA-1	1	10x
possorted_genome_bam-CAGCGACCATAAGACA-1	0	10x
possorted_genome_bam-CAGCGACCATGTAAGA-1	2	10x
possorted_genome_bam-CAGCGACGTAGCGCTC-1	1	10x
possorted_genome_bam-CAGCGACGTCATGCCG-1	0	10x
possorted_genome_bam-CAGCGACTCAAGGTAA-1	0	10x
possorted_genome_bam-CAGCGACTCACTGGGC-1	1	10x
possorted_genome_bam-CAGCGACTCAGAGGTG-1	0	10x
possorted_genome_bam-CAGCGACTCGGAAACG-1	0	10x
possorted_genome_bam-CAGCGACTCTACCAGA-1	1	10x
possorted_genome_bam-CAGCGACTCTGTCCGT-1	0	10x
possorted_genome_bam-CAGCTAAAGATGTGTA-1	0	10x
possorted_genome_bam-CAGCTAAAGCTCCCAG-1	0	10x
possorted_genome_bam-CAGCTAAAGGCATGGT-1	1	10x
possorted_genome_bam-CAGCTAAAGGGATCTG-1	1	10x
possorted_genome_bam-CAGCTAACAGGTCTCG-1	1	10x
possorted_genome_bam-CAGCTAACATTGGTAC-1	0	10x
possorted_genome_bam-CAGCTAAGTAGGCATG-1	0	10x
possorted_genome_bam-CAGCTAATCACTTACT-1	1	10x
possorted_genome_bam-CAGCTAATCGTCCGTT-1	0	10x
possorted_genome_bam-CAGCTAATCTGTCAAG-1	0	10x
possorted_genome_bam-CAGCTAATCTTGGGTA-1	0	10x
possorted_genome_bam-CAGCTAATCTTTACGT-1	0	10x
possorted_genome_bam-CAGCTGGAGAAGATTC-1	2	10x
possorted_genome_bam-CAGCTGGAGCACCGCT-1	0	10x
possorted_genome_bam-CAGCTGGAGCTAGGCA-1	0	10x
possorted_genome_bam-CAGCTGGAGGAGTCTG-1	2	10x
possorted_genome_bam-CAGCTGGAGGCGCTCT-1	1	10x
possorted_genome_bam-CAGCTGGAGGGTGTTG-1	0	10x
possorted_genome_bam-CAGCTGGCAAGCCGCT-1	0	10x
possorted_genome_bam-CAGCTGGCAATCTGCA-1	3	10x
possorted_genome_bam-CAGCTGGGTCATATGC-1	0	10x
possorted_genome_bam-CAGCTGGGTCCCTTGT-1	1	10x
possorted_genome_bam-CAGCTGGGTCGCGTGT-1	0	10x
possorted_genome_bam-CAGCTGGGTGCCTGTG-1	0	10x
possorted_genome_bam-CAGCTGGGTTCCACGG-1	1	10x
possorted_genome_bam-CAGCTGGGTTTAGCTG-1	1	10x
possorted_genome_bam-CAGCTGGTCGCTTAGA-1	0	10x
possorted_genome_bam-CAGCTGGTCTACCTGC-1	0	10x
possorted_genome_bam-CAGCTGGTCTGCTTGC-1	0	10x
possorted_genome_bam-CAGGTGCAGAGTACAT-1	0	10x
possorted_genome_bam-CAGGTGCAGATCCTGT-1	1	10x
possorted_genome_bam-CAGGTGCAGGACATTA-1	0	10x
possorted_genome_bam-CAGGTGCCACCGTTGG-1	1	10x
possorted_genome_bam-CAGGTGCCACGCGAAA-1	0	10x
possorted_genome_bam-CAGGTGCCAGCCAATT-1	0	10x
possorted_genome_bam-CAGGTGCCAGTAGAGC-1	0	10x
possorted_genome_bam-CAGGTGCCATTGGTAC-1	0	10x
possorted_genome_bam-CAGGTGCCATTTCAGG-1	0	10x
possorted_genome_bam-CAGGTGCGTCTACCTC-1	1	10x
possorted_genome_bam-CAGGTGCGTTGATTGC-1	0	10x
possorted_genome_bam-CAGGTGCTCAAAGACA-1	0	10x
possorted_genome_bam-CAGGTGCTCTGCGGCA-1	1	10x
possorted_genome_bam-CAGGTGCTCTTGAGGT-1	0	10x
possorted_genome_bam-CAGGTGCTCTTGTATC-1	0	10x
possorted_genome_bam-CAGTAACAGAGGTTAT-1	1	10x
possorted_genome_bam-CAGTAACAGATCGATA-1	2	10x
possorted_genome_bam-CAGTAACAGCGAAGGG-1	1	10x
possorted_genome_bam-CAGTAACAGGGTTCCC-1	0	10x
possorted_genome_bam-CAGTAACAGTCGAGTG-1	0	10x
possorted_genome_bam-CAGTAACCAACGCACC-1	1	10x
possorted_genome_bam-CAGTAACCAAGAAGAG-1	1	10x
possorted_genome_bam-CAGTAACCAAGCTGTT-1	1	10x
possorted_genome_bam-CAGTAACCACGAGGTA-1	0	10x
possorted_genome_bam-CAGTAACCACTATCTT-1	1	10x
possorted_genome_bam-CAGTAACCATCGTCGG-1	1	10x
possorted_genome_bam-CAGTAACGTCCGAAGA-1	3	10x
possorted_genome_bam-CAGTAACGTCTCCATC-1	0	10x
possorted_genome_bam-CAGTAACGTTGTGGCC-1	0	10x
possorted_genome_bam-CAGTAACTCATTGCCC-1	1	10x
possorted_genome_bam-CAGTAACTCCCTCAGT-1	0	10x
possorted_genome_bam-CAGTAACTCCTATTCA-1	0	10x
possorted_genome_bam-CAGTAACTCCTTGACC-1	1	10x
possorted_genome_bam-CAGTAACTCGACCAGC-1	2	10x
possorted_genome_bam-CAGTAACTCGTCTGAA-1	0	10x
possorted_genome_bam-CAGTAACTCTCGATGA-1	1	10x
possorted_genome_bam-CAGTAACTCTGAGTGT-1	2	10x
possorted_genome_bam-CAGTAACTCTGCTTGC-1	1	10x
possorted_genome_bam-CAGTCCTAGACACGAC-1	1	10x
possorted_genome_bam-CAGTCCTAGACCCACC-1	0	10x
possorted_genome_bam-CAGTCCTAGCAAATCA-1	0	10x
possorted_genome_bam-CAGTCCTAGCTGAACG-1	0	10x
possorted_genome_bam-CAGTCCTAGTGCCATT-1	0	10x
possorted_genome_bam-CAGTCCTAGTGCTGCC-1	0	10x
possorted_genome_bam-CAGTCCTCAATGGTCT-1	1	10x
possorted_genome_bam-CAGTCCTCACCCATGG-1	1	10x
possorted_genome_bam-CAGTCCTCAGAGTGTG-1	0	10x
possorted_genome_bam-CAGTCCTGTGCAGGTA-1	1	10x
possorted_genome_bam-CAGTCCTGTGCATCTA-1	0	10x
possorted_genome_bam-CAGTCCTGTTTCCACC-1	0	10x
possorted_genome_bam-CAGTCCTTCCACGACG-1	0	10x
possorted_genome_bam-CAGTCCTTCCTTAATC-1	2	10x
possorted_genome_bam-CAGTCCTTCTGCTGCT-1	2	10x
possorted_genome_bam-CAGTCCTTCTTACCGC-1	0	10x
possorted_genome_bam-CAGTCCTTCTTTAGGG-1	2	10x
possorted_genome_bam-CATATGGAGAAGGTTT-1	2	10x
possorted_genome_bam-CATATGGAGATACACA-1	1	10x
possorted_genome_bam-CATATGGAGCTGAAAT-1	0	10x
possorted_genome_bam-CATATGGAGTCGAGTG-1	1	10x
possorted_genome_bam-CATATGGCAAGTCATC-1	0	10x
possorted_genome_bam-CATATGGCACATCTTT-1	1	10x
possorted_genome_bam-CATATGGCAGTGGGAT-1	1	10x
possorted_genome_bam-CATATGGCATCTACGA-1	0	10x
possorted_genome_bam-CATATGGCATGTCTCC-1	0	10x
possorted_genome_bam-CATATGGGTACCGTAT-1	1	10x
possorted_genome_bam-CATATGGGTATAATGG-1	1	10x
possorted_genome_bam-CATATGGGTCAGATAA-1	1	10x
possorted_genome_bam-CATATGGGTGACAAAT-1	0	10x
possorted_genome_bam-CATATGGGTTAAGATG-1	1	10x
possorted_genome_bam-CATATGGTCAAACAAG-1	0	10x
possorted_genome_bam-CATATGGTCACTGGGC-1	0	10x
possorted_genome_bam-CATATGGTCCTAGGGC-1	1	10x
possorted_genome_bam-CATATGGTCCTTTCTC-1	0	10x
possorted_genome_bam-CATATGGTCGGTCCGA-1	0	10x
possorted_genome_bam-CATATGGTCTCATTCA-1	2	10x
possorted_genome_bam-CATATGGTCTCTTGAT-1	2	10x
possorted_genome_bam-CATATTCAGACTACAA-1	0	10x
possorted_genome_bam-CATATTCAGCGTAATA-1	0	10x
possorted_genome_bam-CATATTCAGGACAGCT-1	0	10x
possorted_genome_bam-CATATTCAGGGCTCTC-1	0	10x
possorted_genome_bam-CATATTCCACAAGCCC-1	0	10x
possorted_genome_bam-CATATTCCACGGTAGA-1	1	10x
possorted_genome_bam-CATATTCCACTTAACG-1	1	10x
possorted_genome_bam-CATATTCCAGGGCATA-1	0	10x
possorted_genome_bam-CATATTCGTCCTCCAT-1	0	10x
possorted_genome_bam-CATATTCGTGTAACGG-1	0	10x
possorted_genome_bam-CATATTCTCAAAGACA-1	0	10x
possorted_genome_bam-CATATTCTCCCGACTT-1	0	10x
possorted_genome_bam-CATATTCTCGCAAACT-1	0	10x
possorted_genome_bam-CATCAAGAGCACCGCT-1	0	10x
possorted_genome_bam-CATCAAGAGCGCCTTG-1	0	10x
possorted_genome_bam-CATCAAGAGGCATGTG-1	0	10x
possorted_genome_bam-CATCAAGAGGCCGAAT-1	0	10x
possorted_genome_bam-CATCAAGAGGCTCTTA-1	0	10x
possorted_genome_bam-CATCAAGAGTACGATA-1	0	10x
possorted_genome_bam-CATCAAGAGTCCTCCT-1	1	10x
possorted_genome_bam-CATCAAGAGTGAAGTT-1	0	10x
possorted_genome_bam-CATCAAGCAACAACCT-1	1	10x
possorted_genome_bam-CATCAAGCACAGACAG-1	0	10x
possorted_genome_bam-CATCAAGCACGAAGCA-1	0	10x
possorted_genome_bam-CATCAAGCACGGCTAC-1	0	10x
possorted_genome_bam-CATCAAGCATCATCCC-1	2	10x
possorted_genome_bam-CATCAAGCATCGGAAG-1	1	10x
possorted_genome_bam-CATCAAGGTCTTCGTC-1	0	10x
possorted_genome_bam-CATCAAGTCACCACCT-1	0	10x
possorted_genome_bam-CATCAAGTCACTTCAT-1	0	10x
possorted_genome_bam-CATCAAGTCAGCATGT-1	0	10x
possorted_genome_bam-CATCAAGTCAGCTCGG-1	0	10x
possorted_genome_bam-CATCAAGTCGTCCGTT-1	0	10x
possorted_genome_bam-CATCAAGTCTGGTATG-1	1	10x
possorted_genome_bam-CATCAAGTCTTCTGGC-1	0	10x
possorted_genome_bam-CATCAGAAGACTAGAT-1	0	10x
possorted_genome_bam-CATCAGAAGATATGGT-1	0	10x
possorted_genome_bam-CATCAGAAGCCGATTT-1	0	10x
possorted_genome_bam-CATCAGACAAGTCTAC-1	0	10x
possorted_genome_bam-CATCAGACACCAGGCT-1	2	10x
possorted_genome_bam-CATCAGACAGATCCAT-1	1	10x
possorted_genome_bam-CATCAGACAGGCAGTA-1	0	10x
possorted_genome_bam-CATCAGAGTCCAGTAT-1	0	10x
possorted_genome_bam-CATCAGAGTCGCCATG-1	0	10x
possorted_genome_bam-CATCAGAGTGCAACGA-1	1	10x
possorted_genome_bam-CATCAGATCAATAAGG-1	1	10x
possorted_genome_bam-CATCAGATCCAGAAGG-1	0	10x
possorted_genome_bam-CATCCACAGAGTAATC-1	2	10x
possorted_genome_bam-CATCCACAGCACACAG-1	0	10x
possorted_genome_bam-CATCCACAGCGATTCT-1	1	10x
possorted_genome_bam-CATCCACAGGACGAAA-1	0	10x
possorted_genome_bam-CATCCACCACCACGTG-1	0	10x
possorted_genome_bam-CATCCACCAGATCTGT-1	3	10x
possorted_genome_bam-CATCCACGTACTCAAC-1	0	10x
possorted_genome_bam-CATCCACGTGACTCAT-1	0	10x
possorted_genome_bam-CATCCACTCCCATTTA-1	0	10x
possorted_genome_bam-CATCCACTCGCTAGCG-1	0	10x
possorted_genome_bam-CATCGAAAGCCCAACC-1	3	10x
possorted_genome_bam-CATCGAAAGCGACGTA-1	0	10x
possorted_genome_bam-CATCGAAAGCGATATA-1	1	10x
possorted_genome_bam-CATCGAAAGGGAGTAA-1	1	10x
possorted_genome_bam-CATCGAAAGTAGGTGC-1	0	10x
possorted_genome_bam-CATCGAAAGTGGGATC-1	1	10x
possorted_genome_bam-CATCGAACAAACGCGA-1	0	10x
possorted_genome_bam-CATCGAACACAACTGT-1	1	10x
possorted_genome_bam-CATCGAACACTGAAGG-1	1	10x
possorted_genome_bam-CATCGAAGTGATGTGG-1	0	10x
possorted_genome_bam-CATCGAATCAGTACGT-1	0	10x
possorted_genome_bam-CATCGAATCGTAGGAG-1	0	10x
possorted_genome_bam-CATCGGGAGACACGAC-1	2	10x
possorted_genome_bam-CATCGGGAGCCCAATT-1	0	10x
possorted_genome_bam-CATCGGGAGCCTATGT-1	0	10x
possorted_genome_bam-CATCGGGAGGCATGGT-1	2	10x
possorted_genome_bam-CATCGGGCATGCTGGC-1	2	10x
possorted_genome_bam-CATCGGGGTTACTGAC-1	2	10x
possorted_genome_bam-CATCGGGTCACCGGGT-1	0	10x
possorted_genome_bam-CATCGGGTCATATCGG-1	0	10x
[truncated: 4,981 more rows]
