# Supplementary material for: Reconstructing clonal tree for phylo-phenotypic characterization of cancer using single-cell transcriptomics
Source: Nat Commun. 2023 Feb 22;14:982. doi: 10.1038/s41467-023-36202-y (PMC9946941; doi:10.1038/s41467-023-36202-y)
Supplement: Supplementary file 7 — Source Data [file 41467_2023_36202_MOESM7_ESM.zip › SourceData/Figure2c-d.csv]

AdjRandIndex	AdjMutualInformation	VMeasure	AncestralMetric	Method	CellCount
0.177120272635752	0.296511979050917	0.341104779137403	0.1592	Canopy multi region	0
0.0735018248507036	0.170909424499128	0.328957541099184	0.1081	Canopy multi region	0
0.144646637678857	0.27620812300163	0.32410015694165	0.16	Canopy multi region	0
0.0848260098985752	0.182102580128027	0.378298886433015	0.1088	Canopy multi region	0
0.0543311122501281	0.130656588085523	0.400986591316638	0.1069	Canopy multi region	0
0.0814694779328881	0.203644037063463	0.24035434450538	0.1469	Canopy multi region	0
0.0630583855075059	0.237778213339249	0.332354415064676	0.0848	Canopy multi region	0
0.129087044118708	0.272049535652907	0.423580236924988	0.0848	Canopy multi region	0
0.0372216181026034	0.110498073684469	0.333968370537464	0.1565	Canopy multi region	0
0.139941436126043	0.357732712216555	0.415563586448981	0.098	Canopy multi region	0
0.166137210200446	0.333827931227204	0.429999110687231	0.1263	Canopy multi region	0
0.251557464749391	0.343188923505012	0.364707381590055	0.1886	Canopy multi region	0
0.0445767668091759	0.107125651523604	0.335781481211471	0.1178	Canopy multi region	0
0.0769112231247334	0.134823192815285	0.372736076598361	0.0779	Canopy multi region	0
0.132943986337841	0.266643819886142	0.326479097594905	0.1986	Canopy multi region	0
0.150267664000159	0.286545801397504	0.339720754432231	0.1203	Canopy multi region	0
0.236775641392689	0.364916670999029	0.410992605009555	0.1744	Canopy multi region	0
0.206644547650146	0.282711203732406	0.305264582331255	0.2219	Canopy multi region	0
0.263301500682128	0.329514839098182	0.351072035069938	0.1926	Canopy multi region	0
0.106360151673795	0.232378353525939	0.449004143521305	0.0864	Canopy multi region	0
0.421069932910156	0.509981337019869	0.56635189540238	0.145	TSSB multi region	0
0.273887824457946	0.385790613259364	0.509695355510544	0.1204	TSSB multi region	0
0.456235141840706	0.602846806740984	0.641808133743472	0.1879	TSSB multi region	0
0.298889335241964	0.442959365674004	0.553109322121805	0.1645	TSSB multi region	0
0.184036469999209	0.342191586409591	0.472524243432844	0.2151	TSSB multi region	0
0.413536301957606	0.513087601794961	0.568000171642607	0.2123	TSSB multi region	0
0.254541694801637	0.412712533549947	0.521291579183028	0.1535	TSSB multi region	0
0.303784914438213	0.447003411263865	0.567176697632018	0.2248	TSSB multi region	0
0.266906300041192	0.448146822887486	0.558665082983253	0.1815	TSSB multi region	0
0.330599171939692	0.475963863524226	0.564940255470416	0.1128	TSSB multi region	0
0.354694837869506	0.499861360333876	0.595926362954795	0.1388	TSSB multi region	0
0.385579022319021	0.528315713361808	0.558941468018718	0.1899	TSSB multi region	0
0.242030668547428	0.394040022130725	0.522584760058399	0.1539	TSSB multi region	0
0.330164536925826	0.481953554823686	0.60482609985734	0.1674	TSSB multi region	0
0.301367914463858	0.446711763214508	0.519288745140867	0.1764	TSSB multi region	0
0.32603927177779	0.460686742958198	0.52586074132942	0.1282	TSSB multi region	0
0.388247924730285	0.459976278026754	0.538881363138831	0.1371	TSSB multi region	0
0.349181159463199	0.467031058944104	0.501123179348299	0.1574	TSSB multi region	0
0.348000305670781	0.474262358511135	0.507529770025736	0.1545	TSSB multi region	0
0.263125806779393	0.424213843411837	0.568600763564217	0.2346	TSSB multi region	0
0.583389789877429	0.700069541586166	0.728039419064552	0.0674	PhylEx single region	100
0.549750256730018	0.636183408458942	0.722446473335606	0.0492	PhylEx single region	100
0.607291062201005	0.709147192393486	0.734046848997355	0.0713	PhylEx single region	100
0.485826635532876	0.601377770277088	0.707155880167316	0.0597	PhylEx single region	100
0.46421901656555	0.530772030023719	0.677617476930801	0.0652	PhylEx single region	100
0.61572203649677	0.747547192016208	0.786668467234287	0.0523	PhylEx single region	100
0.676816168792981	0.718350642644362	0.79328836330465	0.0452	PhylEx single region	100
0.689124639403344	0.740466764129357	0.809584777948195	0.031	PhylEx single region	100
0.648510078381107	0.708242879565896	0.782421954453823	0.0521	PhylEx single region	100
0.464268492622239	0.59938683056475	0.690042252419538	0.0679	PhylEx single region	100
0.375264457343801	0.499772832065575	0.628293009381007	0.1118	PhylEx single region	100
0.5931985381689	0.652186291943506	0.671203089968957	0.0799	PhylEx single region	100
0.667388222645779	0.71836863185106	0.787346556361243	0.0406	PhylEx single region	100
0.368854375062614	0.503464335315642	0.651568571516625	0.0687	PhylEx single region	100
0.516254711804755	0.633112287952736	0.692149052107244	0.0886	PhylEx single region	100
0.507349166605555	0.581695206590108	0.655595998279613	0.1071	PhylEx single region	100
0.760664277085071	0.815108634617715	0.841313886752512	0.0348	PhylEx single region	100
0.605407987373056	0.734276503026826	0.748421264349792	0.076	PhylEx single region	100
0.491691740466382	0.580485069146633	0.596817459216954	0.1054	PhylEx single region	100
0.428691651736772	0.529909946465666	0.675416784513096	0.0781	PhylEx single region	100
0.767025933072904	0.781134016461977	0.797553356845781	0.0425	PhylEx single region	200
0.751462043358576	0.78543301587588	0.833642783831851	0.0251	PhylEx single region	200
0.663337695693332	0.780102138975908	0.801198390524	0.0541	PhylEx single region	200
0.685559465391462	0.735379858969354	0.803986218391803	0.0331	PhylEx single region	200
0.630018374750684	0.672895619688903	0.783723555108548	0.0309	PhylEx single region	200
0.750187071006919	0.815276837249241	0.844875454630001	0.0385	PhylEx single region	200
0.771321454254269	0.795482063911013	0.850713631078719	0.0281	PhylEx single region	200
0.825482373253074	0.868520747295458	0.902115824519572	0.0154	PhylEx single region	200
0.709756628749351	0.76887828909453	0.836700607140167	0.036	PhylEx single region	200
0.860341425752767	0.893697903164087	0.91268277627269	0.0146	PhylEx single region	200
0.842372281912753	0.863453945822001	0.896442830236441	0.0137	PhylEx single region	200
0.565347050513842	0.669436224778948	0.68464226681395	0.0855	PhylEx single region	200
0.734053674656481	0.797908214289779	0.860143458824232	0.0299	PhylEx single region	200
0.75705902532172	0.775556352560474	0.846246101714531	0.0366	PhylEx single region	200
0.582105285803412	0.707763586088425	0.754718079178067	0.0556	PhylEx single region	200
0.804914009543504	0.832415036997558	0.855028457024759	0.0404	PhylEx single region	200
0.691138761574497	0.793397146331212	0.831452840501014	0.0353	PhylEx single region	200
0.613636748861062	0.752003996006979	0.763543896690066	0.0746	PhylEx single region	200
0.558012806186656	0.721629250689666	0.736261690460222	0.0851	PhylEx single region	200
0.830628220801127	0.857652291642306	0.897039534125871	0.0281	PhylEx single region	200
0.860116696817591	0.866762113849277	0.876486946928704	0.0244	PhylEx single region	400
0.817714951556595	0.869427972195936	0.903577502501754	0.0162	PhylEx single region	400
0.769372926355682	0.856876250339787	0.866984860547853	0.0388	PhylEx single region	400
0.72736587286403	0.809344739768328	0.866284840964111	0.024	PhylEx single region	400
0.808922250367931	0.859645047880923	0.911251012402162	0.0142	PhylEx single region	400
0.802552456574225	0.838827904897804	0.864082180310324	0.0323	PhylEx single region	400
0.888336818941918	0.913911402714446	0.936472003188377	0.0113	PhylEx single region	400
0.880951447326113	0.90069745496993	0.929209021426753	0.0103	PhylEx single region	400
0.761602349508237	0.818889593023767	0.87085960676113	0.0239	PhylEx single region	400
0.863266180882983	0.892665415349174	0.913073612196205	0.0145	PhylEx single region	400
0.901870376681435	0.932838471640569	0.948230841721012	0.0089	PhylEx single region	400
0.80130272316014	0.80078108934186	0.809360958937922	0.0409	PhylEx single region	400
0.851713912187188	0.882119727196772	0.916940486498154	0.0125	PhylEx single region	400
0.759552470569498	0.840538255965828	0.889922107163469	0.0195	PhylEx single region	400
0.575020869216057	0.735462212929588	0.780145122964873	0.052	PhylEx single region	400
0.692997244880667	0.79410595681947	0.831509199097088	0.0391	PhylEx single region	400
0.715076449089882	0.80537291793561	0.840467856115119	0.0349	PhylEx single region	400
0.90090238885302	0.886118593965876	0.889350084341228	0.0216	PhylEx single region	400
0.683067242725977	0.802149873612252	0.81004008592241	0.0633	PhylEx single region	400
0.768828750771953	0.837263812709001	0.895645325647725	0.0186	PhylEx single region	400
