# Supplementary material for: Reconstructing clonal tree for phylo-phenotypic characterization of cancer using single-cell transcriptomics
Source: Nat Commun. 2023 Feb 22;14:982. doi: 10.1038/s41467-023-36202-y (PMC9946941; doi:10.1038/s41467-023-36202-y)
Supplement: Supplementary file 7 — Source Data [file 41467_2023_36202_MOESM7_ESM.zip › SourceData/SupplementaryFigure6aSNVs.csv]

ID	Node
s0	0_0_0_0
s1	0_0_0_0
s2	0_0_0_0
s3	0_0_0_0
s4	0_0_0
s5	0_0_0
s6	0_0_0_0
s7	0_0_0_0
s8	0_0_0_0
s9	0_0_0_0
s10	0_0_0_0
s11	0_0_0
s12	0_0_0_0
s13	0_0_0_0_0_0
s14	0_0_0_0_0_0
s15	0_0_0_0_0_0
s16	0_0_0_0_0_0
s17	0_0_0_0_0_0
s18	0_0_0_0_0
s19	0_0_0_0_0
s20	0_0_0_0_0_0
s21	0_0_0_0_0
s22	0_0_0_0_0
s23	0_0_0_0_0
s24	0_0_0_0
s25	0_0_0_0
s26	0_0_0
s27	0_0_0_0_0
s28	0_0_0_0_0
s29	0_0_0_0_0
s30	0_0_0_0_0
s31	0_0_0_0
s32	0_0_0_0_0
s33	0_0_0
s34	0_0_0_0_0_0
s35	0_0_0_0
s36	0_0_0_0_0
s37	0_0_0_0_0
s38	0_0_0_0
s39	0_0_0
s40	0_0_0_0_0
s41	0_0_0
s42	0_0_0_0
s43	0_0_0
s44	0_0_0_0_0
s45	0_0_0
s46	0_0_0_0
s47	0_0_0_0
s48	0_0_0_0
s49	0_0_0_0_0_0
s50	0_0_0_0
s51	0_0_0_0
s52	0_0_0_0
s53	0_0_0_0
s54	0_0_0_0
s55	0_0_0_0
s56	0_0_0_0
s57	0_0_0_0
s58	0_0_0_0_0
s59	0_0_0_0
s60	0_0_0_0
s61	0_0_0_0
s62	0_0_0_0
s63	0_0_0_0
s64	0_0_0_0_0
s65	0_0_0_0
s66	0_0_0_0
s67	0_0_0_0
s68	0_0_0_0_0
s69	0_0_0_0_0
s70	0_0_0_0
s71	0_0_0_0
s72	0_0_0
s73	0_0_0_0
s74	0_0_0_0
s75	0_0_0_0_0
s76	0_0_0
s77	0_0_0
s78	0_0_0
s79	0_0_0_0_0
s80	0_0_0_0
s81	0_0_0_0
s82	0_0_0_0
s83	0_0_0_0
s84	0_0_0_0
s85	0_0_0_0_0
s86	0_0_0_0
s87	0_0_0_0
s88	0_0_0_0
s89	0_0_0_0_0_0
s90	0_0_0_0_0_0
s91	0_0_0
s92	0_0_0
s93	0_0_0
s94	0_0_0
s95	0_0_0
s96	0_0_0
s97	0_0_0
s98	0_0_0
s99	0_0_0_0
s100	0_0_0_0
s101	0_0_0_0
s102	0_0_0_0_0
s103	0_0_0_0_0
s104	0_0_0
s105	0_0_0_0_0
s106	0_0_0_0
s107	0_0_0_0
s108	0_0_0_0_0
s109	0_0_0_0_0
s110	0_0_0_0_0
s111	0_0_0_0
s112	0_0_0_0
s113	0_0_0_0
s114	0_0_0_0
s115	0_0_0_0
s116	0_0_0_0
s117	0_0_0_0
s118	0_0_0_0
s119	0_0_0_0
s120	0_0_0_0
s121	0_0_0_0
s122	0_0_0_0
s123	0_0_0_0
s124	0_0_0
s125	0_0_0_0_0
s126	0_0_0
s127	0_0_0
s128	0_0_0_0
s129	0_0_0_0
s130	0_0_0
s131	0_0_0_0_0
s132	0_0_0_0_0
s133	0_0_0
s134	0_0_0_0
s135	0_0_0
s136	0_0_0_0_0
s137	0_0_0_0_0_0
s138	0_0_0_0_0_0
s139	0_0_0_0_0_0
s140	0_0_0_0_0_0
s141	0_0_0_0_0_0
s142	0_0_0_0_0
s143	0_0_0_0_0_0
s144	0_0_0_0
s145	0_0_0_0
s146	0_0_0_0_0_0
s147	0_0_0
s148	0_0_0
s149	0_0_0_0_0
s150	0_0_0_0_0
s151	0_0_0_0
s152	0_0_0_0_0
s153	0_0_0
s154	0_0_0_0_0
s155	0_0_0
s156	0_0_0_0
s157	0_0_0_0
s158	0_0_0
s159	0_0_0_0
s160	0_0_0_0_0
s161	0_0_0_0_0
s162	0_0_0_0_0
s163	0_0_0
s164	0_0_0_0
s165	0_0_0
s166	0_0_0
s167	0_0_0_0
s168	0_0_0_0
s169	0_0_0_0_0
s170	0_0_0_0
s171	0_0_0_0
s172	0_0_0_0
s173	0_0_0
s174	0_0_0
s175	0_0_0_0_0
s176	0_0_0_0
s177	0_0_0_0_0
s178	0_0_0_0_0
s179	0_0_0_0_0
s180	0_0_0
s181	0_0_0_0_0_0
s182	0_0_0_0_0
s183	0_0_0_0
s184	0_0_0_0
s185	0_0_0_0
s186	0_0_0_0_0
s187	0_0_0_0_0
s188	0_0_0_0_0
s189	0_0_0
s190	0_0_0_0_0
s191	0_0_0
s192	0_0_0_0_0_0
s193	0_0_0_0
s194	0_0_0
s195	0_0_0_0
s196	0_0_0_0
s197	0_0_0_0_0
s198	0_0_0_0_0
s199	0_0_0_0_0
s200	0_0_0_0
s201	0_0_0_0_0
s202	0_0_0
s203	0_0_0_0_0
s204	0_0_0
s205	0_0_0
s206	0_0_0_0_0
s207	0_0_0_0_0
s208	0_0_0_0_0
s209	0_0_0_0_0
s210	0_0_0_0_0
s211	0_0_0_0
s212	0_0_0_0
s213	0_0_0_0
s214	0_0_0
s215	0_0_0_0
s216	0_0_0_0
s217	0_0_0_0
s218	0_0_0_0
s219	0_0_0_0
s220	0_0_0_0
s221	0_0_0_0
s222	0_0_0_0
s223	0_0_0_0
s224	0_0_0_0
s225	0_0_0_0
s226	0_0_0_0
s227	0_0_0_0
s228	0_0_0_0_0
s229	0_0_0_0
s230	0_0_0_0_0
s231	0_0_0_0
s232	0_0_0_0
s233	0_0_0
s234	0_0_0_0
s235	0_0_0
s236	0_0_0_0
s237	0_0_0_0
s238	0_0_0_0
s239	0_0_0_0
s240	0_0_0
s241	0_0_0
s242	0_0_0_0_0
s243	0_0_0_0
s244	0_0_0_0_0
s245	0_0_0_0_0
s246	0_0_0_0_0
s247	0_0_0_0_0
s248	0_0_0_0
s249	0_0_0_0_0_0
s250	0_0_0_0
s251	0_0_0_0
s252	0_0_0_0_0
s253	0_0_0
s254	0_0_0
s255	0_0_0_0
s256	0_0_0_0
s257	0_0_0_0
s258	0_0_0_0
s259	0_0_0_0
s260	0_0_0_0
s261	0_0_0_0
s262	0_0_0
s263	0_0_0_0_0
s264	0_0_0_0_0
s265	0_0_0_0_0
s266	0_0_0_0
s267	0_0_0_0
s268	0_0_0
s269	0_0_0
s270	0_0_0_0_0
s271	0_0_0_0
s272	0_0_0_0_0
s273	0_0_0
s274	0_0_0_0
s275	0_0_0_0
s276	0_0_0_0
s277	0_0_0_0_0
s278	0_0_0_0_0
s279	0_0_0_0_0_0
s280	0_0_0_0_0
s281	0_0_0_0_0
s282	0_0_0_0
s283	0_0_0_0
s284	0_0_0_0
s285	0_0_0_0_0_0
s286	0_0_0_0_0_0
s287	0_0_0_0
s288	0_0_0_0
s289	0_0_0_0
s290	0_0_0_0
s291	0_0_0_0
s292	0_0_0_0
s293	0_0_0_0
s294	0_0_0_0
s295	0_0_0_0_0_0
s296	0_0_0_0
s297	0_0_0_0
s298	0_0_0_0_0
s299	0_0_0_0
s300	0_0_0_0
s301	0_0_0_0_0_0
s302	0_0_0_0
s303	0_0_0_0
s304	0_0_0
s305	0_0_0_0_0_0
s306	0_0_0_0_0
s307	0_0_0_0_0_0
s308	0_0_0_0_0_0
s309	0_0_0_0_0_0
s310	0_0_0_0
s311	0_0_0_0
s312	0_0_0_0
s313	0_0_0_0
s314	0_0_0_0
s315	0_0_0_0
s316	0_0_0
s317	0_0_0_0_0_0
s318	0_0_0_0_0
s319	0_0_0
s320	0_0_0
s321	0_0_0
s322	0_0_0
s323	0_0_0
s324	0_0_0
s325	0_0_0
s326	0_0_0
s327	0_0_0
s328	0_0_0_0
s329	0_0_0
s330	0_0_0_0_0
s331	0_0_0_0
s332	0_0_0_0
s333	0_0_0_0
s334	0_0_0_0_0_0
s335	0_0_0_0
s336	0_0_0_0
s337	0_0_0_0
s338	0_0_0_0_0_1
s339	0_0_0_0_0_1
s340	0_0_0_0_0_0
s341	0_0_0_0
s342	0_0_0_0_0_0
s343	0_0_0_0_0_1
s344	0_0_0_0_0_0
s345	0_0_0_0_0_1
s346	0_0
s347	0_0_0_0_0_0
s348	0_0_0_0_0
s349	0_0_0_0
s350	0_0_0_0_0_1
s351	0_0_0_0_0_0
s352	0_0_0_0_0_1
s353	0_0_0_0
s354	0_0_0_0_0
s355	0_0_0_0_0
s356	0_0_0_0
s357	0_0_0_0
s358	0_0_0_0_0
s359	0_0_0_0_0
s360	0_0_0_0_0
s361	0_0_0
s362	0_0_0_0_0
s363	0_0_0_0
s364	0_0_0_0
s365	0_0_0_0
s366	0_0_0
s367	0_0_0_0
s368	0_0_0
s369	0_0_0
s370	0_0_0_0
s371	0_0_0_0
s372	0_0_0_0_0
s373	0_0_0_0
s374	0_0_0
s375	0_0_0_0
s376	0_0_0_0_0_0
s377	0_0
s378	0_0_0
s379	0_0_0_0
s380	0_0_0_0_0
s381	0_0_0_0
s382	0_0_0_0
s383	0_0_0_0
s384	0_0_0_0_0
s385	0_0_0
s386	0_0_0
s387	0_0_0_0_0
s388	0_0_0_0_0
s389	0_0_0_0
s390	0_0_0_0
s391	0_0_0_0
s392	0_0_0_0_0
s393	0_0_0
s394	0_0_0_0
s395	0_0_0_0
s396	0_0_0_0
s397	0_0_0_0
s398	0_0_0_0
s399	0_0_0_0
s400	0_0_0
s401	0_0_0_0
s402	0_0_0
s403	0_0_0
s404	0_0_0_0_0
s405	0_0_0_0
s406	0_0_0_0_0
s407	0_0_0_0
s408	0_0_0
s409	0_0_0
s410	0_0_0_0
s411	0_0_0_0_0
s412	0_0_0_0
s413	0_0_0_0_0
s414	0_0_0_0
s415	0_0_0_0
s416	0_0_0_0_0
s417	0_0_0_0
