# Supplementary material for: Reconstructing clonal tree for phylo-phenotypic characterization of cancer using single-cell transcriptomics
Source: Nat Commun. 2023 Feb 22;14:982. doi: 10.1038/s41467-023-36202-y (PMC9946941; doi:10.1038/s41467-023-36202-y)
Supplement: Supplementary file 7 — Source Data [file 41467_2023_36202_MOESM7_ESM.zip › SourceData/Figure4aSNVs.csv]

ID	Node	Clone
s0	0_0_0_0	3
s1	0_0_0_0	3
s2	0_0_0	2
s3	0_0_0	2
s4	0_0_0_0_0_0	5
s5	0_0_0	2
s6	0_0_0_0_0_0_0_0	7
s7	0_0_0_0	3
s8	0_0_0	2
s9	0_0_0_0_0	4
s10	0_0_0	2
s11	0_0_0	2
s12	0_0_0	2
s13	0_0_0_0_0_0_0_0	7
s14	0_0	1
s15	0_0	1
s16	0_0	1
s17	0_0_0_0_0_0_0_0	7
s18	0_0_0_0_0	4
s19	0_0_0	2
s20	0_0_0_0_0_0_0_0	7
s21	0_0	1
s22	0_0_0_0_0_0_0	6
s23	0_0_0_0_0_0_0	6
s24	0_0_0	2
s25	0_0_0_0_0_0_0	6
s26	0_0_0_0_0_0	5
s27	0_0_0_0_0_0	5
s28	0_0_0_0_0	4
s29	0_0_0_0_0	4
s30	0_0_0_0_0_0	5
s31	0_0_0	2
s32	0_0_0_0_0	4
s33	0_0_0	2
s34	0_0	1
s35	0_0_0	2
s36	0_0_0_0_0	4
s37	0_0_0_0_0_0_0	6
s38	0_0_0_0	3
s39	0_0_0_0_0	4
s40	0_0_0_0	3
s41	0_0_0	2
s42	0_0_0_0	3
s43	0_0_0	2
s44	0_0_0	2
s45	0_0_0_0_0	4
s46	0_0_0	2
s47	0_0_0	2
s48	0_0_0	2
s49	0_0	1
s50	0_0_0	2
s51	0_0_0	2
s52	0_0_0	2
s53	0_0_0	2
s54	0_0_0_0_0_0_0	6
s55	0_0_0	2
s56	0_0_0	2
s57	0_0_0	2
s58	0_0_0_0_0_0_0	6
s59	0_0_0	2
s60	0_0_0	2
s61	0_0_0	2
s62	0_0_0	2
s63	0_0_0	2
s64	0_0_0_0_0	4
s65	0_0_0	2
s66	0_0_0	2
s67	0_0_0	2
s68	0_0_0_0	3
s69	0_0_0	2
s70	0_0_0	2
s71	0_0_0	2
s72	0_0_0	2
s73	0_0_0_0	3
s74	0_0_0	2
s75	0_0_0_0_0_0_0	6
s76	0_0_0_0_0_0_0	6
s77	0_0_0	2
s78	0_0_0_0_0_0	5
s79	0_0_0_0_0_0	5
s80	0_0_0_0_0_0_0	6
s81	0_0_0_0_0	4
s82	0_0_0_0	3
s83	0_0_0	2
s84	0_0_0	2
s85	0_0_0_0_0	4
s86	0_0_0	2
s87	0_0_0	2
s88	0_0_0	2
s89	0_0_0_0_0_0_0_0	7
s90	0_0_0_0	3
s91	0_0_0	2
s92	0_0_0	2
s93	0_0_0	2
s94	0_0_0	2
s95	0_0_0_0_0_0	5
s96	0_0_0	2
s97	0_0_0_0_0_0	5
s98	0_0_0	2
s99	0_0_0	2
s100	0_0_0	2
s101	0_0_0_0	3
s102	0_0_0_0_0_0	5
s103	0_0_0_0_0	4
s104	0_0_0_0_0_0_0	6
s105	0_0_0_0_0	4
s106	0_0_0_0	3
s107	0_0_0_0_0	4
s108	0_0_0_0_0_0_0	6
s109	0_0_0_0_0_0_0	6
s110	0_0_0_0_0	4
s111	0_0_0	2
s112	0_0_0_0	3
s113	0_0_0	2
s114	0_0_0	2
s115	0_0_0	2
s116	0_0_0	2
s117	0_0_0_0	3
s118	0_0_0_0	3
s119	0_0_0_0	3
s120	0_0_0_0	3
s121	0_0_0	2
s122	0_0_0_0	3
s123	0_0_0	2
s124	0_0_0_0_0	4
s125	0_0_0_0_0	4
s126	0_0_0_0	3
s127	0_0_0	2
s128	0_0_0_0_0_0_0	6
s129	0_0_0_0	3
s130	0_0_0	2
s131	0_0_0_0	3
s132	0_0_0_0_0	4
s133	0_0_0	2
s134	0_0_0	2
s135	0_0_0_0_0_0_0	6
s136	0_0_0	2
s137	0_0_0_0	3
s138	0_0_0_0_0_0_0_0	7
s139	0_0_0_0_0_0	5
s140	0_0	1
s141	0_0_0_0_0_0_0_0	7
s142	0_0_0_0_0	4
s143	0_0	1
s144	0_0_0_0	3
s145	0_0_0_0_0_0_0_0_0	8
s146	0_0_0_0_0_0_0_0_0	8
s147	0_0_0_0_0_0_0	6
s148	0_0_0	2
s149	0_0_0_0_0	4
s150	0_0	1
s151	0_0_0	2
s152	0_0_0_0_0	4
s153	0_0_0	2
s154	0_0_0_0_0_0	5
s155	0_0_0	2
s156	0_0_0_0	3
s157	0_0_0	2
s158	0_0_0_0	3
s159	0_0_0	2
s160	0_0_0_0	3
s161	0_0_0_0_0_0_0	6
s162	0_0_0_0	3
s163	0_0_0	2
s164	0_0_0	2
s165	0_0_0	2
s166	0_0_0	2
s167	0_0_0_0_0	4
s168	0_0_0_0	3
s169	0_0_0_0	3
s170	0_0_0	2
s171	0_0_0	2
s172	0_0_0	2
s173	0_0_0	2
s174	0_0_0	2
s175	0_0_0_0_0	4
s176	0_0_0	2
s177	0_0_0_0_0_0_0_0	7
s178	0_0_0_0_0_0_0	6
s179	0_0_0_0_0	4
s180	0_0_0	2
s181	0_0_0_0_0_0_0_0	7
s182	0_0_0_0_0	4
s183	0_0_0	2
s184	0_0_0	2
s185	0_0_0_0_0	4
s186	0_0_0_0_0	4
s187	0_0_0_0_0	4
s188	0_0_0_0	3
s189	0_0_0_0_0_0_0	6
s190	0_0_0_0_0	4
s191	0_0_0_0_0_0_0	6
s192	0_0_0_0_0_0_0_0	7
s193	0_0_0	2
s194	0_0_0	2
s195	0_0_0	2
s196	0_0_0	2
s197	0_0_0_0	3
s198	0_0_0_0_0_0	5
s199	0_0_0_0_0_0_0	6
s200	0_0_0_0_0_0	5
s201	0_0_0	2
s202	0_0_0_0_0_0_0	6
s203	0_0_0_0_0	4
s204	0_0_0_0_0_0	5
s205	0_0_0	2
s206	0_0_0_0_0	4
s207	0_0_0_0_0_0_0	6
s208	0_0_0_0_0_0	5
s209	0_0_0_0_0	4
s210	0_0_0_0	3
s211	0_0_0_0	3
s212	0_0_0	2
s213	0_0_0	2
s214	0_0_0	2
s215	0_0_0_0_0_0_0	6
s216	0_0_0_0	3
s217	0_0_0_0	3
s218	0_0_0	2
s219	0_0_0_0	3
s220	0_0_0_0	3
s221	0_0_0	2
s222	0_0_0_0	3
s223	0_0_0_0	3
s224	0_0_0	2
s225	0_0_0_0	3
s226	0_0_0	2
s227	0_0_0_0	3
s228	0_0_0_0_0	4
s229	0_0_0_0	3
s230	0_0_0_0	3
s231	0_0_0_0	3
s232	0_0_0_0	3
s233	0_0_0_0_0_0	5
s234	0_0_0	2
s235	0_0_0	2
s236	0_0_0_0_0_0_0	6
s237	0_0_0_0_0_0_0	6
s238	0_0_0	2
s239	0_0_0	2
s240	0_0_0	2
s241	0_0_0	2
s242	0_0_0_0_0_0	5
s243	0_0_0_0_0_0_0_0	7
s244	0_0_0_0	3
s245	0_0_0_0_0	4
s246	0_0_0_0_0	4
s247	0_0_0_0_0_0_0	6
s248	0_0_0	2
s249	0_0_0_0_0	4
s250	0_0_0_0_0_0_0	6
s251	0_0_0	2
s252	0_0_0_0_0	4
s253	0_0_0	2
s254	0_0_0_0_0	4
s255	0_0_0_0	3
s256	0_0_0_0	3
s257	0_0_0	2
s258	0_0_0	2
s259	0_0_0	2
s260	0_0_0	2
s261	0_0_0	2
s262	0_0_0	2
s263	0_0_0	2
s264	0_0_0_0_0	4
s265	0_0_0_0_0	4
s266	0_0_0_0	3
s267	0_0_0_0_0_0_0	6
s268	0_0_0_0_0_0_0	6
s269	0_0_0	2
s270	0_0_0_0_0	4
s271	0_0_0	2
s272	0_0_0	2
s273	0_0_0	2
s274	0_0_0_0	3
s275	0_0_0_0	3
s276	0_0_0_0	3
s277	0_0_0_0_0_0	5
s278	0_0_0_0_0_0_0	6
s279	0_0_0_0_0	4
s280	0_0_0_0	3
s281	0_0_0_0_0	4
s282	0_0_0	2
s283	0_0_0	2
s284	0_0_0	2
s285	0_0_0_0_0_0_0	6
s286	0_0_0_0_0_0_0_0	7
s287	0_0_0_0	3
s288	0_0_0_0	3
s289	0_0_0	2
s290	0_0_0_0	3
s291	0_0_0_0	3
s292	0_0_0_0	3
s293	0_0_0_0	3
s294	0_0_0_0	3
s295	0_0_0_0_0_0_0_0	7
s296	0_0_0_0	3
s297	0_0_0	2
s298	0_0_0_0	3
s299	0_0_0	2
s300	0_0_0_0	3
s301	0_0_0_0_0_0_0_0	7
s302	0_0_0_0	3
s303	0_0_0_0	3
s304	0_0_0	2
s305	0_0_0_0_0_0_0	6
s306	0_0_0_0_0_0_0	6
s307	0_0	1
s308	0_0_0_0_0_0_0_0_0	8
s309	0_0_0_0_0_0_0_0	7
s310	0_0_0	2
s311	0_0_0_0	3
s312	0_0_0	2
s313	0_0_0_0	3
s314	0_0_0_0	3
s315	0_0_0_0	3
s316	0_0	1
s317	0_0_0_0_0_0_0_0	7
s318	0_0_0_0_0	4
s319	0_0_0	2
s320	0_0_0	2
s321	0_0_0_0_0	4
s322	0_0_0	2
s323	0_0_0	2
s324	0_0_0_0_0_0_0	6
s325	0_0_0_0	3
s326	0_0_0	2
s327	0_0_0_0_0_0_0_0	7
s328	0_0_0_0	3
s329	0_0_0	2
s330	0_0_0_0_0_0_0	6
s331	0_0_0	2
s332	0_0_0	2
s333	0_0_0_0	3
s334	0_0_0_0	3
s335	0_0_0	2
s336	0_0	1
s337	0_0_0_0_0_0_0	6
s338	0_0_0_0_0_0_0_0_0	8
s339	0_0_0_0_0_0_0_0_0	8
s340	0_0	1
s341	0_0_0_0_0_0_0_0	7
s342	0_0	1
s343	0_0_0_0	3
s344	0_0	1
s345	0_0	1
s346	0_0	1
s347	0_0_0_0_0_0_0	6
s348	0_0_0_0_0_0	5
s349	0_0_0_0	3
s350	0_0_0_0_0_0_0_0_0	8
s351	0_0	1
s352	0_0_0_0_0_0_0_0_0	8
s353	0_0_0_0	3
s354	0_0_0	2
s355	0_0_0_0	3
s356	0_0_0	2
s357	0_0_0_0_0_0_0	6
s358	0_0_0_0_0_0	5
s359	0_0_0_0_0_0	5
s360	0_0_0	2
s361	0_0_0	2
s362	0_0_0_0_0_0	5
s363	0_0_0_0	3
s364	0_0_0	2
s365	0_0_0_0	3
s366	0_0_0_0_0_0	5
s367	0_0_0_0_0_0_0_0	7
s368	0_0_0	2
s369	0_0_0	2
s370	0_0_0_0	3
s371	0_0_0_0	3
s372	0_0_0_0_0	4
s373	0_0_0	2
s374	0_0_0	2
s375	0_0_0	2
s376	0_0_0_0_0_0	5
s377	0_0	1
s378	0_0_0	2
s379	0_0_0_0	3
s380	0_0_0_0_0	4
s381	0_0_0_0	3
s382	0_0_0_0	3
s383	0_0_0_0	3
s384	0_0_0_0_0	4
s385	0_0_0	2
s386	0_0_0	2
s387	0_0_0_0_0	4
s388	0_0_0	2
s389	0_0_0	2
s390	0_0_0	2
s391	0_0_0	2
s392	0_0_0_0_0_0_0	6
s393	0_0_0	2
s394	0_0_0	2
s395	0_0_0_0	3
s396	0_0_0	2
s397	0_0_0_0	3
s398	0_0_0_0	3
s399	0_0_0	2
s400	0_0_0	2
s401	0_0_0_0_0_0_0	6
s402	0_0_0	2
s403	0_0_0	2
s404	0_0	1
s405	0_0_0	2
s406	0_0_0_0_0_0_0	6
s407	0_0_0	2
s408	0_0_0_0	3
s409	0_0_0	2
s410	0_0_0_0_0_0_0	6
s411	0_0_0_0_0	4
s412	0_0_0_0	3
s413	0_0_0_0_0_0_0	6
s414	0_0_0_0_0_0_0	6
s415	0_0_0	2
s416	0_0_0_0_0	4
s417	0_0_0	2
