# Supplementary material for: Reconstructing clonal tree for phylo-phenotypic characterization of cancer using single-cell transcriptomics
Source: Nat Commun. 2023 Feb 22;14:982. doi: 10.1038/s41467-023-36202-y (PMC9946941; doi:10.1038/s41467-023-36202-y)
Supplement: Supplementary file 7 — Source Data [file 41467_2023_36202_MOESM7_ESM.zip › SourceData/SupplementaryFigure8d-e.csv]

depth	dropout	cells	AdjRandIndex	AdjMutualInformation	VMeasure	AncestralMetric	Coverage
5	90	0	0.186212630748189	0.312655243687106	0.394651198087168	0.2198	Coverage 10
5	90	0	0.138289202124137	0.278845599256014	0.361167959467816	0.1837	Coverage 10
5	90	0	0.108232140938197	0.230856306064107	0.307346482836486	0.2554	Coverage 10
5	90	0	0.149726095560953	0.25856186808577	0.335515268807556	0.2137	Coverage 10
5	90	0	0.150731793056951	0.290130868693167	0.381521685462078	0.186	Coverage 10
5	90	0	0.178664376231812	0.319274028364289	0.400740950204098	0.2183	Coverage 10
5	90	0	0.108161954933471	0.21999689135496	0.308392854320801	0.2813	Coverage 10
5	90	0	0.151028185970041	0.260208223180396	0.335040885388692	0.2231	Coverage 10
5	90	0	0.194493352203949	0.342720670916341	0.441934282342362	0.1464	Coverage 10
5	90	0	0.0978878615658665	0.257782028625879	0.34016440615422	0.1323	Coverage 10
5	90	0	0.225818543791663	0.318767826849421	0.395182916201545	0.2268	Coverage 10
5	90	0	0.15919662423532	0.285025815422577	0.367505217091328	0.2515	Coverage 10
5	90	0	0.169103878046912	0.303720642946759	0.385165196332597	0.1377	Coverage 10
5	90	0	0.0856448713812605	0.185513564656334	0.305033978614621	0.2345	Coverage 10
5	90	0	0.151700508002441	0.277069589344093	0.358466081964336	0.2731	Coverage 10
5	90	0	0.131221332930069	0.313100348797835	0.40185168919395	0.2902	Coverage 10
5	90	0	0.202549484535838	0.296942660640589	0.367131799087209	0.1987	Coverage 10
5	90	0	0.142701477315859	0.260892987216517	0.342407031334298	0.249	Coverage 10
5	90	0	0.101455746883379	0.255087195009131	0.332226351816155	0.2508	Coverage 10
5	90	0	0.108643868942715	0.224090050157858	0.322679265284547	0.1309	Coverage 10
5	90	100	0.214777515157743	0.325284550726313	0.441287931968026	0.1442	Coverage 10
5	90	100	0.19574768528588	0.298202334800387	0.411474447118264	0.1568	Coverage 10
5	90	100	0.219247575199703	0.34391914256601	0.446286209126964	0.1481	Coverage 10
5	90	100	0.162149405975816	0.240245929683438	0.393107475550681	0.1618	Coverage 10
5	90	100	0.244158818737431	0.350959187606847	0.472141479188491	0.127	Coverage 10
5	90	100	0.248909731616348	0.368817363862396	0.445280891066629	0.1096	Coverage 10
5	90	100	0.199030291218078	0.303953734736218	0.408971761146618	0.1227	Coverage 10
5	90	100	0.174215931424564	0.283638681899554	0.405301726794883	0.1303	Coverage 10
5	90	100	0.244094130244821	0.35923221605049	0.480185315626477	0.1327	Coverage 10
5	90	100	0.172922111866179	0.292249136138822	0.435914867233656	0.1549	Coverage 10
5	90	100	0.278435422151355	0.416047336680961	0.525352632086779	0.1393	Coverage 10
5	90	100	0.314111286822846	0.425787717650003	0.511124417893172	0.1417	Coverage 10
5	90	100	0.309170574217849	0.424540489721603	0.515872541159565	0.0967	Coverage 10
5	90	100	0.0946906097538384	0.172603324453042	0.297138316083446	0.2074	Coverage 10
5	90	100	0.187278336360056	0.317011178820067	0.408958611720582	0.1555	Coverage 10
5	90	100	0.231317020279521	0.351300534293209	0.481214086455656	0.1112	Coverage 10
5	90	100	0.30464531128669	0.366121501917898	0.469041902604674	0.1398	Coverage 10
5	90	100	0.187091650934211	0.256466338021185	0.404719961716627	0.1793	Coverage 10
5	90	100	0.184191204311909	0.316523549394589	0.436221579238243	0.1444	Coverage 10
5	90	100	0.171893191121794	0.244635090785478	0.364911345616937	0.1168	Coverage 10
5	90	200	0.542164328909902	0.648332135148487	0.704079919104685	0.0749	Coverage 10
5	90	200	0.476968809179491	0.594569169439771	0.667602710718197	0.0772	Coverage 10
5	90	200	0.566216330084543	0.637806646590107	0.697122552374927	0.067	Coverage 10
5	90	200	0.431602728093272	0.529343669921343	0.613483322854095	0.0718	Coverage 10
5	90	200	0.340980337721867	0.474992009407966	0.582402958216477	0.0884	Coverage 10
5	90	200	0.477436045842675	0.584883404432788	0.656484659736969	0.0596	Coverage 10
5	90	200	0.391830462987269	0.504676191460734	0.589677158775296	0.0995	Coverage 10
5	90	200	0.332884369070644	0.468849196452606	0.574379054617806	0.0867	Coverage 10
5	90	200	0.412314355755384	0.513185178983312	0.599932030741523	0.1052	Coverage 10
5	90	200	0.360016253555465	0.479264310060043	0.575712598355724	0.0931	Coverage 10
5	90	200	0.398636067350891	0.540627195803033	0.638233681984307	0.0915	Coverage 10
5	90	200	0.348923302088826	0.470693193997748	0.562608923548977	0.1126	Coverage 10
5	90	200	0.475378132411669	0.59816648632636	0.669418390345002	0.0641	Coverage 10
5	90	200	0.267062379454048	0.386894076274758	0.522639370931342	0.1366	Coverage 10
5	90	200	0.286613012780185	0.401780350756738	0.535201050125991	0.1198	Coverage 10
5	90	200	0.338965348304697	0.456069247786971	0.569338413056097	0.0991	Coverage 10
5	90	200	0.503495737864182	0.537030049384147	0.619351581545295	0.0986	Coverage 10
5	90	200	0.410024520096067	0.526295309531942	0.603870596425433	0.1027	Coverage 10
5	90	200	0.34825853583249	0.438932221668612	0.552855205854047	0.0854	Coverage 10
5	90	200	0.305989906865559	0.441522957860288	0.534538329474875	0.1006	Coverage 10
5	90	400	0.580625237455734	0.675867990357443	0.743302766031632	0.0569	Coverage 10
5	90	400	0.631552354719451	0.721780661747573	0.78155202617695	0.0423	Coverage 10
5	90	400	0.720073988754163	0.795951749838222	0.834068975299772	0.0541	Coverage 10
5	90	400	0.537307019428501	0.646433214654472	0.723129910318461	0.0665	Coverage 10
5	90	400	0.627986184399885	0.72996996335128	0.78338688598899	0.0426	Coverage 10
5	90	400	0.758279053403904	0.780142421890046	0.821746672094885	0.0359	Coverage 10
5	90	400	0.500345632074656	0.63214438081449	0.706157666302531	0.0748	Coverage 10
5	90	400	0.457066595275817	0.621741732570117	0.688350222505109	0.0679	Coverage 10
5	90	400	0.682677651938057	0.732076465009961	0.789323234472426	0.0463	Coverage 10
5	90	400	0.540930579746206	0.675211541266373	0.73496152313752	0.0696	Coverage 10
5	90	400	0.565894532103368	0.673481879760263	0.741712320606389	0.0606	Coverage 10
5	90	400	0.492244311975282	0.589391441016703	0.678891681737543	0.0687	Coverage 10
5	90	400	0.645908879832412	0.744054078478667	0.792958620101069	0.0533	Coverage 10
5	90	400	0.352182708033327	0.487252402345521	0.617855509516408	0.0915	Coverage 10
5	90	400	0.570851447094181	0.64260406924945	0.71903341661057	0.063	Coverage 10
5	90	400	0.590408575383873	0.683428591185499	0.746408613956617	0.0501	Coverage 10
5	90	400	0.692585320690296	0.739429038895919	0.790464044650845	0.0394	Coverage 10
5	90	400	0.422316298544512	0.549909998182306	0.633139892309587	0.0934	Coverage 10
5	90	400	0.432043694350292	0.594436948840706	0.673914977769922	0.0757	Coverage 10
5	90	400	0.323279360874952	0.461577635143678	0.551456491631944	0.115	Coverage 10
5	95	0	0.184148653496974	0.31990518570009	0.387963223072646	0.1347	Coverage 5
5	95	0	0.195737083113789	0.350486204126521	0.416416315237011	0.1567	Coverage 5
5	95	0	0.083959667686256	0.176403515668298	0.289391640934544	0.2768	Coverage 5
5	95	0	0.110954496351967	0.244105744348493	0.318559626928584	0.2688	Coverage 5
5	95	0	0.123574563743589	0.282104413219887	0.366204235426836	0.1778	Coverage 5
5	95	0	0.156096693508793	0.304029143338564	0.388447510841935	0.1775	Coverage 5
5	95	0	0.11662486897031	0.254539128043707	0.352128561990418	0.2941	Coverage 5
5	95	0	0.185377166586887	0.278937448784843	0.349256540611528	0.1823	Coverage 5
5	95	0	0.190752665208138	0.29403996805519	0.391078568382598	0.2749	Coverage 5
5	95	0	0.166373187804739	0.24822049839396	0.350564007809729	0.1701	Coverage 5
5	95	0	0.124580540119092	0.249678408234579	0.346276618679398	0.2435	Coverage 5
5	95	0	0.113021765938845	0.184777131633074	0.286169438149822	0.217	Coverage 5
5	95	0	0.200910429981338	0.323517381731244	0.397670430508836	0.1975	Coverage 5
5	95	0	0.155080246951728	0.270298420711982	0.345420696766834	0.1973	Coverage 5
5	95	0	0.119157112563477	0.223961083804443	0.328677125770218	0.2174	Coverage 5
5	95	0	0.227543334539355	0.360646424575015	0.432870498040886	0.2436	Coverage 5
5	95	0	0.232102880629374	0.340534027205731	0.41872933012412	0.1967	Coverage 5
5	95	0	0.159498280361705	0.277647099980033	0.372233284865889	0.227	Coverage 5
5	95	0	0.145504237908539	0.2895271726967	0.373586008283194	0.273	Coverage 5
5	95	0	0.12306745603758	0.217244168451089	0.297208364256109	0.1432	Coverage 5
5	95	100	0.242793380199542	0.351772505548325	0.431713018811119	0.1162	Coverage 5
5	95	100	0.153721500315247	0.276793672064793	0.400350450806425	0.1656	Coverage 5
5	95	100	0.130204671010135	0.242678671526387	0.348616008219614	0.1771	Coverage 5
5	95	100	0.119835549230288	0.246543389827512	0.360679374073947	0.1468	Coverage 5
5	95	100	0.179658822326786	0.307808907153971	0.415818483719524	0.1387	Coverage 5
5	95	100	0.186448827211705	0.326210370527827	0.401439936792209	0.1757	Coverage 5
5	95	100	0.259522172637814	0.342835254113747	0.435726838793253	0.1576	Coverage 5
5	95	100	0.143553714675195	0.232186987241642	0.341688946609569	0.1765	Coverage 5
5	95	100	0.201111296839606	0.319767467195742	0.417472040897453	0.1916	Coverage 5
5	95	100	0.160408066774563	0.255645187302023	0.376690124826958	0.1949	Coverage 5
5	95	100	0.142953860041442	0.27172584221605	0.375577353814442	0.1256	Coverage 5
5	95	100	0.167456228380492	0.254377424174437	0.35986162709974	0.167	Coverage 5
5	95	100	0.208995593004466	0.302712409397721	0.419376659288388	0.1619	Coverage 5
5	95	100	0.190727602705824	0.273108408984841	0.376267879587754	0.1494	Coverage 5
5	95	100	0.151290230697928	0.253457591333616	0.364771052474301	0.14	Coverage 5
5	95	100	0.264926222925432	0.3594774317807	0.451457166975772	0.1458	Coverage 5
5	95	100	0.150141164438469	0.267678295016914	0.378644571244993	0.1859	Coverage 5
5	95	100	0.151065552477057	0.287210605916195	0.402169778544645	0.1291	Coverage 5
5	95	100	0.205720528013544	0.305485812567937	0.39686592352734	0.1204	Coverage 5
5	95	100	0.115491929610916	0.205905180208642	0.332060141478394	0.1558	Coverage 5
5	95	200	0.243496780392473	0.370536397255543	0.468718687630697	0.1345	Coverage 5
5	95	200	0.261669549102608	0.320662538416672	0.42749726461234	0.1309	Coverage 5
5	95	200	0.09200981371975	0.198288126862549	0.316246627986528	0.1791	Coverage 5
5	95	200	0.217525235412533	0.343417797967695	0.435612258329466	0.1132	Coverage 5
5	95	200	0.180761944018595	0.310330621508601	0.439607063176916	0.1318	Coverage 5
5	95	200	0.187200373771025	0.300620364324002	0.410856856988454	0.1304	Coverage 5
5	95	200	0.207537718998997	0.288658677665297	0.393216802810729	0.1343	Coverage 5
5	95	200	0.299755206475342	0.360131846596831	0.456210188036539	0.14	Coverage 5
5	95	200	0.206863795867224	0.299764936331884	0.413723114661208	0.1459	Coverage 5
5	95	200	0.177813168667989	0.261400947079314	0.39521346163893	0.1956	Coverage 5
5	95	200	0.121242135356287	0.231451584422463	0.37887539397105	0.1571	Coverage 5
5	95	200	0.162953286722419	0.266139821831003	0.363543495529407	0.1906	Coverage 5
5	95	200	0.319567327723356	0.418307299350799	0.505597554437356	0.1251	Coverage 5
5	95	200	0.185160708921598	0.292337372003192	0.407114801175583	0.1729	Coverage 5
5	95	200	0.0840012490892058	0.185251603848411	0.351940794250545	0.1695	Coverage 5
5	95	200	0.248177944813097	0.349301733656763	0.470737594581432	0.1569	Coverage 5
5	95	200	0.163702016617011	0.250611088916505	0.392193463605392	0.1582	Coverage 5
5	95	200	0.142771048867246	0.235171410313866	0.386490311247418	0.1546	Coverage 5
5	95	200	0.220701741302808	0.357791357734335	0.471086344833568	0.1148	Coverage 5
5	95	200	0.187380703059202	0.282405824723206	0.389229404955861	0.1163	Coverage 5
5	95	400	0.375361254122014	0.509118726773431	0.581401085427469	0.0925	Coverage 5
5	95	400	0.458435784352583	0.483380757053583	0.589413059048282	0.0813	Coverage 5
5	95	400	0.182718767198679	0.266301771388358	0.410637521936549	0.1657	Coverage 5
5	95	400	0.228093348462674	0.353378773396184	0.493738591758164	0.1352	Coverage 5
5	95	400	0.223748896812299	0.367071781135226	0.492233530885609	0.1342	Coverage 5
5	95	400	0.277015876628919	0.395738366773097	0.497052655529436	0.1243	Coverage 5
5	95	400	0.482331249979854	0.575659238966	0.650379623130505	0.0758	Coverage 5
5	95	400	0.428776739032705	0.508652941577512	0.590504860119665	0.0812	Coverage 5
5	95	400	0.147821348357689	0.259930583918807	0.406320650263192	0.1595	Coverage 5
5	95	400	0.16243447173902	0.269133857340601	0.446296332326959	0.1942	Coverage 5
5	95	400	0.238279054079376	0.357555006766611	0.477624391342842	0.1077	Coverage 5
5	95	400	0.224652389529199	0.306135727785502	0.39991243444874	0.1452	Coverage 5
5	95	400	0.419043164437019	0.520761981963099	0.590060311740999	0.0709	Coverage 5
5	95	400	0.206651090682796	0.319758355513827	0.481987866519829	0.1222	Coverage 5
5	95	400	0.154539743250345	0.250683784445187	0.398025314239847	0.1439	Coverage 5
5	95	400	0.366580091558767	0.498867469026497	0.566777692705733	0.1102	Coverage 5
5	95	400	0.296097273722398	0.414474466777585	0.529336621812447	0.1071	Coverage 5
5	95	400	0.280071825903007	0.43594213598469	0.547695803178918	0.1037	Coverage 5
5	95	400	0.311557718665212	0.431791923869648	0.532903007356316	0.1198	Coverage 5
5	95	400	0.221242357509904	0.314755678719311	0.438026436019816	0.128	Coverage 5
5	98	0	0.174154865529451	0.327884525683436	0.392653287730925	0.1429	Coverage 2
5	98	0	0.151857732613528	0.260910520768818	0.34530088101178	0.2662	Coverage 2
5	98	0	0.197596786158406	0.320565969277155	0.416941662461741	0.2289	Coverage 2
5	98	0	0.122484670640051	0.226573186691335	0.300035367166155	0.2044	Coverage 2
5	98	0	0.18516086671044	0.281650668663224	0.373023189243185	0.28	Coverage 2
5	98	0	0.112694240228108	0.242871744758583	0.346411265911748	0.1954	Coverage 2
5	98	0	0.132683252335507	0.26475732923021	0.347578699153998	0.297	Coverage 2
5	98	0	0.118177792407389	0.221993953008418	0.312538989505135	0.2579	Coverage 2
5	98	0	0.172816767373717	0.299543609310574	0.389479889271071	0.1589	Coverage 2
5	98	0	0.135199762907148	0.289807755749715	0.394709244654604	0.263	Coverage 2
5	98	0	0.108423163939082	0.274899446237306	0.349876599232521	0.1342	Coverage 2
5	98	0	0.148998153323524	0.233310128029502	0.313760533784184	0.1682	Coverage 2
5	98	0	0.211769503767623	0.33477335640848	0.40916169934113	0.1682	Coverage 2
5	98	0	0.133725493072415	0.286343824767105	0.388722163060538	0.3395	Coverage 2
5	98	0	0.144312150337111	0.23069515191379	0.347548407494182	0.2634	Coverage 2
5	98	0	0.104530083121539	0.224523994815281	0.32193683011963	0.2737	Coverage 2
5	98	0	0.238801729555152	0.365847293443579	0.437759716147853	0.2071	Coverage 2
5	98	0	0.178197150810545	0.364724637821192	0.448277250860629	0.2251	Coverage 2
5	98	0	0.138924512103653	0.260460563603493	0.329966722894288	0.1347	Coverage 2
5	98	0	0.215509536613026	0.326846081488921	0.421681415484175	0.1244	Coverage 2
5	98	100	0.157766343453394	0.288103538042444	0.358480374356697	0.1477	Coverage 2
5	98	100	0.112198994442974	0.256697228167505	0.340504316941676	0.2271	Coverage 2
5	98	100	0.132216786204858	0.232060183768697	0.338272549549385	0.2423	Coverage 2
5	98	100	0.195040962088072	0.293967512092395	0.353739393106126	0.1922	Coverage 2
5	98	100	0.136325559654003	0.241504689768563	0.346438941725832	0.2027	Coverage 2
5	98	100	0.156047090363475	0.280236342992975	0.347517948596558	0.1876	Coverage 2
5	98	100	0.169342527382921	0.276619803490169	0.347180868411167	0.1908	Coverage 2
5	98	100	0.159399074194442	0.265539247375473	0.339894154500905	0.2437	Coverage 2
5	98	100	0.185409200801252	0.292568629547734	0.382713635985994	0.2001	Coverage 2
5	98	100	0.114741140824661	0.244549826616189	0.342419175542473	0.1737	Coverage 2
5	98	100	0.121338702282734	0.257267064784652	0.368056315575425	0.1685	Coverage 2
5	98	100	0.116676014010434	0.223547893396517	0.303447415323647	0.2354	Coverage 2
5	98	100	0.235345522597898	0.380863991460877	0.463539239015149	0.1319	Coverage 2
5	98	100	0.164557091504676	0.287712359790374	0.387205503108124	0.2158	Coverage 2
5	98	100	0.122363079237602	0.255299109989124	0.350038096872575	0.2354	Coverage 2
5	98	100	0.102103841060167	0.200834418009617	0.305264021840346	0.1692	Coverage 2
5	98	100	0.161958373385522	0.29311097983329	0.375355845984342	0.1262	Coverage 2
5	98	100	0.173516875434934	0.335251266061951	0.414797508611794	0.2063	Coverage 2
5	98	100	0.0826518993892972	0.176435040099931	0.266128063970283	0.2518	Coverage 2
5	98	100	0.179540665675365	0.312032500631858	0.405858519144123	0.2012	Coverage 2
5	98	200	0.140754806551151	0.225799661643154	0.299157960087213	0.1531	Coverage 2
5	98	200	0.10722200993504	0.203000625218911	0.314546940278034	0.2158	Coverage 2
5	98	200	0.140260001839016	0.256540612596601	0.368622504248029	0.1732	Coverage 2
5	98	200	0.171770848040084	0.260819874129232	0.339410549822403	0.2002	Coverage 2
5	98	200	0.162370575748386	0.251571776632506	0.351985236976403	0.1746	Coverage 2
5	98	200	0.135390950243448	0.239390895550973	0.322047129126055	0.1475	Coverage 2
5	98	200	0.161946771149064	0.31223129778246	0.39611528838899	0.2208	Coverage 2
5	98	200	0.116933138922368	0.228412393773338	0.327724111484869	0.1735	Coverage 2
5	98	200	0.199076857392646	0.314046171311627	0.406098127112406	0.2231	Coverage 2
5	98	200	0.157980786191754	0.268033655351672	0.376138896315873	0.153	Coverage 2
5	98	200	0.113127183588374	0.266561090694261	0.370878929465827	0.2362	Coverage 2
5	98	200	0.119689111359045	0.222477787537154	0.340874275801697	0.2118	Coverage 2
5	98	200	0.221021094077785	0.383341772965991	0.464831794490325	0.2325	Coverage 2
5	98	200	0.122834340637049	0.302503440012625	0.395108994825059	0.1914	Coverage 2
5	98	200	0.164637399147017	0.291451168169916	0.37093933492566	0.1714	Coverage 2
5	98	200	0.100458958532074	0.214649093828312	0.303382951164133	0.2126	Coverage 2
5	98	200	0.17296503596493	0.28300639761381	0.367113926900314	0.2044	Coverage 2
5	98	200	0.149370699084779	0.29206027851985	0.408788740075809	0.1861	Coverage 2
5	98	200	0.108242382824394	0.20050161489335	0.313472605102576	0.1535	Coverage 2
5	98	200	0.151526857292618	0.278769097967366	0.383611028641761	0.1706	Coverage 2
5	98	400	0.157856361647831	0.269056058512118	0.353067041021917	0.1475	Coverage 2
5	98	400	0.139625489702764	0.253209441393032	0.34104294015153	0.168	Coverage 2
5	98	400	0.124194637396252	0.250203361356494	0.386932278329216	0.1806	Coverage 2
5	98	400	0.157783901052994	0.266468261347237	0.364302673746486	0.1895	Coverage 2
5	98	400	0.170022202987995	0.303497797693213	0.39090090929656	0.1529	Coverage 2
5	98	400	0.194795328670772	0.315170762200322	0.381480969255725	0.1354	Coverage 2
5	98	400	0.151473908961707	0.28058129919742	0.384588479300893	0.1641	Coverage 2
5	98	400	0.148346613923451	0.246317237537253	0.363675105539839	0.1682	Coverage 2
5	98	400	0.192110319563719	0.312373661333136	0.415611781752704	0.1668	Coverage 2
5	98	400	0.122918241447417	0.269622909651429	0.394283500388732	0.1792	Coverage 2
5	98	400	0.117163264799565	0.2328284683474	0.344094104153637	0.1478	Coverage 2
5	98	400	0.118952791581409	0.231235967278559	0.335102905325025	0.1592	Coverage 2
5	98	400	0.156124984378484	0.238527321757629	0.356340338412115	0.1482	Coverage 2
5	98	400	0.117373222384461	0.274435455941663	0.390708694556032	0.2051	Coverage 2
5	98	400	0.130996839988509	0.260893499544831	0.381483449175273	0.2146	Coverage 2
5	98	400	0.138106155140892	0.259373558572046	0.35249966884198	0.1492	Coverage 2
5	98	400	0.201307539722481	0.3399951369393	0.427007136286018	0.1327	Coverage 2
5	98	400	0.181813534483738	0.332754580563965	0.416090760827605	0.175	Coverage 2
5	98	400	0.11077908079954	0.262263662681914	0.341800473888934	0.1349	Coverage 2
5	98	400	0.160881952830541	0.294605440353635	0.38044021511546	0.162	Coverage 2
