# Supplementary material for: Reconstructing clonal tree for phylo-phenotypic characterization of cancer using single-cell transcriptomics
Source: Nat Commun. 2023 Feb 22;14:982. doi: 10.1038/s41467-023-36202-y (PMC9946941; doi:10.1038/s41467-023-36202-y)
Supplement: Supplementary file 7 — Source Data [file 41467_2023_36202_MOESM7_ESM.zip › SourceData/Figure2a-b.csv]

AdjRandIndex	AdjMutualInformation	VMeasure	AncestralMetric	Method	CellCount
0.0491799909930839	0.127920231547654	0.287751182215867	0.1724	Canopy	0
0.0824465459714517	0.137975328295216	0.166041547723904	0.2803	Canopy	0
0.0539629005059022	0.119751860679619	0.32987248824546	0.1233	Canopy	0
0.125848209985479	0.208860305741675	0.289030290458307	0.2049	Canopy	0
0.0569627133384064	0.2198755882005	0.343990312788041	0.1057	Canopy	0
0.0561993658907167	0.173960165100856	0.275502307495277	0.1168	Canopy	0
0.180489016276399	0.248194634475975	0.271980123147138	0.2315	Canopy	0
0.0442088539916287	0.112674439108708	0.362213561930429	0.1156	Canopy	0
0.0306021477430882	0.0678809459787196	0.384838545631049	0.1328	Canopy	0
0.169177376718132	0.256783016734486	0.280471171686943	0.2248	Canopy	0
0.0632582654110062	0.122017019066972	0.375049346534215	0.1181	Canopy	0
0.126054532286794	0.234098515401758	0.304941947100337	0.1452	Canopy	0
0.0376442015786278	0.0939645355669878	0.355655433695375	0.1311	Canopy	0
0.0926123500481407	0.162464109238505	0.293334387212714	0.1345	Canopy	0
0.0615144916654152	0.141343531756993	0.341978281114918	0.1074	Canopy	0
0.031240114196892	0.0979862857767647	0.33247643882933	0.1169	Canopy	0
0.0251055381321996	0.0725550185054064	0.346978366026158	0.1751	Canopy	0
0.127661638453703	0.26806056805318	0.313538798406778	0.1524	Canopy	0
0.253808767547465	0.355752745795327	0.384845874511073	0.1927	Canopy	0
0.244410231869813	0.294931932060441	0.317043744065206	0.2019	Canopy	0
0.111903066305967	0.2542221584251	0.355298701211588	0.2518	TSSB	0
0.294365132855421	0.317547909686371	0.353888523353314	0.3404	TSSB	0
0.111678101693416	0.247382937650029	0.367612171566625	0.0985	TSSB	0
0.203855013774508	0.289382845069116	0.328291193733834	0.1815	TSSB	0
0.105793175313194	0.19705450780906	0.314129769297836	0.1156	TSSB	0
0.107465782030359	0.258424894500187	0.37478743691518	0.2245	TSSB	0
0.284885932093203	0.434549870576335	0.464731469193245	0.3246	TSSB	0
0.156073306132744	0.307129776965366	0.394032152314797	0.2241	TSSB	0
0.129239159062389	0.260298670161411	0.364289533162258	0.163	TSSB	0
0.224942558663058	0.24130248115505	0.270015199081061	0.2094	TSSB	0
0.15755893945833	0.28485141366298	0.402136151100648	0.225	TSSB	0
0.219553072625698	0.36802040239615	0.445817402730678	0.1213	TSSB	0
0.248408492484085	0.380443487628985	0.437961566968172	0.1618	TSSB	0
0.110772339258005	0.233461591553582	0.338926009279475	0.2945	TSSB	0
0.096969696969697	0.307578238099188	0.394938023448487	0.1426	TSSB	0
0.118668683812405	0.242003688733939	0.36067402619055	0.2163	TSSB	0
0.13640475575084	0.28966034593136	0.405378906367516	0.1474	TSSB	0
0.236833977787935	0.315736564373648	0.364832126311395	0.258	TSSB	0
0.321911044082655	0.434971602394973	0.474871121386675	0.1724	TSSB	0
0.248516673213289	0.33257778683625	0.364484942508495	0.2242	TSSB	0
0.642503715911197	0.727241519388873	0.769546355992033	0.0758	PhylEx	100
0.525263633328751	0.566274439173737	0.585052664660234	0.1019	PhylEx	100
0.508371169125993	0.623563433132282	0.716674133364468	0.0935	PhylEx	100
0.533512705303743	0.672226484973402	0.719217010733215	0.0702	PhylEx	100
0.525222111804927	0.590306608612308	0.698214263110075	0.0611	PhylEx	100
0.469850403833501	0.554797766023905	0.700711821938999	0.0694	PhylEx	100
0.5270355084017	0.597955992330394	0.622541448428384	0.109	PhylEx	100
0.51088781617646	0.62968884168296	0.720545142360563	0.0652	PhylEx	100
0.446590499329484	0.554170195397855	0.71448020511142	0.0764	PhylEx	100
0.571487146749961	0.647134010455336	0.666310129398832	0.0872	PhylEx	100
0.348270354744718	0.460151253458567	0.604699552486804	0.0975	PhylEx	100
0.505924291291801	0.649882822280366	0.73285433810606	0.0627	PhylEx	100
0.459700826077249	0.567636964245142	0.678846477391362	0.0792	PhylEx	100
0.529580649033652	0.623258570982893	0.708182486217782	0.0622	PhylEx	100
0.642402604989329	0.663807468219173	0.750753999592048	0.0368	PhylEx	100
0.50302894323536	0.589644538731669	0.690175780765192	0.0582	PhylEx	100
0.372875706021079	0.495749957926054	0.642456994358681	0.0733	PhylEx	100
0.51426523297491	0.65358521071288	0.708361039435253	0.068	PhylEx	100
0.532580676738343	0.685705277171469	0.719442139076043	0.0772	PhylEx	100
0.591971718292552	0.703505323153719	0.717069323735779	0.0819	PhylEx	100
0.739527725750264	0.821151755668211	0.857051423304906	0.0335	PhylEx	200
0.574380246525252	0.664871883562458	0.678693944931391	0.09	PhylEx	200
0.742265074111383	0.815541785677832	0.870234973705662	0.0351	PhylEx	200
0.503307418377553	0.665652846985181	0.723738914312753	0.0685	PhylEx	200
0.724551369574836	0.810164088451381	0.869293115533482	0.0288	PhylEx	200
0.782678298562218	0.795543911328752	0.859368153267102	0.0341	PhylEx	200
0.823789466719367	0.831474131095693	0.837363019147927	0.0396	PhylEx	200
0.866032032519676	0.885035778547336	0.911111598526679	0.0117	PhylEx	200
0.746014678053805	0.801967323874474	0.86635424568398	0.0321	PhylEx	200
0.625807451010766	0.702350588328621	0.718498838007383	0.0734	PhylEx	200
0.703927947118	0.791334686168493	0.847851726576134	0.041	PhylEx	200
0.665162416450253	0.795202139486782	0.8526172680079	0.0358	PhylEx	200
0.775929569347563	0.814655614474204	0.861271876868243	0.0264	PhylEx	200
0.729726349045242	0.790768046223854	0.833959376282347	0.0378	PhylEx	200
0.787055318069845	0.850558115672391	0.88864875708353	0.0198	PhylEx	200
0.657641589814451	0.740054129713092	0.814530571574339	0.0366	PhylEx	200
0.586128249817695	0.692597865752461	0.796742462412741	0.0581	PhylEx	200
0.60544924479732	0.710896270465874	0.757438851259652	0.0516	PhylEx	200
0.585638886524219	0.724411551838712	0.74647712964879	0.0714	PhylEx	200
0.612858865695088	0.755241204951514	0.766331772279129	0.0748	PhylEx	200
0.688817749235947	0.806212607980739	0.848650637955781	0.0312	PhylEx	400
0.872178406309492	0.860844715922919	0.865004630893987	0.0282	PhylEx	400
0.829386608795557	0.883647770572522	0.918232590916847	0.0135	PhylEx	400
0.56238028414435	0.735481638077508	0.779935321742117	0.0551	PhylEx	400
0.783319771516963	0.861519885362483	0.904873742901688	0.0195	PhylEx	400
0.934082886544714	0.949815036762491	0.964030832672411	0.0052	PhylEx	400
0.92737056945151	0.913398064541958	0.915953091383858	0.0158	PhylEx	400
0.79140843985719	0.859363260884259	0.897551390689317	0.0174	PhylEx	400
0.882092782482926	0.923242150172614	0.948356730500617	0.0091	PhylEx	400
0.686871529018343	0.750822421570829	0.760810990288786	0.0627	PhylEx	400
0.747955528596034	0.827349137598008	0.877448813605701	0.0265	PhylEx	400
0.832604169103713	0.879183772405016	0.907379718768783	0.0159	PhylEx	400
0.835228061821717	0.879064380980514	0.911130252341731	0.017	PhylEx	400
0.754098360655738	0.809133115506266	0.859543259714852	0.0259	PhylEx	400
0.829453777790108	0.893722994595323	0.920206599302382	0.0154	PhylEx	400
0.751825813637144	0.829868854125755	0.876986103362132	0.0213	PhylEx	400
0.833628243538261	0.868686862397597	0.905776600565955	0.021	PhylEx	400
0.717406415925931	0.795941766055019	0.82668399203005	0.0386	PhylEx	400
0.733949217971944	0.765801499260042	0.788828875735074	0.0488	PhylEx	400
0.711227022632922	0.768780132992179	0.778091931263122	0.058	PhylEx	400
0.157377409258141	0.286728057048157	0.506341635073947	0.2081	B-SCITE	100
0.16793386305712	0.247549657308064	0.320578031664625	0.3069	B-SCITE	100
0.141447368421053	0.227399305784843	0.517153504232474	0.1447	B-SCITE	100
0.181743692934711	0.344376995826427	0.467986360798604	0.2086	B-SCITE	100
0.161081698488894	0.226291994469333	0.529508283709492	0.1679	B-SCITE	100
0.0452452157867108	0.0990650445239021	0.484543607803444	0.1845	B-SCITE	100
0.222994803430516	0.352016776345762	0.406203647958267	0.2523	B-SCITE	100
0.125138609459523	0.236453030237156	0.529764572924811	0.1592	B-SCITE	100
0.110337670859172	0.20714136742989	0.575426410066592	0.1462	B-SCITE	100
0.164384822712889	0.303461970086838	0.388215640679697	0.2524	B-SCITE	100
0.140291081848672	0.234629707430997	0.542809178045647	0.1406	B-SCITE	100
0.220571915568509	0.349339811408215	0.514786843906532	0.2007	B-SCITE	100
0.166856017571764	0.302026970919707	0.584107477835277	0.1698	B-SCITE	100
0.0970431955294488	0.231758695330755	0.457711401746967	0.19	B-SCITE	100
0.150679251648665	0.240392626643021	0.494911153790142	0.145	B-SCITE	100
0.11393901772122	0.192891930877097	0.464369966422597	0.1557	B-SCITE	100
0.13195688904818	0.225174784347247	0.550945776332957	0.1609	B-SCITE	100
0.167097584398316	0.312659193386835	0.441658752389728	0.2003	B-SCITE	100
0.252630570828375	0.401603348123051	0.494038446363779	0.1991	B-SCITE	100
0.302346509284291	0.401049277084629	0.447429556284925	0.2137	B-SCITE	100
0.163126255723243	0.295938034523654	0.498168991079991	0.1946	B-SCITE	200
0.151109962750038	0.255645035351357	0.331215405350607	0.3187	B-SCITE	200
0.108368066688041	0.223136392705688	0.503476825677122	0.1603	B-SCITE	200
0.158063811365641	0.311547539810021	0.443213679362107	0.2349	B-SCITE	200
0.157772159841679	0.207482379263816	0.525992237958735	0.1631	B-SCITE	200
0.0792833513347322	0.168524940718279	0.518663052776945	0.1742	B-SCITE	200
0.21412026042542	0.34092656299835	0.402984787510851	0.2426	B-SCITE	200
0.155628189689776	0.261671096530801	0.552141644162936	0.158	B-SCITE	200
0.0916750799462008	0.194037557958898	0.556756593840398	0.1479	B-SCITE	200
0.19079167186751	0.317980939857029	0.391034346318045	0.2604	B-SCITE	200
0.122131854022055	0.229966954911523	0.537146714292738	0.1436	B-SCITE	200
0.203387232738141	0.333591744736584	0.535802630753892	0.1763	B-SCITE	200
0.121364870104692	0.244402340748375	0.555308234563456	0.1663	B-SCITE	200
0.12063809814789	0.251980522321887	0.461700227961235	0.2033	B-SCITE	200
0.166466557528305	0.266956096920547	0.493336293293745	0.1408	B-SCITE	200
0.182175622542595	0.274558710748926	0.534470074323289	0.1548	B-SCITE	200
0.154319539441627	0.265960743317215	0.545190245299101	0.1805	B-SCITE	200
0.156067731268383	0.3140269295893	0.4503714720026	0.2203	B-SCITE	200
0.255305937915967	0.40074741920818	0.483583313450394	0.2185	B-SCITE	200
0.291190405609446	0.385747686883533	0.447463575907232	0.2369	B-SCITE	200
0.149693671486708	0.275655536618258	0.482156322498886	0.2118	B-SCITE	400
0.17646563873872	0.262746400999541	0.330274887378441	0.2613	B-SCITE	400
0.117123337985749	0.21425644312388	0.506340769876269	0.1684	B-SCITE	400
0.152026007650454	0.286366402567084	0.409945221687916	0.234	B-SCITE	400
0.179588541920119	0.242767067950979	0.532754651645323	0.1507	B-SCITE	400
0.123068628912926	0.208357757610966	0.53561709995064	0.1804	B-SCITE	400
0.220049563205087	0.344437462127508	0.401878921942467	0.2372	B-SCITE	400
0.0983906588508509	0.213261536023576	0.522791620833125	0.1643	B-SCITE	400
0.123557038049772	0.204791699851166	0.588513094146386	0.1517	B-SCITE	400
0.193061663887536	0.312635753743184	0.372793983093518	0.2376	B-SCITE	400
0.0948921853959693	0.208372099045522	0.523944970296965	0.1558	B-SCITE	400
0.207876448653626	0.325799087446446	0.547257752303063	0.1713	B-SCITE	400
0.164605660895851	0.311624371030307	0.58028685216042	0.1653	B-SCITE	400
0.117129207728207	0.244012501890172	0.479771289335542	0.233	B-SCITE	400
0.162035353797677	0.263161364237941	0.49957423725008	0.1638	B-SCITE	400
0.17384059983338	0.258653623466058	0.510075607854965	0.1637	B-SCITE	400
0.153475534542784	0.254922684656479	0.561520928688114	0.1729	B-SCITE	400
0.173573962267242	0.341491361173076	0.455410218601285	0.2165	B-SCITE	400
0.250749131579952	0.377664639281992	0.479834630710154	0.2105	B-SCITE	400
0.28185885245497	0.364803776854848	0.425739580776317	0.2456	B-SCITE	400
0.112081695992792	0.275255244249786	0.418309113682609	NA	ddClone	100
0.325186941455408	0.325604032182352	0.384932307789643	NA	ddClone	100
0.0071690362076604	0.0209534328582816	0.658747433433217	NA	ddClone	100
0.106668030423201	0.232563504370148	0.345696037579474	NA	ddClone	100
0.0105596015368357	0.0302203334832779	0.65979317201266	NA	ddClone	100
-0.000805215263224518	-0.00223880255987236	0.66777425176693	NA	ddClone	100
0.066074516416596	0.160968639765604	0.381061955788651	NA	ddClone	100
0.00937962627982182	0.0285579544849191	0.640088578581021	NA	ddClone	100
0.22929798849843	0.315327858449741	0.487411936749322	NA	ddClone	100
0.182347395694968	0.277173880384681	0.340376546361533	NA	ddClone	100
0.00969545864012493	0.0230184650288038	0.640977082098423	NA	ddClone	100
0.00859210278847391	0.0282070881537262	0.620161267961943	NA	ddClone	100
0.00900900900900901	0.0291778025258672	0.635026536612351	NA	ddClone	100
0.00540996699769436	0.0185245398614728	0.61246758620147	NA	ddClone	100
0.071721253832666	0.236512271376897	0.390378966402653	NA	ddClone	100
0.0124634154362195	0.0313935327523882	0.638390504605863	NA	ddClone	100
0.148069717129175	0.273479930861711	0.4432021272112	NA	ddClone	100
0.32976273624375	0.374199976528067	0.465779236028591	NA	ddClone	100
0.167388309071126	0.234214276103399	0.430082747362142	NA	ddClone	100
0.123672800473948	0.12494767284392	0.409390741155305	NA	ddClone	100
0.237719696656895	0.369196717098028	0.488825554748937	NA	ddClone	200
0.225194500692742	0.361896736626321	0.417406305396552	NA	ddClone	200
0.156390062157626	0.27446818156013	0.432423002830214	NA	ddClone	200
0.174891792886065	0.303979789703908	0.406253260669204	NA	ddClone	200
0.164912352020535	0.262063340124739	0.42754021716755	NA	ddClone	200
0.134896352824521	0.252494839825726	0.430687126975795	NA	ddClone	200
0.0814929194734984	0.181115493776027	0.378021607189383	NA	ddClone	200
0.0863823857079538	0.0972309144212797	0.462202709761139	NA	ddClone	200
0.104126251700631	0.114800340563435	0.538372814991514	NA	ddClone	200
0.232417361202403	0.329487541873061	0.390297004769873	NA	ddClone	200
0.184665060568896	0.302253106076155	0.444847506219794	NA	ddClone	200
0.139314010137296	0.201258581867949	0.485737116457005	NA	ddClone	200
0.284223182316646	0.41800570294501	0.533470070971648	NA	ddClone	200
0.188107143286973	0.31945202464775	0.458799166023719	NA	ddClone	200
0.0483031544317724	0.153737064836858	0.381157323562549	NA	ddClone	200
0.18247525582729	0.342142941217616	0.484806083172837	NA	ddClone	200
0.179788091065583	0.312871594319781	0.467530837248933	NA	ddClone	200
0.236628568957814	0.337926630251229	0.433612245934617	NA	ddClone	200
0.143416594122586	0.245881945972114	0.432095816152292	NA	ddClone	200
0.148355107330351	0.183498038802762	0.334009620524418	NA	ddClone	200
0.182900644631171	0.298742091182108	0.428481550009456	NA	ddClone	400
0.198618565960268	0.328157841826125	0.385226308476866	NA	ddClone	400
0.130894180728592	0.293707393032074	0.455067041137693	NA	ddClone	400
0.0996071642120691	0.169473458684906	0.412009084278344	NA	ddClone	400
0.1862174029931	0.276020648373903	0.439120821730836	NA	ddClone	400
0.0372202380157851	0.0854163641879199	0.507122827551159	NA	ddClone	400
0.0800378400063963	0.135346609960625	0.314522324062039	NA	ddClone	400
0.152704314907136	0.288824215455091	0.435850411271603	NA	ddClone	400
0.0962578182974663	0.136542105394743	0.533333212249351	NA	ddClone	400
0.199657301303519	0.306429912171967	0.367481938487077	NA	ddClone	400
0.0985255129360446	0.13632856958135	0.508437805517095	NA	ddClone	400
0.180814898262335	0.324632840164377	0.465005878913956	NA	ddClone	400
0.190325972660358	0.291854525298071	0.47831586207112	NA	ddClone	400
0.182009645761106	0.296702649890593	0.437313476528594	NA	ddClone	400
0.0361816305845145	0.100850083933331	0.448452590422708	NA	ddClone	400
0.155021903878745	0.265089130568823	0.417393179993859	NA	ddClone	400
0.110441020851023	0.156581329169314	0.512798525612958	NA	ddClone	400
0.316976285765486	0.372083180356824	0.460419966253436	NA	ddClone	400
0.10816771509486	0.207848806373456	0.449861455131029	NA	ddClone	400
0.125998055634703	0.188253260968798	0.390869175375411	NA	ddClone	400
