# Supplementary material for: Reconstructing clonal tree for phylo-phenotypic characterization of cancer using single-cell transcriptomics
Source: Nat Commun. 2023 Feb 22;14:982. doi: 10.1038/s41467-023-36202-y (PMC9946941; doi:10.1038/s41467-023-36202-y)
Supplement: Supplementary file 7 — Source Data [file 41467_2023_36202_MOESM7_ESM.zip › SourceData/Figure2e-f.csv]

AdjRandIndex	AdjMutualInformation	VMeasure	AncestralMetric	Method	CellCount
0.177120272635752	0.296511979050917	0.341104779137403	0.1592	Canopy	0
0.0735018248507036	0.170909424499128	0.328957541099184	0.1081	Canopy	0
0.144646637678857	0.27620812300163	0.32410015694165	0.16	Canopy	0
0.0848260098985752	0.182102580128027	0.378298886433015	0.1088	Canopy	0
0.0543311122501281	0.130656588085523	0.400986591316638	0.1069	Canopy	0
0.0814694779328881	0.203644037063463	0.24035434450538	0.1469	Canopy	0
0.0630583855075059	0.237778213339249	0.332354415064676	0.0848	Canopy	0
0.129087044118708	0.272049535652907	0.423580236924988	0.0848	Canopy	0
0.0372216181026034	0.110498073684469	0.333968370537464	0.1565	Canopy	0
0.139941436126043	0.357732712216555	0.415563586448981	0.098	Canopy	0
0.166137210200446	0.333827931227204	0.429999110687231	0.1263	Canopy	0
0.251557464749391	0.343188923505012	0.364707381590055	0.1886	Canopy	0
0.0445767668091759	0.107125651523604	0.335781481211471	0.1178	Canopy	0
0.0769112231247334	0.134823192815285	0.372736076598361	0.0779	Canopy	0
0.132943986337841	0.266643819886142	0.326479097594905	0.1986	Canopy	0
0.150267664000159	0.286545801397504	0.339720754432231	0.1203	Canopy	0
0.236775641392689	0.364916670999029	0.410992605009555	0.1744	Canopy	0
0.206644547650146	0.282711203732406	0.305264582331255	0.2219	Canopy	0
0.263301500682128	0.329514839098182	0.351072035069938	0.1926	Canopy	0
0.106360151673795	0.232378353525939	0.449004143521305	0.0864	Canopy	0
0.421069932910156	0.509981337019869	0.56635189540238	0.145	TSSB	0
0.273887824457946	0.385790613259364	0.509695355510544	0.1204	TSSB	0
0.456235141840706	0.602846806740984	0.641808133743472	0.1879	TSSB	0
0.298889335241964	0.442959365674004	0.553109322121805	0.1645	TSSB	0
0.184036469999209	0.342191586409591	0.472524243432844	0.2151	TSSB	0
0.413536301957606	0.513087601794961	0.568000171642607	0.2123	TSSB	0
0.254541694801637	0.412712533549947	0.521291579183028	0.1535	TSSB	0
0.303784914438213	0.447003411263865	0.567176697632018	0.2248	TSSB	0
0.266906300041192	0.448146822887486	0.558665082983253	0.1815	TSSB	0
0.330599171939692	0.475963863524226	0.564940255470416	0.1128	TSSB	0
0.354694837869506	0.499861360333876	0.595926362954795	0.1388	TSSB	0
0.385579022319021	0.528315713361808	0.558941468018718	0.1899	TSSB	0
0.242030668547428	0.394040022130725	0.522584760058399	0.1539	TSSB	0
0.330164536925826	0.481953554823686	0.60482609985734	0.1674	TSSB	0
0.301367914463858	0.446711763214508	0.519288745140867	0.1764	TSSB	0
0.32603927177779	0.460686742958198	0.52586074132942	0.1282	TSSB	0
0.388247924730285	0.459976278026754	0.538881363138831	0.1371	TSSB	0
0.349181159463199	0.467031058944104	0.501123179348299	0.1574	TSSB	0
0.348000305670781	0.474262358511135	0.507529770025736	0.1545	TSSB	0
0.263125806779393	0.424213843411837	0.568600763564217	0.2346	TSSB	0
0.718267695582757	0.756400700719011	0.773897335649187	0.0549	PhylEx	100
0.767608426038536	0.810357718299927	0.857078469629263	0.0342	PhylEx	100
0.682959987140459	0.808589240510701	0.823394240815736	0.1332	PhylEx	100
0.356384346081921	0.488370652431546	0.63543199121255	0.1037	PhylEx	100
0.433358002736706	0.535149900664565	0.686472259777746	0.0608	PhylEx	100
0.583474934664332	0.692546997864872	0.744919280290075	0.0877	PhylEx	100
0.587461146488649	0.699416079596718	0.780651094771564	0.0397	PhylEx	100
0.535994737491263	0.606865365374274	0.727091332576082	0.0606	PhylEx	100
0.59313134689214	0.708631181856967	0.78394890286465	0.074	PhylEx	100
0.658944772306879	0.746893234964444	0.793416499752248	0.0678	PhylEx	100
0.585426533573262	0.631875363209729	0.729984976272032	0.0705	PhylEx	100
0.480168368947234	0.617157159717625	0.636967535922734	0.0983	PhylEx	100
0.612276427595223	0.636829231610717	0.731644858343883	0.067	PhylEx	100
0.541788051908743	0.646368614645152	0.751503084564182	0.0697	PhylEx	100
0.613958586743492	0.722654482931624	0.754047706509512	0.0652	PhylEx	100
0.670604446386261	0.709867418196896	0.754665562839997	0.0715	PhylEx	100
0.751896835483991	0.777319753377181	0.813320348839526	0.0655	PhylEx	100
0.519085555540592	0.670178717702988	0.687126431018318	0.0943	PhylEx	100
0.41989902753143	0.576923689687312	0.604109364904122	0.1089	PhylEx	100
0.551403939522605	0.640729113561806	0.749757558868223	0.0775	PhylEx	100
0.724221009468722	0.79166681099015	0.808243255012606	0.045	PhylEx	200
0.785879104064542	0.823982802266397	0.865022006067774	0.0267	PhylEx	200
0.720683754393067	0.841035578504379	0.85194060214309	0.046	PhylEx	200
0.766500692598555	0.818765320786859	0.865303796890122	0.026	PhylEx	200
0.597364568081991	0.669373672101835	0.77646025017063	0.0731	PhylEx	200
0.662043389117564	0.75226926492785	0.787549179586309	0.1387	PhylEx	200
0.768838656799387	0.82285400198099	0.868330151124238	0.0647	PhylEx	200
0.645315589540789	0.740556025205338	0.815194050889246	0.0774	PhylEx	200
0.651475946559645	0.763396065875798	0.830527749774273	0.0622	PhylEx	200
0.812032062010042	0.855948917372863	0.883374641846332	0.0482	PhylEx	200
0.764849198403252	0.862578823205824	0.895960390761353	0.0415	PhylEx	200
0.473115518753878	0.639819163561096	0.660398307236564	0.0985	PhylEx	200
0.807790858045195	0.830037139360791	0.872974280625973	0.0348	PhylEx	200
0.648659610479764	0.743531210664672	0.819179700079142	0.0324	PhylEx	200
0.6020028712286	0.729933673579979	0.771903214839631	0.0497	PhylEx	200
0.802736031319939	0.832521253960656	0.852726608644757	0.1044	PhylEx	200
0.714926728859746	0.804759532590473	0.836169019287899	0.0331	PhylEx	200
0.488285090488318	0.67458406130377	0.695212046997543	0.0952	PhylEx	200
0.505830184328724	0.642069644948949	0.663261526203067	0.0943	PhylEx	200
0.869186982783443	0.891839658455829	0.92435964528116	0.037	PhylEx	200
0.846411308827884	0.874010863398848	0.882080334303211	0.0263	PhylEx	400
0.785688784877521	0.846676062686022	0.888588645075954	0.0187	PhylEx	400
0.757394242504355	0.849080000895898	0.85957543122289	0.0406	PhylEx	400
0.725668593780268	0.815919397812264	0.866621879160625	0.0213	PhylEx	400
0.876745988642176	0.895548556482073	0.932298141964663	0.0303	PhylEx	400
0.840815747919874	0.88105707501813	0.897390644547155	0.0196	PhylEx	400
0.944542604863726	0.954810602323355	0.965763613399552	0.0193	PhylEx	400
0.849507236082749	0.896609822891	0.927277787307998	0.0131	PhylEx	400
0.657957835529543	0.744534518186332	0.821064667390622	0.0538	PhylEx	400
0.979102350985514	0.983368297549121	0.985405830589199	0.0234	PhylEx	400
0.894061420299276	0.914142813401324	0.934274155888557	0.0116	PhylEx	400
0.532838903927807	0.677164155652511	0.696557542903523	0.0887	PhylEx	400
0.851596350134358	0.89480658347397	0.923428626103285	0.0181	PhylEx	400
0.805776722737753	0.882704761921073	0.91636474734446	0.0144	PhylEx	400
0.656178261445977	0.783619931542273	0.815243093134184	0.0438	PhylEx	400
0.807732820708633	0.862198742842721	0.882800443262472	0.0272	PhylEx	400
0.781398524275924	0.842544364899492	0.865020347333956	0.0261	PhylEx	400
0.53316190215305	0.689276478645326	0.709660624238157	0.088	PhylEx	400
0.616956358069923	0.725563325172264	0.736325669002696	0.0761	PhylEx	400
0.844619971927634	0.87888173669004	0.916577430751677	0.0236	PhylEx	400
0.0579911838383315	0.198313070521704	0.4884500866323	0.2404	B-SCITE	100
0.0249611308956569	0.0747347007271046	0.596557565019768	0.17	B-SCITE	100
0.0496882064258029	0.193212289323662	0.480325891727334	0.1796	B-SCITE	100
0.0428827773098473	0.0955741491017547	0.60797672702294	0.1718	B-SCITE	100
0.0459239041073366	0.106132817059254	0.662941829808796	0.136	B-SCITE	100
0.0492864788807154	0.140970899379157	0.518417282258955	0.2241	B-SCITE	100
0.0512830055265068	0.121937456491896	0.613985739225272	0.1729	B-SCITE	100
0.0535372848948375	0.114417992673698	0.631260837805925	0.1735	B-SCITE	100
0.0413954999278123	0.118805738553711	0.633853478357207	0.1778	B-SCITE	100
0.0784556366786289	0.177399957932471	0.553744222994033	0.1877	B-SCITE	100
0.0350939428925252	0.0980064799285319	0.636509399553431	0.1667	B-SCITE	100
0.0385004882900672	0.172201929924782	0.400314412822392	0.2688	B-SCITE	100
0.0297678481786322	0.0748234992918002	0.624708908280788	0.1672	B-SCITE	100
0.0405504100629399	0.100641039635422	0.646830323134495	0.1272	B-SCITE	100
0.0515822110548328	0.172281193113341	0.487074491960922	0.2343	B-SCITE	100
0.0173379849878423	0.0675810297818385	0.496921266929315	0.1856	B-SCITE	100
0.0520567640015416	0.154109183661223	0.540395222797558	0.2166	B-SCITE	100
0.0793909651657376	0.251589110921897	0.409462699178311	0.2788	B-SCITE	100
0.0644040476403689	0.248373948568817	0.424440797691042	0.2602	B-SCITE	100
0.0146611999347531	0.0368646543052904	0.651791304594379	0.1441	B-SCITE	100
0.0364916460788813	0.159159209921188	0.468277817555811	0.2355	B-SCITE	200
0.0341836392497038	0.0903882077545165	0.603821846498525	0.1933	B-SCITE	200
0.0618301899532222	0.22579290585171	0.487633999989709	0.2	B-SCITE	200
0.0663791634442711	0.145407045663033	0.615390591234644	0.1985	B-SCITE	200
0.0271795943968221	0.0679293978319391	0.664551353555038	0.1433	B-SCITE	200
0.050989524090734	0.141333566380965	0.493890825281766	0.2034	B-SCITE	200
0.0438293187042439	0.108690871751552	0.643410499098016	0.1572	B-SCITE	200
0.0606741573033708	0.140336287181741	0.604866662730006	0.1699	B-SCITE	200
0.0271996648209868	0.0766657016424747	0.628929317147073	0.1756	B-SCITE	200
0.0618659987476518	0.157595763550864	0.548811373538315	0.1805	B-SCITE	200
0.0582610629308428	0.150601645705552	0.640452581207725	0.1606	B-SCITE	200
0.089385034120942	0.257135936173998	0.415772124546312	0.2208	B-SCITE	200
0.0263775962682172	0.0660396517498628	0.611573999842558	0.1692	B-SCITE	200
0.0174286287041732	0.049223546736133	0.639064987747518	0.1338	B-SCITE	200
0.0476593116530767	0.163713668818243	0.506697382867139	0.2177	B-SCITE	200
0.0447853525444229	0.115133005394944	0.512089146227844	0.215	B-SCITE	200
0.055673139487745	0.161480427922951	0.549726986409316	0.2215	B-SCITE	200
0.119554493386269	0.326264834815304	0.461451444737934	0.2576	B-SCITE	200
0.104704097116844	0.302719635813085	0.443726445761436	0.2713	B-SCITE	200
0.0274665195273302	0.0686626514829569	0.659984733583493	0.1497	B-SCITE	200
0.118535332190496	0.297835080654937	0.515359318345061	0.2033	B-SCITE	400
0.0475815440075448	0.098232309716677	0.589562418854365	0.1644	B-SCITE	400
0.0726009795456994	0.225704871821503	0.486421649739715	0.178	B-SCITE	400
0.0380216882383015	0.0929404855551982	0.614005312817313	0.1881	B-SCITE	400
0.0313467766719463	0.0770317060990941	0.620466141211155	0.1548	B-SCITE	400
0.0416123354990428	0.133580261341913	0.513791023899854	0.2062	B-SCITE	400
0.0614390854348562	0.156404275232904	0.637903634199527	0.1693	B-SCITE	400
0.0626004930860757	0.123183451434883	0.619677937736555	0.1607	B-SCITE	400
0.0336542255734455	0.0905833114737657	0.625387179902669	0.173	B-SCITE	400
0.0506155950752394	0.141739926926645	0.538422012214143	0.1854	B-SCITE	400
0.0377502910548084	0.105486706797733	0.6353433338837	0.1607	B-SCITE	400
0.109132047076773	0.289748938955789	0.417064297457117	0.2455	B-SCITE	400
0.0336845879564152	0.0914674550499685	0.640089476282932	0.1504	B-SCITE	400
0.0204672290008315	0.0580055366137163	0.641097217404054	0.1332	B-SCITE	400
0.0423033494588823	0.145059863347616	0.493112110780835	0.2238	B-SCITE	400
0.0293419412929112	0.0949167555241521	0.502499771598525	0.189	B-SCITE	400
0.0297788092925308	0.0958033715308112	0.546588040269242	0.2135	B-SCITE	400
0.065119630954441	0.229500169783497	0.419742016056073	0.2661	B-SCITE	400
0.12115517522539	0.355389535752623	0.468940388837411	0.2607	B-SCITE	400
0.0205033240743058	0.0442213521334394	0.657833300453935	0.1476	B-SCITE	400
