# Supplementary material for: Reconstructing clonal tree for phylo-phenotypic characterization of cancer using single-cell transcriptomics
Source: Nat Commun. 2023 Feb 22;14:982. doi: 10.1038/s41467-023-36202-y (PMC9946941; doi:10.1038/s41467-023-36202-y)
Supplement: Supplementary file 7 — Source Data [file 41467_2023_36202_MOESM7_ESM.zip › SourceData/SupplementaryFigure8f.csv]

Var1	Freq	case	coverage
0	11	100 cells	Coverage 10
1	26	100 cells	Coverage 10
2	30	100 cells	Coverage 10
3	20	100 cells	Coverage 10
4	11	100 cells	Coverage 10
5	2	100 cells	Coverage 10
0	16	100 cells	Coverage 10
1	26	100 cells	Coverage 10
2	22	100 cells	Coverage 10
3	20	100 cells	Coverage 10
4	10	100 cells	Coverage 10
5	6	100 cells	Coverage 10
0	15	100 cells	Coverage 10
1	28	100 cells	Coverage 10
2	27	100 cells	Coverage 10
3	21	100 cells	Coverage 10
4	6	100 cells	Coverage 10
5	3	100 cells	Coverage 10
0	12	100 cells	Coverage 10
1	21	100 cells	Coverage 10
2	32	100 cells	Coverage 10
3	17	100 cells	Coverage 10
4	13	100 cells	Coverage 10
5	4	100 cells	Coverage 10
6	1	100 cells	Coverage 10
0	15	100 cells	Coverage 10
1	26	100 cells	Coverage 10
2	27	100 cells	Coverage 10
3	20	100 cells	Coverage 10
4	10	100 cells	Coverage 10
5	1	100 cells	Coverage 10
6	1	100 cells	Coverage 10
0	8	100 cells	Coverage 10
1	27	100 cells	Coverage 10
2	30	100 cells	Coverage 10
3	19	100 cells	Coverage 10
4	9	100 cells	Coverage 10
5	6	100 cells	Coverage 10
6	1	100 cells	Coverage 10
0	16	100 cells	Coverage 10
1	29	100 cells	Coverage 10
2	22	100 cells	Coverage 10
3	22	100 cells	Coverage 10
4	9	100 cells	Coverage 10
5	2	100 cells	Coverage 10
0	9	100 cells	Coverage 10
1	26	100 cells	Coverage 10
2	34	100 cells	Coverage 10
3	19	100 cells	Coverage 10
4	5	100 cells	Coverage 10
5	5	100 cells	Coverage 10
6	2	100 cells	Coverage 10
0	19	100 cells	Coverage 10
1	28	100 cells	Coverage 10
2	18	100 cells	Coverage 10
3	23	100 cells	Coverage 10
4	6	100 cells	Coverage 10
5	4	100 cells	Coverage 10
6	1	100 cells	Coverage 10
8	1	100 cells	Coverage 10
0	17	100 cells	Coverage 10
1	27	100 cells	Coverage 10
2	29	100 cells	Coverage 10
3	15	100 cells	Coverage 10
4	9	100 cells	Coverage 10
5	3	100 cells	Coverage 10
0	6	100 cells	Coverage 10
1	20	100 cells	Coverage 10
2	23	100 cells	Coverage 10
3	28	100 cells	Coverage 10
4	8	100 cells	Coverage 10
5	11	100 cells	Coverage 10
6	3	100 cells	Coverage 10
7	1	100 cells	Coverage 10
0	12	100 cells	Coverage 10
1	21	100 cells	Coverage 10
2	25	100 cells	Coverage 10
3	18	100 cells	Coverage 10
4	14	100 cells	Coverage 10
5	6	100 cells	Coverage 10
6	4	100 cells	Coverage 10
0	17	100 cells	Coverage 10
1	29	100 cells	Coverage 10
2	29	100 cells	Coverage 10
3	15	100 cells	Coverage 10
4	8	100 cells	Coverage 10
5	2	100 cells	Coverage 10
0	14	100 cells	Coverage 10
1	24	100 cells	Coverage 10
2	26	100 cells	Coverage 10
3	13	100 cells	Coverage 10
4	14	100 cells	Coverage 10
5	6	100 cells	Coverage 10
6	3	100 cells	Coverage 10
0	11	100 cells	Coverage 10
1	40	100 cells	Coverage 10
2	18	100 cells	Coverage 10
3	18	100 cells	Coverage 10
4	10	100 cells	Coverage 10
5	3	100 cells	Coverage 10
0	12	100 cells	Coverage 10
1	33	100 cells	Coverage 10
2	21	100 cells	Coverage 10
3	20	100 cells	Coverage 10
4	11	100 cells	Coverage 10
5	3	100 cells	Coverage 10
0	5	100 cells	Coverage 10
1	19	100 cells	Coverage 10
2	24	100 cells	Coverage 10
3	22	100 cells	Coverage 10
4	14	100 cells	Coverage 10
5	11	100 cells	Coverage 10
6	5	100 cells	Coverage 10
0	8	100 cells	Coverage 10
1	20	100 cells	Coverage 10
2	31	100 cells	Coverage 10
3	21	100 cells	Coverage 10
4	14	100 cells	Coverage 10
5	3	100 cells	Coverage 10
6	3	100 cells	Coverage 10
0	12	100 cells	Coverage 10
1	25	100 cells	Coverage 10
2	30	100 cells	Coverage 10
3	13	100 cells	Coverage 10
4	13	100 cells	Coverage 10
5	4	100 cells	Coverage 10
6	1	100 cells	Coverage 10
7	2	100 cells	Coverage 10
0	11	100 cells	Coverage 10
1	37	100 cells	Coverage 10
2	24	100 cells	Coverage 10
3	24	100 cells	Coverage 10
4	4	100 cells	Coverage 10
0	25	200 cells	Coverage 10
1	54	200 cells	Coverage 10
2	54	200 cells	Coverage 10
3	36	200 cells	Coverage 10
4	20	200 cells	Coverage 10
5	8	200 cells	Coverage 10
6	2	200 cells	Coverage 10
7	1	200 cells	Coverage 10
0	32	200 cells	Coverage 10
1	45	200 cells	Coverage 10
2	49	200 cells	Coverage 10
3	40	200 cells	Coverage 10
4	22	200 cells	Coverage 10
5	12	200 cells	Coverage 10
0	27	200 cells	Coverage 10
1	51	200 cells	Coverage 10
2	54	200 cells	Coverage 10
3	46	200 cells	Coverage 10
4	15	200 cells	Coverage 10
5	7	200 cells	Coverage 10
0	24	200 cells	Coverage 10
1	43	200 cells	Coverage 10
2	62	200 cells	Coverage 10
3	37	200 cells	Coverage 10
4	25	200 cells	Coverage 10
5	6	200 cells	Coverage 10
6	2	200 cells	Coverage 10
7	1	200 cells	Coverage 10
0	26	200 cells	Coverage 10
1	49	200 cells	Coverage 10
2	53	200 cells	Coverage 10
3	48	200 cells	Coverage 10
4	17	200 cells	Coverage 10
5	5	200 cells	Coverage 10
6	2	200 cells	Coverage 10
0	20	200 cells	Coverage 10
1	62	200 cells	Coverage 10
2	47	200 cells	Coverage 10
3	43	200 cells	Coverage 10
4	18	200 cells	Coverage 10
5	8	200 cells	Coverage 10
6	2	200 cells	Coverage 10
0	28	200 cells	Coverage 10
1	53	200 cells	Coverage 10
2	47	200 cells	Coverage 10
3	44	200 cells	Coverage 10
4	20	200 cells	Coverage 10
5	7	200 cells	Coverage 10
6	1	200 cells	Coverage 10
0	23	200 cells	Coverage 10
1	57	200 cells	Coverage 10
2	56	200 cells	Coverage 10
3	39	200 cells	Coverage 10
4	14	200 cells	Coverage 10
5	9	200 cells	Coverage 10
6	2	200 cells	Coverage 10
0	29	200 cells	Coverage 10
1	58	200 cells	Coverage 10
2	39	200 cells	Coverage 10
3	43	200 cells	Coverage 10
4	18	200 cells	Coverage 10
5	9	200 cells	Coverage 10
6	3	200 cells	Coverage 10
8	1	200 cells	Coverage 10
0	37	200 cells	Coverage 10
1	55	200 cells	Coverage 10
2	55	200 cells	Coverage 10
3	34	200 cells	Coverage 10
4	16	200 cells	Coverage 10
5	3	200 cells	Coverage 10
0	20	200 cells	Coverage 10
1	43	200 cells	Coverage 10
2	46	200 cells	Coverage 10
3	51	200 cells	Coverage 10
4	19	200 cells	Coverage 10
5	14	200 cells	Coverage 10
6	5	200 cells	Coverage 10
7	2	200 cells	Coverage 10
0	27	200 cells	Coverage 10
1	44	200 cells	Coverage 10
2	50	200 cells	Coverage 10
3	37	200 cells	Coverage 10
4	28	200 cells	Coverage 10
5	8	200 cells	Coverage 10
6	5	200 cells	Coverage 10
7	1	200 cells	Coverage 10
0	30	200 cells	Coverage 10
1	50	200 cells	Coverage 10
2	60	200 cells	Coverage 10
3	31	200 cells	Coverage 10
4	22	200 cells	Coverage 10
5	6	200 cells	Coverage 10
6	1	200 cells	Coverage 10
0	23	200 cells	Coverage 10
1	40	200 cells	Coverage 10
2	55	200 cells	Coverage 10
3	33	200 cells	Coverage 10
4	25	200 cells	Coverage 10
5	17	200 cells	Coverage 10
6	6	200 cells	Coverage 10
7	1	200 cells	Coverage 10
0	28	200 cells	Coverage 10
1	72	200 cells	Coverage 10
2	39	200 cells	Coverage 10
3	36	200 cells	Coverage 10
4	18	200 cells	Coverage 10
5	5	200 cells	Coverage 10
6	2	200 cells	Coverage 10
0	28	200 cells	Coverage 10
1	57	200 cells	Coverage 10
2	46	200 cells	Coverage 10
3	43	200 cells	Coverage 10
4	21	200 cells	Coverage 10
5	5	200 cells	Coverage 10
0	9	200 cells	Coverage 10
1	31	200 cells	Coverage 10
2	55	200 cells	Coverage 10
3	47	200 cells	Coverage 10
4	29	200 cells	Coverage 10
5	21	200 cells	Coverage 10
6	8	200 cells	Coverage 10
0	19	200 cells	Coverage 10
1	45	200 cells	Coverage 10
2	53	200 cells	Coverage 10
3	40	200 cells	Coverage 10
4	29	200 cells	Coverage 10
5	9	200 cells	Coverage 10
6	3	200 cells	Coverage 10
7	1	200 cells	Coverage 10
8	1	200 cells	Coverage 10
0	26	200 cells	Coverage 10
1	42	200 cells	Coverage 10
2	62	200 cells	Coverage 10
3	33	200 cells	Coverage 10
4	27	200 cells	Coverage 10
5	6	200 cells	Coverage 10
6	1	200 cells	Coverage 10
7	3	200 cells	Coverage 10
0	23	200 cells	Coverage 10
1	65	200 cells	Coverage 10
2	53	200 cells	Coverage 10
3	45	200 cells	Coverage 10
4	12	200 cells	Coverage 10
5	1	200 cells	Coverage 10
6	1	200 cells	Coverage 10
0	58	400 cells	Coverage 10
1	107	400 cells	Coverage 10
2	109	400 cells	Coverage 10
3	75	400 cells	Coverage 10
4	36	400 cells	Coverage 10
5	10	400 cells	Coverage 10
6	3	400 cells	Coverage 10
7	2	400 cells	Coverage 10
0	58	400 cells	Coverage 10
1	93	400 cells	Coverage 10
2	95	400 cells	Coverage 10
3	86	400 cells	Coverage 10
4	49	400 cells	Coverage 10
5	17	400 cells	Coverage 10
6	1	400 cells	Coverage 10
7	1	400 cells	Coverage 10
0	58	400 cells	Coverage 10
1	96	400 cells	Coverage 10
2	102	400 cells	Coverage 10
3	84	400 cells	Coverage 10
4	44	400 cells	Coverage 10
5	15	400 cells	Coverage 10
7	1	400 cells	Coverage 10
0	43	400 cells	Coverage 10
1	87	400 cells	Coverage 10
2	123	400 cells	Coverage 10
3	77	400 cells	Coverage 10
4	46	400 cells	Coverage 10
5	17	400 cells	Coverage 10
6	6	400 cells	Coverage 10
7	1	400 cells	Coverage 10
0	53	400 cells	Coverage 10
1	104	400 cells	Coverage 10
2	97	400 cells	Coverage 10
3	94	400 cells	Coverage 10
4	32	400 cells	Coverage 10
5	16	400 cells	Coverage 10
6	4	400 cells	Coverage 10
0	55	400 cells	Coverage 10
1	114	400 cells	Coverage 10
2	94	400 cells	Coverage 10
3	76	400 cells	Coverage 10
4	47	400 cells	Coverage 10
5	11	400 cells	Coverage 10
6	3	400 cells	Coverage 10
0	56	400 cells	Coverage 10
1	114	400 cells	Coverage 10
2	96	400 cells	Coverage 10
3	84	400 cells	Coverage 10
4	35	400 cells	Coverage 10
5	11	400 cells	Coverage 10
6	4	400 cells	Coverage 10
0	48	400 cells	Coverage 10
1	103	400 cells	Coverage 10
2	110	400 cells	Coverage 10
3	79	400 cells	Coverage 10
4	39	400 cells	Coverage 10
5	16	400 cells	Coverage 10
6	5	400 cells	Coverage 10
0	61	400 cells	Coverage 10
1	101	400 cells	Coverage 10
2	96	400 cells	Coverage 10
3	74	400 cells	Coverage 10
4	37	400 cells	Coverage 10
5	20	400 cells	Coverage 10
6	9	400 cells	Coverage 10
7	1	400 cells	Coverage 10
8	1	400 cells	Coverage 10
0	78	400 cells	Coverage 10
1	109	400 cells	Coverage 10
2	107	400 cells	Coverage 10
3	71	400 cells	Coverage 10
4	26	400 cells	Coverage 10
5	9	400 cells	Coverage 10
0	40	400 cells	Coverage 10
1	86	400 cells	Coverage 10
2	104	400 cells	Coverage 10
3	96	400 cells	Coverage 10
4	42	400 cells	Coverage 10
5	21	400 cells	Coverage 10
6	8	400 cells	Coverage 10
7	3	400 cells	Coverage 10
0	50	400 cells	Coverage 10
1	89	400 cells	Coverage 10
2	105	400 cells	Coverage 10
3	72	400 cells	Coverage 10
4	57	400 cells	Coverage 10
5	16	400 cells	Coverage 10
6	10	400 cells	Coverage 10
7	1	400 cells	Coverage 10
0	61	400 cells	Coverage 10
1	110	400 cells	Coverage 10
2	115	400 cells	Coverage 10
3	57	400 cells	Coverage 10
4	44	400 cells	Coverage 10
5	11	400 cells	Coverage 10
6	2	400 cells	Coverage 10
0	44	400 cells	Coverage 10
1	91	400 cells	Coverage 10
2	113	400 cells	Coverage 10
3	65	400 cells	Coverage 10
4	49	400 cells	Coverage 10
5	24	400 cells	Coverage 10
6	11	400 cells	Coverage 10
7	3	400 cells	Coverage 10
0	54	400 cells	Coverage 10
1	127	400 cells	Coverage 10
2	102	400 cells	Coverage 10
3	70	400 cells	Coverage 10
4	33	400 cells	Coverage 10
5	11	400 cells	Coverage 10
6	3	400 cells	Coverage 10
0	58	400 cells	Coverage 10
1	110	400 cells	Coverage 10
2	110	400 cells	Coverage 10
3	75	400 cells	Coverage 10
4	37	400 cells	Coverage 10
5	8	400 cells	Coverage 10
6	2	400 cells	Coverage 10
0	31	400 cells	Coverage 10
1	68	400 cells	Coverage 10
2	98	400 cells	Coverage 10
3	90	400 cells	Coverage 10
4	56	400 cells	Coverage 10
5	43	400 cells	Coverage 10
6	13	400 cells	Coverage 10
7	1	400 cells	Coverage 10
0	30	400 cells	Coverage 10
1	100	400 cells	Coverage 10
2	103	400 cells	Coverage 10
3	77	400 cells	Coverage 10
4	60	400 cells	Coverage 10
5	22	400 cells	Coverage 10
6	6	400 cells	Coverage 10
7	1	400 cells	Coverage 10
8	1	400 cells	Coverage 10
0	47	400 cells	Coverage 10
1	82	400 cells	Coverage 10
2	120	400 cells	Coverage 10
3	79	400 cells	Coverage 10
4	52	400 cells	Coverage 10
5	13	400 cells	Coverage 10
6	4	400 cells	Coverage 10
7	3	400 cells	Coverage 10
0	48	400 cells	Coverage 10
1	106	400 cells	Coverage 10
2	112	400 cells	Coverage 10
3	92	400 cells	Coverage 10
4	29	400 cells	Coverage 10
5	9	400 cells	Coverage 10
6	4	400 cells	Coverage 10
0	33	100 cells	Coverage 5
1	37	100 cells	Coverage 5
2	23	100 cells	Coverage 5
3	7	100 cells	Coverage 5
0	17	100 cells	Coverage 5
1	46	100 cells	Coverage 5
2	30	100 cells	Coverage 5
3	7	100 cells	Coverage 5
0	33	100 cells	Coverage 5
1	39	100 cells	Coverage 5
2	17	100 cells	Coverage 5
3	10	100 cells	Coverage 5
4	1	100 cells	Coverage 5
0	34	100 cells	Coverage 5
1	41	100 cells	Coverage 5
2	17	100 cells	Coverage 5
3	8	100 cells	Coverage 5
0	29	100 cells	Coverage 5
1	39	100 cells	Coverage 5
2	24	100 cells	Coverage 5
3	6	100 cells	Coverage 5
4	2	100 cells	Coverage 5
0	34	100 cells	Coverage 5
1	33	100 cells	Coverage 5
2	23	100 cells	Coverage 5
3	8	100 cells	Coverage 5
4	1	100 cells	Coverage 5
5	1	100 cells	Coverage 5
0	31	100 cells	Coverage 5
1	37	100 cells	Coverage 5
2	18	100 cells	Coverage 5
3	11	100 cells	Coverage 5
4	3	100 cells	Coverage 5
0	26	100 cells	Coverage 5
1	51	100 cells	Coverage 5
2	16	100 cells	Coverage 5
3	5	100 cells	Coverage 5
4	2	100 cells	Coverage 5
0	29	100 cells	Coverage 5
1	42	100 cells	Coverage 5
2	23	100 cells	Coverage 5
3	5	100 cells	Coverage 5
5	1	100 cells	Coverage 5
0	25	100 cells	Coverage 5
1	52	100 cells	Coverage 5
2	17	100 cells	Coverage 5
3	5	100 cells	Coverage 5
4	1	100 cells	Coverage 5
0	30	100 cells	Coverage 5
1	43	100 cells	Coverage 5
2	21	100 cells	Coverage 5
3	5	100 cells	Coverage 5
4	1	100 cells	Coverage 5
0	31	100 cells	Coverage 5
1	45	100 cells	Coverage 5
2	20	100 cells	Coverage 5
3	3	100 cells	Coverage 5
4	1	100 cells	Coverage 5
0	26	100 cells	Coverage 5
1	38	100 cells	Coverage 5
2	23	100 cells	Coverage 5
3	9	100 cells	Coverage 5
4	4	100 cells	Coverage 5
0	31	100 cells	Coverage 5
1	45	100 cells	Coverage 5
2	24	100 cells	Coverage 5
0	32	100 cells	Coverage 5
1	43	100 cells	Coverage 5
2	18	100 cells	Coverage 5
3	6	100 cells	Coverage 5
4	1	100 cells	Coverage 5
0	32	100 cells	Coverage 5
1	42	100 cells	Coverage 5
2	21	100 cells	Coverage 5
3	5	100 cells	Coverage 5
0	36	100 cells	Coverage 5
1	36	100 cells	Coverage 5
2	16	100 cells	Coverage 5
3	10	100 cells	Coverage 5
4	2	100 cells	Coverage 5
0	17	100 cells	Coverage 5
1	40	100 cells	Coverage 5
2	29	100 cells	Coverage 5
3	13	100 cells	Coverage 5
4	1	100 cells	Coverage 5
0	29	100 cells	Coverage 5
1	39	100 cells	Coverage 5
2	24	100 cells	Coverage 5
3	6	100 cells	Coverage 5
4	2	100 cells	Coverage 5
0	19	100 cells	Coverage 5
1	52	100 cells	Coverage 5
2	22	100 cells	Coverage 5
3	5	100 cells	Coverage 5
4	2	100 cells	Coverage 5
0	60	200 cells	Coverage 5
1	72	200 cells	Coverage 5
2	54	200 cells	Coverage 5
3	14	200 cells	Coverage 5
0	42	200 cells	Coverage 5
1	83	200 cells	Coverage 5
2	49	200 cells	Coverage 5
3	21	200 cells	Coverage 5
4	4	200 cells	Coverage 5
5	1	200 cells	Coverage 5
0	57	200 cells	Coverage 5
1	82	200 cells	Coverage 5
2	41	200 cells	Coverage 5
3	18	200 cells	Coverage 5
4	2	200 cells	Coverage 5
0	62	200 cells	Coverage 5
1	80	200 cells	Coverage 5
2	47	200 cells	Coverage 5
3	11	200 cells	Coverage 5
0	54	200 cells	Coverage 5
1	82	200 cells	Coverage 5
2	51	200 cells	Coverage 5
3	11	200 cells	Coverage 5
4	2	200 cells	Coverage 5
0	66	200 cells	Coverage 5
1	66	200 cells	Coverage 5
2	50	200 cells	Coverage 5
3	14	200 cells	Coverage 5
4	2	200 cells	Coverage 5
5	2	200 cells	Coverage 5
0	70	200 cells	Coverage 5
1	80	200 cells	Coverage 5
2	34	200 cells	Coverage 5
3	13	200 cells	Coverage 5
4	3	200 cells	Coverage 5
0	62	200 cells	Coverage 5
1	85	200 cells	Coverage 5
2	36	200 cells	Coverage 5
3	14	200 cells	Coverage 5
4	3	200 cells	Coverage 5
0	60	200 cells	Coverage 5
1	82	200 cells	Coverage 5
2	45	200 cells	Coverage 5
3	12	200 cells	Coverage 5
5	1	200 cells	Coverage 5
0	58	200 cells	Coverage 5
1	96	200 cells	Coverage 5
2	34	200 cells	Coverage 5
3	10	200 cells	Coverage 5
4	2	200 cells	Coverage 5
0	57	200 cells	Coverage 5
1	88	200 cells	Coverage 5
2	43	200 cells	Coverage 5
3	11	200 cells	Coverage 5
4	1	200 cells	Coverage 5
0	66	200 cells	Coverage 5
1	78	200 cells	Coverage 5
2	44	200 cells	Coverage 5
3	11	200 cells	Coverage 5
4	1	200 cells	Coverage 5
0	56	200 cells	Coverage 5
1	71	200 cells	Coverage 5
2	53	200 cells	Coverage 5
3	15	200 cells	Coverage 5
4	5	200 cells	Coverage 5
0	67	200 cells	Coverage 5
1	80	200 cells	Coverage 5
2	47	200 cells	Coverage 5
3	5	200 cells	Coverage 5
4	1	200 cells	Coverage 5
0	59	200 cells	Coverage 5
1	87	200 cells	Coverage 5
2	38	200 cells	Coverage 5
3	12	200 cells	Coverage 5
4	3	200 cells	Coverage 5
5	1	200 cells	Coverage 5
0	62	200 cells	Coverage 5
1	81	200 cells	Coverage 5
2	41	200 cells	Coverage 5
3	15	200 cells	Coverage 5
4	1	200 cells	Coverage 5
0	65	200 cells	Coverage 5
1	77	200 cells	Coverage 5
2	40	200 cells	Coverage 5
3	15	200 cells	Coverage 5
4	3	200 cells	Coverage 5
0	54	200 cells	Coverage 5
1	75	200 cells	Coverage 5
2	48	200 cells	Coverage 5
3	20	200 cells	Coverage 5
4	3	200 cells	Coverage 5
0	69	200 cells	Coverage 5
1	68	200 cells	Coverage 5
2	43	200 cells	Coverage 5
3	17	200 cells	Coverage 5
4	3	200 cells	Coverage 5
0	46	200 cells	Coverage 5
1	96	200 cells	Coverage 5
2	41	200 cells	Coverage 5
3	11	200 cells	Coverage 5
4	6	200 cells	Coverage 5
0	124	400 cells	Coverage 5
1	141	400 cells	Coverage 5
2	100	400 cells	Coverage 5
3	27	400 cells	Coverage 5
4	8	400 cells	Coverage 5
0	92	400 cells	Coverage 5
1	165	400 cells	Coverage 5
2	100	400 cells	Coverage 5
3	33	400 cells	Coverage 5
4	9	400 cells	Coverage 5
5	1	400 cells	Coverage 5
0	124	400 cells	Coverage 5
1	159	400 cells	Coverage 5
2	80	400 cells	Coverage 5
3	31	400 cells	Coverage 5
4	6	400 cells	Coverage 5
0	127	400 cells	Coverage 5
1	164	400 cells	Coverage 5
2	78	400 cells	Coverage 5
3	29	400 cells	Coverage 5
4	2	400 cells	Coverage 5
0	112	400 cells	Coverage 5
1	163	400 cells	Coverage 5
2	96	400 cells	Coverage 5
3	24	400 cells	Coverage 5
4	5	400 cells	Coverage 5
0	129	400 cells	Coverage 5
1	144	400 cells	Coverage 5
2	93	400 cells	Coverage 5
3	28	400 cells	Coverage 5
4	4	400 cells	Coverage 5
5	2	400 cells	Coverage 5
0	127	400 cells	Coverage 5
1	162	400 cells	Coverage 5
2	74	400 cells	Coverage 5
3	32	400 cells	Coverage 5
4	5	400 cells	Coverage 5
0	139	400 cells	Coverage 5
1	161	400 cells	Coverage 5
2	72	400 cells	Coverage 5
3	23	400 cells	Coverage 5
4	5	400 cells	Coverage 5
0	123	400 cells	Coverage 5
1	162	400 cells	Coverage 5
2	89	400 cells	Coverage 5
3	25	400 cells	Coverage 5
5	1	400 cells	Coverage 5
0	113	400 cells	Coverage 5
1	181	400 cells	Coverage 5
2	85	400 cells	Coverage 5
3	16	400 cells	Coverage 5
4	5	400 cells	Coverage 5
0	120	400 cells	Coverage 5
1	164	400 cells	Coverage 5
2	88	400 cells	Coverage 5
3	25	400 cells	Coverage 5
4	3	400 cells	Coverage 5
0	134	400 cells	Coverage 5
1	156	400 cells	Coverage 5
2	84	400 cells	Coverage 5
3	24	400 cells	Coverage 5
4	2	400 cells	Coverage 5
0	114	400 cells	Coverage 5
1	152	400 cells	Coverage 5
2	104	400 cells	Coverage 5
3	23	400 cells	Coverage 5
4	7	400 cells	Coverage 5
0	133	400 cells	Coverage 5
1	161	400 cells	Coverage 5
2	86	400 cells	Coverage 5
3	17	400 cells	Coverage 5
4	3	400 cells	Coverage 5
0	132	400 cells	Coverage 5
1	169	400 cells	Coverage 5
2	69	400 cells	Coverage 5
3	26	400 cells	Coverage 5
4	3	400 cells	Coverage 5
5	1	400 cells	Coverage 5
0	130	400 cells	Coverage 5
1	147	400 cells	Coverage 5
2	85	400 cells	Coverage 5
3	34	400 cells	Coverage 5
4	4	400 cells	Coverage 5
0	139	400 cells	Coverage 5
1	148	400 cells	Coverage 5
2	83	400 cells	Coverage 5
3	25	400 cells	Coverage 5
4	5	400 cells	Coverage 5
0	101	400 cells	Coverage 5
1	158	400 cells	Coverage 5
2	97	400 cells	Coverage 5
3	37	400 cells	Coverage 5
4	7	400 cells	Coverage 5
0	147	400 cells	Coverage 5
1	140	400 cells	Coverage 5
2	80	400 cells	Coverage 5
3	29	400 cells	Coverage 5
4	4	400 cells	Coverage 5
0	105	400 cells	Coverage 5
1	190	400 cells	Coverage 5
2	73	400 cells	Coverage 5
3	26	400 cells	Coverage 5
4	6	400 cells	Coverage 5
0	68	100 cells	Coverage 2
1	29	100 cells	Coverage 2
2	3	100 cells	Coverage 2
0	69	100 cells	Coverage 2
1	23	100 cells	Coverage 2
2	8	100 cells	Coverage 2
0	64	100 cells	Coverage 2
1	32	100 cells	Coverage 2
2	4	100 cells	Coverage 2
0	73	100 cells	Coverage 2
1	26	100 cells	Coverage 2
2	1	100 cells	Coverage 2
0	60	100 cells	Coverage 2
1	37	100 cells	Coverage 2
2	3	100 cells	Coverage 2
0	60	100 cells	Coverage 2
1	36	100 cells	Coverage 2
2	4	100 cells	Coverage 2
0	62	100 cells	Coverage 2
1	29	100 cells	Coverage 2
2	9	100 cells	Coverage 2
0	74	100 cells	Coverage 2
1	23	100 cells	Coverage 2
2	3	100 cells	Coverage 2
0	57	100 cells	Coverage 2
1	35	100 cells	Coverage 2
2	8	100 cells	Coverage 2
0	61	100 cells	Coverage 2
1	35	100 cells	Coverage 2
2	4	100 cells	Coverage 2
0	57	100 cells	Coverage 2
1	39	100 cells	Coverage 2
2	4	100 cells	Coverage 2
0	73	100 cells	Coverage 2
1	27	100 cells	Coverage 2
0	69	100 cells	Coverage 2
1	24	100 cells	Coverage 2
2	7	100 cells	Coverage 2
0	60	100 cells	Coverage 2
1	36	100 cells	Coverage 2
2	4	100 cells	Coverage 2
0	59	100 cells	Coverage 2
1	34	100 cells	Coverage 2
2	7	100 cells	Coverage 2
0	64	100 cells	Coverage 2
1	31	100 cells	Coverage 2
2	5	100 cells	Coverage 2
0	59	100 cells	Coverage 2
1	33	100 cells	Coverage 2
2	8	100 cells	Coverage 2
0	61	100 cells	Coverage 2
1	34	100 cells	Coverage 2
2	5	100 cells	Coverage 2
0	65	100 cells	Coverage 2
1	27	100 cells	Coverage 2
2	8	100 cells	Coverage 2
0	54	100 cells	Coverage 2
1	42	100 cells	Coverage 2
2	4	100 cells	Coverage 2
0	128	200 cells	Coverage 2
1	63	200 cells	Coverage 2
2	9	200 cells	Coverage 2
0	130	200 cells	Coverage 2
1	56	200 cells	Coverage 2
2	14	200 cells	Coverage 2
0	124	200 cells	Coverage 2
1	62	200 cells	Coverage 2
2	14	200 cells	Coverage 2
0	136	200 cells	Coverage 2
1	61	200 cells	Coverage 2
2	3	200 cells	Coverage 2
0	122	200 cells	Coverage 2
1	68	200 cells	Coverage 2
2	10	200 cells	Coverage 2
0	131	200 cells	Coverage 2
1	61	200 cells	Coverage 2
2	8	200 cells	Coverage 2
0	112	200 cells	Coverage 2
1	71	200 cells	Coverage 2
2	17	200 cells	Coverage 2
0	128	200 cells	Coverage 2
1	64	200 cells	Coverage 2
2	8	200 cells	Coverage 2
0	120	200 cells	Coverage 2
1	70	200 cells	Coverage 2
2	10	200 cells	Coverage 2
0	120	200 cells	Coverage 2
1	72	200 cells	Coverage 2
2	8	200 cells	Coverage 2
0	115	200 cells	Coverage 2
1	74	200 cells	Coverage 2
2	11	200 cells	Coverage 2
0	134	200 cells	Coverage 2
1	64	200 cells	Coverage 2
2	2	200 cells	Coverage 2
0	137	200 cells	Coverage 2
1	53	200 cells	Coverage 2
2	10	200 cells	Coverage 2
0	116	200 cells	Coverage 2
1	74	200 cells	Coverage 2
2	10	200 cells	Coverage 2
0	125	200 cells	Coverage 2
1	65	200 cells	Coverage 2
2	10	200 cells	Coverage 2
0	125	200 cells	Coverage 2
1	64	200 cells	Coverage 2
2	11	200 cells	Coverage 2
0	117	200 cells	Coverage 2
1	67	200 cells	Coverage 2
2	16	200 cells	Coverage 2
0	133	200 cells	Coverage 2
1	58	200 cells	Coverage 2
2	9	200 cells	Coverage 2
0	124	200 cells	Coverage 2
1	66	200 cells	Coverage 2
2	10	200 cells	Coverage 2
0	117	200 cells	Coverage 2
1	73	200 cells	Coverage 2
2	10	200 cells	Coverage 2
0	250	400 cells	Coverage 2
1	133	400 cells	Coverage 2
2	17	400 cells	Coverage 2
0	262	400 cells	Coverage 2
1	117	400 cells	Coverage 2
2	21	400 cells	Coverage 2
0	253	400 cells	Coverage 2
1	127	400 cells	Coverage 2
2	20	400 cells	Coverage 2
0	260	400 cells	Coverage 2
1	127	400 cells	Coverage 2
2	13	400 cells	Coverage 2
0	248	400 cells	Coverage 2
1	134	400 cells	Coverage 2
2	18	400 cells	Coverage 2
0	247	400 cells	Coverage 2
1	130	400 cells	Coverage 2
2	23	400 cells	Coverage 2
0	238	400 cells	Coverage 2
1	134	400 cells	Coverage 2
2	28	400 cells	Coverage 2
0	256	400 cells	Coverage 2
1	128	400 cells	Coverage 2
2	16	400 cells	Coverage 2
0	247	400 cells	Coverage 2
1	130	400 cells	Coverage 2
2	23	400 cells	Coverage 2
0	248	400 cells	Coverage 2
1	134	400 cells	Coverage 2
2	18	400 cells	Coverage 2
0	248	400 cells	Coverage 2
1	135	400 cells	Coverage 2
2	17	400 cells	Coverage 2
0	263	400 cells	Coverage 2
1	131	400 cells	Coverage 2
2	6	400 cells	Coverage 2
0	274	400 cells	Coverage 2
1	110	400 cells	Coverage 2
2	16	400 cells	Coverage 2
0	246	400 cells	Coverage 2
1	132	400 cells	Coverage 2
2	22	400 cells	Coverage 2
0	252	400 cells	Coverage 2
1	129	400 cells	Coverage 2
2	19	400 cells	Coverage 2
0	256	400 cells	Coverage 2
1	126	400 cells	Coverage 2
2	18	400 cells	Coverage 2
0	233	400 cells	Coverage 2
1	142	400 cells	Coverage 2
2	25	400 cells	Coverage 2
0	254	400 cells	Coverage 2
1	124	400 cells	Coverage 2
2	22	400 cells	Coverage 2
0	259	400 cells	Coverage 2
1	126	400 cells	Coverage 2
2	15	400 cells	Coverage 2
0	243	400 cells	Coverage 2
1	139	400 cells	Coverage 2
2	18	400 cells	Coverage 2
