# Supplementary material for: Reconstructing clonal tree for phylo-phenotypic characterization of cancer using single-cell transcriptomics
Source: Nat Commun. 2023 Feb 22;14:982. doi: 10.1038/s41467-023-36202-y (PMC9946941; doi:10.1038/s41467-023-36202-y)
Supplement: Supplementary file 7 — Source Data [file 41467_2023_36202_MOESM7_ESM.zip › SourceData/SupplementaryFigure4e.csv]

clone1	clone2	clone3	clone4	clone5	clone6	clone7	clone8	clone9	clone10
0	0	0	0	0	1	1	1	1	1
0	1	1	1	1	1	1	1	1	1
0	0	0	1	1	1	1	1	1	1
0	0	0	0	0	1	0	0	0	0
0	0	1	1	1	1	1	1	1	1
0	0	0	0	0	1	0	0	0	0
0	0	0	0	1	1	1	1	1	1
0	0	1	1	1	1	1	1	1	1
0	1	1	1	1	1	1	1	1	1
0	0	1	1	1	1	1	1	1	1
0	0	0	0	0	0	0	0	1	1
0	0	1	0	0	0	0	0	0	0
0	1	1	1	1	1	1	1	1	1
0	1	1	1	1	1	1	1	1	1
0	0	1	1	1	1	1	1	1	1
0	0	1	1	1	1	1	1	1	1
0	0	0	0	0	0	0	1	1	1
0	1	1	1	1	1	1	1	1	1
0	0	0	0	0	0	0	1	1	1
0	1	1	1	1	1	1	1	1	1
0	0	0	0	0	0	1	1	1	1
0	0	0	0	0	1	1	1	1	1
0	0	0	0	0	1	0	0	0	0
0	0	1	1	1	1	1	1	1	1
0	0	0	0	0	1	0	0	0	0
0	0	0	1	1	1	1	1	1	1
0	0	0	0	1	1	1	1	1	1
0	1	1	1	1	1	1	1	1	1
0	0	0	1	1	1	1	1	1	1
0	1	1	1	1	1	1	1	1	1
0	1	1	1	1	1	1	1	1	1
0	0	0	0	0	0	1	1	1	1
0	0	0	0	0	0	1	1	1	1
0	0	0	0	0	0	0	1	0	0
0	0	0	0	0	0	0	0	1	1
0	1	1	1	1	1	1	1	1	1
0	1	1	1	1	1	1	1	1	1
0	0	0	0	0	0	0	1	0	0
0	0	0	0	0	0	0	0	1	0
0	1	1	1	1	1	1	1	1	1
0	1	1	1	1	1	1	1	1	1
0	0	0	0	0	0	0	1	0	0
0	0	0	0	0	0	0	0	0	1
0	0	0	0	0	0	0	0	1	1
0	0	0	0	0	0	1	1	1	1
0	0	0	0	0	0	0	0	1	1
0	0	0	0	0	0	0	0	0	1
0	0	0	0	0	1	0	0	0	0
0	0	0	1	1	1	1	1	1	1
0	0	0	1	1	1	1	1	1	1
0	0	0	1	1	1	1	1	1	1
0	0	1	1	1	1	1	1	1	1
0	0	0	0	0	1	0	0	0	0
0	0	0	0	0	0	0	1	0	0
0	0	0	0	0	1	1	1	1	1
0	1	1	1	1	1	1	1	1	1
0	0	0	0	0	1	1	1	1	1
0	0	0	0	0	0	0	0	0	1
0	0	0	0	0	0	0	1	0	0
0	1	1	1	1	1	1	1	1	1
0	0	0	1	1	1	1	1	1	1
0	0	0	1	1	1	1	1	1	1
0	0	0	1	1	1	1	1	1	1
0	0	0	0	0	0	0	0	1	1
0	1	1	1	1	1	1	1	1	1
0	0	0	0	0	0	0	0	0	1
0	0	0	0	1	1	1	1	1	1
