# Supplementary material for: Reconstructing clonal tree for phylo-phenotypic characterization of cancer using single-cell transcriptomics
Source: Nat Commun. 2023 Feb 22;14:982. doi: 10.1038/s41467-023-36202-y (PMC9946941; doi:10.1038/s41467-023-36202-y)
Supplement: Supplementary file 7 — Source Data [file 41467_2023_36202_MOESM7_ESM.zip › SourceData/SupplementaryFigure4a-d.csv]

W1	W2	Node	Clone
0.784172494296505	0.176356621984079	0_0_0_0	CD
-0.100416377072309	-1.11237812167942	0_0_0	ABCD
0.158688342444697	-0.781657542951036	0_0	Ancestral
-1.62409489860014	0.935021848969809	0_0_1	EF
0.118753804281105	-0.0424147344247382	0_0_0	ABCD
0.0928585043913955	0.441359230029258	0_0_0	ABCD
-0.531716097775109	-0.19820659297324	0_0	Ancestral
0.150369972787584	0.0949816810978219	0_0	Ancestral
0.0625068182962477	-0.384455419442794	0_0	Ancestral
-0.0633767769545651	-0.706075486548724	0_0	Ancestral
1.26396287762254	0.65767953972779	0_0	Ancestral
-2.04242278251809	0.540528222169646	0_0_1	EF
-0.00900170438494164	-0.0122495493047532	0_0_0	ABCD
-0.624792800802239	-0.15980488275827	0_0	Ancestral
0.966800431048135	1.63952757049703	0_0	Ancestral
0.695460158724864	-0.104616449967994	0_0_0_0	CD
-0.263668321002002	-0.175473827308055	0_0_0	ABCD
0.285435664461174	0.292943357353222	0_0_0	ABCD
-0.283957507092385	-0.95053489711327	0_0_0	ABCD
-0.0377422117042556	-0.653274787983185	0_0_0	ABCD
-1.82101956654163	0.791742824838528	0_0_1	EF
-1.56417657089485	0.745366125806727	0_0_1	EF
0.0992038640452177	0.299365209490317	0_0	Ancestral
0.0420544661707956	0.0700051296651336	0_0_0_0	CD
-0.793227744291382	-0.659170412760971	0_0	Ancestral
0.138472737400332	-0.354120370410425	0_0_0	ABCD
-0.520063261713593	-0.99158602123219	0_0	Ancestral
-0.764629499841158	-1.49128438457383	0_0	Ancestral
0.202833152839352	-1.09569776367073	0_0	Ancestral
-0.108880555290615	-0.873526852130168	0_0_0	ABCD
-1.57483165350331	0.830897948566169	0_0_1	EF
0.605460234855223	0.261995047608678	0_0_0_0	CD
0.580259500269686	1.59040350514808	0_0	Ancestral
-0.134224142645987	0.239776728023685	0_0_0_0	CD
0.685810474520723	0.385234061083958	0_0_0_0	CD
0.322158466417096	0.31543342755608	0_0_0_0	CD
0.142189736937281	-0.272038149987378	0_0_1	EF
-0.15257963725007	-0.349028989204264	0_0_0	ABCD
-0.333542991006693	-1.28924173158664	0_0	Ancestral
0.517360597839222	1.19037785745871	0_0	Ancestral
1.49483896093771	2.323381129951	0_0	Ancestral
-0.325479902013822	-0.88321648581109	0_0	Ancestral
-1.73533458786968	0.656745288792582	0_0_1	EF
-1.51006943698027	0.50487318333543	0_0_1	EF
0.509023388617172	0.361213265318307	0_0	Ancestral
0.423716647407235	0.536544073979728	0_0	Ancestral
0.0775995161803906	0.101767287576164	0_0	Ancestral
0.266058782097264	0.169219928733015	0_0_0_0	CD
0.464331631402927	0.321087105346945	0_0_0_0	CD
0.262226229284513	-0.0363553875972963	0_0_0_0	CD
-0.284257259489016	-0.739810426694116	0_0_0	ABCD
0.0524634762923336	-0.342704915458052	0_0_0	ABCD
-0.363606255094677	0.00848684104890026	0_0_0_0	CD
-0.357126052877774	-1.31002178458691	0_0	Ancestral
0.734046956853388	1.3211334207168	0_0	Ancestral
-1.64098873938113	0.691892906773357	0_0_1	EF
-0.351804821414604	-1.19689808355021	0_0_0	ABCD
-0.614327866335672	-0.174558756571753	0_0	Ancestral
-0.637104720217422	-0.0263839314076007	0_0	Ancestral
1.0158650371224	1.53677956444032	0_0	Ancestral
0.278292354352129	-0.189670904387926	0_0_0_0	CD
0.0752747024244972	-0.2867486385453	0_0	Ancestral
0.956814737378432	0.971773278126965	0_0_0_0	CD
0.373498096180548	-0.257790977597048	0_0_0_0	CD
-0.447174825033155	-0.935621468117989	0_0	Ancestral
0.271185652654911	0.056498715464638	0_0_0	ABCD
0.353401735481711	-0.908141631560181	0_0_0	ABCD
1.09395133434403	0.600579604374881	0_0	Ancestral
0.424314707806689	0.00283097512536808	0_0	Ancestral
-0.0325502106375639	-0.460712129104579	0_0_0	ABCD
0.711598031750531	0.765711255136956	0_0	Ancestral
0.834783831299633	0.518476215295951	0_0	Ancestral
-0.158544613239395	-0.875524089129661	0_0_0	ABCD
0.196152329148665	-1.01825620656597	0_0_0	ABCD
-0.0505810295375263	-0.0933702104167599	0_0_0_0_0	CD
-0.0103423611427772	0.26842473345709	0_0	Ancestral
-1.27312015279755	1.13143691780391	0_0_1	EF
1.83175551264719	0.671885904972971	0_0_1	EF
0.401940355707903	0.104251220060513	0_0_0	ABCD
-0.223083696687338	-0.0275611753279794	0_0_0_0	CD
0.663209103832518	-0.103506838460076	0_0	Ancestral
0.883178668637396	0.0374849399047202	0_0_0_0	CD
-0.0935540661734189	0.0511934771941478	0_0	Ancestral
-0.0760904747035369	-0.142234358482798	0_0	Ancestral
-1.01436512643229	-1.01220990842878	0_0	Ancestral
0.926658921142451	-0.318863377597444	0_0	Ancestral
-0.755604207555917	-0.0200140384351697	0_0	Ancestral
0.393047874679654	0.408083632552082	0_0	Ancestral
-1.73190728844766	0.951399437487377	0_0_1	EF
-1.54450782096615	1.07755712077081	0_0_1	EF
-1.79784015817918	0.791269564740808	0_0_1	EF
-0.61993958401628	0.135249875969051	0_0	Ancestral
0.0458159667786292	0.112285954794303	0_0_0	ABCD
-0.583582180360901	-0.536751070371032	0_0_0	ABCD
0.465220926085793	0.395295947012522	0_0_0_0_0	CD
0.701665034204138	0.222058773941541	0_0_0_0	CD
0.0132308127481615	0.305460744555862	0_0	Ancestral
0.393665630048658	-0.288662443721988	0_0	Ancestral
-0.0153564277517423	0.226022141812968	0_0	Ancestral
-1.28845736750916	1.07182909288335	0_0_1	EF
-1.45153659883927	0.837113770195096	0_0_1	EF
-0.0829683830052264	0.316984987294141	0_0	Ancestral
0.452047076367476	0.0100824213824169	0_0_0_0	CD
0.638283559889869	-0.102731456593585	0_0_0_0	CD
0.311133000015636	0.214438659061381	0_0_0_0	CD
0.238000569413828	1.17799384335293	0_0	Ancestral
0.27793614153024	-0.724304182426931	0_0_0	ABCD
-0.28640563738004	-0.472581065328652	0_0	Ancestral
0.248293370597578	0.0128579085777514	0_0_0_0_0	CD
0.358656910570778	-0.888806109762501	0_0	Ancestral
-0.296217266444528	-1.0125896913474	0_0	Ancestral
-0.448612019086843	-0.574746444203999	0_0	Ancestral
-0.189294566739558	-0.754250055200529	0_0	Ancestral
0.699134731712164	-0.648578189208756	0_0	Ancestral
-0.794271618238368	0.253414661992841	0_0	Ancestral
-1.57103571344921	0.612046492269418	0_0_1	EF
-1.06046494160501	0.772426035659168	0_0_1	EF
0.154694377775227	0.305633805370401	0_0_0_0	CD
0.183888652334412	-0.124574119251027	0_0	Ancestral
0.658074619511207	0.00963514065088763	0_0_0_1	ABCD
0.190867813851579	0.125686298340435	0_0_0_0	CD
0.976590475717579	-0.325693648637604	0_0_0_0	CD
-0.030940424179641	-0.620733736588602	0_0	Ancestral
-0.413340400480001	-0.49238286707221	0_0_0	ABCD
-0.0416455661099843	-0.648886132530488	0_0	Ancestral
0.99894270329607	-0.0834756163171789	0_0_0_0	CD
-0.222250307700331	-0.304524262758394	0_0	Ancestral
-0.466258431600611	-0.996838495872835	0_0	Ancestral
-0.0596688074416696	-0.479139193216211	0_0_0_0	CD
-1.14325313783423	1.05790633626341	0_0_1	EF
0.477520582527384	0.0482488870124068	0_0_0_0	CD
-0.0991359714399176	-0.0808421019990344	0_0	Ancestral
0.763299599261988	0.73572465042355	0_0_0_0	CD
0.671406421495251	-0.14202962427654	0_0_0_0	CD
0.280215828066952	0.0807629716787729	0_0	Ancestral
0.210051495582523	-0.591829873158769	0_0	Ancestral
1.03655517675828	-0.403380037761763	0_0_0_0	CD
1.37410908390249	-0.527842400703221	0_0	Ancestral
-0.397186735716951	-0.628249374100684	0_0_0	ABCD
-0.348661449949616	-0.74812196658078	0_0	Ancestral
-0.194680716295932	-0.0121440640000875	0_0	Ancestral
-1.64391610631267	0.785190423746475	0_0_1	EF
2.18291871323192	1.95994466797238	0_0	Ancestral
0.343695423288415	2.12549104073585	0_0	Ancestral
0.967275049997205	0.0638678541244797	0_0_0	ABCD
0.0550218662214879	-0.67815863286941	0_0_0_0	CD
0.595366331079226	0.432618712238602	0_0_0	ABCD
0.49890662344385	0.625900528344136	0_0_0_0	CD
0.501485622173515	0.547387505636956	0_0_0_0	CD
-0.236506531432206	0.318257851509505	0_0	Ancestral
0.211636144798276	0.148824005230227	0_0	Ancestral
0.183961580797795	0.108350311210956	0_0	Ancestral
0.164693413537095	-0.0615364125680199	0_0_0	ABCD
0.657732884213339	0.179393438711379	0_0	Ancestral
1.65762537268052	1.47287029560607	0_0	Ancestral
-1.50085326083625	0.972017474235108	0_0_1	EF
0.508916366417635	0.705414127181618	0_0_0_0	CD
0.281510048277726	0.0610050900618514	0_0	Ancestral
-0.154147860407201	-0.45630434276958	0_0_0	ABCD
1.2675118459015	0.40448262459626	0_0_0_0	CD
-0.299755757615381	-0.0799523423522435	0_0	Ancestral
0.908932773518028	-0.186507685771297	0_0_0_0	CD
-0.00147986920878853	0.255107426635761	0_0_0_0	CD
-1.53352212300683	0.905459508007841	0_0_1	EF
0.626364273031634	0.259159588672741	0_0	Ancestral
1.10162447359648	0.565835086109003	0_0_0_0	CD
0.457941381467064	0.322561409138009	0_0	Ancestral
0.316862412345583	0.0743888686638253	0_0	Ancestral
0.721218097871001	0.40992206600326	0_0_0_0	CD
0.215389404415291	0.632707973614085	0_0	Ancestral
0.0633770436967873	-0.885226342711455	0_0_0	ABCD
-0.132076111565093	-0.631670025479734	0_0_0	ABCD
0.444268555474448	0.230509308784298	0_0_0_0	CD
-0.160320856520893	0.193297256376838	0_0	Ancestral
-1.53244744655972	0.995171889451647	0_0_1	EF
0.173804383758252	0.22484377357082	0_0_0	ABCD
0.201342120937824	-0.0511850213395379	0_0	Ancestral
0.781978679783764	0.573174050685349	0_0_0_0	CD
-0.141775109082393	-0.39469073550477	0_0_0_0	CD
0.14269332890821	-0.65224253358809	0_0_0	ABCD
0.476280829280367	-0.614157500113932	0_0_0	ABCD
-0.0338889760684887	-1.13784705306358	0_0	Ancestral
1.10625555766995	-0.300253713141728	0_0_0_0	CD
0.10606208325582	-1.12667037336836	0_0_0	ABCD
-1.70664790564673	0.861423714168546	0_0_1	EF
0.563462458813074	0.106770077638724	0_0_0_0_0	CD
-0.462603387096736	-0.436076683937972	0_0	Ancestral
0.368970485530559	-0.28539312870219	0_0_0_0_0	CD
0.161535866109063	0.028200219656686	0_0_0_0	CD
0.191261023681985	-0.000928131277246684	0_0	Ancestral
1.07325111687201	0.724688421956351	0_0_0	ABCD
-0.317738604422633	-0.12690252482782	0_0	Ancestral
0.291644993440769	-0.764477861367294	0_0	Ancestral
0.157652859776563	-0.75475702219598	0_0	Ancestral
-0.619353570395789	-1.17759926592532	0_0	Ancestral
0.354770861651252	-0.0555046592467235	0_0	Ancestral
1.98310035130902	1.27641629981751	0_0	Ancestral
-0.0463843189305641	1.81969544149804	0_0	Ancestral
-1.78086980132435	0.739254372076046	0_0_1	EF
-1.86776685661634	0.894900706552851	0_0_1	EF
0.275313737908576	-0.200741223900678	0_0	Ancestral
0.29318875440221	0.532264028872196	0_0	Ancestral
0.304015604202243	-0.127619553901203	0_0	Ancestral
-0.126010400061082	-0.994681503685482	0_0	Ancestral
-0.312606230042614	-0.411391351413269	0_0	Ancestral
0.29030708090869	-0.816198008286662	0_0_0	ABCD
1.1408806425694	0.8748003785994	0_0_0_0	CD
0.0737498773790641	0.169936558555702	0_0_0	ABCD
0.762778802620814	0.434014290363329	0_0_0	ABCD
-0.0209248308063546	0.351411178357366	0_0_0_0	CD
0.173438654901548	0.0946035262202625	0_0_0_0	CD
0.605513777967546	-0.290835134413343	0_0	Ancestral
0.154628605028705	-0.952410226723868	0_0_0	ABCD
0.23881874409302	-0.38270276449693	0_0_0	ABCD
-0.212568305439972	-0.983469657831613	0_0	Ancestral
-0.585975412012303	-1.0116220872941	0_0	Ancestral
0.207955430780467	-0.709524317462571	0_0	Ancestral
-0.281301531666443	-0.621696492353563	0_0	Ancestral
0.520932047250086	0.34058882669326	0_0_0_0	CD
0.784089209266857	0.72020407142203	0_0	Ancestral
-1.66400345121402	0.835842196487727	0_0_1	EF
-0.559165885112488	0.0596208693017323	0_0	Ancestral
0.777345994965099	2.38840305848835	0_0	Ancestral
-0.446325372433979	0.379032979753314	0_0	Ancestral
-0.176307147102408	-0.180311324719984	0_0	Ancestral
0.0446549610940427	-0.123636953297223	0_0_0_0	CD
0.136654699763541	0.0494770959881648	0_0_0_1	ABCD
-0.147535128667063	-0.0648671346926403	0_0	Ancestral
-0.496011385484187	-0.886265573857512	0_0_0	ABCD
-0.918433199597412	-1.01559409729219	0_0_0	ABCD
-0.206436426365399	-0.711025676197847	0_0	Ancestral
0.166841601136582	-1.32701109240058	0_0	Ancestral
0.445849785033112	-0.744282651075971	0_0_0	ABCD
1.06891917544501	2.34402581042263	0_0_1	EF
0.578482678428098	0.263863658999301	0_0_0_0	CD
-1.41825785094094	0.850912376147594	0_0_1	EF
-1.11846216689969	0.604417629199029	0_0_1	EF
-1.94147113531327	0.759263964504475	0_0_1	EF
-0.170173840960424	-0.10554559047015	0_0_0_0	CD
0.14239407848235	-0.094942770181768	0_0_0	ABCD
-0.0471915842901413	-1.1727455850151	0_0	Ancestral
-0.670954063102213	-0.788929196882295	0_0_0	ABCD
0.116743628556903	0.0866555020367758	0_0	Ancestral
0.667270717391327	0.240018102249413	0_0_0_0	CD
-0.558495668858591	-0.775928685805383	0_0	Ancestral
0.260720232491926	-0.39382896063881	0_0_0	ABCD
-0.333256752341946	-0.680371930672232	0_0	Ancestral
-0.0133753426259321	0.120385669703458	0_0	Ancestral
-1.47148802792333	0.840873877774136	0_0_1	EF
-0.00488056972953817	-0.59480335997463	0_0	Ancestral
0.329653818661659	0.0811728684190714	0_0_0	ABCD
0.541156003014324	0.0517874765861942	0_0_0_0	CD
-0.413291858085579	-0.827264869882251	0_0_0	ABCD
-0.609592222024155	-1.0626488260846	0_0_0	ABCD
-0.201829214659001	-0.808506609346512	0_0	Ancestral
0.00818825088043765	-0.895754907958301	0_0_0	ABCD
0.458735783206778	-0.870484137078688	0_0	Ancestral
-0.133401085309314	-0.33358127580952	0_0_0	ABCD
-0.409215238835959	-0.176748222846286	0_0	Ancestral
-1.13740898345126	0.766941161991094	0_0_1	EF
-2.03258696654556	0.366813465473145	0_0_1	EF
-0.634949532234963	-0.0248441615585344	0_0	Ancestral
-0.0147928906963384	-0.282381024561516	0_0_0_0	CD
0.262974206615396	0.283664847240641	0_0_0	ABCD
0.0085440283242243	0.0230617270780355	0_0	Ancestral
0.736430158714253	-0.020948637502637	0_0_0_0	CD
-0.0481572757403316	-0.501166934806925	0_0_0_0	CD
0.323457893481893	0.131934068776506	0_0_0_0	CD
-0.20814188528189	-0.663646534220576	0_0	Ancestral
-0.352305535586364	-0.85698735316727	0_0_0	ABCD
0.85803326506372	0.593409681181949	0_0_0	ABCD
0.0282395986806511	-0.935108323197615	0_0_0	ABCD
0.484127254639348	-0.792670977334105	0_0	Ancestral
-1.45233264601183	0.677974247372396	0_0_1	EF
-0.0765843005012796	0.0346792128497889	0_0_0_0	CD
-0.00348900634397514	0.299772640272847	0_0	Ancestral
0.152072161586267	-0.0107466149348322	0_0_0	ABCD
-0.586129706218881	-0.592017463132718	0_0	Ancestral
-0.0820507856806506	-1.16477844449313	0_0	Ancestral
-1.656217602852	1.65085581994717	0_0	Ancestral
-0.445950132364925	-0.752970691367955	0_0	Ancestral
0.3026903435287	-0.51125939778558	0_0	Ancestral
0.162875731774582	-1.05438688790295	0_0	Ancestral
-1.79594797431103	0.772847531085198	0_0_1	EF
-1.29706030669165	0.372928453960337	0_0	Ancestral
-1.58925787652915	0.840514253458075	0_0_1	EF
-0.256621009138872	-0.290489299705589	0_0	Ancestral
0.0936788829096252	0.0306448367579484	0_0	Ancestral
0.457858653609312	0.177031838363999	0_0	Ancestral
0.583485496915919	-1.1204605348397	0_0	Ancestral
-0.0150082643721445	-1.51236284886664	0_0	Ancestral
-0.147127197212646	-0.212952538975576	0_0	Ancestral
0.134679420267643	-0.611077553091253	0_0_0	ABCD
-0.576678754508521	-1.44664300237306	0_0_0	ABCD
-1.4842847164221	0.907729924976407	0_0_1	EF
0.613825430742983	0.152565499120355	0_0	Ancestral
0.532663305470582	0.0903210302762522	0_0	Ancestral
0.663443791949185	0.0587020183675229	0_0_0_0	CD
0.442925482195522	0.369932484495844	0_0_0_0	CD
-0.0704958535465585	-0.487908430464399	0_0	Ancestral
0.405453830094538	0.331653949618813	0_0_0_0	CD
0.352497180177448	-0.859790035051168	0_0	Ancestral
0.0154673008724118	-0.819963373104629	0_0	Ancestral
0.0528927656021318	-0.615571207140274	0_0	Ancestral
-0.593554625544522	-0.986420058884586	0_0_0	ABCD
0.0560488237437445	-0.66907266273664	0_0	Ancestral
-0.252783579947744	-0.584668712987864	0_0	Ancestral
-0.413492767419958	-1.04019275828423	0_0_0	ABCD
0.872713792365606	1.4446667425145	0_0	Ancestral
-1.08009033488623	0.7002152790614	0_0_1	EF
-0.259925355544003	0.0144479148887784	0_0	Ancestral
-0.0501491297829374	-0.2533568592154	0_0	Ancestral
0.181995615115675	0.439102911698752	0_0_0_0	CD
0.806879875156291	0.400922935123135	0_0_0	ABCD
0.761398784027145	0.395062139277208	0_0	Ancestral
-0.259768750215786	-0.953991317476679	0_0	Ancestral
0.47459470039195	-0.525061114337826	0_0	Ancestral
0.374951414463656	-0.574884828644567	0_0	Ancestral
-1.56421557001267	0.69859895427253	0_0_1	EF
0.229945484013016	0.274802203659994	0_0_0	ABCD
-1.38891248339577	0.818620675879823	0_0_1	EF
0.111026770374456	-0.00275224014722407	0_0	Ancestral
0.336910093595941	0.0596765548324984	0_0	Ancestral
0.32182908869019	0.435926209189888	0_0_0_0	CD
1.04843876356501	0.721957864617972	0_0_0	ABCD
-0.681049332524541	-1.06994887624408	0_0_0	ABCD
-0.302983169975327	-0.837212963383865	0_0_0	ABCD
-0.586398344785733	-0.930502781097322	0_0_0	ABCD
-0.606044460116645	-0.918539495560322	0_0_0	ABCD
0.18858266771397	-0.386627152196492	0_0	Ancestral
0.0485375659166833	0.54479321809357	0_0_0	ABCD
-1.95187821580992	0.653357206342648	0_0_1	EF
-1.82446500664125	0.72647299964193	0_0_1	EF
-0.090533864818675	0.480094756218458	0_0	Ancestral
0.972555494314683	0.195795105556478	0_0_0_0	CD
0.203457009164694	-0.11545568584032	0_0_0_0	CD
0.206037637082487	0.321940386848988	0_0_0_0	CD
0.0352234230058617	-0.0157805286159711	0_0	Ancestral
0.35772858641628	-0.458463043851365	0_0_0	ABCD
0.363614381725391	0.283376147932288	0_0_0	ABCD
-1.40422770635853	0.76764634802592	0_0_1	EF
-1.51730581772367	0.967059562281395	0_0_1	EF
-0.457441078765793	0.405200953274564	0_0	Ancestral
0.443703998852797	0.357080212061252	0_0_0	ABCD
1.8817876654764	1.58909121525491	0_0	Ancestral
-0.0403320720751463	-0.313125107146452	0_0_0	ABCD
0.483103014774579	0.140600742372409	0_0_0_0	CD
0.293503543700689	0.642776115462516	0_0_0_0	CD
0.123535012148274	-0.139385596927638	0_0	Ancestral
1.37043953757012	0.377444744494412	0_0	Ancestral
0.0111856337136165	-0.480586514191736	0_0	Ancestral
-0.179102889735639	-0.494117874629233	0_0_0	ABCD
-0.102362597207528	-0.124356148625847	0_0_0_0	CD
-1.61035140287488	0.710149242931563	0_0_1	EF
-1.90163373010941	1.07930277675401	0_0_1	EF
-1.45495057375888	0.464466788698886	0_0	Ancestral
0.309280209608079	0.127886067069526	0_0_0_1	ABCD
1.42719724161086	1.20827192471343	0_0_0_0	CD
0.55682976341425	1.21917641162309	0_0_0_0	CD
0.383542382168707	0.112828759658336	0_0	Ancestral
