# Supplementary material for: Reconstructing clonal tree for phylo-phenotypic characterization of cancer using single-cell transcriptomics
Source: Nat Commun. 2023 Feb 22;14:982. doi: 10.1038/s41467-023-36202-y (PMC9946941; doi:10.1038/s41467-023-36202-y)
Supplement: Supplementary file 7 — Source Data [file 41467_2023_36202_MOESM7_ESM.zip › SourceData/SupplementaryFigure2b.csv]

values	type	cells	rep
29.1735226235882	CanopyCardelino	100	0
6.41100330430861	PhylExCardelino	100	0
8.87167704616964	PhylEx	100	0
28.2796930064649	CanopyCardelino	200	0
5.07467644040863	PhylExCardelino	200	0
5.18946651957754	PhylEx	200	0
28.3337627016808	CanopyCardelino	400	0
3.92036835391066	PhylExCardelino	400	0
6.98286296251269	PhylEx	400	0
31.1988560800777	CanopyCardelino	100	1
8.27721936338838	PhylExCardelino	100	1
8.10807233990955	PhylEx	100	1
30.3888902630917	CanopyCardelino	200	1
4.39457068057448	PhylExCardelino	200	1
4.18058191859436	PhylEx	200	1
30.2469754129684	CanopyCardelino	400	1
3.57941386558996	PhylExCardelino	400	1
3.79312280380778	PhylEx	400	1
27.8947707176486	CanopyCardelino	100	2
6.40531264311897	PhylExCardelino	100	2
9.38918297210942	PhylEx	100	2
27.8918792950112	CanopyCardelino	200	2
4.0639245086137	PhylExCardelino	200	2
4.31634511201843	PhylEx	200	2
28.7849050333456	CanopyCardelino	400	2
4.33963153164501	PhylExCardelino	400	2
4.69301278243779	PhylEx	400	2
29.4543523367457	CanopyCardelino	100	3
12.3925501563845	PhylExCardelino	100	3
14.1830080775228	PhylEx	100	3
29.5730964644418	CanopyCardelino	200	3
7.65403170562867	PhylExCardelino	200	3
10.8573579552586	PhylEx	200	3
29.6109521511593	CanopyCardelino	400	3
3.9863470448047	PhylExCardelino	400	3
7.72463629417896	PhylEx	400	3
29.7170686003868	CanopyCardelino	100	4
6.56927415592598	PhylExCardelino	100	4
10.1920262702467	PhylEx	100	4
28.6705468409181	CanopyCardelino	200	4
4.09930329110906	PhylExCardelino	200	4
8.53910929287395	PhylEx	200	4
28.9777676466386	CanopyCardelino	400	4
3.67109364814882	PhylExCardelino	400	4
5.22466742618474	PhylEx	400	4
32.2894592904	CanopyCardelino	100	5
7.25929182329315	PhylExCardelino	100	5
8.52535665760466	PhylEx	100	5
32.4205461003497	CanopyCardelino	200	5
6.29994709778601	PhylExCardelino	200	5
6.93670598819684	PhylEx	200	5
32.1948222679434	CanopyCardelino	400	5
4.61019134656039	PhylExCardelino	400	5
4.82877306137395	PhylEx	400	5
32.1277114013179	CanopyCardelino	100	6
8.17616974756537	PhylExCardelino	100	6
12.2763608627092	PhylEx	100	6
32.2001383085225	CanopyCardelino	200	6
7.46928812096724	PhylExCardelino	200	6
7.68599479342459	PhylEx	200	6
31.8907144393536	CanopyCardelino	400	6
4.72937651765535	PhylExCardelino	400	6
4.81283925772522	PhylEx	400	6
29.4838951272316	CanopyCardelino	100	7
10.1868370980034	PhylExCardelino	100	7
11.7369822081299	PhylEx	100	7
28.8885249505462	CanopyCardelino	200	7
5.11977063250883	PhylExCardelino	200	7
5.16515391274196	PhylEx	200	7
29.000730437347	CanopyCardelino	400	7
4.80814873636139	PhylExCardelino	400	7
8.04280236076346	PhylEx	400	7
26.1939391150107	CanopyCardelino	100	8
6.48039954568597	PhylExCardelino	100	8
7.06490266895719	PhylEx	100	8
26.5593082903813	CanopyCardelino	200	8
4.04698505613081	PhylExCardelino	200	8
4.15803222164014	PhylEx	200	8
27.2821676388953	CanopyCardelino	400	8
3.97765035632408	PhylExCardelino	400	8
4.01764104406879	PhylEx	400	8
26.3198451340896	CanopyCardelino	100	9
10.9971708529131	PhylExCardelino	100	9
12.3080565522693	PhylEx	100	9
26.4584192409676	CanopyCardelino	200	9
4.76010225351071	PhylExCardelino	200	9
5.61426031967175	PhylEx	200	9
26.56024241079	CanopyCardelino	400	9
5.80571294628323	PhylExCardelino	400	9
5.73536569539648	PhylEx	400	9
27.0935319335777	CanopyCardelino	100	10
10.6824852451393	PhylExCardelino	100	10
10.9542646796979	PhylEx	100	10
26.9104802014074	CanopyCardelino	200	10
5.38518218134956	PhylExCardelino	200	10
5.19900732876159	PhylEx	200	10
27.2561393139591	CanopyCardelino	400	10
5.55540743165573	PhylExCardelino	400	10
6.48269694567471	PhylEx	400	10
28.7743434244163	CanopyCardelino	100	11
10.4110298764163	PhylExCardelino	100	11
10.5509219745258	PhylEx	100	11
30.0306041116235	CanopyCardelino	200	11
5.05701315421698	PhylExCardelino	200	11
4.41186906611812	PhylEx	200	11
30.2540063956124	CanopyCardelino	400	11
3.4866722892782	PhylExCardelino	400	11
3.7904002328607	PhylEx	400	11
29.4591858958046	CanopyCardelino	100	12
5.14109857339094	PhylExCardelino	100	12
6.08380864294112	PhylEx	100	12
27.5588350863964	CanopyCardelino	200	12
3.27243579883059	PhylExCardelino	200	12
3.52460558958939	PhylEx	200	12
26.6100708929786	CanopyCardelino	400	12
3.65710742053859	PhylExCardelino	400	12
4.10415586352445	PhylEx	400	12
31.3959062024556	CanopyCardelino	100	13
11.5282300241227	PhylExCardelino	100	13
11.2566081056134	PhylEx	100	13
30.6437168029179	CanopyCardelino	200	13
6.5142094649521	PhylExCardelino	200	13
6.72212754687586	PhylEx	200	13
30.322494178542	CanopyCardelino	400	13
4.36858607596679	PhylExCardelino	400	13
5.845387612263	PhylEx	400	13
29.606686981596	CanopyCardelino	100	14
10.7988532963957	PhylExCardelino	100	14
11.1545738673147	PhylEx	100	14
29.6330646585583	CanopyCardelino	200	14
4.57241329546034	PhylExCardelino	200	14
7.36864962932572	PhylEx	200	14
30.1386902528151	CanopyCardelino	400	14
3.61441957671904	PhylExCardelino	400	14
3.64999580500351	PhylEx	400	14
29.6915396876717	CanopyCardelino	100	15
8.6275371915527	PhylExCardelino	100	15
9.25891293273366	PhylEx	100	15
31.3968281753067	CanopyCardelino	200	15
5.72703549026573	PhylExCardelino	200	15
6.0571989881437	PhylEx	200	15
31.426660810004	CanopyCardelino	400	15
3.87225046761345	PhylExCardelino	400	15
5.05341075978457	PhylEx	400	15
29.3591588263835	CanopyCardelino	100	16
8.13512350132603	PhylExCardelino	100	16
8.50792323853055	PhylEx	100	16
29.6880290864214	CanopyCardelino	200	16
4.6544954327106	PhylExCardelino	200	16
4.14098198621699	PhylEx	200	16
29.7761606830008	CanopyCardelino	400	16
5.11795218614788	PhylExCardelino	400	16
4.7761290856684	PhylEx	400	16
27.4314614204512	CanopyCardelino	100	17
11.3963786699671	PhylExCardelino	100	17
12.077285753675	PhylEx	100	17
28.3268512979806	CanopyCardelino	200	17
8.3104438181873	PhylExCardelino	200	17
8.80196799864832	PhylEx	200	17
27.7681419827136	CanopyCardelino	400	17
7.27296583591074	PhylExCardelino	400	17
8.0621072510221	PhylEx	400	17
33.378528049764	CanopyCardelino	100	18
8.50460899203397	PhylExCardelino	100	18
8.06521173055696	PhylEx	100	18
32.888455045641	CanopyCardelino	200	18
7.06941773308229	PhylExCardelino	200	18
8.11678423536451	PhylEx	200	18
32.7268833583648	CanopyCardelino	400	18
6.04222520162662	PhylExCardelino	400	18
8.17276127504519	PhylEx	400	18
31.0052497324347	CanopyCardelino	100	19
9.25467891781717	PhylExCardelino	100	19
8.74493626783856	PhylEx	100	19
30.6836684531691	CanopyCardelino	200	19
6.69318389632271	PhylExCardelino	200	19
9.54705127380064	PhylEx	200	19
30.9706760774436	CanopyCardelino	400	19
3.98012471232838	PhylExCardelino	400	19
3.80082137195858	PhylEx	400	19
