# Supplementary material for: Reconstructing clonal tree for phylo-phenotypic characterization of cancer using single-cell transcriptomics
Source: Nat Commun. 2023 Feb 22;14:982. doi: 10.1038/s41467-023-36202-y (PMC9946941; doi:10.1038/s41467-023-36202-y)
Supplement: Supplementary file 7 — Source Data [file 41467_2023_36202_MOESM7_ESM.zip › SourceData/SupplementaryFigure3d.csv]

W1	W2	Clone
10.6719880131936	7.77561591940465	CD
-8.92085098825626	-2.78967519064946	ABCD
-8.82462387524762	-2.67185283428697	Ancestral
-1.91266200793848	-9.45565632580312	EF
-12.5802547091688	-4.96019594425164	ABCD
0.337960512247148	-0.54428223780936	ABCD
-6.75619010046187	-7.24212080357501	Ancestral
14.7376708788108	8.86469234426588	Ancestral
11.6123829632564	10.7953660494351	Ancestral
13.9745319158593	9.78832706042649	Ancestral
9.0886076333411	4.15556309218802	Ancestral
-3.2248282791293	-11.124266285814	EF
-11.4453054169268	-7.24028054687857	ABCD
12.7895733410765	8.9001409801133	Ancestral
9.85411146723142	8.90106415509413	Ancestral
-7.94660516272281	0.325326355783463	CD
-10.8812990353014	-7.13460338536319	ABCD
-13.3978845193828	-4.33623619184609	ABCD
-9.31648396612658	-3.68305736313168	ABCD
5.74548103530605	4.84452999175758	ABCD
-0.941316977029016	-4.97899966474121	EF
1.71156875082503	2.08573529560456	EF
1.95112492922267	3.49707202185054	Ancestral
-8.73690770737364	-4.92404018760785	CD
3.66438473343411	3.34001669676019	Ancestral
-10.3058440783115	1.09037444595649	ABCD
-6.1247510982194	-9.01825942874887	Ancestral
-4.28972351660767	-7.67109508675605	Ancestral
4.97996343384971	2.45812869463261	Ancestral
-5.63160871656726	2.63895441039917	ABCD
-1.32264581545113	-6.36315697179246	EF
13.0032866137874	6.86778144114842	CD
12.9082557050401	6.44767910198278	Ancestral
-8.02757713386627	-8.5786170068722	CD
0.97510552181858	0.101364019233853	CD
-11.2621053939494	-5.08140623668068	CD
13.4251403929468	7.96413787444346	EF
-10.8763409909248	2.20003077696939	ABCD
-12.3200105749456	0.674849986693056	Ancestral
14.4717882142189	11.0117845945769	Ancestral
14.6326234106958	11.6008464647341	Ancestral
15.2919369233471	8.48795682063002	Ancestral
-2.7256388322236	-10.2458863487311	EF
-3.33713570473375	-11.2021944824501	EF
14.5970045352364	9.45936313581195	Ancestral
-12.371798805776	-3.69858890818318	Ancestral
4.71592995966479	1.36347613982843	Ancestral
-12.6197754691254	-4.00947871829345	CD
2.95704016056213	4.38189207840143	CD
-11.9749017349186	-6.15227027512219	CD
-4.41836943943656	-4.71227152476058	ABCD
-11.0445300916408	2.41770186552028	ABCD
-8.71620168980728	-9.54022561409073	CD
-1.10795635799852	1.53044980976351	Ancestral
12.0226547168397	6.96553914948912	Ancestral
-2.84743981533196	-10.9335111278728	EF
-12.2190304276063	0.738440015665421	ABCD
13.4847650572998	9.92851130972056	Ancestral
11.1484281305658	11.2324310538367	Ancestral
11.7856527613025	5.79662734858119	Ancestral
-10.6970993179655	-4.42267301411599	CD
14.0643076694737	7.53988538883985	Ancestral
-10.9519950915297	2.70167955410639	CD
-9.36654554994641	-4.94323603970241	CD
13.0005388628813	9.00792466291043	Ancestral
2.74354903145921	-3.95700459815466	ABCD
-10.2336480512051	0.959935035887674	ABCD
5.14991767936921	5.9953575660912	Ancestral
10.2967633219106	10.5199520483705	Ancestral
-9.2450463422673	-4.75019618472605	ABCD
2.19688506012878	-0.783642223203557	Ancestral
-10.9825429921925	-1.60700166522139	Ancestral
-12.4376984912491	0.557072352239595	ABCD
-2.87903490259991	0.745577915846327	ABCD
-1.5080116346417	-0.189994178605058	CD
11.0217401479959	11.3423219662523	Ancestral
0.528947910647561	-5.07592800178432	EF
9.42423582274022	10.6629530558111	EF
-11.7032775770448	-3.55117742098975	ABCD
5.19723825986521	1.86611331178749	CD
10.9549688999907	10.183245978155	Ancestral
-8.1461113110285	1.2814366507393	CD
10.7389211411554	9.95071364418321	Ancestral
12.6344374939456	9.77595346216967	Ancestral
-4.92581797764577	-8.46102196256712	Ancestral
-3.75282494860546	1.29694164130259	Ancestral
12.6971977880823	9.53485370459673	Ancestral
-4.65256163370778	-0.61501241448875	Ancestral
-2.30204954510686	-11.6657817703076	EF
-2.25474709731042	4.44945055385088	EF
-1.91921799629031	-8.09164205253772	EF
11.8575862807396	8.29592257223655	Ancestral
-11.7533972036935	-3.56235883103556	ABCD
-6.75087728764364	-8.41352740804231	ABCD
2.45610295269056	-3.30298684863053	CD
-10.4198985051546	-3.94693575826429	CD
-3.28085737976542	-3.70055061569802	Ancestral
2.92720230402753	-1.15360766921364	Ancestral
11.539090878702	11.6029934576471	Ancestral
-2.23753848329356	4.442347646178	EF
-0.692839723719552	-5.49869478978215	EF
-11.9400735886069	-3.20191667087231	Ancestral
-1.39913176228517	-0.543799312588885	CD
-5.19743450901133	-1.75345706650002	CD
-7.93475606808431	-3.68488179093279	CD
13.6885470257024	10.6938829449523	Ancestral
3.27374404895744	-3.37597605010182	ABCD
14.0923771288628	8.29684251715163	Ancestral
0.766669838575219	-2.69528992908909	CD
-9.73509020301132	0.490589347336573	Ancestral
5.343165283813	3.64375804726778	Ancestral
-3.12699288780218	-3.74224535519699	Ancestral
-10.9231404823705	2.47664313723301	Ancestral
3.59851433839346	-2.27759899542179	Ancestral
12.6346818606734	10.4061106542949	Ancestral
-2.26419420382592	-11.9025215771705	EF
-1.32519870462611	-6.85229097993302	EF
3.17368380316335	4.11586462443445	CD
12.4657637980362	11.3049407755191	Ancestral
-10.4383368998407	-3.28860543798887	ABCD
-3.71455370983531	-1.31812448260173	CD
-9.66982368418074	-1.72859005473776	CD
-3.94341935886886	-2.82891748569978	Ancestral
-1.04884844144834	0.974404593819988	ABCD
4.69345955386595	1.72165858776633	Ancestral
1.31843747689509	-2.82775568816571	CD
11.6565040082707	8.59771923098403	Ancestral
-5.05212925113857	2.90956230221774	Ancestral
-9.19431754828546	-8.87418784493899	CD
-2.06995051262235	-10.6138279253823	EF
-5.1786051374847	-1.08244578006384	CD
-8.72274942268225	-8.10841582789371	Ancestral
2.6310352336436	-4.23928843705399	CD
6.30440983688245	3.06648162731981	CD
14.3815959652019	6.87156708851682	Ancestral
14.689475123099	8.09028707683551	Ancestral
-9.91404301564114	0.779496572683632	CD
6.67996775956688	2.88718656403393	Ancestral
1.50955151782428	-4.24269048216685	ABCD
-4.18535092493546	-3.53810662431777	Ancestral
12.5479599838692	9.97905923977127	Ancestral
-2.64326672453078	-10.9630239878373	EF
10.4980829987078	5.76850591275028	Ancestral
13.8824708856426	8.71413006568141	Ancestral
-5.15910201778364	-0.418446985959673	ABCD
-10.2020875157097	-4.35790537682349	CD
1.99123950710445	-3.26300125200487	ABCD
-4.40105852658997	-0.342974574485793	CD
-12.5555858452028	-2.33790151582274	CD
13.7664350447661	6.76470521000237	Ancestral
13.271939160982	8.72502994935905	Ancestral
10.892422323397	10.7709598732091	Ancestral
-4.39054608373855	2.72674638889605	ABCD
-4.40092287182754	-0.531153215155183	Ancestral
6.08255288387949	1.23244711743918	Ancestral
-1.62458912817631	-6.69275728845154	EF
2.6754292974334	-2.42541277743333	CD
10.5227498053016	11.0632890168224	Ancestral
2.60746622134252	-2.11137933357146	ABCD
1.26949721126887	4.84680694626333	CD
11.301027657787	11.6697380716116	Ancestral
1.32452324483348	4.00539007073233	CD
-5.99948533700793	-3.18627533049748	CD
-1.34529335975807	-5.89408172475505	EF
2.04736809591048	0.112550357044912	Ancestral
0.313372807019064	4.62205451005784	CD
11.6255567102737	9.54837864466341	Ancestral
3.4903574249381	3.79167180632443	Ancestral
0.710671153527396	3.81112824380646	CD
2.3638819074086	-3.83983095422407	Ancestral
1.65724328664691	-2.039680915945	ABCD
3.39976517045504	-3.28547368468302	ABCD
6.02714936676224	4.92610643081282	CD
11.467964434941	11.6579580428768	Ancestral
2.42931941357846	2.45246259380193	EF
2.33624521255074	-3.42719537089781	ABCD
11.4129097601062	10.9926546168162	Ancestral
2.74736898846521	4.14493782165773	CD
4.30480578560531	4.03490409287232	CD
-7.36689719811614	-6.32205099982044	ABCD
-7.83510487223833	-1.14714630267078	ABCD
-7.01261626750765	-8.23423136433968	Ancestral
-5.15089703544891	0.638813488817375	CD
-7.23396761933661	-6.51766537178923	ABCD
1.78764386329212	2.12376334596341	EF
-5.58870682119848	-0.696916614488679	CD
12.5223912374748	7.86011291453129	Ancestral
-10.4096778638406	-5.62558944040165	CD
0.241375444117308	1.07090315431081	CD
-5.99776372220192	-4.08605599182213	Ancestral
1.36463044641198	-0.504518019588556	ABCD
14.2064573099932	9.89076823788618	Ancestral
-7.26607758462527	-1.54139292812786	Ancestral
-5.23378776665085	3.04837894626605	Ancestral
-4.7193887061973	-6.08560364196527	Ancestral
2.99404278890762	-1.17406593474916	Ancestral
10.4080396752354	5.05106306941559	Ancestral
10.2184190482654	5.93806011522708	Ancestral
1.50791295835369	1.95118517360065	EF
-1.04150388607867	-5.37644509839461	EF
0.144130943294099	-1.41639368201459	Ancestral
1.04770258326956	0.657580507930659	Ancestral
-10.6075160821408	-5.084869881178	Ancestral
-2.26865128275506	-3.8209869836421	Ancestral
-1.00640330504795	-0.979688705266889	Ancestral
-7.14689396346556	-1.36685244297342	ABCD
1.14756125209171	-0.756167970490866	CD
-0.357367813196687	0.182689457351831	ABCD
3.65574346918216	-0.878100647280342	ABCD
-0.320798037305937	0.0211294135318069	CD
-4.7054012215663	-0.843773675666017	CD
-0.304925638712215	-1.28176427527493	Ancestral
-7.72621252770366	-2.14105095435873	ABCD
-6.12752647752746	-3.09852617591912	ABCD
-1.03886513401312	0.206483120386117	Ancestral
-5.60756925127818	-6.68889430511082	Ancestral
4.15182215514041	5.7540219228429	Ancestral
-5.76335482171584	-4.89109925488731	Ancestral
3.86751141409647	5.04650539172049	CD
7.20384858310354	4.98639662995841	Ancestral
2.18926017632609	2.31553993531073	EF
11.2422939329516	11.0363657223645	Ancestral
10.1306508055336	5.59330261917234	Ancestral
11.2809139254232	11.5162214971412	Ancestral
11.233968887734	10.5123197829953	Ancestral
-1.579066266005	-2.31634534270913	CD
-3.21650796481315	-1.02628140836939	ABCD
11.9049107068222	9.64133535588546	Ancestral
-6.2564848373753	-7.91815150455018	ABCD
-5.57954888703012	-11.0734490870339	ABCD
13.1300186451255	8.16584671767626	Ancestral
-7.96907308570861	-1.3542079666948	Ancestral
-9.28731180206387	-1.93720763329628	ABCD
9.17368221213654	4.24435266406497	EF
-6.9705433292322	-3.70823797765183	CD
-1.77941983667153	-7.28486396644939	EF
-2.04981752528679	-9.56128903311819	EF
-2.54888881075168	-9.83754193721275	EF
-9.32240012725671	-6.3658429067459	CD
-4.93899467967999	-4.24153919788499	ABCD
5.49875090368457	4.9490838698899	Ancestral
3.42433245518657	2.40932106491059	ABCD
4.99902431559155	4.99064234265932	Ancestral
4.53466245983329	5.1855444137134	CD
-5.63582607705778	-6.89556736767722	Ancestral
-6.61362833174377	-9.58325725571113	ABCD
-6.07351043126226	-6.794954304465	Ancestral
-8.15683051925174	-9.25789402449469	Ancestral
-1.25355607618853	-6.07654538193063	EF
11.0821737658112	11.8023699966077	Ancestral
-0.0266694786113942	0.522172160485109	ABCD
-6.93626168418099	-10.7761704916347	CD
-5.85118900655063	-7.35794268532288	ABCD
-6.13650297546113	-8.15835086458331	ABCD
13.2402967477203	9.53694771602797	Ancestral
-10.6338849241404	0.275606093807874	ABCD
-6.89481197588477	0.225716249230142	Ancestral
-4.06250488278702	-3.69592999792337	ABCD
12.3868010721677	10.9410200382773	Ancestral
-2.24878588461779	-9.26770395489249	EF
-5.30713707518034	-11.2886783063463	EF
11.9075457299288	11.4516860986632	Ancestral
-12.4035519459617	-5.77731982374732	CD
-12.1498339984472	-6.23599722629467	ABCD
-8.15862478109991	-7.35182426333595	Ancestral
5.79820049136237	4.94424808152119	CD
-9.76943680211104	-8.85774024519935	CD
-6.98791295197768	-4.97650348756574	CD
-6.82168198190728	-5.65703482668526	Ancestral
-5.87272479132098	-9.25414207303598	ABCD
3.65147888384778	-0.837362240606965	ABCD
-7.9246911625346	-11.0104382388903	ABCD
-7.02259773852406	-0.954628162256944	Ancestral
-1.30621505801878	-9.92892098655104	EF
-8.90966650796786	-6.68771432337964	CD
-11.6784964735842	-5.8275590225498	Ancestral
-11.3067815289462	-5.35363135563888	ABCD
10.7687968859883	9.1458881737708	Ancestral
5.9638461326019	3.86766277694291	Ancestral
14.8171649896268	5.83582832219603	Ancestral
6.18358846174497	5.3559934050807	Ancestral
-2.48535024487739	-0.585128247896779	Ancestral
4.87134943119965	3.22053139550396	Ancestral
2.2976967630631	2.46276104640248	EF
2.6071804964632	2.46110936150032	Ancestral
1.48617870702308	1.89057394804981	EF
0.823097473569924	1.84712222689723	Ancestral
11.2865158966393	11.6913753031711	Ancestral
-0.205770260594883	1.04345026343627	Ancestral
-3.41575564519034	1.15023907470906	Ancestral
-9.69593698365081	-2.03182715214814	Ancestral
-5.14355002946956	3.1241011220038	Ancestral
-7.67307600590683	-2.11569990211954	ABCD
-4.58380932762661	-7.19921569952396	ABCD
-1.95734769067274	-9.09090379130799	EF
2.09900558500275	0.605896276777862	Ancestral
-5.34192556055064	-2.43173705001602	Ancestral
-6.130294395863	-1.9017154283737	CD
0.358356196745843	1.60166313869492	CD
-11.5009161719879	-4.24103662046887	Ancestral
-7.60640552369975	-4.15922227792752	CD
-2.91187556099394	-2.68497053444098	Ancestral
12.7940841834149	7.57903077630691	Ancestral
-2.66706041982945	-1.48831276304714	Ancestral
-6.35615945742116	-10.6234692044845	ABCD
-9.44195808870662	-3.61031876885301	Ancestral
11.8651512630744	8.73275299309867	Ancestral
-5.69509322307497	-6.38519694110594	ABCD
12.7686099525684	12.4512283663999	Ancestral
-1.30752488442714	-10.2136912129958	EF
-8.9256645644653	-6.93859759558419	Ancestral
11.4060326566518	8.29090943347842	Ancestral
-5.7987878245905	-5.08791611576835	CD
-3.98617102248752	-2.24443265843601	ABCD
-0.899980793292615	2.48871871377644	Ancestral
-5.48289886887681	-7.93787826884327	Ancestral
-2.51925495394097	0.465320153088128	Ancestral
-3.04426251189976	-0.258588385946932	Ancestral
-1.57400015631569	-6.96709119807848	EF
-8.11836765754655	-4.43132990279831	ABCD
-1.99122799278081	-8.68954114341962	EF
12.296817383821	10.4931922373086	Ancestral
-9.07949231023741	-5.77837016261197	Ancestral
-6.60696743698499	-2.49874998569929	CD
1.22703796500956	-0.103316383804495	ABCD
-5.48554385692015	-6.76836734186541	ABCD
-3.33341270012327	-5.11494267276908	ABCD
-1.79198232077907	-1.72677912925159	ABCD
-4.42193902670642	-6.84157194260586	ABCD
11.9115247145201	10.9665855112409	Ancestral
-8.56533693741522	-6.7330404050816	ABCD
-2.44633274988808	-9.62785244841703	EF
-2.36617185378456	-10.5164414996025	EF
12.1875680220371	9.08694550162089	Ancestral
-10.5839569590224	-2.82616627078163	CD
-0.341553022586516	0.685128238969081	CD
-6.37993738420474	-5.5507283088177	CD
10.9913971401135	8.65823752607325	Ancestral
-10.3255177690522	-0.632450995209099	ABCD
-8.07696077233796	-4.79553274963993	ABCD
-2.59344210731739	-11.4874221542994	EF
-2.13337682991121	-8.96247887828915	EF
11.7675379284902	10.7481222167439	Ancestral
-1.65542700474042	-2.92350273424783	ABCD
10.1844483194881	6.15046800680293	Ancestral
-5.94565199317067	-3.42987109951053	ABCD
-5.03590031908378	-2.38085992660734	CD
-7.71097898762518	-4.14569939776814	CD
4.32100348303886	4.22219946127291	Ancestral
10.4357092874322	4.90106219673614	Ancestral
6.33766144245411	5.38388791447894	Ancestral
4.71647732422139	4.67246037311786	ABCD
6.02451028337333	5.26071349653107	CD
1.97263778404332	2.19989344216514	EF
1.98911859051266	2.23066869712824	EF
14.6664150523335	6.16245425221147	Ancestral
3.40925810683179	4.06695326036607	ABCD
14.7509128037284	6.00142601841589	CD
5.61348575763196	5.76923327743802	CD
-0.27445785386802	0.340916516074485	Ancestral
