# Supplementary material for: Reconstructing clonal tree for phylo-phenotypic characterization of cancer using single-cell transcriptomics
Source: Nat Commun. 2023 Feb 22;14:982. doi: 10.1038/s41467-023-36202-y (PMC9946941; doi:10.1038/s41467-023-36202-y)
Supplement: Supplementary file 7 — Source Data [file 41467_2023_36202_MOESM7_ESM.zip › SourceData/SupplementaryFigure2a.csv]

values	type	cells	rep
23.567701814495	CanopyCardelino	100	0
3.25710836933592	PhylExCardelino	100	0
3.9796343242381	PhylEx	100	0
23.5775322797113	CanopyCardelino	200	0
4.13048285759374	PhylExCardelino	200	0
5.06817375288713	PhylEx	200	0
23.7008667693747	CanopyCardelino	400	0
3.04992447962081	PhylExCardelino	400	0
3.34816816856552	PhylEx	400	0
17.7496503735018	CanopyCardelino	100	1
3.6514869803323	PhylExCardelino	100	1
3.53024489290667	PhylEx	100	1
17.2547426635017	CanopyCardelino	200	1
3.22729794103284	PhylExCardelino	200	1
9.16534125972201	PhylEx	200	1
16.5998414023881	CanopyCardelino	400	1
3.02651792994804	PhylExCardelino	400	1
3.59034072978857	PhylEx	400	1
20.9701743232517	CanopyCardelino	100	2
2.86387209975784	PhylExCardelino	100	2
3.98664029960054	PhylEx	100	2
20.2900765215158	CanopyCardelino	200	2
3.32659257439274	PhylExCardelino	200	2
3.77946769092813	PhylEx	200	2
19.6573226831774	CanopyCardelino	400	2
3.16380146232441	PhylExCardelino	400	2
3.62147229539506	PhylEx	400	2
23.7685383357355	CanopyCardelino	100	3
7.18706700469327	PhylExCardelino	100	3
7.35514530781365	PhylEx	100	3
24.1599926936108	CanopyCardelino	200	3
4.1666917580976	PhylExCardelino	200	3
7.17485264454613	PhylEx	200	3
23.5725447983549	CanopyCardelino	400	3
3.71695870832019	PhylExCardelino	400	3
6.66435743973067	PhylEx	400	3
22.2359108321866	CanopyCardelino	100	4
2.55375650504635	PhylExCardelino	100	4
2.67309058228863	PhylEx	100	4
21.9777432699658	CanopyCardelino	200	4
3.79655342447827	PhylExCardelino	200	4
8.74465659904192	PhylEx	200	4
20.8748086613049	CanopyCardelino	400	4
3.23028015836039	PhylExCardelino	400	4
3.25366178586271	PhylEx	400	4
20.0786380913178	CanopyCardelino	100	5
4.54171596029903	PhylExCardelino	100	5
6.01315022006285	PhylEx	100	5
20.7499076638511	CanopyCardelino	200	5
2.58835393547801	PhylExCardelino	200	5
3.19161845367237	PhylEx	200	5
21.7214327184401	CanopyCardelino	400	5
2.84827125079053	PhylExCardelino	400	5
3.54946310390869	PhylEx	400	5
22.8064586460545	CanopyCardelino	100	6
2.33420700487657	PhylExCardelino	100	6
2.82445216855221	PhylEx	100	6
22.252153287779	CanopyCardelino	200	6
4.47853973719386	PhylExCardelino	200	6
5.27563483805631	PhylEx	200	6
22.0389895026449	CanopyCardelino	400	6
4.13231177402794	PhylExCardelino	400	6
4.88261715131759	PhylEx	400	6
25.9389911859515	CanopyCardelino	100	7
2.27024438348645	PhylExCardelino	100	7
2.96854811360935	PhylEx	100	7
25.9326535781299	CanopyCardelino	200	7
2.71439309578706	PhylExCardelino	200	7
3.02670499862082	PhylEx	200	7
26.0344749249596	CanopyCardelino	400	7
4.00671384288721	PhylExCardelino	400	7
3.78537743958583	PhylEx	400	7
22.4857817761824	CanopyCardelino	100	8
10.8652366327556	PhylExCardelino	100	8
11.2666013750892	PhylEx	100	8
22.7535533151807	CanopyCardelino	200	8
3.22859875184677	PhylExCardelino	200	8
3.49033134325639	PhylEx	200	8
22.976618769251	CanopyCardelino	400	8
3.67487682834905	PhylExCardelino	400	8
3.8182175941879	PhylEx	400	8
24.0938790527146	CanopyCardelino	100	9
5.86200572860683	PhylExCardelino	100	9
6.44445114564136	PhylEx	100	9
25.1198851557662	CanopyCardelino	200	9
4.77964878564073	PhylExCardelino	200	9
4.89038999062471	PhylEx	200	9
25.3119557282241	CanopyCardelino	400	9
3.12531583571657	PhylExCardelino	400	9
3.22062267848435	PhylEx	400	9
24.6505480288165	CanopyCardelino	100	10
4.16644815881028	PhylExCardelino	100	10
4.81329084534794	PhylEx	100	10
24.174526165212	CanopyCardelino	200	10
3.77729022974305	PhylExCardelino	200	10
4.48322933939937	PhylEx	200	10
23.7551652965041	CanopyCardelino	400	10
5.50703972660516	PhylExCardelino	400	10
7.74320337618421	PhylEx	400	10
26.8482735675347	CanopyCardelino	100	11
5.46992632368155	PhylExCardelino	100	11
6.82728853998434	PhylEx	100	11
26.0243779292343	CanopyCardelino	200	11
4.51913031410785	PhylExCardelino	200	11
4.53471159390925	PhylEx	200	11
25.8709700515099	CanopyCardelino	400	11
3.22814468657712	PhylExCardelino	400	11
6.07797891084076	PhylEx	400	11
24.5237347468171	CanopyCardelino	100	12
13.3050339578188	PhylExCardelino	100	12
14.0960615740545	PhylEx	100	12
23.2365526666717	CanopyCardelino	200	12
2.82753756536924	PhylExCardelino	200	12
3.25282907391912	PhylEx	200	12
23.6300559688228	CanopyCardelino	400	12
3.23520862329953	PhylExCardelino	400	12
6.73007551556065	PhylEx	400	12
24.0840048564234	CanopyCardelino	100	13
8.53377366265429	PhylExCardelino	100	13
9.90156554524612	PhylEx	100	13
24.7829633678082	CanopyCardelino	200	13
4.35996929666042	PhylExCardelino	200	13
9.69434501417188	PhylEx	200	13
23.6880086197886	CanopyCardelino	400	13
3.23268925630083	PhylExCardelino	400	13
3.72579462623965	PhylEx	400	13
22.1523658641056	CanopyCardelino	100	14
5.92776413722175	PhylExCardelino	100	14
6.01405445196771	PhylEx	100	14
23.2150410896016	CanopyCardelino	200	14
3.85444272691828	PhylExCardelino	200	14
4.20089323817282	PhylEx	200	14
23.9937442946029	CanopyCardelino	400	14
3.05807514605985	PhylExCardelino	400	14
3.0938644783109	PhylEx	400	14
25.00045566737	CanopyCardelino	100	15
4.35681575608016	PhylExCardelino	100	15
4.62684685723595	PhylEx	100	15
23.7642824942496	CanopyCardelino	200	15
3.7957628471311	PhylExCardelino	200	15
7.57314343761676	PhylEx	200	15
24.3815958109332	CanopyCardelino	400	15
3.53111963439021	PhylExCardelino	400	15
3.54351059576612	PhylEx	400	15
23.8083407756911	CanopyCardelino	100	16
3.75776359271768	PhylExCardelino	100	16
5.86031091566612	PhylEx	100	16
23.7215440844209	CanopyCardelino	200	16
2.34222397147819	PhylExCardelino	200	16
2.0716021472744	PhylEx	200	16
23.6680111392497	CanopyCardelino	400	16
2.8115983386339	PhylExCardelino	400	16
3.15740898115865	PhylEx	400	16
20.4063825215212	CanopyCardelino	100	17
6.0081436058762	PhylExCardelino	100	17
7.19560670379509	PhylEx	100	17
22.1037766180971	CanopyCardelino	200	17
3.46037703201158	PhylExCardelino	200	17
4.01076455927084	PhylEx	200	17
22.2604989538683	CanopyCardelino	400	17
3.40065487088684	PhylExCardelino	400	17
3.57713418855712	PhylEx	400	17
19.9373965772658	CanopyCardelino	100	18
3.23242805981697	PhylExCardelino	100	18
3.35992823897533	PhylEx	100	18
19.0117331855913	CanopyCardelino	200	18
3.890694003456	PhylExCardelino	200	18
7.55744857131001	PhylEx	200	18
18.4121016613648	CanopyCardelino	400	18
3.35343259456621	PhylExCardelino	400	18
7.05087102379989	PhylEx	400	18
18.1969170711959	CanopyCardelino	100	19
5.76049886430082	PhylExCardelino	100	19
6.50900559074362	PhylEx	100	19
18.8334176101894	CanopyCardelino	200	19
2.89453161010559	PhylExCardelino	200	19
3.45060593827804	PhylEx	200	19
19.5417550970614	CanopyCardelino	400	19
2.91293456477549	PhylExCardelino	400	19
3.43169754884787	PhylEx	400	19
