# Supplementary material for: Reconstructing clonal tree for phylo-phenotypic characterization of cancer using single-cell transcriptomics
Source: Nat Commun. 2023 Feb 22;14:982. doi: 10.1038/s41467-023-36202-y (PMC9946941; doi:10.1038/s41467-023-36202-y)
Supplement: Supplementary file 7 — Source Data [file 41467_2023_36202_MOESM7_ESM.zip › SourceData/Table3.csv]

Vmeasure	AdjRandScore	AdjMutualInfo	AncReconErr	Method
0.3452676042218626	0.19168737940776587	0.2509387221012196	0.23646101963896052	PhylEx
0.3249138858839046	0.2082118574044052	0.25210551756015526	0.22634397936917278	PhylEx
0.3682567105636488	0.21408400602661956	0.26479319377480287	0.2241618726443166	PhylEx
0.2951696589198004	0.18575727088967442	0.2043054880247087	0.2404284864114263	PhylEx
0.37108071277461097	0.19501037384772454	0.2803468058146567	0.22812933941678237	PhylEx
0.3477050444868967	0.17285553750588403	0.2636135449340919	0.23884149970243998	PhylEx
0.3597867442724481	0.19345951018884408	0.2551923451947902	0.2404284864114263	PhylEx
0.4100780356753506	0.21194731724352503	0.3036876122568914	0.22912120610989883	PhylEx
0.26746092466300564	0.14573752347165392	0.17549934679108983	0.2630430470144813	PhylEx
0.3107233823224448	0.15471750792732783	0.23509678891308505	0.25609998016266616	PhylEx
0.37312503134408803	0.22830870825942914	0.2713118379650606	0.22832771275540567	PhylEx
0.39147697784993957	0.21611202791913348	0.2890694914453841	0.24320571315215236	PhylEx
0.35840949989703696	0.22231637000274568	0.2654479003719215	0.23090656615750843	PhylEx
0.32185851817096484	0.21407825830465288	0.22319855869614819	0.23606427296171395	PhylEx
0.3613381816190045	0.16616436385130803	0.26669550695873545	0.2443959531838921	PhylEx
0.4176798328883444	0.2165952751544951	0.3231260693830224	0.22733584606228924	PhylEx
0.3785033749257133	0.2351483498839739	0.2895663227768055	0.22475699266018648	PhylEx
0.41098738649780575	0.29310613858614165	0.30836244548445607	0.2027375520730014	PhylEx
0.3345834983913207	0.22231549244587662	0.2517068826057829	0.2192025391787344	PhylEx
0.4365435608333914	0.24087575725369326	0.33596257286311987	0.22436024598293988	PhylEx
0.2330267491769189	0.1678175698302856	0.1823486521784015	0.23963499305693314	TSSB
0.17750419480946825	0.10614669137259826	0.12068580955591075	0.2479666732791113	TSSB
0.13716753948031604	0.056114507355026724	0.06413609239012792	0.304701448125372	TSSB
0.26290119266860557	0.2200411165447617	0.22848329287308758	0.20710176552271375	TSSB
0.17091625529206084	0.15671862431531777	0.13245661344774415	0.23209680618924816	TSSB
0.15077375080380637	0.10912486051966384	0.09018903050214784	0.26859750049593334	TSSB
0.18207864238916932	0.11072429918577587	0.12814069889597166	0.2604641936123785	TSSB
0.1941430576919396	0.14720837068579115	0.1403797123081113	0.25709184685578257	TSSB
0.20755504871789013	0.15229580609933008	0.17162796253746876	0.22693909938504264	TSSB
0.2783962806736859	0.25187088229613436	0.24430484209744352	0.2007538186867685	TSSB
0.2587959670399405	0.22400506967751085	0.20982058251677566	0.20511803213648086	TSSB
0.21503259772544153	0.1689329575610458	0.1791509040878265	0.22297163261257688	TSSB
0.2607291068042463	0.20274493460018236	0.21188145534658542	0.220987899226344	TSSB
0.12417400462512757	0.10814338044461581	0.08383262063979725	0.2543146201150565	TSSB
0.2255992823483978	0.18185053908555665	0.18992964377375476	0.21821067248561793	TSSB
0.14955086990582564	0.08376118128949636	0.09396274386798013	0.26502678040071415	TSSB
0.20755504871789013	0.15229580609933008	0.17162796253746876	0.22693909938504264	TSSB
0.2255992823483978	0.18185053908555665	0.18992964377375476	0.21821067248561793	TSSB
0.2236626854855197	0.18572120098799758	0.17217864659158993	0.22931957944852213	TSSB
0.17803434509725058	0.12203750031624805	0.12405910577971213	0.2547113667923031	TSSB
