# Supplementary material for: Reconstructing clonal tree for phylo-phenotypic characterization of cancer using single-cell transcriptomics
Source: Nat Commun. 2023 Feb 22;14:982. doi: 10.1038/s41467-023-36202-y (PMC9946941; doi:10.1038/s41467-023-36202-y)
Supplement: Supplementary file 7 — Source Data [file 41467_2023_36202_MOESM7_ESM.zip › SourceData/SupplementaryTable3.csv]

Vmeasure	AdjRandScore	AdjMutualInfo	AncReconErr	lambda0 max	lambda max	gamma max
0.8426742918519037	0.8434946970492492	0.8040657841521275	0.06049149338374291	5	1.0	0.2
0.8951261719816385	0.9058025462203549	0.8739324136895865	0.03213610586011342	5	1.0	0.2
0.8732950479676412	0.8897646181701991	0.8446145167413488	0.036389413988657845	5	1.0	0.2
0.8117649423823375	0.815068493150685	0.7598354030287525	0.0661625708884688	5	1.0	0.2
0.8896823509060494	0.9056687756334849	0.8648898262025345	0.0330812854442344	5	1.0	0.2
0.8683262989173444	0.8896070651478305	0.8355498366875888	0.036389413988657845	5	1.0	0.2
0.8683262989173444	0.8896070651478305	0.8355498366875888	0.036389413988657845	5	1.0	0.2
0.8426742918519037	0.8434946970492492	0.8040657841521275	0.06049149338374291	5	1.0	0.2
0.8683262989173444	0.8896070651478305	0.8355498366875888	0.03544423440453686	5	1.0	0.2
0.8951261719816385	0.9058025462203549	0.8739324136895865	0.03213610586011342	5	1.0	0.2
0.8732950479676412	0.8897646181701991	0.8446145167413488	0.03544423440453686	5	1.0	0.2
0.8683262989173444	0.8896070651478305	0.8355498366875888	0.036389413988657845	5	1.0	0.2
0.8582935617936611	0.8779572716455669	0.8223655155174338	0.03780718336483932	5	1.0	0.2
0.8683262989173444	0.8896070651478305	0.8355498366875888	0.036389413988657845	5	1.0	0.2
0.8683262989173444	0.8896070651478305	0.8355498366875888	0.036389413988657845	5	1.0	0.2
0.8683262989173444	0.8896070651478305	0.8355498366875888	0.036389413988657845	5	1.0	0.2
0.8732950479676412	0.8897646181701991	0.8446145167413488	0.03544423440453686	5	1.0	0.2
0.8683262989173444	0.8896070651478305	0.8355498366875888	0.036389413988657845	5	1.0	0.2
0.8683262989173444	0.8896070651478305	0.8355498366875888	0.03544423440453686	5	1.0	0.2
0.8896823509060494	0.9056687756334849	0.8648898262025345	0.03213610586011342	5	1.0	0.2
0.8896823509060494	0.9056687756334849	0.8648898262025345	0.0330812854442344	5	1.0	1.0
0.8683262989173444	0.8896070651478305	0.8355498366875888	0.036389413988657845	5	1.0	1.0
0.8683262989173444	0.8896070651478305	0.8355498366875888	0.036389413988657845	5	1.0	1.0
0.8426742918519037	0.8434946970492492	0.8040657841521275	0.06049149338374291	5	1.0	1.0
0.8896823509060494	0.9056687756334849	0.8648898262025345	0.0330812854442344	5	1.0	1.0
0.8683262989173444	0.8896070651478305	0.8355498366875888	0.036389413988657845	5	1.0	1.0
0.8683262989173444	0.8896070651478305	0.8355498366875888	0.036389413988657845	5	1.0	1.0
0.8426742918519037	0.8434946970492492	0.8040657841521275	0.06049149338374291	5	1.0	1.0
0.8683262989173444	0.8896070651478305	0.8355498366875888	0.03544423440453686	5	1.0	1.0
0.8951261719816385	0.9058025462203549	0.8739324136895865	0.03213610586011342	5	1.0	1.0
0.8732950479676412	0.8897646181701991	0.8446145167413488	0.03544423440453686	5	1.0	1.0
0.8683262989173444	0.8896070651478305	0.8355498366875888	0.036389413988657845	5	1.0	1.0
0.8582935617936611	0.8779572716455669	0.8223655155174338	0.03780718336483932	5	1.0	1.0
0.8683262989173444	0.8896070651478305	0.8355498366875888	0.036389413988657845	5	1.0	1.0
0.8683262989173444	0.8896070651478305	0.8355498366875888	0.036389413988657845	5	1.0	1.0
0.8683262989173444	0.8896070651478305	0.8355498366875888	0.036389413988657845	5	1.0	1.0
0.8732950479676412	0.8897646181701991	0.8446145167413488	0.03544423440453686	5	1.0	1.0
0.8683262989173444	0.8896070651478305	0.8355498366875888	0.036389413988657845	5	1.0	1.0
0.8683262989173444	0.8896070651478305	0.8355498366875888	0.03544423440453686	5	1.0	1.0
0.8896823509060494	0.9056687756334849	0.8648898262025345	0.03213610586011342	5	1.0	1.0
0.9021825416484466	0.9077970559538455	0.8782857977103289	0.03260869565217391	10	1.0	1.0
0.8732950479676412	0.8897646181701991	0.8446145167413488	0.03544423440453686	10	1.0	1.0
0.8490080567274132	0.8756490023600085	0.8078028360805881	0.03827977315689981	10	1.0	1.0
0.8535609932408061	0.8758274953403175	0.8168935230948652	0.03827977315689981	10	1.0	1.0
0.8490080567274132	0.8756490023600085	0.8078028360805881	0.039224952741020794	10	1.0	1.0
0.8556349682609166	0.8874796158724406	0.8224947223896195	0.036862003780718335	10	1.0	1.0
0.8511904434477455	0.8726721248886438	0.8148363617899125	0.04111531190926276	10	1.0	1.0
0.8732950479676415	0.8897646181701991	0.844614516741349	0.03544423440453686	10	1.0	1.0
0.8896823509060494	0.9056687756334849	0.8648898262025345	0.03213610586011342	10	1.0	1.0
0.8370862525183408	0.8621274950046194	0.7962120886886761	0.04111531190926276	10	1.0	1.0
0.8683262989173444	0.8896070651478305	0.8355498366875888	0.03544423440453686	10	1.0	1.0
0.8683262989173444	0.8896070651478305	0.8355498366875888	0.036389413988657845	10	1.0	1.0
0.8145218288193581	0.8276726908688551	0.7723490783673279	0.05434782608695652	10	1.0	1.0
0.8683262989173444	0.8896070651478305	0.8355498366875888	0.036389413988657845	10	1.0	1.0
0.8905068624690647	0.8940227825419174	0.8632516273143445	0.03733459357277883	10	1.0	1.0
0.8405670196791135	0.8661897476782521	0.7963484475382872	0.04017013232514178	10	1.0	1.0
0.8683262989173444	0.8896070651478305	0.8355498366875888	0.03544423440453686	10	1.0	1.0
0.9021825416484466	0.9077970559538455	0.8782857977103289	0.03260869565217391	10	1.0	1.0
0.8449359240903688	0.8663826491092177	0.8053887149161992	0.04017013232514178	10	1.0	1.0
0.8683262989173444	0.8896070651478305	0.8355498366875886	0.036389413988657845	10	1.0	1.0
0.7355453226841172	0.7246513623685904	0.6871163110135092	0.06994328922495274	1	0.2	0.5
0.8896823509060495	0.9056687756334849	0.8648898262025345	0.03260869565217391	1	0.2	0.5
0.8896823509060495	0.9056687756334849	0.8648898262025345	0.03260869565217391	1	0.2	0.5
0.7492055557647597	0.6217298679164891	0.6909281350106549	0.13090737240075614	1	0.2	0.5
0.8683262989173444	0.8896070651478305	0.8355498366875888	0.036862003780718335	1	0.2	0.5
0.8951261719816385	0.9058025462203549	0.8739324136895865	0.03213610586011342	1	0.2	0.5
0.8683262989173444	0.8896070651478305	0.8355498366875888	0.036862003780718335	1	0.2	0.5
0.8896823509060494	0.9056687756334849	0.8648898262025345	0.03260869565217391	1	0.2	0.5
0.8951261719816385	0.9058025462203549	0.8739324136895865	0.03213610586011342	1	0.2	0.5
0.8896823509060495	0.9056687756334849	0.8648898262025345	0.03213610586011342	1	0.2	0.5
0.9124551546127183	0.9100562744412297	0.8927805353676949	0.0330812854442344	1	0.2	0.5
0.7431751355927904	0.620010976325202	0.6844295375384166	0.12948960302457466	1	0.2	0.5
0.8896823509060494	0.9056687756334849	0.8648898262025345	0.03260869565217391	1	0.2	0.5
0.8896823509060494	0.9056687756334849	0.8648898262025345	0.03260869565217391	1	0.2	0.5
0.8683262989173444	0.8896070651478305	0.8355498366875888	0.036389413988657845	1	0.2	0.5
0.8951261719816385	0.9058025462203549	0.8739324136895865	0.03213610586011342	1	0.2	0.5
0.8951261719816385	0.9058025462203549	0.8739324136895865	0.03213610586011342	1	0.2	0.5
0.8951261719816385	0.9058025462203549	0.8739324136895865	0.03213610586011342	1	0.2	0.5
0.7431751355927904	0.620010976325202	0.6844295375384166	0.13090737240075614	1	0.2	0.5
0.8732950479676412	0.8897646181701991	0.8446145167413488	0.03544423440453686	1	0.2	0.5
