# Supplementary material for: Reconstructing clonal tree for phylo-phenotypic characterization of cancer using single-cell transcriptomics
Source: Nat Commun. 2023 Feb 22;14:982. doi: 10.1038/s41467-023-36202-y (PMC9946941; doi:10.1038/s41467-023-36202-y)
Supplement: Supplementary file 7 — Source Data [file 41467_2023_36202_MOESM7_ESM.zip › SourceData/SupplementaryFigure3a.csv]

ID	Cell	a	d	SampleName	b	Node
s4	c6	0	5	5C-A1Aligned	5	clone6
s6	c6	0	27	5C-A1Aligned	27	clone6
s7	c6	13	34	5C-A1Aligned	21	clone6
s64	c6	0	34	5C-A1Aligned	34	clone6
s12	c7	1	3	5C-A5Aligned	2	clone4
s48	c7	0	5	5C-A5Aligned	5	clone4
s0	c13	0	3	5C-B18Aligned	3	clone7
s6	c13	0	10	5C-B18Aligned	10	clone7
s7	c13	34	41	5C-B18Aligned	7	clone7
s12	c13	2	4	5C-B18Aligned	2	clone7
s24	c13	24	76	5C-B18Aligned	52	clone7
s39	c13	0	1	5C-B18Aligned	1	clone7
s56	c13	0	14	5C-B18Aligned	14	clone7
s0	c14	0	22	5C-B1Aligned	22	clone9
s7	c14	50	133	5C-B1Aligned	83	clone9
s9	c14	0	7	5C-B1Aligned	7	clone9
s45	c14	0	3	5C-B1Aligned	3	clone9
s3	c17	3	7	5C-B4Aligned	4	clone6
s6	c17	44	46	5C-B4Aligned	2	clone6
s36	c17	0	2	5C-B4Aligned	2	clone6
s3	c18	1	4	5C-B6Aligned	3	clone4
s7	c18	81	104	5C-B6Aligned	23	clone4
s7	c24	0	9	5C-C2Aligned	9	clone3
s7	c25	18	19	5C-C8Aligned	1	clone6
s18	c25	0	2	5C-C8Aligned	2	clone6
s20	c25	0	1	5C-C8Aligned	1	clone6
s3	c27	0	2	5C-D10Aligned	2	clone2
s6	c27	4	5	5C-D10Aligned	1	clone2
s12	c27	0	3	5C-D10Aligned	3	clone2
s0	c28	6	8	5C-D11Aligned	2	clone3
s6	c28	19	20	5C-D11Aligned	1	clone3
s7	c28	8	24	5C-D11Aligned	16	clone3
s27	c28	1	4	5C-D11Aligned	3	clone3
s2	c31	0	1	5C-D16Aligned	1	clone4
s7	c31	1	5	5C-D16Aligned	4	clone4
s18	c31	0	2	5C-D16Aligned	2	clone4
s18	c32	0	2	5C-D17Aligned	2	clone8
s24	c32	6	11	5C-D17Aligned	5	clone8
s53	c32	0	5	5C-D17Aligned	5	clone8
s7	c35	21	29	5C-D4Aligned	8	clone6
s12	c35	0	4	5C-D4Aligned	4	clone6
s16	c35	0	3	5C-D4Aligned	3	clone6
s7	c36	3	10	5C-D5Aligned	7	clone6
s59	c36	0	3	5C-D5Aligned	3	clone6
s7	c37	23	46	5C-D8Aligned	23	clone10
s21	c37	0	1	5C-D8Aligned	1	clone10
s63	c37	0	26	5C-D8Aligned	26	clone10
s24	c38	0	2	5C-E11Aligned	2	clone6
s3	c39	0	6	5C-E12Aligned	6	clone1
s12	c39	0	1	5C-E12Aligned	1	clone1
s7	c44	22	25	5C-E22Aligned	3	clone10
s23	c44	0	4	5C-E22Aligned	4	clone10
s24	c44	0	39	5C-E22Aligned	39	clone10
s39	c44	0	25	5C-E22Aligned	25	clone10
s66	c44	0	8	5C-E22Aligned	8	clone10
s7	c45	14	23	5C-E23Aligned	9	clone3
s43	c45	0	3	5C-E23Aligned	3	clone3
s7	c48	4	6	5C-E5Aligned	2	clone4
s8	c48	0	8	5C-E5Aligned	8	clone4
s6	c49	1	17	5C-E6Aligned	16	clone6
s7	c49	2	4	5C-E6Aligned	2	clone6
s8	c49	0	8	5C-E6Aligned	8	clone6
s33	c49	0	4	5C-E6Aligned	4	clone6
s39	c49	0	1	5C-E6Aligned	1	clone6
s0	c53	0	10	5C-F10Aligned	10	clone10
s12	c53	0	8	5C-F10Aligned	8	clone10
s16	c53	0	10	5C-F10Aligned	10	clone10
s57	c53	0	70	5C-F10Aligned	70	clone10
s7	c54	26	70	5C-F12Aligned	44	clone6
s12	c54	0	5	5C-F12Aligned	5	clone6
s41	c54	0	2	5C-F12Aligned	2	clone6
s7	c57	14	18	5C-F18Aligned	4	clone9
s10	c57	0	2	5C-F18Aligned	2	clone9
s12	c57	2	7	5C-F18Aligned	5	clone9
s18	c57	0	1	5C-F18Aligned	1	clone9
s24	c57	14	54	5C-F18Aligned	40	clone9
s53	c57	0	1	5C-F18Aligned	1	clone9
s66	c57	0	5	5C-F18Aligned	5	clone9
s7	c62	0	51	5C-F3Aligned	51	clone6
s27	c62	1	2	5C-F3Aligned	1	clone6
s6	c64	0	5	5C-F7Aligned	5	clone6
s8	c64	0	18	5C-F7Aligned	18	clone6
s9	c64	0	3	5C-F7Aligned	3	clone6
s16	c64	0	3	5C-F7Aligned	3	clone6
s60	c64	0	11	5C-F7Aligned	11	clone6
s7	c65	5	41	5C-F8Aligned	36	clone6
s12	c65	0	7	5C-F8Aligned	7	clone6
s19	c65	0	21	5C-F8Aligned	21	clone6
s27	c65	0	8	5C-F8Aligned	8	clone6
s63	c65	0	38	5C-F8Aligned	38	clone6
s6	c73	0	23	5C-G5Aligned	23	clone5
s12	c73	4	9	5C-G5Aligned	5	clone5
s6	c75	0	5	5C-H10Aligned	5	clone8
s7	c75	29	39	5C-H10Aligned	10	clone8
s27	c75	3	8	5C-H10Aligned	5	clone8
s42	c75	0	2	5C-H10Aligned	2	clone8
s7	c76	9	12	5C-H12Aligned	3	clone4
s32	c76	3	4	5C-H12Aligned	1	clone4
s6	c77	0	10	5C-H14Aligned	10	clone6
s37	c77	0	3	5C-H14Aligned	3	clone6
s6	c79	0	3	5C-H23Aligned	3	clone5
s59	c79	0	1	5C-H23Aligned	1	clone5
s7	c81	21	35	5C-H4Aligned	14	clone6
s45	c81	0	2	5C-H4Aligned	2	clone6
s6	c82	0	2	5C-H5Aligned	2	clone6
s7	c82	3	6	5C-H5Aligned	3	clone6
s6	c84	20	55	5C-H8Aligned	35	clone5
s12	c84	5	13	5C-H8Aligned	8	clone5
s27	c84	1	2	5C-H8Aligned	1	clone5
s35	c84	0	15	5C-H8Aligned	15	clone5
s45	c84	0	3	5C-H8Aligned	3	clone5
s0	c90	0	7	5C-I1Aligned	7	clone6
s6	c91	0	4	5C-I21Aligned	4	clone7
s7	c91	30	33	5C-I21Aligned	3	clone7
s21	c91	0	2	5C-I21Aligned	2	clone7
s24	c91	4	13	5C-I21Aligned	9	clone7
s39	c91	0	3	5C-I21Aligned	3	clone7
s56	c91	0	7	5C-I21Aligned	7	clone7
s66	c91	0	7	5C-I21Aligned	7	clone7
s7	c92	9	11	5C-I22Aligned	2	clone3
s13	c92	0	2	5C-I22Aligned	2	clone3
s24	c92	7	17	5C-I22Aligned	10	clone3
s0	c93	0	4	5C-I24Aligned	4	clone7
s24	c93	5	19	5C-I24Aligned	14	clone7
s66	c93	0	41	5C-I24Aligned	41	clone7
s6	c97	7	26	5C-I5Aligned	19	clone6
s37	c97	0	6	5C-I5Aligned	6	clone6
s7	c99	22	37	5C-I7Aligned	15	clone4
s12	c99	0	2	5C-I7Aligned	2	clone4
s27	c99	0	1	5C-I7Aligned	1	clone4
s12	c100	0	1	5C-I9Aligned	1	clone2
s7	c103	2	5	5C-J23Aligned	3	clone5
s8	c103	0	3	5C-J23Aligned	3	clone5
s24	c103	0	16	5C-J23Aligned	16	clone5
s66	c103	0	3	5C-J23Aligned	3	clone5
s0	c104	0	1	5C-J2Aligned	1	clone6
s6	c104	11	29	5C-J2Aligned	18	clone6
s7	c104	12	13	5C-J2Aligned	1	clone6
s59	c104	0	1	5C-J2Aligned	1	clone6
s0	c105	0	1	5C-J4Aligned	1	clone6
s6	c105	10	19	5C-J4Aligned	9	clone6
s7	c105	9	11	5C-J4Aligned	2	clone6
s12	c105	0	3	5C-J4Aligned	3	clone6
s20	c105	0	4	5C-J4Aligned	4	clone6
s23	c105	0	2	5C-J4Aligned	2	clone6
s35	c105	0	1	5C-J4Aligned	1	clone6
s0	c106	0	14	5C-J6Aligned	14	clone6
s7	c106	13	16	5C-J6Aligned	3	clone6
s12	c106	1	2	5C-J6Aligned	1	clone6
s39	c106	0	2	5C-J6Aligned	2	clone6
s40	c106	0	1	5C-J6Aligned	1	clone6
s48	c106	0	3	5C-J6Aligned	3	clone6
s3	c107	0	2	5C-J7Aligned	2	clone6
s7	c107	6	26	5C-J7Aligned	20	clone6
s24	c107	29	30	5C-J7Aligned	1	clone6
s33	c107	0	10	5C-J7Aligned	10	clone6
s60	c107	0	1	5C-J7Aligned	1	clone6
s2	c109	0	1	5C-J9Aligned	1	clone4
s7	c109	8	15	5C-J9Aligned	7	clone4
s12	c109	0	1	5C-J9Aligned	1	clone4
s45	c109	0	1	5C-J9Aligned	1	clone4
s7	c111	16	27	5C-K11Aligned	11	clone6
s20	c111	0	1	5C-K11Aligned	1	clone6
s37	c111	0	1	5C-K11Aligned	1	clone6
s24	c118	31	57	5C-K21Aligned	26	clone8
s53	c118	14	34	5C-K21Aligned	20	clone8
s66	c118	0	41	5C-K21Aligned	41	clone8
s7	c119	18	23	5C-K23Aligned	5	clone8
s53	c119	0	3	5C-K23Aligned	3	clone8
s66	c119	0	10	5C-K23Aligned	10	clone8
s7	c120	5	9	5C-K4Aligned	4	clone6
s45	c120	0	1	5C-K4Aligned	1	clone6
s0	c122	0	6	5C-K6Aligned	6	clone10
s2	c122	0	1	5C-K6Aligned	1	clone10
s3	c122	1	2	5C-K6Aligned	1	clone10
s7	c122	1	2	5C-K6Aligned	1	clone10
s57	c122	0	16	5C-K6Aligned	16	clone10
s64	c122	0	1	5C-K6Aligned	1	clone10
s8	c123	0	25	5C-K9Aligned	25	clone6
s20	c123	0	1	5C-K9Aligned	1	clone6
s2	c124	0	1	5C-L10Aligned	1	clone10
s6	c124	1	14	5C-L10Aligned	13	clone10
s12	c124	0	5	5C-L10Aligned	5	clone10
s7	c125	12	13	5C-L11Aligned	1	clone2
s12	c125	0	1	5C-L11Aligned	1	clone2
s27	c125	0	1	5C-L11Aligned	1	clone2
s0	c131	8	35	5C-L1Aligned	27	clone6
s6	c131	10	11	5C-L1Aligned	1	clone6
s7	c131	4	15	5C-L1Aligned	11	clone6
s12	c131	0	3	5C-L1Aligned	3	clone6
s45	c131	0	1	5C-L1Aligned	1	clone6
s6	c132	0	9	5C-L21Aligned	9	clone8
s22	c132	0	1	5C-L21Aligned	1	clone8
s24	c132	0	17	5C-L21Aligned	17	clone8
s39	c132	0	6	5C-L21Aligned	6	clone8
s53	c132	0	9	5C-L21Aligned	9	clone8
s66	c132	0	2	5C-L21Aligned	2	clone8
s6	c133	9	16	5C-L3Aligned	7	clone6
s23	c133	0	1	5C-L3Aligned	1	clone6
s0	c134	0	6	5C-L4Aligned	6	clone7
s4	c134	0	3	5C-L4Aligned	3	clone7
s6	c134	16	21	5C-L4Aligned	5	clone7
s7	c134	19	54	5C-L4Aligned	35	clone7
s12	c134	1	7	5C-L4Aligned	6	clone7
s36	c134	0	3	5C-L4Aligned	3	clone7
s12	c139	0	2	5C-M10Aligned	2	clone4
s23	c139	0	46	5C-M10Aligned	46	clone4
s6	c142	0	1	5C-M16Aligned	1	clone5
s7	c142	14	20	5C-M16Aligned	6	clone5
s12	c142	0	4	5C-M16Aligned	4	clone5
s24	c144	22	60	5C-M19Aligned	38	clone7
s39	c144	0	3	5C-M19Aligned	3	clone7
s56	c144	0	2	5C-M19Aligned	2	clone7
s66	c144	0	23	5C-M19Aligned	23	clone7
s0	c148	0	18	5C-M3Aligned	18	clone6
s7	c148	115	167	5C-M3Aligned	52	clone6
s60	c148	0	1	5C-M3Aligned	1	clone6
s64	c148	0	1	5C-M3Aligned	1	clone6
s6	c149	0	1	5C-M4Aligned	1	clone3
s7	c149	2	4	5C-M4Aligned	2	clone3
s12	c149	4	6	5C-M4Aligned	2	clone3
s45	c149	0	1	5C-M4Aligned	1	clone3
s61	c151	0	9	5C-M6Aligned	9	clone6
s12	c156	0	1	5C-N14Aligned	1	clone6
s12	c159	0	1	5C-N2Aligned	1	clone2
s20	c159	0	2	5C-N2Aligned	2	clone2
s6	c162	6	10	5C-O11Aligned	4	clone6
s12	c162	0	1	5C-O11Aligned	1	clone6
s3	c164	0	3	5C-O16Aligned	3	clone6
s3	c168	0	1	5C-O3Aligned	1	clone6
s7	c168	0	4	5C-O3Aligned	4	clone6
s35	c168	0	4	5C-O3Aligned	4	clone6
s41	c168	0	11	5C-O3Aligned	11	clone6
s6	c171	0	10	5C-O7Aligned	10	clone6
s8	c171	0	1	5C-O7Aligned	1	clone6
s40	c171	0	1	5C-O7Aligned	1	clone6
s2	c173	0	2	5C-O9Aligned	2	clone9
s6	c173	0	2	5C-O9Aligned	2	clone9
s7	c173	1	8	5C-O9Aligned	7	clone9
s16	c173	0	2	5C-O9Aligned	2	clone9
s6	c177	0	1	5C-P19Aligned	1	clone5
s7	c177	0	2	5C-P19Aligned	2	clone5
s24	c177	2	10	5C-P19Aligned	8	clone5
s53	c177	0	1	5C-P19Aligned	1	clone5
s66	c177	0	3	5C-P19Aligned	3	clone5
s16	c180	0	3	5C-P6Aligned	3	clone6
s6	c184	0	7	6F-A12Aligned	7	clone2
s12	c184	0	7	6F-A12Aligned	7	clone2
s19	c185	0	6	6F-A14Aligned	6	clone6
s0	c186	0	16	6F-A16Aligned	16	clone3
s6	c186	88	89	6F-A16Aligned	1	clone3
s7	c186	3	28	6F-A16Aligned	25	clone3
s12	c186	0	2	6F-A16Aligned	2	clone3
s20	c186	0	2	6F-A16Aligned	2	clone3
s3	c188	0	1	6F-A1Aligned	1	clone6
s32	c188	0	1	6F-A1Aligned	1	clone6
s37	c188	0	3	6F-A1Aligned	3	clone6
s37	c190	0	9	6F-A2Aligned	9	clone6
s6	c191	1	24	6F-A5Aligned	23	clone6
s60	c191	0	10	6F-A5Aligned	10	clone6
s0	c192	0	12	6F-A6Aligned	12	clone7
s7	c192	25	33	6F-A6Aligned	8	clone7
s0	c197	0	2	6F-B11Aligned	2	clone5
s6	c197	0	10	6F-B11Aligned	10	clone5
s7	c197	6	13	6F-B11Aligned	7	clone5
s17	c197	0	1	6F-B11Aligned	1	clone5
s6	c202	4	6	6F-B21Aligned	2	clone2
s24	c202	5	16	6F-B21Aligned	11	clone2
s35	c202	0	2	6F-B21Aligned	2	clone2
s12	c205	0	10	6F-B9Aligned	10	clone6
s39	c205	0	13	6F-B9Aligned	13	clone6
s7	c208	19	25	6F-C15Aligned	6	clone4
s60	c208	0	4	6F-C15Aligned	4	clone4
s12	c209	0	6	6F-C1Aligned	6	clone8
s41	c209	0	38	6F-C1Aligned	38	clone8
s55	c209	0	1	6F-C1Aligned	1	clone8
s6	c213	1	25	6F-C6Aligned	24	clone6
s7	c213	3	13	6F-C6Aligned	10	clone6
s57	c213	0	7	6F-C6Aligned	7	clone6
s39	c214	0	1	6F-C7Aligned	1	clone2
s7	c215	0	15	6F-C9Aligned	15	clone3
s12	c215	0	10	6F-C9Aligned	10	clone3
s27	c215	0	1	6F-C9Aligned	1	clone3
s45	c215	0	1	6F-C9Aligned	1	clone3
s6	c217	0	3	6F-D11Aligned	3	clone5
s7	c217	5	9	6F-D11Aligned	4	clone5
s12	c217	0	1	6F-D11Aligned	1	clone5
s6	c220	13	36	6F-D15Aligned	23	clone5
s7	c220	17	27	6F-D15Aligned	10	clone5
s12	c220	0	1	6F-D15Aligned	1	clone5
s24	c220	44	45	6F-D15Aligned	1	clone5
s3	c221	0	1	6F-D16Aligned	1	clone6
s12	c221	0	5	6F-D16Aligned	5	clone6
s7	c228	39	76	6F-D3Aligned	37	clone6
s12	c228	0	1	6F-D3Aligned	1	clone6
s13	c228	0	7	6F-D3Aligned	7	clone6
s7	c237	25	33	6F-E1Aligned	8	clone6
s64	c237	0	3	6F-E1Aligned	3	clone6
s66	c239	0	5	6F-E21Aligned	5	clone3
s6	c241	0	26	6F-E4Aligned	26	clone6
s7	c241	71	82	6F-E4Aligned	11	clone6
s12	c241	1	4	6F-E4Aligned	3	clone6
s3	c242	0	2	6F-E6Aligned	2	clone5
s6	c242	1	9	6F-E6Aligned	8	clone5
s7	c245	1	2	6F-F2Aligned	1	clone1
s6	c246	10	14	6F-F3Aligned	4	clone6
s7	c246	7	14	6F-F3Aligned	7	clone6
s12	c246	0	1	6F-F3Aligned	1	clone6
s12	c250	0	4	6F-G1Aligned	4	clone2
s17	c250	0	14	6F-G1Aligned	14	clone2
s64	c250	0	3	6F-G1Aligned	3	clone2
s7	c254	16	30	6F-G8Aligned	14	clone6
s23	c254	0	2	6F-G8Aligned	2	clone6
s3	c255	0	1	6F-G9Aligned	1	clone4
s7	c255	7	22	6F-G9Aligned	15	clone4
s32	c255	34	42	6F-G9Aligned	8	clone4
s7	c258	3	15	6F-H13Aligned	12	clone4
s12	c258	0	3	6F-H13Aligned	3	clone4
s32	c258	0	5	6F-H13Aligned	5	clone4
s40	c258	0	1	6F-H13Aligned	1	clone4
s57	c258	0	3	6F-H13Aligned	3	clone4
s60	c258	0	1	6F-H13Aligned	1	clone4
s3	c260	1	6	6F-H15Aligned	5	clone3
s7	c260	23	32	6F-H15Aligned	9	clone3
s48	c260	0	1	6F-H15Aligned	1	clone3
s7	c263	32	42	6F-H21Aligned	10	clone6
s12	c263	0	5	6F-H21Aligned	5	clone6
s24	c263	0	109	6F-H21Aligned	109	clone6
s53	c263	10	12	6F-H21Aligned	2	clone6
s66	c263	0	25	6F-H21Aligned	25	clone6
s6	c265	17	24	6F-H2Aligned	7	clone6
s2	c266	0	19	6F-H3Aligned	19	clone6
s4	c269	0	39	6F-H7Aligned	39	clone6
s12	c269	0	16	6F-H7Aligned	16	clone6
s8	c270	53	55	6F-H8Aligned	2	clone6
s12	c270	0	1	6F-H8Aligned	1	clone6
s6	c271	36	46	6F-H9Aligned	10	clone5
s7	c271	3	8	6F-H9Aligned	5	clone5
s12	c271	0	4	6F-H9Aligned	4	clone5
s39	c271	0	7	6F-H9Aligned	7	clone5
s2	c272	1	2	6F-I10Aligned	1	clone4
s7	c272	21	41	6F-I10Aligned	20	clone4
s12	c272	0	1	6F-I10Aligned	1	clone4
s2	c274	5	30	6F-I12Aligned	25	clone5
s6	c274	145	184	6F-I12Aligned	39	clone5
s7	c274	52	65	6F-I12Aligned	13	clone5
s12	c274	6	11	6F-I12Aligned	5	clone5
s2	c278	7	8	6F-I2Aligned	1	clone6
s20	c278	6	8	6F-I2Aligned	2	clone6
s6	c279	0	1	6F-I3Aligned	1	clone2
s7	c285	14	19	6F-J15Aligned	5	clone3
s7	c294	21	46	6F-K10Aligned	25	clone4
s39	c294	0	1	6F-K10Aligned	1	clone4
s48	c294	0	2	6F-K10Aligned	2	clone4
s6	c298	0	5	6F-K17Aligned	5	clone3
s7	c298	20	29	6F-K17Aligned	9	clone3
s24	c298	0	45	6F-K17Aligned	45	clone3
s40	c298	0	13	6F-K17Aligned	13	clone3
s6	c300	0	13	6F-K2Aligned	13	clone5
s8	c300	0	7	6F-K2Aligned	7	clone5
s12	c300	0	3	6F-K2Aligned	3	clone5
s0	c301	0	5	6F-K3Aligned	5	clone6
s12	c304	2	3	6F-K8Aligned	1	clone8
s17	c304	0	4	6F-K8Aligned	4	clone8
s20	c304	6	7	6F-K8Aligned	1	clone8
s33	c304	0	2	6F-K8Aligned	2	clone8
s41	c304	0	20	6F-K8Aligned	20	clone8
s7	c305	11	24	6F-K9Aligned	13	clone4
s32	c305	0	3	6F-K9Aligned	3	clone4
s7	c308	28	29	6F-L12Aligned	1	clone1
s45	c308	0	1	6F-L12Aligned	1	clone1
s6	c311	8	30	6F-L15Aligned	22	clone5
s7	c311	14	32	6F-L15Aligned	18	clone5
s40	c311	0	1	6F-L15Aligned	1	clone5
s6	c313	0	13	6F-L21Aligned	13	clone5
s22	c313	3	9	6F-L21Aligned	6	clone5
s24	c313	0	2	6F-L21Aligned	2	clone5
s6	c314	21	29	6F-L2Aligned	8	clone7
s7	c314	37	48	6F-L2Aligned	11	clone7
s39	c314	0	2	6F-L2Aligned	2	clone7
s48	c314	1	10	6F-L2Aligned	9	clone7
s3	c316	0	1	6F-L4Aligned	1	clone4
s12	c316	0	6	6F-L4Aligned	6	clone4
s13	c316	0	1	6F-L4Aligned	1	clone4
s51	c316	0	5	6F-L4Aligned	5	clone4
s55	c316	2	3	6F-L4Aligned	1	clone4
s12	c318	0	4	6F-L8Aligned	4	clone4
s35	c318	0	11	6F-L8Aligned	11	clone4
s51	c318	0	2	6F-L8Aligned	2	clone4
s6	c319	0	19	6F-L9Aligned	19	clone5
s7	c319	6	15	6F-L9Aligned	9	clone5
s39	c319	0	2	6F-L9Aligned	2	clone5
s6	c320	0	49	6F-M11Aligned	49	clone8
s7	c320	2	7	6F-M11Aligned	5	clone8
s24	c322	14	30	6F-M18Aligned	16	clone5
s36	c322	0	2	6F-M18Aligned	2	clone5
s66	c322	0	3	6F-M18Aligned	3	clone5
s2	c323	2	8	6F-M1Aligned	6	clone4
s6	c323	31	32	6F-M1Aligned	1	clone4
s23	c324	0	2	6F-M21Aligned	2	clone5
s24	c324	0	5	6F-M21Aligned	5	clone5
s66	c324	0	43	6F-M21Aligned	43	clone5
s6	c329	4	10	6F-N10Aligned	6	clone5
s7	c329	3	6	6F-N10Aligned	3	clone5
s12	c329	0	8	6F-N10Aligned	8	clone5
s0	c330	0	13	6F-N12Aligned	13	clone8
s3	c330	0	5	6F-N12Aligned	5	clone8
s6	c330	0	4	6F-N12Aligned	4	clone8
s7	c330	13	18	6F-N12Aligned	5	clone8
s64	c330	0	2	6F-N12Aligned	2	clone8
s3	c334	0	13	6F-N1Aligned	13	clone2
s12	c334	5	6	6F-N1Aligned	1	clone2
s55	c334	0	2	6F-N1Aligned	2	clone2
s7	c335	11	13	6F-N20Aligned	2	clone2
s24	c335	2	18	6F-N20Aligned	16	clone2
s27	c335	0	1	6F-N20Aligned	1	clone2
s39	c335	0	7	6F-N20Aligned	7	clone2
s6	c336	15	22	6F-N24Aligned	7	clone10
s7	c336	14	15	6F-N24Aligned	1	clone10
s12	c336	0	2	6F-N24Aligned	2	clone10
s24	c336	5	17	6F-N24Aligned	12	clone10
s39	c336	0	1	6F-N24Aligned	1	clone10
s56	c336	0	7	6F-N24Aligned	7	clone10
s66	c336	0	27	6F-N24Aligned	27	clone10
s6	c338	5	9	6F-N4Aligned	4	clone6
s7	c338	14	16	6F-N4Aligned	2	clone6
s21	c338	0	3	6F-N4Aligned	3	clone6
s27	c338	0	2	6F-N4Aligned	2	clone6
s0	c339	0	5	6F-N5Aligned	5	clone6
s6	c339	0	3	6F-N5Aligned	3	clone6
s12	c339	0	1	6F-N5Aligned	1	clone6
s2	c340	0	2	6F-N8Aligned	2	clone6
s6	c340	0	1	6F-N8Aligned	1	clone6
s7	c340	5	16	6F-N8Aligned	11	clone6
s8	c340	34	38	6F-N8Aligned	4	clone6
s39	c340	0	5	6F-N8Aligned	5	clone6
s41	c340	0	1	6F-N8Aligned	1	clone6
s3	c342	15	23	6F-O13Aligned	8	clone3
s7	c342	10	22	6F-O13Aligned	12	clone3
s39	c342	0	10	6F-O13Aligned	10	clone3
s48	c343	0	12	6F-O1Aligned	12	clone6
s61	c343	0	31	6F-O1Aligned	31	clone6
s23	c344	0	4	6F-O21Aligned	4	clone8
s24	c344	0	11	6F-O21Aligned	11	clone8
s53	c344	0	2	6F-O21Aligned	2	clone8
s56	c344	0	3	6F-O21Aligned	3	clone8
s7	c345	0	3	6F-O22Aligned	3	clone3
s24	c345	3	52	6F-O22Aligned	49	clone3
s39	c345	0	3	6F-O22Aligned	3	clone3
s4	c352	0	47	6F-O7Aligned	47	clone6
s7	c352	14	26	6F-O7Aligned	12	clone6
s12	c352	0	10	6F-O7Aligned	10	clone6
s13	c352	0	2	6F-O7Aligned	2	clone6
s0	c357	0	1	6F-P16Aligned	1	clone6
s7	c357	0	2	6F-P16Aligned	2	clone6
s7	c358	1	2	6F-P19Aligned	1	clone2
s12	c358	0	1	6F-P19Aligned	1	clone2
s24	c358	0	13	6F-P19Aligned	13	clone2
s39	c358	0	2	6F-P19Aligned	2	clone2
s7	c363	5	6	6F-P7Aligned	1	clone6
