# Supplementary material for: Reconstructing clonal tree for phylo-phenotypic characterization of cancer using single-cell transcriptomics
Source: Nat Commun. 2023 Feb 22;14:982. doi: 10.1038/s41467-023-36202-y (PMC9946941; doi:10.1038/s41467-023-36202-y)
Supplement: Supplementary file 7 — Source Data [file 41467_2023_36202_MOESM7_ESM.zip › SourceData/SupplementaryTable2.csv]

Gene	CellCount	MeanReads
PIK3R3	310	66.7415143603133
FN1	106	19.355091383812
WNT10A	0	0
CACNA2D2	166	3.9242819843342
DKK2	0	0
PITX2	0	0
MDC1	108	4.49869451697128
EZH2	241	18.2532637075718
COL4A5	156	7.80939947780679
PRKDC	307	34.1331592689295
PRKACG	0	0
IL2RA	0	0
MAP3K8	306	122.357702349869
DDX50	111	4.73368146214099
ACVR1B	219	9.58746736292428
FGF14	4	0.221932114882507
POLE2	47	1.42558746736292
FOS	377	3003.53785900783
VPS33B	102	4.50391644908616
TP53	271	15.3524804177546
NF1	331	123.161879895561
CDC6	70	5.36814621409922
CACNG4	241	19.4412532637076
ETS2	223	27.0809399477807
