# Supplementary material for: Reconstructing clonal tree for phylo-phenotypic characterization of cancer using single-cell transcriptomics
Source: Nat Commun. 2023 Feb 22;14:982. doi: 10.1038/s41467-023-36202-y (PMC9946941; doi:10.1038/s41467-023-36202-y)
Supplement: Supplementary file 7 — Source Data [file 41467_2023_36202_MOESM7_ESM.zip › SourceData/Table1.csv]

Vmeasure	AdjRandScore	AdjMutualInfo	AncReconErr	Method
0.8896823509060494	0.9056687756334849	0.8648898262025345	0.0330812854442344	PhylEx
0.8683262989173444	0.8896070651478305	0.8355498366875888	0.036389413988657845	PhylEx
0.8683262989173444	0.8896070651478305	0.8355498366875888	0.036389413988657845	PhylEx
0.8426742918519037	0.8434946970492492	0.8040657841521275	0.06049149338374291	PhylEx
0.8896823509060494	0.9056687756334849	0.8648898262025345	0.0330812854442344	PhylEx
0.8683262989173444	0.8896070651478305	0.8355498366875888	0.036389413988657845	PhylEx
0.8683262989173444	0.8896070651478305	0.8355498366875888	0.036389413988657845	PhylEx
0.8426742918519037	0.8434946970492492	0.8040657841521275	0.06049149338374291	PhylEx
0.8683262989173444	0.8896070651478305	0.8355498366875888	0.03544423440453686	PhylEx
0.8951261719816385	0.9058025462203549	0.8739324136895865	0.03213610586011342	PhylEx
0.8732950479676412	0.8897646181701991	0.8446145167413488	0.03544423440453686	PhylEx
0.8683262989173444	0.8896070651478305	0.8355498366875888	0.036389413988657845	PhylEx
0.8582935617936611	0.8779572716455669	0.8223655155174338	0.03780718336483932	PhylEx
0.8683262989173444	0.8896070651478305	0.8355498366875888	0.036389413988657845	PhylEx
0.8683262989173444	0.8896070651478305	0.8355498366875888	0.036389413988657845	PhylEx
0.8683262989173444	0.8896070651478305	0.8355498366875888	0.036389413988657845	PhylEx
0.8732950479676412	0.8897646181701991	0.8446145167413488	0.03544423440453686	PhylEx
0.8683262989173444	0.8896070651478305	0.8355498366875888	0.036389413988657845	PhylEx
0.8683262989173444	0.8896070651478305	0.8355498366875888	0.03544423440453686	PhylEx
0.8896823509060494	0.9056687756334849	0.8648898262025345	0.03213610586011342	PhylEx
0.12316788805597971	0.1722148167365963	0.058057509764953635	0.24763705103969755	TSSB
0.2515249426588042	0.2840535372848948	0.19702162112510782	0.1956521739130435	TSSB
0.2720696618595574	0.3147586206896552	0.21874022296644532	0.18667296786389415	TSSB
0.33882876668294093	0.3957647808088313	0.2899226591386938	0.16965973534971646	TSSB
0.35559508001760026	0.4240689217115916	0.307743903559625	0.15122873345935728	TSSB
0.2526592030065009	0.307073471063073	0.196812611566126	0.19187145557655955	TSSB
0.2515249426588042	0.2840535372848948	0.19702162112510782	0.1956521739130435	TSSB
0.22207821378114664	0.2968899267593674	0.16453619649318668	0.19801512287334594	TSSB
0.20521072208361424	0.22093932980309156	0.14827343053620126	0.22022684310018903	TSSB
0.2780784968860319	0.31832758620689655	0.2251892756670201	0.19045368620037806	TSSB
0.2576221180305006	0.28757170172084123	0.20356278765786093	0.1994328922495274	TSSB
0.2515249426588042	0.2840535372848948	0.19702162112510782	0.1956521739130435	TSSB
0.20521072208361424	0.22093932980309156	0.14827343053620126	0.22022684310018903	TSSB
0.17922178990785043	0.23624137931034486	0.1190901549059004	0.21975425330812853	TSSB
0.20270612506523392	0.26755432076114594	0.143993191178205	0.21172022684310018	TSSB
0.30501448894109323	0.3543626975598249	0.2538355702938338	0.18052930056710775	TSSB
0.27261879649265547	0.29812619502868065	0.21965151157983887	0.19281663516068054	TSSB
0.29908315566353305	0.35074568185988	0.24746745204960643	0.1767485822306238	TSSB
0.17800142371625094	0.23624137931034486	0.11778038257083892	0.21691871455576558	TSSB
0.2466660749881993	0.2805353728489483	0.1918089348143983	0.20321361058601134	TSSB
