# Supplementary material for: Reconstructing clonal tree for phylo-phenotypic characterization of cancer using single-cell transcriptomics
Source: Nat Commun. 2023 Feb 22;14:982. doi: 10.1038/s41467-023-36202-y (PMC9946941; doi:10.1038/s41467-023-36202-y)
Supplement: Supplementary file 7 — Source Data [file 41467_2023_36202_MOESM7_ESM.zip › SourceData/Figure1e-f.csv]

ID	Cell	a	d	b	CellCluster	SNVCluster
s6	c0	22	22	0	0_0	2
s8	c0	23	23	0	0_0	3
s9	c0	0	24	24	0_0	1
s16	c0	10	14	4	0_0	1
s17	c0	20	20	0	0_0	3
s24	c0	13	27	14	0_0	1
s28	c0	16	16	0	0_0	3
s29	c0	15	19	4	0_0	1
s38	c0	22	22	0	0_0	3
s50	c0	15	21	6	0_0	1
s58	c0	26	26	0	0_0	2
s59	c0	11	11	0	0_0	3
s60	c0	14	25	11	0_0	1
s66	c0	10	13	3	0_0	1
s68	c0	6	6	0	0_0	1
s72	c0	16	16	0	0_0	2
s73	c0	16	16	0	0_0	2
s78	c0	18	18	0	0_0	1
s79	c0	17	17	0	0_0	2
s80	c0	0	21	21	0_0	1
s81	c0	22	22	0	0_0	3
s84	c0	16	16	0	0_0	1
s86	c0	14	14	0	0_0	3
s87	c0	2	22	20	0_0	1
s88	c0	19	19	0	0_0	1
s90	c0	18	18	0	0_0	3
s99	c0	30	30	0	0_0	3
s4	c1	15	20	5	0_0	1
s11	c1	19	19	0	0_0	3
s17	c1	17	17	0	0_0	3
s48	c1	22	22	0	0_0	2
s55	c1	9	19	10	0_0	1
s60	c1	0	28	28	0_0	1
s63	c1	0	25	25	0_0	1
s68	c1	12	27	15	0_0	1
s73	c1	19	19	0	0_0	2
s95	c1	0	16	16	0_0	1
s2	c2	19	19	0	0_0_0	1
s3	c2	20	20	0	0_0_0	3
s5	c2	26	26	0	0_0_0	1
s6	c2	3	33	30	0_0_0	2
s10	c2	20	24	4	0_0_0	1
s11	c2	28	28	0	0_0_0	3
s12	c2	21	21	0	0_0_0	3
s14	c2	7	22	15	0_0_0	2
s21	c2	0	19	19	0_0_0	1
s22	c2	13	13	0	0_0_0	3
s23	c2	19	19	0	0_0_0	3
s24	c2	0	24	24	0_0_0	1
s26	c2	19	19	0	0_0_0	2
s27	c2	7	16	9	0_0_0	2
s28	c2	25	25	0	0_0_0	3
s29	c2	27	28	1	0_0_0	1
s31	c2	18	21	3	0_0_0	1
s33	c2	12	19	7	0_0_0	2
s34	c2	0	14	14	0_0_0	1
s36	c2	18	18	0	0_0_0	3
s40	c2	24	24	0	0_0_0	2
s41	c2	8	22	14	0_0_0	2
s45	c2	8	15	7	0_0_0	1
s47	c2	2	15	13	0_0_0	1
s49	c2	25	25	0	0_0_0	3
s50	c2	21	21	0	0_0_0	1
s51	c2	15	16	1	0_0_0	1
s52	c2	20	20	0	0_0_0	2
s55	c2	0	18	18	0_0_0	1
s56	c2	19	19	0	0_0_0	2
s61	c2	8	20	12	0_0_0	2
s62	c2	0	16	16	0_0_0	2
s63	c2	19	19	0	0_0_0	1
s64	c2	27	27	0	0_0_0	3
s65	c2	8	17	9	0_0_0	2
s66	c2	0	26	26	0_0_0	1
s67	c2	5	17	12	0_0_0	1
s71	c2	13	13	0	0_0_0	3
s74	c2	8	10	2	0_0_0	1
s82	c2	8	21	13	0_0_0	1
s83	c2	9	18	9	0_0_0	1
s87	c2	8	22	14	0_0_0	1
s93	c2	29	32	3	0_0_0	2
s95	c2	5	22	17	0_0_0	1
s96	c2	24	24	0	0_0_0	3
s1	c3	22	22	0	0_0_0	2
s5	c3	18	18	0	0_0_0	1
s11	c3	11	11	0	0_0_0	3
s16	c3	0	18	18	0_0_0	1
s28	c3	20	20	0	0_0_0	3
s31	c3	16	16	0	0_0_0	1
s34	c3	20	20	0	0_0_0	1
s49	c3	13	13	0	0_0_0	3
s50	c3	10	18	8	0_0_0	1
s52	c3	5	21	16	0_0_0	2
s55	c3	1	19	18	0_0_0	1
s65	c3	6	13	7	0_0_0	2
s68	c3	0	17	17	0_0_0	1
s70	c3	19	19	0	0_0_0	3
s78	c3	15	15	0	0_0_0	1
s79	c3	0	18	18	0_0_0	2
s88	c3	17	17	0	0_0_0	1
s92	c3	14	14	0	0_0_0	2
s94	c3	18	18	0	0_0_0	3
s24	c4	12	17	5	0_0_0	1
s32	c4	6	25	19	0_0_0	2
s33	c4	0	26	26	0_0_0	2
s53	c4	23	23	0	0_0_0	1
s68	c4	0	20	20	0_0_0	1
s82	c4	3	14	11	0_0_0	1
s2	c5	7	18	11	0_0	1
s3	c5	22	22	0	0_0	3
s4	c5	0	27	27	0_0	1
s21	c5	12	12	0	0_0	1
s24	c5	10	19	9	0_0	1
s27	c5	20	20	0	0_0	2
s28	c5	28	28	0	0_0	3
s29	c5	0	21	21	0_0	1
s32	c5	16	16	0	0_0	2
s34	c5	15	15	0	0_0	1
s38	c5	19	19	0	0_0	3
s44	c5	20	20	0	0_0	1
s45	c5	0	21	21	0_0	1
s49	c5	24	24	0	0_0	3
s50	c5	16	16	0	0_0	1
s54	c5	19	19	0	0_0	2
s57	c5	25	30	5	0_0	1
s60	c5	0	15	15	0_0	1
s73	c5	17	17	0	0_0	2
s74	c5	17	24	7	0_0	1
s81	c5	27	27	0	0_0	3
s84	c5	3	13	10	0_0	1
s85	c5	15	15	0	0_0	3
s87	c5	1	20	19	0_0	1
s89	c5	21	21	0	0_0	3
s92	c5	18	18	0	0_0	2
s3	c6	26	26	0	0_0	3
s15	c6	29	29	0	0_0	2
s36	c6	25	25	0	0_0	3
s50	c6	22	22	0	0_0	1
s64	c6	27	27	0	0_0	3
s5	c7	0	21	21	0_0	1
s10	c7	31	31	0	0_0	1
s14	c7	20	20	0	0_0	2
s38	c7	12	12	0	0_0	3
s72	c7	12	12	0	0_0	2
s80	c7	9	15	6	0_0	1
s2	c8	3	16	13	0_0_0	1
s3	c8	27	27	0	0_0_0	3
s4	c8	14	14	0	0_0_0	1
s6	c8	2	17	15	0_0_0	2
s8	c8	18	18	0	0_0_0	3
s10	c8	17	19	2	0_0_0	1
s13	c8	7	26	19	0_0_0	1
s15	c8	0	20	20	0_0_0	2
s16	c8	18	18	0	0_0_0	1
s18	c8	11	17	6	0_0_0	2
s23	c8	21	21	0	0_0_0	3
s26	c8	24	24	0	0_0_0	2
s27	c8	23	23	0	0_0_0	2
s28	c8	21	21	0	0_0_0	3
s32	c8	0	19	19	0_0_0	2
s34	c8	0	21	21	0_0_0	1
s40	c8	6	19	13	0_0_0	2
s41	c8	11	16	5	0_0_0	2
s42	c8	22	22	0	0_0_0	3
s44	c8	13	21	8	0_0_0	1
s49	c8	23	23	0	0_0_0	3
s50	c8	0	26	26	0_0_0	1
s52	c8	0	22	22	0_0_0	2
s53	c8	19	19	0	0_0_0	1
s59	c8	20	20	0	0_0_0	3
s61	c8	0	22	22	0_0_0	2
s64	c8	23	23	0	0_0_0	3
s67	c8	20	32	12	0_0_0	1
s69	c8	10	21	11	0_0_0	1
s70	c8	22	22	0	0_0_0	3
s72	c8	0	19	19	0_0_0	2
s73	c8	12	20	8	0_0_0	2
s77	c8	24	24	0	0_0_0	3
s79	c8	19	21	2	0_0_0	2
s81	c8	17	17	0	0_0_0	3
s82	c8	15	15	0	0_0_0	1
s83	c8	0	21	21	0_0_0	1
s85	c8	21	21	0	0_0_0	3
s86	c8	19	19	0	0_0_0	3
s88	c8	6	17	11	0_0_0	1
s96	c8	24	24	0	0_0_0	3
s98	c8	0	20	20	0_0_0	1
s99	c8	16	16	0	0_0_0	3
s13	c9	13	24	11	0_0_0	1
s15	c9	13	20	7	0_0_0	2
s25	c9	26	26	0	0_0_0	3
s11	c10	0	16	16	0_0_1	3
s16	c10	0	26	26	0_0_1	1
s17	c10	21	21	0	0_0_1	3
s19	c10	0	16	16	0_0_1	1
s23	c10	0	19	19	0_0_1	3
s30	c10	8	10	2	0_0_1	1
s31	c10	18	18	0	0_0_1	1
s32	c10	15	15	0	0_0_1	2
s38	c10	0	19	19	0_0_1	3
s51	c10	0	21	21	0_0_1	1
s53	c10	16	20	4	0_0_1	1
s59	c10	13	13	0	0_0_1	3
s80	c10	15	21	6	0_0_1	1
s81	c10	0	23	23	0_0_1	3
s86	c10	19	19	0	0_0_1	3
s93	c10	12	12	0	0_0_1	2
s2	c11	1	24	23	0_0_0	1
s4	c11	7	12	5	0_0_0	1
s6	c11	0	23	23	0_0_0	2
s13	c11	15	17	2	0_0_0	1
s22	c11	14	14	0	0_0_0	3
s25	c11	13	13	0	0_0_0	3
s29	c11	0	21	21	0_0_0	1
s37	c11	34	34	0	0_0_0	1
s39	c11	9	10	1	0_0_0	1
s57	c11	0	21	21	0_0_0	1
s64	c11	16	16	0	0_0_0	3
s65	c11	7	13	6	0_0_0	2
s72	c11	15	21	6	0_0_0	2
s75	c11	0	25	25	0_0_0	2
s98	c11	12	26	14	0_0_0	1
s99	c11	25	25	0	0_0_0	3
s0	c12	18	18	0	0_0	3
s6	c12	24	24	0	0_0	2
s9	c12	1	15	14	0_0	1
s10	c12	13	16	3	0_0	1
s11	c12	26	26	0	0_0	3
s13	c12	14	17	3	0_0	1
s19	c12	8	23	15	0_0	1
s20	c12	21	24	3	0_0	3
s21	c12	13	17	4	0_0	1
s22	c12	20	20	0	0_0	3
s27	c12	24	24	0	0_0	2
s29	c12	0	19	19	0_0	1
s33	c12	16	16	0	0_0	2
s42	c12	17	17	0	0_0	3
s47	c12	7	18	11	0_0	1
s49	c12	20	20	0	0_0	3
s51	c12	16	19	3	0_0	1
s53	c12	25	25	0	0_0	1
s56	c12	16	16	0	0_0	2
s57	c12	18	22	4	0_0	1
s59	c12	26	26	0	0_0	3
s60	c12	8	17	9	0_0	1
s62	c12	19	19	0	0_0	2
s70	c12	17	17	0	0_0	3
s71	c12	22	22	0	0_0	3
s72	c12	19	19	0	0_0	2
s74	c12	0	28	28	0_0	1
s76	c12	0	20	20	0_0	1
s79	c12	14	14	0	0_0	2
s80	c12	0	23	23	0_0	1
s81	c12	29	29	0	0_0	3
s83	c12	22	22	0	0_0	1
s89	c12	21	21	0	0_0	3
s90	c12	23	23	0	0_0	3
s95	c12	6	13	7	0_0	1
s97	c12	20	20	0	0_0	2
s2	c13	18	18	0	0_0_0	1
s8	c13	21	21	0	0_0_0	3
s35	c13	11	17	6	0_0_0	1
s54	c13	12	13	1	0_0_0	2
s69	c13	24	24	0	0_0_0	1
s76	c13	17	23	6	0_0_0	1
s7	c14	13	13	0	0_0_1	2
s13	c14	26	26	0	0_0_1	1
s25	c14	0	11	11	0_0_1	3
s47	c14	6	23	17	0_0_1	1
s82	c14	0	10	10	0_0_1	1
s98	c14	13	17	4	0_0_1	1
s1	c15	15	15	0	0_0	2
s4	c15	15	22	7	0_0	1
s5	c15	14	22	8	0_0	1
s8	c15	12	25	13	0_0	3
s9	c15	0	14	14	0_0	1
s11	c15	30	30	0	0_0	3
s16	c15	0	16	16	0_0	1
s19	c15	5	15	10	0_0	1
s20	c15	24	24	0	0_0	3
s22	c15	20	20	0	0_0	3
s26	c15	21	21	0	0_0	2
s27	c15	17	17	0	0_0	2
s29	c15	17	17	0	0_0	1
s30	c15	30	30	0	0_0	1
s33	c15	17	17	0	0_0	2
s34	c15	0	21	21	0_0	1
s39	c15	0	21	21	0_0	1
s41	c15	16	16	0	0_0	2
s44	c15	14	24	10	0_0	1
s46	c15	29	29	0	0_0	2
s47	c15	24	24	0	0_0	1
s53	c15	0	17	17	0_0	1
s54	c15	19	19	0	0_0	2
s57	c15	0	19	19	0_0	1
s58	c15	16	16	0	0_0	2
s59	c15	23	23	0	0_0	3
s62	c15	23	23	0	0_0	2
s63	c15	16	16	0	0_0	1
s66	c15	11	16	5	0_0	1
s68	c15	13	19	6	0_0	1
s71	c15	13	13	0	0_0	3
s72	c15	17	17	0	0_0	2
s74	c15	14	24	10	0_0	1
s75	c15	18	18	0	0_0	2
s76	c15	7	17	10	0_0	1
s77	c15	37	37	0	0_0	3
s78	c15	8	16	8	0_0	1
s82	c15	19	21	2	0_0	1
s85	c15	24	24	0	0_0	3
s87	c15	0	21	21	0_0	1
s94	c15	24	24	0	0_0	3
s97	c15	23	23	0	0_0	2
s98	c15	23	23	0	0_0	1
s1	c16	24	25	1	0_0_1	2
s3	c16	1	22	21	0_0_1	3
s8	c16	2	22	20	0_0_1	3
s10	c16	21	21	0	0_0_1	1
s11	c16	13	26	13	0_0_1	3
s16	c16	11	18	7	0_0_1	1
s19	c16	12	21	9	0_0_1	1
s22	c16	0	19	19	0_0_1	3
s28	c16	19	19	0	0_0_1	3
s31	c16	22	22	0	0_0_1	1
s36	c16	3	15	12	0_0_1	3
s41	c16	25	25	0	0_0_1	2
s49	c16	21	21	0	0_0_1	3
s50	c16	19	24	5	0_0_1	1
s51	c16	18	25	7	0_0_1	1
s52	c16	22	22	0	0_0_1	2
s55	c16	0	20	20	0_0_1	1
s58	c16	18	18	0	0_0_1	2
s63	c16	9	19	10	0_0_1	1
s64	c16	20	20	0	0_0_1	3
s67	c16	9	25	16	0_0_1	1
s71	c16	0	14	14	0_0_1	3
s75	c16	18	18	0	0_0_1	2
s78	c16	14	25	11	0_0_1	1
s81	c16	6	15	9	0_0_1	3
s84	c16	3	20	17	0_0_1	1
s86	c16	0	29	29	0_0_1	3
s89	c16	0	23	23	0_0_1	3
s92	c16	18	18	0	0_0_1	2
s98	c16	0	16	16	0_0_1	1
s99	c16	9	19	10	0_0_1	3
s0	c17	25	25	0	0_0_0	3
s1	c17	0	21	21	0_0_0	2
s3	c17	27	27	0	0_0_0	3
s4	c17	0	22	22	0_0_0	1
s5	c17	14	14	0	0_0_0	1
s9	c17	0	23	23	0_0_0	1
s12	c17	21	21	0	0_0_0	3
s15	c17	8	20	12	0_0_0	2
s16	c17	0	24	24	0_0_0	1
s18	c17	12	16	4	0_0_0	2
s19	c17	0	25	25	0_0_0	1
s21	c17	9	19	10	0_0_0	1
s24	c17	20	22	2	0_0_0	1
s25	c17	14	14	0	0_0_0	3
s26	c17	10	24	14	0_0_0	2
s27	c17	7	11	4	0_0_0	2
s31	c17	18	18	0	0_0_0	1
s33	c17	9	22	13	0_0_0	2
s34	c17	15	15	0	0_0_0	1
s35	c17	21	21	0	0_0_0	1
s38	c17	26	26	0	0_0_0	3
s40	c17	17	21	4	0_0_0	2
s50	c17	16	16	0	0_0_0	1
s51	c17	7	20	13	0_0_0	1
s53	c17	0	26	26	0_0_0	1
s54	c17	11	17	6	0_0_0	2
s55	c17	0	24	24	0_0_0	1
s58	c17	14	26	12	0_0_0	2
s60	c17	0	19	19	0_0_0	1
s63	c17	0	10	10	0_0_0	1
s65	c17	10	20	10	0_0_0	2
s71	c17	33	33	0	0_0_0	3
s73	c17	0	18	18	0_0_0	2
s75	c17	15	19	4	0_0_0	2
s78	c17	10	31	21	0_0_0	1
s80	c17	0	14	14	0_0_0	1
s86	c17	12	12	0	0_0_0	3
s89	c17	25	25	0	0_0_0	3
s90	c17	10	10	0	0_0_0	3
s4	c18	7	20	13	0_0_1	1
s5	c18	15	16	1	0_0_1	1
s9	c18	23	23	0	0_0_1	1
s12	c18	16	16	0	0_0_1	3
s14	c18	20	20	0	0_0_1	2
s19	c18	6	15	9	0_0_1	1
s22	c18	0	27	27	0_0_1	3
s26	c18	24	24	0	0_0_1	2
s27	c18	16	16	0	0_0_1	2
s28	c18	11	18	7	0_0_1	3
s30	c18	18	18	0	0_0_1	1
s34	c18	6	20	14	0_0_1	1
s36	c18	14	18	4	0_0_1	3
s46	c18	28	28	0	0_0_1	2
s51	c18	13	21	8	0_0_1	1
s52	c18	15	15	0	0_0_1	2
s55	c18	0	25	25	0_0_1	1
s57	c18	17	18	1	0_0_1	1
s66	c18	15	22	7	0_0_1	1
s67	c18	5	12	7	0_0_1	1
s70	c18	19	19	0	0_0_1	3
s72	c18	20	20	0	0_0_1	2
s73	c18	28	28	0	0_0_1	2
s74	c18	13	16	3	0_0_1	1
s88	c18	5	22	17	0_0_1	1
s89	c18	5	13	8	0_0_1	3
s91	c18	7	23	16	0_0_1	1
s92	c18	32	32	0	0_0_1	2
s94	c18	15	18	3	0_0_1	3
s96	c18	18	18	0	0_0_1	3
s99	c18	0	14	14	0_0_1	3
s2	c19	6	18	12	0_0_0	1
s9	c19	4	15	11	0_0_0	1
s16	c19	5	20	15	0_0_0	1
s18	c19	0	23	23	0_0_0	2
s22	c19	21	21	0	0_0_0	3
s27	c19	0	14	14	0_0_0	2
s37	c19	0	21	21	0_0_0	1
s38	c19	28	28	0	0_0_0	3
s40	c19	10	16	6	0_0_0	2
s58	c19	0	17	17	0_0_0	2
s69	c19	6	19	13	0_0_0	1
s91	c19	0	20	20	0_0_0	1
s94	c19	18	18	0	0_0_0	3
