# Supplementary material for: Reconstructing clonal tree for phylo-phenotypic characterization of cancer using single-cell transcriptomics
Source: Nat Commun. 2023 Feb 22;14:982. doi: 10.1038/s41467-023-36202-y (PMC9946941; doi:10.1038/s41467-023-36202-y)
Supplement: Supplementary file 7 — Source Data [file 41467_2023_36202_MOESM7_ESM.zip › SourceData/SupplementaryFigure6aCells.csv]

Cell	Node
c1	0_0_0_0
c2	0_0_0_0_0_0
c3	0_0_0_0_0
c4	0_0_0_0_0
c5	0_0_0_0
c6	0_0_0_0_0_1
c7	0_0_0
c8	0_0_0_0_0
c9	0_0_0_0_0
c10	0_0_0_0_0_1
c11	0_0_0_0_0_0
c12	0_0_0_0_0_1
c13	0_0_0_0_0_1
c14	0_0_0_0
c15	0_0_0_0_0_0
c16	0_0_0_0_0_0
c18	0_0_0
c19	0_0
c20	0_0_0_0_0_0
c21	0_0
c22	0_0_0_0_0_0
c23	0_0_0_0_0
c24	0_0
c25	0_0_0_0_0_0
c26	0_0_0_0_0
c27	0_0_0_0_0
c28	0_0_0_0_0
c29	0_0_0_0_0_1
c30	0_0_0_0
c31	0_0
c32	0_0
c34	0_0_0_0_0_1
c35	0_0_0_0_0
c36	0_0_0_0_0_0
c37	0_0_0_0_0
c38	0_0
c39	0_0_0_0_0
c40	0_0
c41	0_0
c42	0_0
c43	0_0_0_0_0
c44	0_0_0_0_0_1
c45	0_0
c46	0_0_0_0_0
c47	0_0_0_0_0
c48	0_0
c49	0_0_0_0_0_0
c50	0_0_0
c51	0_0_0_0
c52	0_0_0_0_0
c53	0_0_0_0_0_0
c54	0_0_0_0_0
c58	0_0_0_0_0
c59	0_0_0_0_0_0
c60	0_0_0_0_0_1
c61	0_0_0_0
c62	0_0_0_0
c63	0_0_0_0
c64	0_0_0_0
c65	0_0_0_0_0_0
c66	0_0_0_0_0_0
c67	0_0_0_0_0_1
c68	0_0_0_0_0_0
c69	0_0_0_0_0_1
c70	0_0_0_0_0
c71	0_0_0_0_0
c72	0_0_0_0_0_1
c73	0_0_0_0_0_1
c74	0_0_0_0_0_1
c75	0_0_0_0
c76	0_0_0_0_0_0
c77	0_0_0_0
c78	0_0_0_0_0_1
c79	0_0
c80	0_0_0_0_0
c81	0_0_0_0_0_1
c82	0_0_0_0_0
c83	0_0_0_0_0_0
c84	0_0
c85	0_0_0_0_0
c86	0_0_0_0_0
c87	0_0_0_0_0
c88	0_0_0_0
c89	0_0_0_0_0
c90	0_0_0_0_0
c91	0_0_0_0_0
c92	0_0_0_0_0
c93	0_0_0_0_0_0
c94	0_0_0_0_0
c95	0_0_0_0_0_1
c96	0_0_0_0_0
c97	0_0_0_0_0
c98	0_0_0_0_0
c99	0_0_0_0_0_0
c100	0_0_0_0_0_1
c101	0_0_0_0_0_1
c102	0_0
c103	0_0_0_0_0
c104	0_0_0_0_0
c105	0_0_0_0
c106	0_0
c107	0_0_0_0_0_1
c108	0_0_0_0_0
c109	0_0_0_0_0
c110	0_0_0_0_0
c111	0_0_0_0_0_1
c112	0_0_0_0_0_0
c113	0_0
c114	0_0
c115	0_0_0_0_0
c116	0_0_0_0
c117	0_0_0_0_0_0
c118	0_0
c119	0_0_0_0
c120	0_0_0_0
c121	0_0_0_0
c122	0_0_0_0_0
c123	0_0_0_0_0
c124	0_0_0_0_0_0
c125	0_0_0_0_0
c126	0_0
c127	0_0_0
c129	0_0_0_0_0
c130	0_0_0_0_0
c131	0_0_0_0_0
c132	0_0
c133	0_0_0_0_0_0
c134	0_0_0_0_0
c135	0_0_0_0_0
c136	0_0
c137	0_0_0_0_0_0
c138	0_0_0_0_0
c139	0_0_0_0_0
c140	0_0_0_0_0_0
c141	0_0_0_0_0_1
c142	0_0_0_0_0_1
c143	0_0
c144	0_0_0_0_0
c145	0_0_0_0_0
c146	0_0_0_0_0_0
c147	0_0_0_0_0
c148	0_0_0_0_0_0
c149	0_0_0_0_0
c150	0_0
c151	0_0_0_0_0_1
c152	0_0_0_0_0
c153	0_0
c154	0_0_0_0_0_1
c155	0_0_0_0_0
c156	0_0_0_0_0_1
c157	0_0_0_0_0
c158	0_0_0_0_0
c159	0_0_0_0_0_0
c160	0_0_0_0_0
c161	0_0_0_0_0_1
c162	0_0_0_0_0
c163	0_0_0_0_0_0
c164	0_0_0_0
c165	0_0_0_0_0_0
c167	0_0_0_0
c168	0_0_0_0_0
c169	0_0_0_0_0
c170	0_0_0_0_0
c171	0_0_0_0
c172	0_0_0_0_0
c173	0_0
c176	0_0_0
c177	0_0_0_0_0
c178	0_0_0_0_0
c179	0_0_0_0_0
c180	0_0_0_0_0_1
c181	0_0_0_0_0_1
c182	0_0_0_0_0
c183	0_0_0_0_0
c184	0_0_0_0
c185	0_0_0_0_0_1
c186	0_0_0_0_0
c187	0_0_0_0_0_1
c188	0_0_0_0_0_0
c189	0_0_0_0_0
c190	0_0
c191	0_0
c192	0_0_0_0_0_0
c193	0_0_0_0_0
c194	0_0_0_0_0
c195	0_0
c196	0_0_0_0_0
c197	0_0_0_0_0_1
c198	0_0_0_0_0_1
c199	0_0
c200	0_0_0_0_0_0
c201	0_0
c202	0_0_0_0_0
c203	0_0_0_0_0_1
c204	0_0_0_0_0_1
c205	0_0_0_0_0
c206	0_0_0_0_0
c207	0_0
c208	0_0_0_0_0
c209	0_0_0_0_0
c210	0_0_0_0_0_1
c211	0_0_0_0_0_0
c212	0_0_0_0_0_0
c213	0_0_0_0_0_1
c214	0_0
c215	0_0_0_0_0
c216	0_0_0_0
c217	0_0_0
c218	0_0_0_0_0
c219	0_0_0_0_0_0
c220	0_0_0_0_0_0
c221	0_0_0_0_0_1
c222	0_0_0
c223	0_0_0_0
c224	0_0
c225	0_0
c226	0_0_0_0
c227	0_0_0_0_0
c228	0_0_0_0_0_0
c229	0_0_0
c230	0_0_0_0_0_1
c231	0_0
c232	0_0_0_0_0_0
c233	0_0_0_0_0_0
c234	0_0_0_0_0
c235	0_0
c236	0_0_0_0_0
c237	0_0_0_0_0
c238	0_0
c239	0_0_0_0_0_1
c240	0_0_0_0_0
c241	0_0
c242	0_0_0_0_0
c243	0_0_0_0_0_0
c244	0_0_0
c245	0_0_0_0_0_0
c247	0_0_0_0_0
c248	0_0_0_0_0
c249	0_0_0_0
c250	0_0_0_0_0
c251	0_0_0_0_0
c252	0_0_0
c253	0_0_0_0_0_0
c254	0_0_0_0_0
c255	0_0_0_0_0
c256	0_0_0_0_0
c257	0_0
c258	0_0_0_0_0_1
c259	0_0_0_0
c260	0_0_0_0_0
c261	0_0_0_0_0_0
c262	0_0_0_0
c263	0_0_0_0_0_0
c264	0_0_0_0_0_0
c265	0_0_0_0_0
c266	0_0_0_0_0_0
c267	0_0_0_0_0_1
c268	0_0_0
c269	0_0_0_0_0_0
c270	0_0_0_0_0_0
c271	0_0_0_0_0
c272	0_0_0_0_0
c273	0_0_0_0
c274	0_0_0_0_0
c275	0_0_0_0_0
c276	0_0_0_0_0
c277	0_0_0_0_0_0
c278	0_0_0_0_0_0
c279	0_0_0_0_0_1
c280	0_0_0_0_0
c281	0_0_0_0_0_1
c282	0_0_0_0_0
c283	0_0_0_0_0_0
c284	0_0_0_0_0_1
c285	0_0_0_0_0_0
c286	0_0
c287	0_0
c288	0_0_0_0_0_1
c289	0_0_0_0_0_0
c290	0_0_0_0_0_0
c291	0_0_0_0_0_1
c292	0_0_0_0_0_1
c293	0_0_0_0_0_1
c294	0_0_0_0_0_1
c295	0_0
c296	0_0_0_0_0_0
c298	0_0_0_0_0_0
c299	0_0_0_0
c300	0_0_0_0_0
c301	0_0_0_0_0
c302	0_0_0_0_0_0
c303	0_0_0_0_0_0
c304	0_0
c305	0_0_0_0
c306	0_0_0_0_0_1
c307	0_0
c308	0_0
c309	0_0_0_0_0
c310	0_0_0_0_0_1
c311	0_0_0_0_0_1
c312	0_0_0_0
c313	0_0_0_0_0
c314	0_0_0_0_0
c315	0_0_0_0_0_1
c316	0_0_0_0_0
c317	0_0_0_0_0
c318	0_0_0_0_0_1
c319	0_0
c320	0_0_0_0_0_1
c321	0_0_0_0_0_1
c322	0_0
c323	0_0_0_0_0
c324	0_0_0_0_0
c325	0_0_0_0_0_0
c326	0_0_0_0_0
c327	0_0_0_0
c328	0_0
c329	0_0_0_0_0
c330	0_0_0_0_0_0
c331	0_0_0_0
c332	0_0_0_0
c333	0_0_0_0_0_0
c334	0_0_0_0
c335	0_0_0_0_0_0
c336	0_0_0_0_0_0
c337	0_0_0_0_0_0
c338	0_0_0_0_0_0
c339	0_0_0_0_0
c340	0_0_0
c341	0_0_0_0_0_0
c342	0_0_0_0_0
c343	0_0_0
c344	0_0_0_0_0_0
c345	0_0_0_0_0_0
c346	0_0_0_0_0_0
c347	0_0_0_0_0
c348	0_0_0_0_0
c349	0_0_0_0_0
c350	0_0_0_0_0
c351	0_0_0_0_0_1
c352	0_0
c353	0_0_0_0_0
c354	0_0_0_0_0_0
c355	0_0_0_0_0
c356	0_0_0_0_0
c357	0_0_0_0_0
c358	0_0_0_0_0_0
c359	0_0_0_0_0_0
c360	0_0_0_0_0_1
c361	0_0_0_0_0
c362	0_0_0_0_0
c363	0_0_0_0_0
c364	0_0_0_0_0_0
c365	0_0_0_0_0_0
c366	0_0_0_0_0_0
c367	0_0_0_0_0_0
c368	0_0
c369	0_0_0_0_0_0
c370	0_0_0_0_0_0
c371	0_0_0_0_0_0
c372	0_0_0
c373	0_0_0_0_0_0
c374	0_0_0_0_0_1
c375	0_0_0
c376	0_0_0_0_0
c377	0_0_0
c378	0_0_0_0_0
c379	0_0_0_0_0
c380	0_0_0_0_0_0
