# Supplementary material for: Reconstructing clonal tree for phylo-phenotypic characterization of cancer using single-cell transcriptomics
Source: Nat Commun. 2023 Feb 22;14:982. doi: 10.1038/s41467-023-36202-y (PMC9946941; doi:10.1038/s41467-023-36202-y)
Supplement: Supplementary file 7 — Source Data [file 41467_2023_36202_MOESM7_ESM.zip › SourceData/Figure4c.csv]

Comparison	Hallmark	NegLogPvalue	Direction	FDR	PrettyName	SignedNegLogPvalue
Clone1 vs Clone2	EPITHELIAL MESENCHYMAL TRANSITION	32.1395396635313	Down	1.05682850532751e-08	Epithelial mesenchymal transition	-32.1395396635313
Clone1 vs Clone2	COAGULATION	17.2197505210377	Down	0.000163786681604852	Coagulation	-17.2197505210377
Clone1 vs Clone2	OXIDATIVE PHOSPHORYLATION	16.3942884628696	Up	0.000180701952668328	Oxidative phosphorylation	16.3942884628696
Clone1 vs Clone2	MTORC1 SIGNALING	16.0779564732507	Up	0.000180701952668328	MTORC1 signaling	16.0779564732507
Clone1 vs Clone2	MYC TARGETS V1	12.1721740533498	Up	0.00216304430359405	MYC targets V1	12.1721740533498
Clone1 vs Clone2	PI3K AKT MTOR SIGNALING	11.9116147587529	Up	0.00216304430359405	PI3K AKT MTOR signaling	11.9116147587529
Clone1 vs Clone2	PROTEIN SECRETION	11.044549603973	Up	0.0033816701572144	Protein secretion	11.044549603973
Clone1 vs Clone2	KRAS SIGNALING UP	9.38403754028209	Down	0.00935412646797823	KRAS signaling up	-9.38403754028209
Clone1 vs Clone2	MYC TARGETS V2	8.90799358554896	Up	0.010759337169739	MYC targets V2	8.90799358554896
Clone1 vs Clone2	UNFOLDED PROTEIN RESPONSE	8.8601950814316	Up	0.010759337169739	Unfolded protein response	8.8601950814316
Clone1 vs Clone2	DNA REPAIR	7.27825234892419	Up	0.0292822905895684	DNA repair	7.27825234892419
Clone1 vs Clone2	ADIPOGENESIS	5.90934525671069	Up	0.0693263892506033	Adipogenesis	5.90934525671069
Clone1 vs Clone2	G2M CHECKPOINT	5.1575967341954	Up	0.107754478527026	G2M checkpoint	5.1575967341954
Clone1 vs Clone2	ALLOGRAFT REJECTION	4.71312015294192	Down	0.132288249593643	Allograft rejection	-4.71312015294192
Clone1 vs Clone2	ANGIOGENESIS	4.65520876807071	Down	0.132288249593643	Angiogenesis	-4.65520876807071
Clone1 vs Clone2	REACTIVE OXIGEN SPECIES PATHWAY	4.5505641703428	Up	0.133350211614918	Reactive oxigen species pathway	4.5505641703428
Clone1 vs Clone2	MITOTIC SPINDLE	4.12240288558131	Up	0.156170676632551	Mitotic spindle	4.12240288558131
Clone1 vs Clone2	INFLAMMATORY RESPONSE	4.08342665591734	Down	0.156170676632551	Inflammatory response	-4.08342665591734
Clone1 vs Clone2	KRAS SIGNALING DN	4.0472178692414	Down	0.156170676632551	KRAS signaling down	-4.0472178692414
Clone1 vs Clone2	UV RESPONSE UP	4.00073259831928	Up	0.156170676632551	UV response up	4.00073259831928
Clone1 vs Clone2	ANDROGEN RESPONSE	3.62681566398063	Up	0.192739357090763	Androgen response	3.62681566398063
Clone1 vs Clone2	CHOLESTEROL HOMEOSTASIS	3.48582222306155	Up	0.202866471186245	Cholesterol homeostasis	3.48582222306155
Clone1 vs Clone2	TGF BETA SIGNALING	3.33705928023197	Up	0.21512318919191	TGF beta signaling	3.33705928023197
Clone1 vs Clone2	FATTY ACID METABOLISM	2.94923298098981	Up	0.2697436135654	Fatty acid metabolism	2.94923298098981
Clone1 vs Clone2	HEME METABOLISM	2.83533446131963	Up	0.280226546797726	Heme metabolism	2.83533446131963
Clone1 vs Clone2	GLYCOLYSIS	2.665743141811	Up	0.29298173890717	Glycolysis	2.665743141811
Clone1 vs Clone2	COMPLEMENT	2.66008603597081	Down	0.29298173890717	Complement	-2.66008603597081
Clone1 vs Clone2	E2F TARGETS	2.56958359123584	Up	0.300808591175581	E2F targets	2.56958359123584
Clone1 vs Clone2	IL6 JAK STAT3 SIGNALING	1.86826907109133	Down	0.472244573353484	IL16 JAK STAT3 signaling	-1.86826907109133
Clone1 vs Clone2	UV RESPONSE DN	1.75491078583839	Down	0.493819190674868	UV response down	-1.75491078583839
Clone1 vs Clone2	MYOGENESIS	1.54033575206758	Down	0.544946216437485	Myogenesis	-1.54033575206758
Clone1 vs Clone2	HYPOXIA	1.5196704347869	Down	0.544946216437485	Hypoxia	-1.5196704347869
Clone1 vs Clone2	INTERFERON GAMMA RESPONSE	1.47026346823091	Down	0.546843002266733	Interferon gamma response	-1.47026346823091
Clone1 vs Clone2	WNT BETA CATENIN SIGNALING	1.33627292058737	Down	0.582415407914911	WNT beta catenin signaling	-1.33627292058737
Clone1 vs Clone2	HEDGEHOG SIGNALING	1.02627460567947	Down	0.694399854669495	Hedgehog signaling	-1.02627460567947
Clone1 vs Clone2	ESTROGEN RESPONSE EARLY	0.977927604396546	Down	0.694399854669495	Estrogen response early	-0.977927604396546
Clone1 vs Clone2	PANCREAS BETA CELLS	0.898854602428864	Down	0.694399854669495	Pancreas beta cells	-0.898854602428864
Clone1 vs Clone2	SPERMATOGENESIS	0.887745457543173	Up	0.694399854669495	Spermatogenesis	0.887745457543173
Clone1 vs Clone2	INTERFERON ALPHA RESPONSE	0.855752545776185	Up	0.694399854669495	Interferon alpha response	0.855752545776185
Clone1 vs Clone2	TNFA SIGNALING VIA NFKB	0.848089543933031	Down	0.694399854669495	TNFA signaling via NFKB	-0.848089543933031
Clone1 vs Clone2	XENOBIOTIC METABOLISM	0.757430756957332	Up	0.721401050057747	Xenobiotic metabolism	0.757430756957332
Clone1 vs Clone2	NOTCH SIGNALING	0.574404623820161	Down	0.799480163333008	Notch signaling	-0.574404623820161
Clone1 vs Clone2	IL2 STAT5 SIGNALING	0.48575917093079	Down	0.815029080954536	IL2 STAT5 signaling	-0.48575917093079
Clone1 vs Clone2	ESTROGEN RESPONSE LATE	0.479501129134583	Up	0.815029080954536	Estrogen response late	0.479501129134583
Clone1 vs Clone2	BILE ACID METABOLISM	0.304200687895982	Down	0.899878672137304	Bile acide metabolism	-0.304200687895982
Clone1 vs Clone2	APOPTOSIS	0.248107788335786	Down	0.915217437778993	Apoptosis	-0.248107788335786
Clone1 vs Clone2	PEROXISOME	0.194619576433543	Up	0.922546234405149	Peroxisome	0.194619576433543
Clone1 vs Clone2	APICAL SURFACE	0.175200568729335	Up	0.922546234405149	Apical surface	0.175200568729335
Clone1 vs Clone2	APICAL JUNCTION	0.144766713200853	Up	0.92298533614108	Apical junction	0.144766713200853
Clone1 vs Clone2	P53 PATHWAY	0.113683921689854	Up	0.924225037611818	P53 pathway	0.113683921689854
Clone2 vs Clone3	TNFA SIGNALING VIA NFKB	19.0522903501418	Down	9.19727395574084e-05	TNFA signaling via NFKB	-19.0522903501418
Clone2 vs Clone3	UV RESPONSE UP	11.6718549918836	Down	0.00766234233081475	UV response up	-11.6718549918836
Clone2 vs Clone3	OXIDATIVE PHOSPHORYLATION	10.1427638276247	Up	0.0147425496328646	Oxidative phosphorylation	10.1427638276247
Clone2 vs Clone3	APOPTOSIS	9.37961693786909	Down	0.0187656653340109	Apoptosis	-9.37961693786909
Clone2 vs Clone3	P53 PATHWAY	6.53206026152625	Down	0.108057254234141	P53 pathway	-6.53206026152625
Clone2 vs Clone3	INTERFERON GAMMA RESPONSE	6.09801422346868	Down	0.12162258093115	Interferon gamma response	-6.09801422346868
Clone2 vs Clone3	INTERFERON ALPHA RESPONSE	5.83886633033959	Down	0.12162258093115	Interferon alpha response	-5.83886633033959
Clone2 vs Clone3	TGF BETA SIGNALING	5.68337317452387	Down	0.12162258093115	TGF beta signaling	-5.68337317452387
Clone2 vs Clone3	MYC TARGETS V1	4.71612569657507	Up	0.211364573151258	MYC targets V1	4.71612569657507
Clone2 vs Clone3	CHOLESTEROL HOMEOSTASIS	4.16605342254061	Down	0.278524216113303	Cholesterol homeostasis	-4.16605342254061
Clone2 vs Clone3	ESTROGEN RESPONSE EARLY	3.89141889309506	Down	0.285668574475922	Estrogen response early	-3.89141889309506
Clone2 vs Clone3	E2F TARGETS	3.61738246305876	Up	0.285668574475922	E2F targets	3.61738246305876
Clone2 vs Clone3	UV RESPONSE DN	3.49865279361537	Down	0.285668574475922	UV response down	-3.49865279361537
Clone2 vs Clone3	IL6 JAK STAT3 SIGNALING	3.47140364044419	Down	0.285668574475922	IL16 JAK STAT3 signaling	-3.47140364044419
Clone2 vs Clone3	HEDGEHOG SIGNALING	3.3566395207694	Down	0.285668574475922	Hedgehog signaling	-3.3566395207694
Clone2 vs Clone3	DNA REPAIR	3.32941310282138	Up	0.285668574475922	DNA repair	3.32941310282138
Clone2 vs Clone3	APICAL JUNCTION	3.32879562236159	Down	0.285668574475922	Apical junction	-3.32879562236159
Clone2 vs Clone3	PANCREAS BETA CELLS	3.28151694467517	Up	0.285668574475922	Pancreas beta cells	3.28151694467517
Clone2 vs Clone3	ANDROGEN RESPONSE	2.95972493587314	Down	0.338259824160495	Androgen response	-2.95972493587314
Clone2 vs Clone3	MYOGENESIS	2.75207462902808	Down	0.371093198908305	Myogenesis	-2.75207462902808
Clone2 vs Clone3	PI3K AKT MTOR SIGNALING	2.55176351838494	Down	0.406062934414774	PI3K AKT MTOR signaling	-2.55176351838494
Clone2 vs Clone3	COMPLEMENT	2.24782044451966	Down	0.471563510137763	Complement	-2.24782044451966
Clone2 vs Clone3	PEROXISOME	2.2047702425606	Up	0.471563510137763	Peroxisome	2.2047702425606
Clone2 vs Clone3	IL2 STAT5 SIGNALING	2.09232709615861	Down	0.483365631368713	IL2 STAT5 signaling	-2.09232709615861
Clone2 vs Clone3	INFLAMMATORY RESPONSE	2.04881319773885	Down	0.483365631368713	Inflammatory response	-2.04881319773885
Clone2 vs Clone3	FATTY ACID METABOLISM	1.98588791614538	Up	0.483740320172265	Fatty acid metabolism	1.98588791614538
Clone2 vs Clone3	WNT BETA CATENIN SIGNALING	1.93666398982905	Down	0.483740320172265	WNT beta catenin signaling	-1.93666398982905
Clone2 vs Clone3	UNFOLDED PROTEIN RESPONSE	1.49730253458148	Down	0.614027153741349	Unfolded protein response	-1.49730253458148
Clone2 vs Clone3	ADIPOGENESIS	1.48950083312183	Up	0.614027153741349	Adipogenesis	1.48950083312183
Clone2 vs Clone3	MYC TARGETS V2	1.24490649442721	Down	0.703225406866945	MYC targets V2	-1.24490649442721
Clone2 vs Clone3	ESTROGEN RESPONSE LATE	1.12896789981858	Down	0.737488255412822	Estrogen response late	-1.12896789981858
Clone2 vs Clone3	KRAS SIGNALING DN	1.02423209605693	Down	0.748376166035519	KRAS signaling down	-1.02423209605693
Clone2 vs Clone3	HYPOXIA	1.01681320761797	Down	0.748376166035519	Hypoxia	-1.01681320761797
Clone2 vs Clone3	G2M CHECKPOINT	0.974557830436868	Down	0.748376166035519	G2M checkpoint	-0.974557830436868
Clone2 vs Clone3	MITOTIC SPINDLE	0.903053405058124	Down	0.76393392613478	Mitotic spindle	-0.903053405058124
Clone2 vs Clone3	APICAL SURFACE	0.832115746244541	Down	0.765927657125638	Apical surface	-0.832115746244541
Clone2 vs Clone3	KRAS SIGNALING UP	0.789983548142824	Down	0.765927657125638	KRAS signaling up	-0.789983548142824
Clone2 vs Clone3	NOTCH SIGNALING	0.779262692462654	Down	0.765927657125638	Notch signaling	-0.779262692462654
Clone2 vs Clone3	XENOBIOTIC METABOLISM	0.72007614598294	Up	0.765927657125638	Xenobiotic metabolism	0.72007614598294
Clone2 vs Clone3	SPERMATOGENESIS	0.706648055633383	Down	0.765927657125638	Spermatogenesis	-0.706648055633383
Clone2 vs Clone3	ALLOGRAFT REJECTION	0.497054625283583	Down	0.849150670613864	Allograft rejection	-0.497054625283583
Clone2 vs Clone3	COAGULATION	0.441546882128553	Down	0.849150670613864	Coagulation	-0.441546882128553
Clone2 vs Clone3	GLYCOLYSIS	0.437171172655717	Up	0.849150670613864	Glycolysis	0.437171172655717
Clone2 vs Clone3	PROTEIN SECRETION	0.416510141041092	Up	0.849150670613864	Protein secretion	0.416510141041092
Clone2 vs Clone3	MTORC1 SIGNALING	0.387910624587773	Down	0.849150670613864	MTORC1 signaling	-0.387910624587773
Clone2 vs Clone3	BILE ACID METABOLISM	0.311881516512209	Down	0.855614740781571	Bile acide metabolism	-0.311881516512209
Clone2 vs Clone3	HEME METABOLISM	0.29310612326274	Down	0.855614740781571	Heme metabolism	-0.29310612326274
Clone2 vs Clone3	ANGIOGENESIS	0.283860446050786	Down	0.855614740781571	Angiogenesis	-0.283860446050786
Clone2 vs Clone3	REACTIVE OXIGEN SPECIES PATHWAY	0.252681592174505	Down	0.856464143669551	Reactive oxigen species pathway	-0.252681592174505
Clone2 vs Clone3	EPITHELIAL MESENCHYMAL TRANSITION	0.0725843445029696	Down	0.950933035497585	Epithelial mesenchymal transition	-0.0725843445029696
Clone3 vs Clone4	TNFA SIGNALING VIA NFKB	22.878474265197	Up	6.48429844648352e-06	TNFA signaling via NFKB	22.878474265197
Clone3 vs Clone4	UNFOLDED PROTEIN RESPONSE	10.2071761357866	Up	0.0211482200561918	Unfolded protein response	10.2071761357866
Clone3 vs Clone4	APOPTOSIS	9.45352020344889	Up	0.0237714461866175	Apoptosis	9.45352020344889
Clone3 vs Clone4	TGF BETA SIGNALING	7.82233101855357	Up	0.0473967679504829	TGF beta signaling	7.82233101855357
Clone3 vs Clone4	PI3K AKT MTOR SIGNALING	7.72099560150459	Up	0.0473967679504829	PI3K AKT MTOR signaling	7.72099560150459
Clone3 vs Clone4	MYC TARGETS V1	6.78478513172242	Up	0.0729041073940281	MYC targets V1	6.78478513172242
Clone3 vs Clone4	ANDROGEN RESPONSE	6.46733718879633	Up	0.0729041073940281	Androgen response	6.46733718879633
Clone3 vs Clone4	MTORC1 SIGNALING	6.30407367474933	Up	0.0729041073940281	MTORC1 signaling	6.30407367474933
Clone3 vs Clone4	UV RESPONSE UP	6.25178728028928	Up	0.0729041073940281	UV response up	6.25178728028928
Clone3 vs Clone4	PROTEIN SECRETION	6.03828880862743	Up	0.0760788519669645	Protein secretion	6.03828880862743
Clone3 vs Clone4	IL2 STAT5 SIGNALING	5.76226959353672	Up	0.0837454707985626	IL2 STAT5 signaling	5.76226959353672
Clone3 vs Clone4	G2M CHECKPOINT	4.63445188186736	Up	0.15064750013775	G2M checkpoint	4.63445188186736
Clone3 vs Clone4	INTERFERON ALPHA RESPONSE	4.57911207577052	Up	0.15064750013775	Interferon alpha response	4.57911207577052
Clone3 vs Clone4	EPITHELIAL MESENCHYMAL TRANSITION	4.56725262972385	Down	0.15064750013775	Epithelial mesenchymal transition	-4.56725262972385
Clone3 vs Clone4	IL6 JAK STAT3 SIGNALING	4.03826652619199	Up	0.202880072038568	IL16 JAK STAT3 signaling	4.03826652619199
Clone3 vs Clone4	KRAS SIGNALING DN	3.86954155358159	Down	0.213797166239804	KRAS signaling down	-3.86954155358159
Clone3 vs Clone4	MITOTIC SPINDLE	3.67477405819746	Up	0.230305263772318	Mitotic spindle	3.67477405819746
Clone3 vs Clone4	INFLAMMATORY RESPONSE	3.38527205281032	Up	0.265845349720672	Inflammatory response	3.38527205281032
Clone3 vs Clone4	COAGULATION	3.130332985529	Down	0.300533077295021	Coagulation	-3.130332985529
Clone3 vs Clone4	INTERFERON GAMMA RESPONSE	2.85147340309999	Up	0.336624093074113	Interferon gamma response	2.85147340309999
Clone3 vs Clone4	ADIPOGENESIS	2.81652793742672	Up	0.336624093074113	Adipogenesis	2.81652793742672
Clone3 vs Clone4	COMPLEMENT	2.75521422817268	Up	0.336624093074113	Complement	2.75521422817268
Clone3 vs Clone4	MYC TARGETS V2	2.51159443229755	Up	0.38122107989223	MYC targets V2	2.51159443229755
Clone3 vs Clone4	HEME METABOLISM	2.40567812902944	Up	0.392700122058572	Heme metabolism	2.40567812902944
Clone3 vs Clone4	P53 PATHWAY	2.34850004846627	Up	0.392700122058572	P53 pathway	2.34850004846627
Clone3 vs Clone4	CHOLESTEROL HOMEOSTASIS	2.14214497912843	Up	0.424701054840778	Cholesterol homeostasis	2.14214497912843
Clone3 vs Clone4	ESTROGEN RESPONSE EARLY	2.11990256009281	Up	0.424701054840778	Estrogen response early	2.11990256009281
Clone3 vs Clone4	HEDGEHOG SIGNALING	2.07198167065647	Down	0.424701054840778	Hedgehog signaling	-2.07198167065647
Clone3 vs Clone4	DNA REPAIR	1.69842542865711	Up	0.531245185260668	DNA repair	1.69842542865711
Clone3 vs Clone4	HYPOXIA	1.48535694977856	Up	0.595266926482165	Hypoxia	1.48535694977856
Clone3 vs Clone4	REACTIVE OXIGEN SPECIES PATHWAY	1.35203125881539	Up	0.631838879944539	Reactive oxigen species pathway	1.35203125881539
Clone3 vs Clone4	NOTCH SIGNALING	1.29495190512339	Up	0.6332872430425	Notch signaling	1.29495190512339
Clone3 vs Clone4	ANGIOGENESIS	1.25853014729752	Down	0.6332872430425	Angiogenesis	-1.25853014729752
Clone3 vs Clone4	XENOBIOTIC METABOLISM	1.11834669882093	Up	0.658463331014907	Xenobiotic metabolism	1.11834669882093
Clone3 vs Clone4	PANCREAS BETA CELLS	1.11739816684953	Down	0.658463331014907	Pancreas beta cells	-1.11739816684953
Clone3 vs Clone4	BILE ACID METABOLISM	1.00524290829981	Down	0.688131106304537	Bile acide metabolism	-1.00524290829981
Clone3 vs Clone4	MYOGENESIS	0.973647458181835	Down	0.688131106304537	Myogenesis	-0.973647458181835
Clone3 vs Clone4	GLYCOLYSIS	0.85093186639248	Up	0.728362239362782	Glycolysis	0.85093186639248
Clone3 vs Clone4	KRAS SIGNALING UP	0.815725935489707	Down	0.728362239362782	KRAS signaling up	-0.815725935489707
Clone3 vs Clone4	PEROXISOME	0.760215349658696	Down	0.738010243113713	Peroxisome	-0.760215349658696
Clone3 vs Clone4	UV RESPONSE DN	0.688901092298609	Up	0.756495335939295	UV response down	0.688901092298609
Clone3 vs Clone4	E2F TARGETS	0.615791536726154	Up	0.776871143887595	E2F targets	0.615791536726154
Clone3 vs Clone4	FATTY ACID METABOLISM	0.415460235453674	Down	0.861992265019077	Fatty acid metabolism	-0.415460235453674
Clone3 vs Clone4	ALLOGRAFT REJECTION	0.371636354633263	Up	0.861992265019077	Allograft rejection	0.371636354633263
Clone3 vs Clone4	APICAL SURFACE	0.356245678470849	Down	0.861992265019077	Apical surface	-0.356245678470849
Clone3 vs Clone4	ESTROGEN RESPONSE LATE	0.334547405078039	Up	0.861992265019077	Estrogen response late	0.334547405078039
Clone3 vs Clone4	WNT BETA CATENIN SIGNALING	0.269072066537751	Up	0.867802280551096	WNT beta catenin signaling	0.269072066537751
Clone3 vs Clone4	OXIDATIVE PHOSPHORYLATION	0.263455406434082	Up	0.867802280551096	Oxidative phosphorylation	0.263455406434082
Clone3 vs Clone4	APICAL JUNCTION	0.21235815304572	Down	0.880740059934272	Apical junction	-0.21235815304572
Clone3 vs Clone4	SPERMATOGENESIS	0.0699962113969933	Up	0.95264049973128	Spermatogenesis	0.0699962113969933
Clone4 vs Clone5	OXIDATIVE PHOSPHORYLATION	27.5015119457709	Up	2.63141885691704e-07	Oxidative phosphorylation	27.5015119457709
Clone4 vs Clone5	TNFA SIGNALING VIA NFKB	16.3688119539471	Down	0.000295417771131178	TNFA signaling via NFKB	-16.3688119539471
Clone4 vs Clone5	MYC TARGETS V1	13.3342011041102	Up	0.0016138168626465	MYC targets V1	13.3342011041102
Clone4 vs Clone5	IL6 JAK STAT3 SIGNALING	6.91177853128143	Down	0.1038143410588	IL16 JAK STAT3 signaling	-6.91177853128143
Clone4 vs Clone5	EPITHELIAL MESENCHYMAL TRANSITION	5.72441289541937	Down	0.189138530684457	Epithelial mesenchymal transition	-5.72441289541937
Clone4 vs Clone5	UV RESPONSE DN	4.95718843290623	Down	0.268260260194878	UV response down	-4.95718843290623
Clone4 vs Clone5	TGF BETA SIGNALING	4.66531592088551	Down	0.281495808719153	TGF beta signaling	-4.66531592088551
Clone4 vs Clone5	E2F TARGETS	4.20272773818242	Up	0.299286238488436	E2F targets	4.20272773818242
Clone4 vs Clone5	KRAS SIGNALING UP	4.0548731895435	Down	0.299286238488436	KRAS signaling up	-4.0548731895435
Clone4 vs Clone5	DNA REPAIR	4.0484463910502	Up	0.299286238488436	DNA repair	4.0484463910502
Clone4 vs Clone5	MYC TARGETS V2	3.92482672237397	Up	0.299286238488436	MYC targets V2	3.92482672237397
Clone4 vs Clone5	MTORC1 SIGNALING	3.55510735209005	Up	0.323533329361901	MTORC1 signaling	3.55510735209005
Clone4 vs Clone5	ADIPOGENESIS	3.39661259141069	Up	0.323533329361901	Adipogenesis	3.39661259141069
Clone4 vs Clone5	PROTEIN SECRETION	3.34905369683479	Up	0.323533329361901	Protein secretion	3.34905369683479
Clone4 vs Clone5	APOPTOSIS	3.33716727137923	Down	0.323533329361901	Apoptosis	-3.33716727137923
Clone4 vs Clone5	HYPOXIA	3.27186994299048	Down	0.323533329361901	Hypoxia	-3.27186994299048
Clone4 vs Clone5	INTERFERON ALPHA RESPONSE	2.9871255274387	Down	0.370942588639846	Interferon alpha response	-2.9871255274387
Clone4 vs Clone5	PEROXISOME	2.7709891737233	Up	0.406955235694741	Peroxisome	2.7709891737233
Clone4 vs Clone5	REACTIVE OXIGEN SPECIES PATHWAY	2.55044248080812	Up	0.421186467697285	Reactive oxigen species pathway	2.55044248080812
Clone4 vs Clone5	INFLAMMATORY RESPONSE	2.5211060373774	Down	0.421186467697285	Inflammatory response	-2.5211060373774
Clone4 vs Clone5	ALLOGRAFT REJECTION	2.49068873533817	Down	0.421186467697285	Allograft rejection	-2.49068873533817
Clone4 vs Clone5	IL2 STAT5 SIGNALING	2.38635948647048	Down	0.421186467697285	IL2 STAT5 signaling	-2.38635948647048
Clone4 vs Clone5	ESTROGEN RESPONSE EARLY	2.36776324385503	Down	0.421186467697285	Estrogen response early	-2.36776324385503
Clone4 vs Clone5	ANGIOGENESIS	2.20283550682384	Down	0.441782391569192	Angiogenesis	-2.20283550682384
Clone4 vs Clone5	CHOLESTEROL HOMEOSTASIS	2.17859217755692	Up	0.441782391569192	Cholesterol homeostasis	2.17859217755692
Clone4 vs Clone5	FATTY ACID METABOLISM	2.0373593015012	Up	0.450175272887855	Fatty acid metabolism	2.0373593015012
Clone4 vs Clone5	INTERFERON GAMMA RESPONSE	2.00068304070847	Down	0.450175272887855	Interferon gamma response	-2.00068304070847
Clone4 vs Clone5	UV RESPONSE UP	1.98794254762002	Down	0.450175272887855	UV response up	-1.98794254762002
Clone4 vs Clone5	P53 PATHWAY	1.89987370608036	Down	0.462011762924996	P53 pathway	-1.89987370608036
Clone4 vs Clone5	NOTCH SIGNALING	1.24736101273837	Down	0.6871198501529	Notch signaling	-1.24736101273837
Clone4 vs Clone5	APICAL SURFACE	1.23102621272706	Up	0.6871198501529	Apical surface	1.23102621272706
Clone4 vs Clone5	HEME METABOLISM	1.14205469231183	Up	0.706375385782565	Heme metabolism	1.14205469231183
Clone4 vs Clone5	PANCREAS BETA CELLS	1.0720583862008	Down	0.706375385782565	Pancreas beta cells	-1.0720583862008
Clone4 vs Clone5	HEDGEHOG SIGNALING	1.05292678653376	Up	0.706375385782565	Hedgehog signaling	1.05292678653376
Clone4 vs Clone5	XENOBIOTIC METABOLISM	1.01606619572186	Up	0.706375385782565	Xenobiotic metabolism	1.01606619572186
Clone4 vs Clone5	SPERMATOGENESIS	0.963783334099761	Down	0.71209807324813	Spermatogenesis	-0.963783334099761
Clone4 vs Clone5	WNT BETA CATENIN SIGNALING	0.818279672880525	Up	0.766375396611854	WNT beta catenin signaling	0.818279672880525
Clone4 vs Clone5	ESTROGEN RESPONSE LATE	0.733935558329545	Down	0.791133527281399	Estrogen response late	-0.733935558329545
Clone4 vs Clone5	APICAL JUNCTION	0.656030164601075	Up	0.813618171625981	Apical junction	0.656030164601075
Clone4 vs Clone5	G2M CHECKPOINT	0.582385744727916	Up	0.819622969899943	G2M checkpoint	0.582385744727916
Clone4 vs Clone5	COMPLEMENT	0.56033117704593	Down	0.819622969899943	Complement	-0.56033117704593
Clone4 vs Clone5	BILE ACID METABOLISM	0.538506445498564	Up	0.819622969899943	Bile acide metabolism	0.538506445498564
Clone4 vs Clone5	UNFOLDED PROTEIN RESPONSE	0.469221692069687	Up	0.839946732218534	Unfolded protein response	0.469221692069687
Clone4 vs Clone5	GLYCOLYSIS	0.336107580106345	Up	0.898570129866344	Glycolysis	0.336107580106345
Clone4 vs Clone5	MYOGENESIS	0.301792261628739	Up	0.898570129866344	Myogenesis	0.301792261628739
Clone4 vs Clone5	PI3K AKT MTOR SIGNALING	0.237278003209791	Up	0.898570129866344	PI3K AKT MTOR signaling	0.237278003209791
Clone4 vs Clone5	MITOTIC SPINDLE	0.21770439157035	Up	0.898570129866344	Mitotic spindle	0.21770439157035
Clone4 vs Clone5	KRAS SIGNALING DN	0.201723746804977	Down	0.898570129866344	KRAS signaling down	-0.201723746804977
Clone4 vs Clone5	ANDROGEN RESPONSE	0.183443335740883	Up	0.898570129866344	Androgen response	0.183443335740883
Clone4 vs Clone5	COAGULATION	0.0998010812391154	Up	0.933161646974704	Coagulation	0.0998010812391154
Clone5 vs Clone6	OXIDATIVE PHOSPHORYLATION	41.9779641490716	Down	1.1543662969871e-11	Oxidative phosphorylation	-41.9779641490716
Clone5 vs Clone6	MYC TARGETS V1	29.465964241665	Down	3.37132732643384e-08	MYC targets V1	-29.465964241665
Clone5 vs Clone6	PROTEIN SECRETION	16.1520347992469	Down	0.000228876805905384	Protein secretion	-16.1520347992469
Clone5 vs Clone6	ADIPOGENESIS	10.3083778642123	Down	0.00985777881145615	Adipogenesis	-10.3083778642123
Clone5 vs Clone6	E2F TARGETS	8.08795464466137	Down	0.0367521752187271	E2F targets	-8.08795464466137
Clone5 vs Clone6	DNA REPAIR	7.65817669667406	Down	0.0388019867455895	DNA repair	-7.65817669667406
Clone5 vs Clone6	EPITHELIAL MESENCHYMAL TRANSITION	7.52422693408386	Up	0.0388019867455895	Epithelial mesenchymal transition	7.52422693408386
Clone5 vs Clone6	MYC TARGETS V2	6.53337481178809	Down	0.0674742748834106	MYC targets V2	-6.53337481178809
Clone5 vs Clone6	MTORC1 SIGNALING	6.04814074793432	Down	0.0839567680271491	MTORC1 signaling	-6.04814074793432
Clone5 vs Clone6	G2M CHECKPOINT	5.86608272154839	Down	0.0857241422137593	G2M checkpoint	-5.86608272154839
Clone5 vs Clone6	FATTY ACID METABOLISM	4.87931130032226	Down	0.154439454723241	Fatty acid metabolism	-4.87931130032226
Clone5 vs Clone6	UV RESPONSE DN	4.55766271228698	Up	0.168930147829164	UV response down	4.55766271228698
Clone5 vs Clone6	HYPOXIA	4.50891774730801	Up	0.168930147829164	Hypoxia	4.50891774730801
Clone5 vs Clone6	KRAS SIGNALING UP	4.3858048873401	Up	0.170837474435586	KRAS signaling up	4.3858048873401
Clone5 vs Clone6	REACTIVE OXIGEN SPECIES PATHWAY	3.98365310415408	Down	0.210707341974609	Reactive oxigen species pathway	-3.98365310415408
Clone5 vs Clone6	UNFOLDED PROTEIN RESPONSE	3.63386343773172	Down	0.231953393553931	Unfolded protein response	-3.63386343773172
Clone5 vs Clone6	INTERFERON ALPHA RESPONSE	3.58546715908528	Down	0.231953393553931	Interferon alpha response	-3.58546715908528
Clone5 vs Clone6	XENOBIOTIC METABOLISM	3.49549674340019	Down	0.231953393553931	Xenobiotic metabolism	-3.49549674340019
Clone5 vs Clone6	ANDROGEN RESPONSE	3.34938979006907	Down	0.231953393553931	Androgen response	-3.34938979006907
Clone5 vs Clone6	PI3K AKT MTOR SIGNALING	3.34575784027453	Down	0.231953393553931	PI3K AKT MTOR signaling	-3.34575784027453
Clone5 vs Clone6	KRAS SIGNALING DN	3.3388952501384	Up	0.231953393553931	KRAS signaling down	3.3388952501384
Clone5 vs Clone6	HEDGEHOG SIGNALING	3.27577750108963	Up	0.231953393553931	Hedgehog signaling	3.27577750108963
Clone5 vs Clone6	INTERFERON GAMMA RESPONSE	3.22838737516312	Down	0.231953393553931	Interferon gamma response	-3.22838737516312
Clone5 vs Clone6	ESTROGEN RESPONSE EARLY	3.11059515460087	Up	0.241199451978372	Estrogen response early	3.11059515460087
Clone5 vs Clone6	NOTCH SIGNALING	2.48251325842872	Up	0.346709803689252	Notch signaling	2.48251325842872
Clone5 vs Clone6	ANGIOGENESIS	2.47161593524735	Up	0.346709803689252	Angiogenesis	2.47161593524735
Clone5 vs Clone6	HEME METABOLISM	2.31929430710959	Down	0.370302435651327	Heme metabolism	-2.31929430710959
Clone5 vs Clone6	TNFA SIGNALING VIA NFKB	2.26972532378753	Up	0.370302435651327	TNFA signaling via NFKB	2.26972532378753
Clone5 vs Clone6	MITOTIC SPINDLE	2.03141369626872	Down	0.421750445738622	Mitotic spindle	-2.03141369626872
Clone5 vs Clone6	APOPTOSIS	1.91844506087134	Down	0.440899129391832	Apoptosis	-1.91844506087134
Clone5 vs Clone6	COMPLEMENT	1.57454053623668	Down	0.541532317746245	Complement	-1.57454053623668
Clone5 vs Clone6	PEROXISOME	1.32665273975502	Down	0.606631696142528	Peroxisome	-1.32665273975502
Clone5 vs Clone6	IL6 JAK STAT3 SIGNALING	1.32056928542102	Up	0.606631696142528	IL16 JAK STAT3 signaling	1.32056928542102
Clone5 vs Clone6	CHOLESTEROL HOMEOSTASIS	1.22996507660591	Down	0.626952596908132	Cholesterol homeostasis	-1.22996507660591
Clone5 vs Clone6	TGF BETA SIGNALING	0.785190730131652	Up	0.828964624831997	TGF beta signaling	0.785190730131652
Clone5 vs Clone6	MYOGENESIS	0.689832961835108	Up	0.852957090100504	Myogenesis	0.689832961835108
Clone5 vs Clone6	ALLOGRAFT REJECTION	0.663857753640027	Up	0.852957090100504	Allograft rejection	0.663857753640027
Clone5 vs Clone6	APICAL SURFACE	0.574442916001344	Up	0.861378406283285	Apical surface	0.574442916001344
Clone5 vs Clone6	UV RESPONSE UP	0.573734908389677	Up	0.861378406283285	UV response up	0.573734908389677
Clone5 vs Clone6	GLYCOLYSIS	0.453121290725753	Down	0.910246745533957	Glycolysis	-0.453121290725753
Clone5 vs Clone6	COAGULATION	0.408784030503386	Up	0.910246745533957	Coagulation	0.408784030503386
Clone5 vs Clone6	BILE ACID METABOLISM	0.387209184368345	Down	0.910246745533957	Bile acide metabolism	-0.387209184368345
Clone5 vs Clone6	P53 PATHWAY	0.25533870289238	Down	0.933089065947679	P53 pathway	-0.25533870289238
Clone5 vs Clone6	PANCREAS BETA CELLS	0.213629166272466	Up	0.933089065947679	Pancreas beta cells	0.213629166272466
Clone5 vs Clone6	ESTROGEN RESPONSE LATE	0.195693156220028	Up	0.933089065947679	Estrogen response late	0.195693156220028
Clone5 vs Clone6	WNT BETA CATENIN SIGNALING	0.193037792698641	Up	0.933089065947679	WNT beta catenin signaling	0.193037792698641
Clone5 vs Clone6	SPERMATOGENESIS	0.189180636078658	Up	0.933089065947679	Spermatogenesis	0.189180636078658
Clone5 vs Clone6	IL2 STAT5 SIGNALING	0.0680859248841137	Down	0.979197702838511	IL2 STAT5 signaling	-0.0680859248841137
Clone5 vs Clone6	APICAL JUNCTION	0.0485020976943972	Down	0.979197702838511	Apical junction	-0.0485020976943972
Clone5 vs Clone6	INFLAMMATORY RESPONSE	0.0303279213618788	Up	0.979197702838511	Inflammatory response	0.0303279213618788
Clone6 vs Clone7	OXIDATIVE PHOSPHORYLATION	22.8883057287107	Up	6.44026043645938e-06	Oxidative phosphorylation	22.8883057287107
Clone6 vs Clone7	E2F TARGETS	21.6969715683531	Up	7.35361267987496e-06	E2F targets	21.6969715683531
Clone6 vs Clone7	MYC TARGETS V1	20.5125027403659	Up	1.11421791916856e-05	MYC targets V1	20.5125027403659
Clone6 vs Clone7	G2M CHECKPOINT	12.8588387709317	Up	0.00168272766001901	G2M checkpoint	12.8588387709317
Clone6 vs Clone7	DNA REPAIR	11.115316997698	Up	0.00450771211845904	DNA repair	11.115316997698
Clone6 vs Clone7	PROTEIN SECRETION	9.45828674218756	Up	0.0118465184995446	Protein secretion	9.45828674218756
Clone6 vs Clone7	ADIPOGENESIS	8.40435462377061	Up	0.0210818698744853	Adipogenesis	8.40435462377061
Clone6 vs Clone7	FATTY ACID METABOLISM	5.99905435511551	Up	0.0977202818314076	Fatty acid metabolism	5.99905435511551
Clone6 vs Clone7	MITOTIC SPINDLE	5.43327373417882	Up	0.128572807217927	Mitotic spindle	5.43327373417882
Clone6 vs Clone7	MYC TARGETS V2	4.53900993128932	Up	0.215075957193857	MYC targets V2	4.53900993128932
Clone6 vs Clone7	TNFA SIGNALING VIA NFKB	4.14875387297827	Down	0.256258310646996	TNFA signaling via NFKB	-4.14875387297827
Clone6 vs Clone7	KRAS SIGNALING UP	3.75824824368459	Down	0.272062818800365	KRAS signaling up	-3.75824824368459
Clone6 vs Clone7	HYPOXIA	3.74587291644706	Down	0.272062818800365	Hypoxia	-3.74587291644706
Clone6 vs Clone7	HEDGEHOG SIGNALING	3.71448955705536	Down	0.272062818800365	Hedgehog signaling	-3.71448955705536
Clone6 vs Clone7	EPITHELIAL MESENCHYMAL TRANSITION	3.52835532781071	Down	0.28889362357075	Epithelial mesenchymal transition	-3.52835532781071
Clone6 vs Clone7	NOTCH SIGNALING	2.77080836495696	Down	0.445641256435093	Notch signaling	-2.77080836495696
Clone6 vs Clone7	ANGIOGENESIS	2.72243864318646	Down	0.445641256435093	Angiogenesis	-2.72243864318646
Clone6 vs Clone7	MTORC1 SIGNALING	2.47519567810528	Up	0.499561953236657	MTORC1 signaling	2.47519567810528
Clone6 vs Clone7	KRAS SIGNALING DN	2.36086287964402	Down	0.504778522133235	KRAS signaling down	-2.36086287964402
Clone6 vs Clone7	ESTROGEN RESPONSE EARLY	2.30820566350948	Down	0.504778522133235	Estrogen response early	-2.30820566350948
Clone6 vs Clone7	UV RESPONSE DN	2.11759321988232	Down	0.548645260406366	UV response down	-2.11759321988232
Clone6 vs Clone7	APOPTOSIS	1.92669891197277	Up	0.595804895882683	Apoptosis	1.92669891197277
Clone6 vs Clone7	UNFOLDED PROTEIN RESPONSE	1.83658613190825	Up	0.595804895882683	Unfolded protein response	1.83658613190825
Clone6 vs Clone7	P53 PATHWAY	1.77931398717495	Up	0.595804895882683	P53 pathway	1.77931398717495
Clone6 vs Clone7	WNT BETA CATENIN SIGNALING	1.73863266492128	Down	0.595804895882683	WNT beta catenin signaling	-1.73863266492128
Clone6 vs Clone7	INFLAMMATORY RESPONSE	1.68672254250956	Down	0.595804895882683	Inflammatory response	-1.68672254250956
Clone6 vs Clone7	PI3K AKT MTOR SIGNALING	1.63605680386477	Up	0.595804895882683	PI3K AKT MTOR signaling	1.63605680386477
Clone6 vs Clone7	XENOBIOTIC METABOLISM	1.50390390075561	Up	0.627278599894889	Xenobiotic metabolism	1.50390390075561
Clone6 vs Clone7	COMPLEMENT	1.41958688555119	Up	0.627278599894889	Complement	1.41958688555119
Clone6 vs Clone7	ANDROGEN RESPONSE	1.40978734424671	Up	0.627278599894889	Androgen response	1.40978734424671
Clone6 vs Clone7	INTERFERON ALPHA RESPONSE	1.21463869650652	Up	0.666941194440001	Interferon alpha response	1.21463869650652
Clone6 vs Clone7	HEME METABOLISM	1.19268035222382	Up	0.666941194440001	Heme metabolism	1.19268035222382
Clone6 vs Clone7	PEROXISOME	1.15179174078678	Up	0.666941194440001	Peroxisome	1.15179174078678
Clone6 vs Clone7	IL2 STAT5 SIGNALING	1.14076188174682	Down	0.666941194440001	IL2 STAT5 signaling	-1.14076188174682
Clone6 vs Clone7	MYOGENESIS	1.07360931665562	Down	0.678755484871945	Myogenesis	-1.07360931665562
Clone6 vs Clone7	ALLOGRAFT REJECTION	0.99818944678314	Down	0.695316505329356	Allograft rejection	-0.99818944678314
Clone6 vs Clone7	APICAL JUNCTION	0.693645515010578	Up	0.830792502254305	Apical junction	0.693645515010578
Clone6 vs Clone7	SPERMATOGENESIS	0.661007495564649	Up	0.830792502254305	Spermatogenesis	0.661007495564649
Clone6 vs Clone7	GLYCOLYSIS	0.625893869609265	Up	0.830792502254305	Glycolysis	0.625893869609265
Clone6 vs Clone7	TGF BETA SIGNALING	0.53332872623086	Up	0.863698308109711	TGF beta signaling	0.53332872623086
Clone6 vs Clone7	ESTROGEN RESPONSE LATE	0.465649128750312	Up	0.883103879032109	Estrogen response late	0.465649128750312
Clone6 vs Clone7	CHOLESTEROL HOMEOSTASIS	0.378112575675841	Up	0.886284476863931	Cholesterol homeostasis	0.378112575675841
Clone6 vs Clone7	COAGULATION	0.368108074972418	Down	0.886284476863931	Coagulation	-0.368108074972418
Clone6 vs Clone7	IL6 JAK STAT3 SIGNALING	0.358582821096433	Down	0.886284476863931	IL16 JAK STAT3 signaling	-0.358582821096433
Clone6 vs Clone7	BILE ACID METABOLISM	0.317237556457636	Up	0.891783577315555	Bile acide metabolism	0.317237556457636
Clone6 vs Clone7	UV RESPONSE UP	0.244962090817069	Down	0.90069249125817	UV response up	-0.244962090817069
Clone6 vs Clone7	INTERFERON GAMMA RESPONSE	0.240160798711299	Down	0.90069249125817	Interferon gamma response	-0.240160798711299
Clone6 vs Clone7	APICAL SURFACE	0.172701913726318	Down	0.924145409570747	Apical surface	-0.172701913726318
Clone6 vs Clone7	PANCREAS BETA CELLS	0.0792586031413083	Down	0.965861171418767	Pancreas beta cells	-0.0792586031413083
Clone6 vs Clone7	REACTIVE OXIGEN SPECIES PATHWAY	0.031723300622341	Down	0.978251077549996	Reactive oxigen species pathway	-0.031723300622341
Clone7 vs Clone8	TNFA SIGNALING VIA NFKB	10.766070726763	Up	0.0287117576889767	TNFA signaling via NFKB	10.766070726763
Clone7 vs Clone8	PI3K AKT MTOR SIGNALING	8.95710285314432	Up	0.0503017825681266	PI3K AKT MTOR signaling	8.95710285314432
Clone7 vs Clone8	UV RESPONSE UP	7.22543049131028	Up	0.111372364516401	UV response up	7.22543049131028
Clone7 vs Clone8	UNFOLDED PROTEIN RESPONSE	6.78523040440051	Up	0.113331890619209	Unfolded protein response	6.78523040440051
Clone7 vs Clone8	INTERFERON GAMMA RESPONSE	5.93793973442896	Up	0.163118052433157	Interferon gamma response	5.93793973442896
Clone7 vs Clone8	MTORC1 SIGNALING	4.28041517434898	Up	0.330204079745871	MTORC1 signaling	4.28041517434898
Clone7 vs Clone8	MYC TARGETS V1	4.2494187591066	Up	0.330204079745871	MYC targets V1	4.2494187591066
Clone7 vs Clone8	APOPTOSIS	4.12360851869531	Up	0.330204079745871	Apoptosis	4.12360851869531
Clone7 vs Clone8	E2F TARGETS	3.89193461857778	Down	0.330204079745871	E2F targets	-3.89193461857778
Clone7 vs Clone8	ADIPOGENESIS	3.75029592141759	Up	0.330204079745871	Adipogenesis	3.75029592141759
Clone7 vs Clone8	ESTROGEN RESPONSE EARLY	3.62586713667221	Up	0.330204079745871	Estrogen response early	3.62586713667221
Clone7 vs Clone8	NOTCH SIGNALING	3.55024037329582	Up	0.330204079745871	Notch signaling	3.55024037329582
Clone7 vs Clone8	INTERFERON ALPHA RESPONSE	3.43491888274527	Up	0.330204079745871	Interferon alpha response	3.43491888274527
Clone7 vs Clone8	REACTIVE OXIGEN SPECIES PATHWAY	3.34659383693417	Up	0.330204079745871	Reactive oxigen species pathway	3.34659383693417
Clone7 vs Clone8	HEME METABOLISM	3.3355357438697	Up	0.330204079745871	Heme metabolism	3.3355357438697
Clone7 vs Clone8	ANDROGEN RESPONSE	2.98011790226252	Up	0.394022450535853	Androgen response	2.98011790226252
Clone7 vs Clone8	IL6 JAK STAT3 SIGNALING	2.90004360978596	Up	0.394022450535853	IL16 JAK STAT3 signaling	2.90004360978596
Clone7 vs Clone8	P53 PATHWAY	2.7230547659165	Up	0.403950973152163	P53 pathway	2.7230547659165
Clone7 vs Clone8	IL2 STAT5 SIGNALING	2.6041360343456	Up	0.403950973152163	IL2 STAT5 signaling	2.6041360343456
Clone7 vs Clone8	XENOBIOTIC METABOLISM	2.59454889557135	Up	0.403950973152163	Xenobiotic metabolism	2.59454889557135
Clone7 vs Clone8	EPITHELIAL MESENCHYMAL TRANSITION	2.55928665574366	Down	0.403950973152163	Epithelial mesenchymal transition	-2.55928665574366
Clone7 vs Clone8	PANCREAS BETA CELLS	2.3571583682685	Up	0.443579993415637	Pancreas beta cells	2.3571583682685
Clone7 vs Clone8	OXIDATIVE PHOSPHORYLATION	2.23914648178362	Up	0.453362114997182	Oxidative phosphorylation	2.23914648178362
Clone7 vs Clone8	TGF BETA SIGNALING	2.20015794599258	Up	0.453362114997182	TGF beta signaling	2.20015794599258
Clone7 vs Clone8	SPERMATOGENESIS	1.76691146799587	Down	0.587674226148971	Spermatogenesis	-1.76691146799587
Clone7 vs Clone8	UV RESPONSE DN	1.44018842558709	Up	0.708690711769095	UV response down	1.44018842558709
Clone7 vs Clone8	FATTY ACID METABOLISM	1.37589642040499	Up	0.713542994624052	Fatty acid metabolism	1.37589642040499
Clone7 vs Clone8	PROTEIN SECRETION	1.28446651920195	Up	0.730655654310704	Protein secretion	1.28446651920195
Clone7 vs Clone8	COAGULATION	1.22146645321914	Down	0.730655654310704	Coagulation	-1.22146645321914
Clone7 vs Clone8	ESTROGEN RESPONSE LATE	1.18970204055479	Up	0.730655654310704	Estrogen response late	1.18970204055479
Clone7 vs Clone8	HYPOXIA	1.11884284057333	Up	0.73877032438129	Hypoxia	1.11884284057333
Clone7 vs Clone8	GLYCOLYSIS	1.08065836870423	Up	0.73877032438129	Glycolysis	1.08065836870423
Clone7 vs Clone8	ALLOGRAFT REJECTION	0.962531963638989	Up	0.75613905507357	Allograft rejection	0.962531963638989
Clone7 vs Clone8	WNT BETA CATENIN SIGNALING	0.959669870847265	Up	0.75613905507357	WNT beta catenin signaling	0.959669870847265
Clone7 vs Clone8	KRAS SIGNALING DN	0.916849293382552	Down	0.756663563134356	KRAS signaling down	-0.916849293382552
Clone7 vs Clone8	HEDGEHOG SIGNALING	0.814238563266227	Up	0.783210200834784	Hedgehog signaling	0.814238563266227
Clone7 vs Clone8	INFLAMMATORY RESPONSE	0.727349348189689	Up	0.783210200834784	Inflammatory response	0.727349348189689
Clone7 vs Clone8	G2M CHECKPOINT	0.720244102847165	Down	0.783210200834784	G2M checkpoint	-0.720244102847165
Clone7 vs Clone8	PEROXISOME	0.710982510513597	Down	0.783210200834784	Peroxisome	-0.710982510513597
Clone7 vs Clone8	KRAS SIGNALING UP	0.559430368733655	Down	0.848212545351204	KRAS signaling up	-0.559430368733655
Clone7 vs Clone8	ANGIOGENESIS	0.500455158784896	Up	0.862053329050157	Angiogenesis	0.500455158784896
Clone7 vs Clone8	MYOGENESIS	0.39286849692435	Up	0.906683081590072	Myogenesis	0.39286849692435
Clone7 vs Clone8	APICAL JUNCTION	0.318803894413106	Down	0.932249188098063	Apical junction	-0.318803894413106
Clone7 vs Clone8	MYC TARGETS V2	0.224437854469637	Up	0.972645991923464	MYC targets V2	0.224437854469637
Clone7 vs Clone8	BILE ACID METABOLISM	0.169077476518979	Up	0.988234698369576	Bile acide metabolism	0.169077476518979
Clone7 vs Clone8	DNA REPAIR	0.101424576571735	Down	0.998068060721125	DNA repair	-0.101424576571735
Clone7 vs Clone8	APICAL SURFACE	0.0855685362959411	Down	0.998068060721125	Apical surface	-0.0855685362959411
Clone7 vs Clone8	CHOLESTEROL HOMEOSTASIS	0.0125123362238651	Down	0.998068060721125	Cholesterol homeostasis	-0.0125123362238651
Clone7 vs Clone8	COMPLEMENT	0.0120407551269493	Down	0.998068060721125	Complement	-0.0120407551269493
Clone7 vs Clone8	MITOTIC SPINDLE	0.00278989503942403	Down	0.998068060721125	Mitotic spindle	-0.00278989503942403
