# Supplementary material for: Reconstructing clonal tree for phylo-phenotypic characterization of cancer using single-cell transcriptomics
Source: Nat Commun. 2023 Feb 22;14:982. doi: 10.1038/s41467-023-36202-y (PMC9946941; doi:10.1038/s41467-023-36202-y)
Supplement: Supplementary file 7 — Source Data [file 41467_2023_36202_MOESM7_ESM.zip › SourceData/SupplementaryFigure1e-f.csv]

AdjRandIndex	AdjMutualInformation	VMeasure	AncestralMetric	Method	CellCount
0.560084421580267	0.735616420711883	0.75600090300355	0.0879	Canopy	0
0.766228805419689	0.854673029400311	0.863913620918762	0.1275	Canopy	0
0.76470292001017	0.862226929743402	0.87059224424676	0.0961	Canopy	0
0.617437805596328	0.734013406032003	0.762860010732907	0.1137	Canopy	0
0.546722379398523	0.708727059546831	0.750117889350682	0.0902	Canopy	0
0.656768563243525	0.780669487580228	0.795313004399108	0.0787	Canopy	0
0.423745563293563	0.602223047714148	0.685563874018212	0.1197	Canopy	0
0.477542506415355	0.673917728493301	0.725995877125848	0.0861	Canopy	0
0.435560249031849	0.650686753272534	0.712068468406446	0.1033	Canopy	0
0.553097893852226	0.708711045570534	0.732250149399164	0.0737	Canopy	0
0.410024586690761	0.591579368142805	0.675307626357321	0.1135	Canopy	0
0.440777158170604	0.626126815995708	0.713924367274974	0.1642	Canopy	0
0.577909069222913	0.755414219313137	0.764512561231172	0.0902	Canopy	0
0.428999625327838	0.587111035236933	0.681838933423839	0.0843	Canopy	0
0.344957081545064	0.542096445614729	0.628564539543482	0.1494	Canopy	0
0.442978999573716	0.633121908214153	0.695374646518754	0.168	Canopy	0
0.795961532565905	0.837340458971334	0.846214500116372	0.0684	Canopy	0
0.762539220988511	0.825433002134058	0.832637463750436	0.0695	Canopy	0
0.571099058041308	0.690225024238167	0.739672700089271	0.0976	Canopy	0
0.585952608719738	0.741296446393905	0.765006141705232	0.0869	Canopy	0
0.701918092275791	0.877552391505149	0.883215252932672	0.0833	PhyloWGS	0
1	1	1	0.063	PhyloWGS	0
1	1	1	0.078	PhyloWGS	0
0.759262359778995	0.887267771984685	0.896393034861584	0.1047	PhyloWGS	0
0.68499303754538	0.821870604565915	0.841186702467956	0.1931	PhyloWGS	0
0.767410333091874	0.899000291315048	0.903441946296071	0.1222	PhyloWGS	0
0.514789717948171	0.729347997987434	0.769665742890828	0.2316	PhyloWGS	0
0.730842683217952	0.875647963810022	0.890843158477337	0.148	PhyloWGS	0
0.646251140439856	0.819366679856758	0.841586331481203	0.1371	PhyloWGS	0
0.658579434423659	0.825472703831295	0.836897116916644	0.1283	PhyloWGS	0
0.611473128492854	0.79224209964103	0.816394987432408	0.0894	PhyloWGS	0
0.493150472407962	0.71537593871953	0.765013209097903	0.3051	PhyloWGS	0
0.969589800193724	0.965049366117107	0.966081200394387	0.0056	PhyloWGS	0
0.535415877935182	0.729137617278713	0.768839280705703	0.1351	PhyloWGS	0
0.438270911996038	0.662175008910787	0.730374488871983	0.1563	PhyloWGS	0
0.697448383943189	0.843647984784636	0.864297104120954	0.2704	PhyloWGS	0
0.80237375629949	0.882583127370082	0.889258234554346	0.1064	PhyloWGS	0
1	1	1	0.1036	PhyloWGS	0
0.691918138510441	0.808867838183759	0.832227718915663	0.2473	PhyloWGS	0
0.69821705247092	0.848985584643371	0.857104851183696	0.1076	PhyloWGS	0
1	1	1	0	PhylEx	100
1	1	1	0	PhylEx	100
0.96122344561412	0.953833958701097	0.95669256504644	0.0075	PhylEx	100
0.781532863785182	0.892400082129621	0.904374063808648	0.1204	PhylEx	100
0.862498753928818	0.870631345288167	0.893829806230808	0.024	PhylEx	100
1	1	1	0	PhylEx	100
0.646037297817421	0.744623472301843	0.802633092755108	0.0819	PhylEx	100
0.91187815250717	0.926267453830447	0.942050742812961	0.0416	PhylEx	100
0.873316652319303	0.895037841752461	0.914766345746848	0.0238	PhylEx	100
0.944838175637626	0.94259966196783	0.947770676372546	0.0081	PhylEx	100
0.865217934802115	0.87886140662694	0.902574006339642	0.0198	PhylEx	100
0.621524587010878	0.735530997628406	0.803065084973997	0.1253	PhylEx	100
0.926621341193626	0.915588357974802	0.919540431091322	0.0151	PhylEx	100
0.783713752238692	0.825773718686262	0.869592961484561	0.0654	PhylEx	100
0.648457353688609	0.710101443444863	0.802453276076414	0.054	PhylEx	100
0.877944846761941	0.903877653315549	0.924513613095859	0.0276	PhylEx	100
0.988442551438429	0.987050126721182	0.98787860539912	0.0777	PhylEx	100
1	1	1	0	PhylEx	100
0.921502053429838	0.939463786543105	0.949724143190658	0.0294	PhylEx	100
0.930451337450638	0.93205764183622	0.937567380114074	0.1058	PhylEx	100
1	1	1	0	PhylEx	200
1	1	1	0.0546	PhylEx	200
1	1	1	0	PhylEx	200
0.865962864915069	0.942032203833188	0.947655509603804	0.094	PhylEx	200
0.971201324232364	0.971051706200453	0.975501147249962	0.0109	PhylEx	200
1	1	1	0	PhylEx	200
0.805979224146337	0.8485848568416	0.888950945503047	0.0441	PhylEx	200
0.928982274914896	0.949498513308587	0.959381538221408	0.0184	PhylEx	200
0.941940436966188	0.949621166944008	0.959652352787559	0.014	PhylEx	200
0.933664734962389	0.957018967601939	0.961478104359635	0.0087	PhylEx	200
0.976790438761619	0.980282438768717	0.983770975911826	0.0188	PhylEx	200
0.979763043638237	0.982642832054494	0.987442099037795	0.0162	PhylEx	200
0.987634519130366	0.980058513082303	0.980624791590197	0.0027	PhylEx	200
0.937307158544308	0.944446288712153	0.960189304949456	0.0188	PhylEx	200
0.801889057872408	0.825410820889506	0.874469414068075	0.0572	PhylEx	200
1	1	1	0.0135	PhylEx	200
0.978687104778551	0.974724604056057	0.976575908744359	0.0033	PhylEx	200
1	1	1	0	PhylEx	200
0.912242806110908	0.934926734906776	0.945969145457419	0.0297	PhylEx	200
0.980448847074437	0.977595503009915	0.979412959466284	0.0983	PhylEx	200
0.977607165706974	0.974405774952034	0.976293844089656	0.0035	PhylEx	400
1	1	1	0.0546	PhylEx	400
1	1	1	0.0572	PhylEx	400
0.989643554814805	0.989236874820336	0.990538822823779	0.1014	PhylEx	400
0.988828778270808	0.989909176577242	0.991460707703392	0.0093	PhylEx	400
1	1	1	0	PhylEx	400
0.92917101702942	0.944028833743327	0.958324253671433	0.0255	PhylEx	400
1	1	1	0	PhylEx	400
0.983039813609265	0.989308352006182	0.99131744572216	0.0282	PhylEx	400
1	1	1	0.0288	PhylEx	400
1	1	1	0.0204	PhylEx	400
0.987885166058885	0.98523578293932	0.989317803259153	0.0129	PhylEx	400
1	1	1	0	PhylEx	400
0.958991883810338	0.964996160560586	0.973703814234658	0.0107	PhylEx	400
0.968508846151399	0.972501474230546	0.980195221224314	0.0191	PhylEx	400
0.958211445539805	0.978295202392176	0.982474534091012	0.0381	PhylEx	400
0.990380008452636	0.98762743115088	0.988419856344589	0.0015	PhylEx	400
0.975628996691266	0.960664839485463	0.962143144420723	0.0053	PhylEx	400
0.955227480578475	0.964350107476031	0.970553856500446	0.0381	PhylEx	400
0.970510516575324	0.966497444302115	0.970140257928123	0.0271	PhylEx	400
0.355512696882031	0.52787663090276	0.624981474872485	0.236	B-SCITE	100
0.485375421284587	0.657380117894154	0.708191764538651	0.2728	B-SCITE	100
0.43019350765936	0.571345328420226	0.661051574318442	0.2857	B-SCITE	100
0.272584083793072	0.44954979753906	0.635855677133756	0.1797	B-SCITE	100
0.269396414137198	0.422249679052347	0.652850454417327	0.1834	B-SCITE	100
0.310165975103734	0.497588097747578	0.608262388468806	0.216	B-SCITE	100
0.211105820735627	0.325665810534242	0.658832957002721	0.1513	B-SCITE	100
0.170410257935918	0.316087274127858	0.655571035869353	0.1643	B-SCITE	100
0.272909787056642	0.398081869091361	0.65559034978213	0.1473	B-SCITE	100
0.33328527498544	0.506508365248655	0.629922135861048	0.211	B-SCITE	100
0.237460990257901	0.365818108207892	0.655483968896517	0.1753	B-SCITE	100
0.155425633078576	0.290388346721447	0.645531205449069	0.1495	B-SCITE	100
0.616171954964176	0.653017837965121	0.694285915462618	0.3657	B-SCITE	100
0.349510819798544	0.417260728401178	0.682689133227691	0.1578	B-SCITE	100
0.105206073752712	0.193927370303312	0.644596783961748	0.1273	B-SCITE	100
0.18466736475409	0.331409428560431	0.650071162562818	0.1577	B-SCITE	100
0.382362539272208	0.564682950428685	0.661774072631679	0.2271	B-SCITE	100
0.499318680016589	0.672413377806221	0.696233748545997	0.2927	B-SCITE	100
0.223804554662083	0.388045656397245	0.637569390000434	0.1728	B-SCITE	100
0.448896646953078	0.537973797749803	0.650617186213263	0.2446	B-SCITE	100
0.375798212005109	0.487787372091944	0.601430336372305	0.2163	B-SCITE	200
0.449504036844179	0.623789926271324	0.688109064364411	0.2463	B-SCITE	200
0.42748480640106	0.606165166442655	0.677602938257835	0.2754	B-SCITE	200
0.215113277297041	0.42176604833026	0.617194819113833	0.1863	B-SCITE	200
0.244411694043171	0.394191294485349	0.641470488627336	0.1767	B-SCITE	200
0.385536259264642	0.518449938269336	0.623515591933258	0.2359	B-SCITE	200
0.23947310294974	0.323484238694055	0.64972297151469	0.1614	B-SCITE	200
0.197487889072608	0.345925060007401	0.652694979571407	0.1668	B-SCITE	200
0.183315287569786	0.334289732530898	0.62837239944394	0.1523	B-SCITE	200
0.284632745252114	0.443205043547602	0.596125028026634	0.2201	B-SCITE	200
0.306189361540826	0.339043636910233	0.638976932119939	0.1858	B-SCITE	200
0.217848721204426	0.352574364261286	0.701458863219542	0.1374	B-SCITE	200
0.569552952648503	0.641299599919521	0.680743403295304	0.291	B-SCITE	200
0.252389810841177	0.349845417021736	0.663200698448747	0.1596	B-SCITE	200
0.100221695589022	0.217877490502326	0.663247581148672	0.1262	B-SCITE	200
0.0914379045730338	0.213670640287592	0.639782466071887	0.1459	B-SCITE	200
0.379641765709809	0.521830241733051	0.633299924209493	0.2317	B-SCITE	200
0.559350570416582	0.668646221524921	0.69584575444572	0.2663	B-SCITE	200
0.219247531797563	0.344050708701173	0.644531000286474	0.176	B-SCITE	200
0.358887275833605	0.473874527325595	0.613945760597584	0.2044	B-SCITE	200
0.326679340937896	0.497815917120644	0.603999858208315	0.2355	B-SCITE	400
0.408924904779072	0.598759595780931	0.670722961548702	0.2578	B-SCITE	400
0.404686067205814	0.58843584028181	0.665834190083533	0.2434	B-SCITE	400
0.420013295404312	0.527051605760629	0.678939583902626	0.1889	B-SCITE	400
0.237162108406822	0.413409505079947	0.661361739262957	0.1953	B-SCITE	400
0.346354351317773	0.510802625288619	0.629173797088001	0.2162	B-SCITE	400
0.153298386332775	0.271946316797413	0.614452099160452	0.1531	B-SCITE	400
0.205583466544873	0.359725601928252	0.65915704857377	0.1695	B-SCITE	400
0.26927008754925	0.370695587448014	0.641238438141091	0.148	B-SCITE	400
0.317221580136439	0.473992680267388	0.617560550584005	0.2057	B-SCITE	400
0.251679649248411	0.37898928179859	0.646800565916056	0.1964	B-SCITE	400
0.191322209809363	0.298424275159706	0.677645770520163	0.1392	B-SCITE	400
0.426763381569811	0.595860170603152	0.637196167851056	0.2991	B-SCITE	400
0.284862360896651	0.396944594597283	0.689761419878631	0.166	B-SCITE	400
0.139152563203516	0.21510823423196	0.644919624727709	0.1332	B-SCITE	400
0.217038868785625	0.354922289166059	0.66175834666291	0.1424	B-SCITE	400
0.541526113670079	0.593776593281513	0.678462898064037	0.2488	B-SCITE	400
0.39463410703953	0.584305779939306	0.627205403511413	0.2721	B-SCITE	400
0.25003890052113	0.396603466116609	0.658422005956448	0.1981	B-SCITE	400
0.374206072364534	0.505490724347497	0.620946060107646	0.2304	B-SCITE	400
