# Supplementary material for: Reconstructing clonal tree for phylo-phenotypic characterization of cancer using single-cell transcriptomics
Source: Nat Commun. 2023 Feb 22;14:982. doi: 10.1038/s41467-023-36202-y (PMC9946941; doi:10.1038/s41467-023-36202-y)
Supplement: Supplementary file 7 — Source Data [file 41467_2023_36202_MOESM7_ESM.zip › SourceData/SupplementaryFigure1a-b.csv]

AdjRandIndex	AdjMutualInformation	VMeasure	AncestralMetric	Method	CellCount
0.175456424766162	0.321641549230337	0.380874959640145	0.1409	Canopy	0
0.118509658838901	0.227490377509387	0.395840026776344	0.1358	Canopy	0
0.0779667295889379	0.194093446286198	0.326762875562983	0.1261	Canopy	0
0.0807193692938104	0.177074818915897	0.325641058099037	0.1705	Canopy	0
0.0802993276726114	0.192474350534756	0.358724803474527	0.1371	Canopy	0
0.0346116136277114	0.109554160326539	0.339455304512053	0.1701	Canopy	0
0.107842860768775	0.231328983349026	0.322457631949164	0.2505	Canopy	0
0.0985583807517891	0.29310686703346	0.358713289799754	0.1144	Canopy	0
0.073562053694862	0.13324027838739	0.247161022830397	0.1423	Canopy	0
0.165459006514191	0.323711696051438	0.380395036691924	0.1297	Canopy	0
0.0377122390564822	0.0863794221920282	0.318995627431992	0.1772	Canopy	0
0.0145145636518635	0.0619995680868317	0.170134138781402	0.1883	Canopy	0
0.0996634580170623	0.19983233240826	0.355953153844369	0.1376	Canopy	0
0.0853474029653954	0.237549885668176	0.304833540157749	0.1532	Canopy	0
0.0943663974601922	0.170607101899826	0.237279053607519	0.166	Canopy	0
0.0557743651016053	0.156008151365822	0.326362647930785	0.1635	Canopy	0
0.0587656260935725	0.122237933051428	0.194147851202146	0.1908	Canopy	0
0.0977513665728011	0.180763253169851	0.335638700172809	0.1344	Canopy	0
0.0659092784639507	0.145462422190165	0.263641080504554	0.1928	Canopy	0
0.0421484088830473	0.0980469140329134	0.297162036214648	0.1511	Canopy	0
0.149475049515363	0.301984543832729	0.396193985001721	0.1881	TSSB	0
0.181623103043515	0.32489417354402	0.431192646295049	0.1239	TSSB	0
0.114228752711957	0.226193375260986	0.341671312839193	0.2756	TSSB	0
0.16285367447941	0.312816518818067	0.38850775461785	0.2974	TSSB	0
0.155179117506152	0.302343090616638	0.416695061924181	0.1833	TSSB	0
0.158337032538945	0.263518488986013	0.336503129436522	0.2091	TSSB	0
0.156977653603518	0.284653720761367	0.372572848825606	0.2723	TSSB	0
0.106747887351934	0.229594425587846	0.320389063736135	0.2747	TSSB	0
0.1000546149645	0.201560252931283	0.303138715222121	0.2748	TSSB	0
0.216102585663233	0.348193833824484	0.422255675899752	0.1557	TSSB	0
0.179301019066182	0.270677337876513	0.341987720295915	0.1196	TSSB	0
0.136717163271444	0.268843541155887	0.352153778427796	0.1921	TSSB	0
0.140488152569767	0.261974786767457	0.335484450847989	0.2601	TSSB	0
0.1814830209007	0.318194965066763	0.402597208392523	0.1573	TSSB	0
0.146510966707278	0.287906423367788	0.358450878036395	0.1982	TSSB	0
0.175180278118249	0.2945173525131	0.380629367573056	0.2502	TSSB	0
0.191164279885366	0.257902340155844	0.342269318850373	0.2156	TSSB	0
0.101538107601801	0.198465986057378	0.294770253975184	0.2218	TSSB	0
0.172361283536268	0.292894460736727	0.376775458440844	0.2364	TSSB	0
0.16177913259092	0.304377340848112	0.382948098662804	0.2586	TSSB	0
0.723216608533816	0.776851516451996	0.816593093251893	0.0538	PhylEx	100
0.629117008094975	0.707156294935472	0.762094479503038	0.0638	PhylEx	100
0.560159738812317	0.704186475363943	0.766477622916598	0.0574	PhylEx	100
0.560920301935243	0.62062887908956	0.679832633765147	0.0861	PhylEx	100
0.595546150689848	0.704005933351867	0.75567477042434	0.0627	PhylEx	100
0.575708139825547	0.729787468456491	0.785251369399883	0.0476	PhylEx	100
0.672812088943474	0.777613404032734	0.817820865573566	0.0506	PhylEx	100
0.413794276565078	0.572447310188905	0.671586198551985	0.0971	PhylEx	100
0.615961019487917	0.681717338624358	0.749105499047977	0.0569	PhylEx	100
0.623694634497659	0.701933769561162	0.755345930504027	0.0735	PhylEx	100
0.558510309421218	0.65430505305906	0.715995594525812	0.0898	PhylEx	100
0.605743582996108	0.708779039227814	0.757493120091464	0.0825	PhylEx	100
0.736245860231463	0.809695562053197	0.84694127988054	0.0296	PhylEx	100
0.47822877987098	0.632376717758131	0.709570699715813	0.09	PhylEx	100
0.717311931530475	0.776778501000403	0.812658254506104	0.0742	PhylEx	100
0.674955406813486	0.713441259702511	0.760026812048514	0.0774	PhylEx	100
0.619347480674939	0.64431185689505	0.715475050922846	0.0692	PhylEx	100
0.474510271387134	0.58895372411647	0.674929953779677	0.1124	PhylEx	100
0.745432399512789	0.789564545475715	0.822362694167332	0.0522	PhylEx	100
0.479896113929827	0.617063642298172	0.706491030898374	0.0764	PhylEx	100
0.748771305758333	0.830135756718608	0.863175454509117	0.0341	PhylEx	200
0.74083310376825	0.832238168379717	0.86869324421546	0.0289	PhylEx	200
0.828818358009451	0.867372114090944	0.892644139923534	0.0194	PhylEx	200
0.770132394974689	0.828084675651064	0.862660990195356	0.06	PhylEx	200
0.79247111520186	0.853755020063301	0.882305991291227	0.0197	PhylEx	200
0.761434559744061	0.830025464301029	0.863183972097248	0.0474	PhylEx	200
0.634775513069114	0.737725903084391	0.79754292222022	0.0509	PhylEx	200
0.804460958029667	0.871376141471089	0.892438671045038	0.0351	PhylEx	200
0.822058068804213	0.874121342501216	0.897837725551553	0.0218	PhylEx	200
0.779247226530588	0.848950567316157	0.878376725316423	0.0291	PhylEx	200
0.80128946791169	0.866920576622276	0.888929336396234	0.0265	PhylEx	200
0.657225754417572	0.792966608145361	0.836795456326781	0.0369	PhylEx	200
0.865126565831174	0.89742391499403	0.914734424843652	0.0135	PhylEx	200
0.635174684063058	0.758298808296313	0.808305721958435	0.0448	PhylEx	200
0.807337167096501	0.84966136300686	0.87864676453709	0.0229	PhylEx	200
0.722292150671433	0.789617491563181	0.831672640615184	0.0516	PhylEx	200
0.811273724317203	0.858027365055349	0.885986925968479	0.025	PhylEx	200
0.684083548870873	0.749393998424434	0.80141370717807	0.0651	PhylEx	200
0.752015126853088	0.806222588075137	0.846674202500543	0.0397	PhylEx	200
0.655256292269629	0.778497810103241	0.827809712012257	0.0523	PhylEx	200
0.722655681607217	0.834050044350508	0.869305324052799	0.0295	PhylEx	400
0.804514783158149	0.857274957311054	0.887046264197468	0.0204	PhylEx	400
0.726359643483367	0.81556689745811	0.858291238340704	0.0284	PhylEx	400
0.773726388538802	0.851069268586639	0.881945114963918	0.0247	PhylEx	400
0.850989396540922	0.8753565124668	0.900635182594087	0.0192	PhylEx	400
0.664531176326926	0.804994175754332	0.848981791685635	0.0364	PhylEx	400
0.761620840690715	0.840762401033576	0.872286248820825	0.0297	PhylEx	400
0.707590883420832	0.822371227940298	0.859033290855062	0.0341	PhylEx	400
0.728918521811867	0.819939018509871	0.860620036912914	0.027	PhylEx	400
0.852194684980591	0.885803166482128	0.906489010559375	0.0374	PhylEx	400
0.687032007068845	0.805133711893626	0.848489977718039	0.0413	PhylEx	400
0.868133165392543	0.883965868298224	0.906812358407626	0.0153	PhylEx	400
0.728713898822487	0.820232116999376	0.8611509263142	0.0283	PhylEx	400
0.67210517978774	0.804320919516799	0.848804989949572	0.0322	PhylEx	400
0.871696683884771	0.90191279479508	0.919711070907141	0.0137	PhylEx	400
0.800496936922668	0.861342440236636	0.887097804071666	0.0243	PhylEx	400
0.802616902200797	0.844246380167894	0.875928711171289	0.027	PhylEx	400
0.785048288521307	0.831586826717582	0.86292647250623	0.051	PhylEx	400
0.752143526887125	0.834347474784518	0.866198250731929	0.0395	PhylEx	400
0.711140658046544	0.834690170907926	0.868990288352426	0.0288	PhylEx	400
0.188392093295511	0.285789302557684	0.476919260063984	0.1854	B-SCITE	100
0.159586973143526	0.307295543604136	0.512162978283246	0.1962	B-SCITE	100
0.128532463759318	0.235431213490422	0.467571155369363	0.1683	B-SCITE	100
0.17389349180495	0.300908760742955	0.504239029947054	0.1941	B-SCITE	100
0.131679977006303	0.252740346444214	0.485910684418583	0.1927	B-SCITE	100
0.128192574535646	0.240145254134477	0.474174311423425	0.1952	B-SCITE	100
0.115135602595966	0.238536754351667	0.446227785090361	0.2061	B-SCITE	100
0.118660125993564	0.192984975956106	0.45433239206171	0.1859	B-SCITE	100
0.130130483681729	0.261172905234362	0.462600142768122	0.1924	B-SCITE	100
0.198252196193265	0.312631433988767	0.509617213715617	0.1926	B-SCITE	100
0.211895749570992	0.298169318103961	0.488386650041489	0.1825	B-SCITE	100
0.174038292373294	0.312735920590649	0.495237469358313	0.221	B-SCITE	100
0.146704958043809	0.264693022376152	0.482452998356727	0.1649	B-SCITE	100
0.175021472043878	0.284239224152916	0.501186806239569	0.1789	B-SCITE	100
0.12992171489604	0.2761160030734	0.498152620675078	0.1907	B-SCITE	100
0.27731247840454	0.27005027135238	0.471406024574295	0.1896	B-SCITE	100
0.159526111648273	0.284213376706121	0.488798042689589	0.1874	B-SCITE	100
0.124627010655415	0.235072532780091	0.453217439500494	0.2014	B-SCITE	100
0.118542181547394	0.240809258218343	0.469024134349499	0.2155	B-SCITE	100
0.171560181834883	0.276353121309358	0.479714253404676	0.1885	B-SCITE	100
0.162565690570111	0.284277856563225	0.500191462815972	0.1817	B-SCITE	200
0.147613442713021	0.275800725756355	0.483244644407705	0.1805	B-SCITE	200
0.126926905603644	0.227457855119277	0.446742874924901	0.1683	B-SCITE	200
0.16431524881173	0.28759665017859	0.492339042909825	0.1915	B-SCITE	200
0.158234659033735	0.274907235194194	0.482110366855514	0.189	B-SCITE	200
0.172609388259465	0.30227577788204	0.499524310631331	0.2013	B-SCITE	200
0.111300195643996	0.249601489104588	0.464122502112504	0.199	B-SCITE	200
0.132674901135363	0.230234472537047	0.448210212225556	0.1918	B-SCITE	200
0.118164991038147	0.239280451821832	0.446526463209806	0.2143	B-SCITE	200
0.202673492341944	0.314321567077212	0.50464052545827	0.1912	B-SCITE	200
0.222224162054715	0.322231062734129	0.517784264820016	0.1853	B-SCITE	200
0.0956140882638215	0.212122462241456	0.430024129334577	0.2209	B-SCITE	200
0.102386029747742	0.198320303022749	0.457218254740121	0.1621	B-SCITE	200
0.20409008984437	0.331034159636275	0.517906555987748	0.1857	B-SCITE	200
0.158700530465753	0.299502527411715	0.488597798124794	0.1906	B-SCITE	200
0.274370305218434	0.281160113193842	0.476400829456907	0.1825	B-SCITE	200
0.152076798783386	0.292879025813555	0.491973292898607	0.1944	B-SCITE	200
0.136339662447257	0.252616537525337	0.46241854745721	0.1845	B-SCITE	200
0.13482613333908	0.245405671874571	0.45358797124105	0.23	B-SCITE	200
0.125748721266743	0.223643449245577	0.426182036489382	0.1817	B-SCITE	200
0.170827097239368	0.29528331968849	0.501835516689794	0.1907	B-SCITE	400
0.157748404032246	0.283690140221148	0.508110805209367	0.1759	B-SCITE	400
0.140253446016892	0.253148676077619	0.453192631146295	0.1868	B-SCITE	400
0.157700634960572	0.282388156461349	0.492735701482954	0.1881	B-SCITE	400
0.173129380721444	0.324659526645963	0.517230161692284	0.1912	B-SCITE	400
0.162695403811627	0.278689273660184	0.483441767153008	0.2094	B-SCITE	400
0.144588974576046	0.275110135508261	0.485811703163201	0.2249	B-SCITE	400
0.106579201895804	0.197946235106119	0.428538935362228	0.2045	B-SCITE	400
0.109313376273328	0.215275346542719	0.438688828563244	0.2143	B-SCITE	400
0.261611505744862	0.363742969577114	0.526654991551607	0.1869	B-SCITE	400
0.188178462663405	0.256995316075739	0.465787787662641	0.1784	B-SCITE	400
0.146082698008195	0.290507491967587	0.485995624290153	0.2197	B-SCITE	400
0.145540603727215	0.27085753221901	0.47774864164301	0.1886	B-SCITE	400
0.166028732581868	0.301299100195331	0.514530495067051	0.1904	B-SCITE	400
0.171348132747079	0.317102345667411	0.504423891883196	0.1987	B-SCITE	400
0.283575810158283	0.329711272448379	0.512661415887396	0.19	B-SCITE	400
0.13314485877192	0.243396164893053	0.437789273377355	0.1919	B-SCITE	400
0.144031935295589	0.267216874895029	0.500927246068288	0.1793	B-SCITE	400
0.092345329004527	0.202192617101219	0.435985243663529	0.214	B-SCITE	400
0.16144226847654	0.277222683418277	0.463725078475932	0.1836	B-SCITE	400
0.203153163430605	0.306633555807097	0.439446230326662	NA	ddClone	100
0.201137056696023	0.359270571670518	0.474749115033598	NA	ddClone	100
0.240686945056247	0.315842691707388	0.43741722511732	NA	ddClone	100
0.0191292748467918	0.05201236695828	0.582558599971738	NA	ddClone	100
0.178749412612923	0.31254291840618	0.445139363352886	NA	ddClone	100
0.112091244331927	0.171263269314449	0.385809531165573	NA	ddClone	100
0.165466440616712	0.310247723026188	0.445375915318707	NA	ddClone	100
0.00497026186943231	0.0176898303374511	0.592750049833192	NA	ddClone	100
0.180221421148444	0.302981192006559	0.432364432070351	NA	ddClone	100
0.00506347126450412	0.0177837291415503	0.594356478166069	NA	ddClone	100
0.00415251222115539	0.0156718962631375	0.582235233392412	NA	ddClone	100
0.0186491312464985	0.05056629278941	0.580964763088298	NA	ddClone	100
0.170584432433383	0.306135444603258	0.427666414918834	NA	ddClone	100
0.014360825108627	0.051124261302137	0.581591577139039	NA	ddClone	100
0.00763897701336374	0.026623743750848	0.596133713044376	NA	ddClone	100
0.169800426492619	0.294964448430723	0.416774935061486	NA	ddClone	100
0.255207960639158	0.339231137694734	0.46344934164976	NA	ddClone	100
0.198753929052537	0.278204928146417	0.402453060881389	NA	ddClone	100
0.107428755575412	0.246742155000749	0.393805755636571	NA	ddClone	100
0.143914330696659	0.266079683939701	0.399078154960892	NA	ddClone	100
0.282965199328813	0.416101261104137	0.526752585576512	NA	ddClone	200
0.182701899461326	0.300291805371297	0.428060754160642	NA	ddClone	200
0.194447248998331	0.310584369558637	0.435187678754802	NA	ddClone	200
0.160986282180985	0.314250703053548	0.441784027656282	NA	ddClone	200
0.185851540099599	0.311301389532875	0.438461308440993	NA	ddClone	200
0.0739365998072421	0.142991777695123	0.481653651014581	NA	ddClone	200
0.155280271373461	0.272431590607235	0.416586578553535	NA	ddClone	200
0.147122133232465	0.258666633668497	0.397003094154675	NA	ddClone	200
0.157557492305317	0.289698440647874	0.420592843719953	NA	ddClone	200
0.257504134164064	0.405807174892358	0.515590937979786	NA	ddClone	200
0.0481499663025119	0.11513516746695	0.498310353119271	NA	ddClone	200
0.118532774224355	0.27907325731077	0.414079011805012	NA	ddClone	200
0.159006405523283	0.266687626874916	0.394888025894858	NA	ddClone	200
0.112669831572753	0.158734649887673	0.482338547564676	NA	ddClone	200
0.067676702713132	0.114593257862523	0.477543046497994	NA	ddClone	200
0.166923407017814	0.327264407007809	0.446902400210956	NA	ddClone	200
0.198497373187685	0.30397464797553	0.428004258413238	NA	ddClone	200
0.216624574226846	0.285585084972567	0.415074588916294	NA	ddClone	200
0.196139446686439	0.332564742986773	0.456509835368802	NA	ddClone	200
0.116610421823832	0.238802807048319	0.376460058147471	NA	ddClone	200
0.229351904751664	0.369038829607591	0.481341165294659	NA	ddClone	400
0.109766432861727	0.166376960634957	0.448764400300367	NA	ddClone	400
0.194079163414454	0.293618611309818	0.418181580983329	NA	ddClone	400
0.197213221654971	0.335797968074189	0.460067900575787	NA	ddClone	400
0.186645596954961	0.320946639642459	0.449271447559532	NA	ddClone	400
0.0583520597562597	0.0865588694184762	0.488852704345659	NA	ddClone	400
0.137560739885634	0.272781423505127	0.419263429704429	NA	ddClone	400
0.116177527485175	0.236129144497454	0.379167865800227	NA	ddClone	400
0.162385779879074	0.302445395723804	0.431526612977438	NA	ddClone	400
0.20429937904232	0.365212428218943	0.474349620605347	NA	ddClone	400
0.134974628775548	0.358705107684674	0.481650978535724	NA	ddClone	400
0.115931100174631	0.264272113703783	0.404385932417981	NA	ddClone	400
0.168080913748751	0.27651664635392	0.40285402628868	NA	ddClone	400
0.183819814066554	0.292983517054191	0.423681214824835	NA	ddClone	400
0.099694687064459	0.13505367095396	0.407341539796094	NA	ddClone	400
0.17591818112691	0.305778718697455	0.429282218126394	NA	ddClone	400
0.166819498954627	0.276509253201401	0.405412747949676	NA	ddClone	400
0.185733213442591	0.278155441741909	0.401425644016234	NA	ddClone	400
0.199663530252501	0.325651101654759	0.450676520133644	NA	ddClone	400
0.149312468247233	0.274115043875667	0.406645110729896	NA	ddClone	400
