# Supplementary material for: Reconstructing clonal tree for phylo-phenotypic characterization of cancer using single-cell transcriptomics
Source: Nat Commun. 2023 Feb 22;14:982. doi: 10.1038/s41467-023-36202-y (PMC9946941; doi:10.1038/s41467-023-36202-y)
Supplement: Supplementary file 7 — Source Data [file 41467_2023_36202_MOESM7_ESM.zip › SourceData/Figure4f.csv]

logfc	logpvalue	significant	ensembl_gene_id	hgnc_symbol	entrezgene_id	chromosome_name	external_gene_name	comparison
4.38338027804399	146.209753087022	TRUE	ENSG00000141736	ERBB2	2064	17	ERBB2	Clone1 vs Clone2
6.39092150425789	86.0313460393077	TRUE	ENSG00000109339	MAPK10	5602	4	MAPK10	Clone1 vs Clone2
7.63538604367227	62.6341797093855	TRUE	ENSG00000165731	RET	5979	10	RET	Clone1 vs Clone2
5.33166710416863	60.7853653767707	TRUE	ENSG00000154229	PRKCA	5578	17	PRKCA	Clone1 vs Clone2
5.82664831984732	60.0387910510271	TRUE	ENSG00000179348	GATA2	2624	3	GATA2	Clone1 vs Clone2
5.34060255438355	54.3745759452358	TRUE	ENSG00000125378	BMP4	652	14	BMP4	Clone1 vs Clone2
5.81190674465006	48.2967167272187	TRUE	ENSG00000196557	CACNA1H	8912	16	CACNA1H	Clone1 vs Clone2
3.041794392801	46.0235208736146	TRUE	ENSG00000106211	HSPB1	3315	7	HSPB1	Clone1 vs Clone2
7.47304122241907	42.2427459072445	TRUE	ENSG00000160867	FGFR4	2264	5	FGFR4	Clone1 vs Clone2
2.23106666655026	34.0816923619228	TRUE	ENSG00000039068	CDH1	999	16	CDH1	Clone1 vs Clone2
5.95679208849895	33.6255164831105	TRUE	ENSG00000058335	RASGRF1	5923	15	RASGRF1	Clone1 vs Clone2
6.35903341753625	30.2018320938264	TRUE	ENSG00000043355	ZIC2	7546	13	ZIC2	Clone1 vs Clone2
5.49864382914171	30.1080655912445	TRUE	ENSG00000126778	SIX1	6495	14	SIX1	Clone1 vs Clone2
6.42948904483892	29.0756884573212	TRUE	ENSG00000144231	POLR2D	5433	2	POLR2D	Clone1 vs Clone2
2.48580391952597	25.6313098606621	TRUE	ENSG00000196591	HDAC2	3066	6	HDAC2	Clone1 vs Clone2
2.9959482919285	25.507921527396	TRUE	ENSG00000103126	AXIN1	8312	16	AXIN1	Clone1 vs Clone2
6.7920561806816	24.8765785203786	TRUE	ENSG00000157445	CACNA2D3	55799	3	CACNA2D3	Clone1 vs Clone2
2.81544321939045	24.5933191631625	TRUE	ENSG00000178372	CALML5	51806	10	CALML5	Clone1 vs Clone2
3.697696183864	21.9061091810473	TRUE	ENSG00000108375	RNF43	54894	17	RNF43	Clone1 vs Clone2
4.75435670088561	21.7113257483377	TRUE	ENSG00000127928	GNGT1	2792	7	GNGT1	Clone1 vs Clone2
8.01572111082987	19.9687720260216	TRUE	ENSG00000173110	HSPA6	3310	1	HSPA6	Clone1 vs Clone2
6.14643138299124	18.5939347527012	TRUE	ENSG00000146592	CREB5	9586	7	CREB5	Clone1 vs Clone2
-9.52238710277308	17.8006323535315	TRUE	ENSG00000137673	MMP7	4316	11	MMP7	Clone1 vs Clone2
5.82411118322049	17.789353650365	TRUE	ENSG00000168907	PLA2G4F	255189	15	PLA2G4F	Clone1 vs Clone2
2.41304877183451	17.5437614114536	TRUE	ENSG00000005884	ITGA3	3675	17	ITGA3	Clone1 vs Clone2
1.84114193431421	17.409665670339	TRUE	ENSG00000143507	DUSP10	11221	1	DUSP10	Clone1 vs Clone2
5.6362325799191	17.2639199661309	TRUE	ENSG00000134323	MYCN	4613	2	MYCN	Clone1 vs Clone2
3.22314789750031	16.9394834345415	TRUE	ENSG00000139318	DUSP6	1848	12	DUSP6	Clone1 vs Clone2
-1.19527825300062	16.6056854789833	TRUE	ENSG00000143947	RPS27A	6233	2	RPS27A	Clone1 vs Clone2
2.29037596425837	16.4524055729427	TRUE	ENSG00000147050	KDM6A	7403	X	KDM6A	Clone1 vs Clone2
4.37766195467246	16.3853437669177	TRUE	ENSG00000074211	PPP2R2C	5522	4	PPP2R2C	Clone1 vs Clone2
1.80369216334358	16.3509065565502	TRUE	ENSG00000105568	PPP2R1A	5518	19	PPP2R1A	Clone1 vs Clone2
1.90284108012541	16.1818727571881	TRUE	ENSG00000115221	ITGB6	3694	2	ITGB6	Clone1 vs Clone2
5.17693264650742	15.6574852210255	TRUE	ENSG00000115705	TPO	7173	2	TPO	Clone1 vs Clone2
4.77666987465835	14.9452335901992	TRUE	ENSG00000185920	PTCH1	5727	9	PTCH1	Clone1 vs Clone2
-8.71895456453538	14.6250358056968	TRUE	ENSG00000104368	PLAT	5327	8	PLAT	Clone1 vs Clone2
5.91529728640981	14.5748824788679	TRUE	ENSG00000171502	COL24A1	255631	1	COL24A1	Clone1 vs Clone2
-3.59914523227765	14.1459935063571	TRUE	ENSG00000169375	SIN3A	25942	15	SIN3A	Clone1 vs Clone2
2.17737859295262	14.1037246510072	TRUE	ENSG00000176171	BNIP3	664	10	BNIP3	Clone1 vs Clone2
5.61997198795852	13.6667658678704	TRUE	ENSG00000124253	PCK1	5105	20	PCK1	Clone1 vs Clone2
4.96284863071523	13.0993699771958	TRUE	ENSG00000142875	PRKACB	5567	1	PRKACB	Clone1 vs Clone2
-7.35889259482824	12.5749360591173	TRUE	ENSG00000104332	SFRP1	6422	8	SFRP1	Clone1 vs Clone2
2.03642816511923	12.5121251216778	TRUE	ENSG00000179295	PTPN11	5781	12	PTPN11	Clone1 vs Clone2
5.13252174881857	12.3175189653105	TRUE	ENSG00000151062	CACNA2D4	93589	12	CACNA2D4	Clone1 vs Clone2
2.72712735996718	12.2243710418711	TRUE	ENSG00000164305	CASP3	836	4	CASP3	Clone1 vs Clone2
2.9516933867239	12.0818956419793	TRUE	ENSG00000121989	ACVR2A	92	2	ACVR2A	Clone1 vs Clone2
4.55767841787514	12.0301594738566	TRUE	ENSG00000121653	MAPK8IP1	9479	11	MAPK8IP1	Clone1 vs Clone2
-2.10244922902841	12.0134683115581	TRUE	ENSG00000108821	COL1A1	1277	17	COL1A1	Clone1 vs Clone2
3.37919832672116	11.9501949396362	TRUE	ENSG00000149554	CHEK1	1111	11	CHEK1	Clone1 vs Clone2
3.36084613069257	11.7865255065244	TRUE	ENSG00000101333	PLCB4	5332	20	PLCB4	Clone1 vs Clone2
1.98807153446861	11.7319506399293	TRUE	ENSG00000175197	DDIT3	1649	12	DDIT3	Clone1 vs Clone2
-4.93929110299858	11.7316441074553	TRUE	ENSG00000184557	SOCS3	9021	17	SOCS3	Clone1 vs Clone2
-8.37586194341972	11.6981965601133	TRUE	ENSG00000148053	NTRK2	4915	9	NTRK2	Clone1 vs Clone2
1.78309989479259	11.4912431114784	TRUE	ENSG00000072501	SMC1A	8243	X	SMC1A	Clone1 vs Clone2
4.52455574003337	11.4732599768796	TRUE	ENSG00000085276	MECOM	2122	3	MECOM	Clone1 vs Clone2
-2.16024795499807	11.1344106445593	TRUE	ENSG00000140443	IGF1R	3480	15	IGF1R	Clone1 vs Clone2
2.03964673615914	11.0673352376698	TRUE	ENSG00000064012	CASP8	841	2	CASP8	Clone1 vs Clone2
-11.3056471303467	11.0056617050908	TRUE	ENSG00000168542	COL3A1	1281	2	COL3A1	Clone1 vs Clone2
3.5502655869945	10.8717235909833	TRUE	ENSG00000073111	MCM2	4171	3	MCM2	Clone1 vs Clone2
1.58410597569446	10.8354138151967	TRUE	ENSG00000117461	PIK3R3	8503	1	PIK3R3	Clone1 vs Clone2
2.36161161086799	10.5139558949365	TRUE	ENSG00000075461	CACNG4	27092	17	CACNG4	Clone1 vs Clone2
-5.66688625596834	10.4304642644296	TRUE	ENSG00000184384	MAML2	84441	11	MAML2	Clone1 vs Clone2
1.47435710554542	10.3472594469815	TRUE	ENSG00000196712	NF1	4763	17	NF1	Clone1 vs Clone2
-2.07346378501818	10.1104412139752	TRUE	ENSG00000168610	STAT3	6774	17	STAT3	Clone1 vs Clone2
-7.33773091491561	10.0696139664995	TRUE	ENSG00000186868	MAPT	4137	17	MAPT	Clone1 vs Clone2
-2.4445294503178	9.96780435976976	TRUE	ENSG00000170345	FOS	2353	14	FOS	Clone1 vs Clone2
-10.6728659570027	9.94770419959239	TRUE	ENSG00000164692	COL1A2	1278	7	COL1A2	Clone1 vs Clone2
-10.8543424297213	9.90779099314059	TRUE	ENSG00000145423	SFRP2	6423	4	SFRP2	Clone1 vs Clone2
1.61467742296653	9.61693778365988	TRUE	ENSG00000115738	ID2	3398	2	ID2	Clone1 vs Clone2
5.25755492734496	9.49317421471016	TRUE	ENSG00000062822	POLD1	5424	19	POLD1	Clone1 vs Clone2
2.45649474098942	9.35908648804613	TRUE	ENSG00000232810	TNF	7124	6	TNF	Clone1 vs Clone2
-6.16233649402755	9.19405222828009	TRUE	ENSG00000173530	TNFRSF10D	8793	8	TNFRSF10D	Clone1 vs Clone2
1.19898317678945	9.15668345318595	TRUE	ENSG00000100387	RBX1	9978	22	RBX1	Clone1 vs Clone2
-5.68383321467321	9.00368173324813	TRUE	ENSG00000172201	ID4	3400	6	ID4	Clone1 vs Clone2
1.8969620150684	8.94208089594122	TRUE	ENSG00000106399	RPA3	6119	7	RPA3	Clone1 vs Clone2
-6.42862792240695	8.93857218156306	TRUE	ENSG00000131196	NFATC1	4772	18	NFATC1	Clone1 vs Clone2
3.64106983140903	8.93448820452583	TRUE	ENSG00000132906	CASP9	842	1	CASP9	Clone1 vs Clone2
-4.92505861359751	8.92584197852541	TRUE	ENSG00000007062	PROM1	8842	4	PROM1	Clone1 vs Clone2
-3.2325205157603	8.81479167347844	TRUE	ENSG00000065559	MAP2K4	6416	17	MAP2K4	Clone1 vs Clone2
-4.38360665079761	8.75825769200528	TRUE	ENSG00000168591	TMUB2	79089	17	TMUB2	Clone1 vs Clone2
3.3265765796429	8.7309720766905	TRUE	ENSG00000175832	ETV4	2118	17	ETV4	Clone1 vs Clone2
1.87939945328109	8.51250318979194	TRUE	ENSG00000198176	TFDP1	7027	13	TFDP1	Clone1 vs Clone2
-5.59186647773002	8.50747710754726	TRUE	ENSG00000115414	FN1	2335	2	FN1	Clone1 vs Clone2
-2.38099629971786	8.48428633920329	TRUE	ENSG00000080802	CNOT4	4850	7	CNOT4	Clone1 vs Clone2
3.87606510207626	8.45579283471075	TRUE	ENSG00000114279	FGF12	2257	3	FGF12	Clone1 vs Clone2
-3.59011176880189	8.41460140092337	TRUE	ENSG00000169083	AR	367	X	AR	Clone1 vs Clone2
1.48261977682851	8.00779574271805	TRUE	ENSG00000082701	GSK3B	2932	3	GSK3B	Clone1 vs Clone2
4.60540322317337	7.92404066992924	TRUE	ENSG00000128917	DLL4	54567	15	DLL4	Clone1 vs Clone2
1.3817988651099	7.80088982442507	TRUE	ENSG00000099956	SMARCB1	6598	22	SMARCB1	Clone1 vs Clone2
-1.39905243383285	7.70874070409726	TRUE	ENSG00000163882	POLR2H	5437	3	POLR2H	Clone1 vs Clone2
-0.90509400592823	7.60770708475795	TRUE	ENSG00000113558	SKP1	6500	5	SKP1	Clone1 vs Clone2
1.59181549842395	7.49173064050148	TRUE	ENSG00000016402	IL20RA	53832	6	IL20RA	Clone1 vs Clone2
-6.21422442518848	7.48903699969397	TRUE	ENSG00000081377	CDC14B	8555	9	CDC14B	Clone1 vs Clone2
1.48574685077774	7.4718368141475	TRUE	ENSG00000187840	EIF4EBP1	1978	8	EIF4EBP1	Clone1 vs Clone2
5.53037332985994	7.35739404487361	TRUE	ENSG00000108342	CSF3	1440	17	CSF3	Clone1 vs Clone2
-1.12936425081315	7.2911889673563	TRUE	ENSG00000168036	CTNNB1	1499	3	CTNNB1	Clone1 vs Clone2
5.03355794489679	7.2819634629483	TRUE	ENSG00000127564	PKMYT1	9088	16	PKMYT1	Clone1 vs Clone2
1.2396843630607	7.27592623348841	TRUE	ENSG00000204389	HSPA1A	3303	6	HSPA1A	Clone1 vs Clone2
2.17081827349693	7.27404553103864	TRUE	ENSG00000091409	ITGA6	3655	2	ITGA6	Clone1 vs Clone2
3.19040464586742	7.25989583281318	TRUE	ENSG00000184916	JAG2	3714	14	JAG2	Clone1 vs Clone2
-4.75091213796515	7.18075481261986	TRUE	ENSG00000105245	NUMBL	9253	19	NUMBL	Clone1 vs Clone2
2.17397969565543	7.06901592483248	TRUE	ENSG00000172936	MYD88	4615	3	MYD88	Clone1 vs Clone2
2.42732814086653	7.04987459505372	TRUE	ENSG00000119535	CSF3R	1441	1	CSF3R	Clone1 vs Clone2
-4.99255255351238	6.92785029470797	TRUE	ENSG00000184481	FOXO4	4303	X	FOXO4	Clone1 vs Clone2
1.47666524461665	6.89824548957635	TRUE	ENSG00000100485	SOS2	6655	14	SOS2	Clone1 vs Clone2
-3.64054786901189	6.87986281511975	TRUE	ENSG00000145675	PIK3R1	5295	5	PIK3R1	Clone1 vs Clone2
1.52997462440302	6.86947746222016	TRUE	ENSG00000141510	TP53	7157	17	TP53	Clone1 vs Clone2
1.3442558698229	6.86514656002494	TRUE	ENSG00000117632	STMN1	3925	1	STMN1	Clone1 vs Clone2
1.91850288159668	6.81494999461095	TRUE	ENSG00000106003	LFNG	3955	7	LFNG	Clone1 vs Clone2
1.27180051445427	6.60606132052864	TRUE	ENSG00000132155	RAF1	5894	3	RAF1	Clone1 vs Clone2
-2.28285920491578	6.54121181337985	TRUE	ENSG00000105221	AKT2	208	19	AKT2	Clone1 vs Clone2
3.59149409216147	6.51228638485869	TRUE	ENSG00000243709	LEFTY1	10637	1	LEFTY1	Clone1 vs Clone2
-2.13991459407723	6.49551265773203	TRUE	ENSG00000099860	GADD45B	4616	19	GADD45B	Clone1 vs Clone2
-7.69823136951564	6.4872840118498	TRUE	ENSG00000137462	TLR2	7097	4	TLR2	Clone1 vs Clone2
-1.97640215553426	6.48405542987824	TRUE	ENSG00000159216	RUNX1	861	21	RUNX1	Clone1 vs Clone2
1.40231227310126	6.37655026238708	TRUE	ENSG00000104320	NBN	4683	8	NBN	Clone1 vs Clone2
1.97021748795255	6.34726817293595	TRUE	ENSG00000167535	CACNB3	784	12	CACNB3	Clone1 vs Clone2
2.21857740279869	6.11744919022123	TRUE	ENSG00000166478	ZNF143	7702	11	ZNF143	Clone1 vs Clone2
1.32248430246026	6.11512765815251	TRUE	ENSG00000138413	IDH1	3417	2	IDH1	Clone1 vs Clone2
-3.63010643654548	6.0968767367987	TRUE	ENSG00000149311	ATM	472	11	ATM	Clone1 vs Clone2
5.15821825245679	6.06771996080168	TRUE	ENSG00000145386	CCNA2	890	4	CCNA2	Clone1 vs Clone2
1.95757462652904	6.04305602732586	TRUE	ENSG00000115904	SOS1	6654	2	SOS1	Clone1 vs Clone2
2.50118373879644	6.01760537801675	TRUE	ENSG00000160712	IL6R	3570	1	IL6R	Clone1 vs Clone2
5.24463084143093	5.92237168944477	TRUE	ENSG00000123612	ACVR1C	130399	2	ACVR1C	Clone1 vs Clone2
-3.66211354375457	5.89996937610327	TRUE	ENSG00000119699	TGFB3	7043	14	TGFB3	Clone1 vs Clone2
5.24370035314967	5.89065597981626	TRUE	ENSG00000165995	CACNB2	783	10	CACNB2	Clone1 vs Clone2
-1.59205640248488	5.86423544464737	TRUE	ENSG00000171862	PTEN	5728	10	PTEN	Clone1 vs Clone2
1.45756929925193	5.82658698741011	TRUE	ENSG00000156052	GNAQ	2776	9	GNAQ	Clone1 vs Clone2
-1.25442342617858	5.78772487737208	TRUE	ENSG00000121858	TNFSF10	8743	3	TNFSF10	Clone1 vs Clone2
1.15706473553412	5.76844409184443	TRUE	ENSG00000137309	HMGA1	3159	6	HMGA1	Clone1 vs Clone2
1.46230656170981	5.75333540755433	TRUE	ENSG00000104738	MCM4	4173	8	MCM4	Clone1 vs Clone2
-7.34596447134453	5.75046733837928	TRUE	ENSG00000057657	PRDM1	639	6	PRDM1	Clone1 vs Clone2
-3.30430123052645	5.72039588653124	TRUE	ENSG00000175793	SFN	2810	1	SFN	Clone1 vs Clone2
1.97226547412551	5.71748005087247	TRUE	ENSG00000076716	GPC4	2239	X	GPC4	Clone1 vs Clone2
-4.33120468871137	5.63083239657525	TRUE	ENSG00000111432	FZD10	11211	12	FZD10	Clone1 vs Clone2
3.29958690837237	5.54333997590291	TRUE	ENSG00000168243	GNG4	2786	1	GNG4	Clone1 vs Clone2
1.31871764316489	5.53234708127223	TRUE	ENSG00000130702	LAMA5	3911	20	LAMA5	Clone1 vs Clone2
1.09383105471777	5.48600444049118	TRUE	ENSG00000073803	MAP3K13	9175	3	MAP3K13	Clone1 vs Clone2
-5.36245110037841	5.40224733008785	FALSE	ENSG00000171094	ALK	238	2	ALK	Clone1 vs Clone2
-5.31039197688578	5.39414185516854	FALSE	ENSG00000114251	WNT5A	7474	3	WNT5A	Clone1 vs Clone2
2.4872042992135	5.37990417943033	FALSE	ENSG00000114166	KAT2B	8850	3	KAT2B	Clone1 vs Clone2
-2.7856690235219	5.36837141299366	FALSE	ENSG00000175482	POLD4	57804	11	POLD4	Clone1 vs Clone2
3.60353877682688	5.36138176389589	FALSE	ENSG00000110042	DTX4	23220	11	DTX4	Clone1 vs Clone2
4.44314879775528	5.32557101891041	FALSE	ENSG00000051180	RAD51	5888	15	RAD51	Clone1 vs Clone2
-0.788326282348757	5.24727685229732	FALSE	ENSG00000166710	B2M	567	15	B2M	Clone1 vs Clone2
-8.43540705223284	5.24425576105694	FALSE	ENSG00000128342	LIF	3976	22	LIF	Clone1 vs Clone2
0.835398015399949	5.18020489107172	FALSE	ENSG00000085224	ATRX	546	X	ATRX	Clone1 vs Clone2
-7.4503530004703	5.16166497734993	FALSE	ENSG00000075651	PLD1	5337	3	PLD1	Clone1 vs Clone2
2.70073518988973	5.15915513397745	FALSE	ENSG00000187741	FANCA	2175	16	FANCA	Clone1 vs Clone2
-4.23654908883338	5.09855102681422	FALSE	ENSG00000136997	MYC	4609	8	MYC	Clone1 vs Clone2
1.1679007935275	5.06436537708436	FALSE	ENSG00000077782	FGFR1	2260	8	FGFR1	Clone1 vs Clone2
-1.69702589371174	5.04782726574256	FALSE	ENSG00000157764	BRAF	673	7	BRAF	Clone1 vs Clone2
-3.95212680636022	5.0262750907472	FALSE	ENSG00000138685	FGF2	2247	4	FGF2	Clone1 vs Clone2
-6.34705160939415	5.01000408047993	FALSE	ENSG00000136869	TLR4	7099	9	TLR4	Clone1 vs Clone2
0.978066603805076	4.98764947861081	FALSE	ENSG00000185630	PBX1	5087	1	PBX1	Clone1 vs Clone2
3.03097264711396	4.96414022159778	FALSE	ENSG00000081052	COL4A4	1286	2	COL4A4	Clone1 vs Clone2
2.38758518218637	4.87742767671131	FALSE	ENSG00000108878	CACNG1	786	17	CACNG1	Clone1 vs Clone2
-6.49044092974798	4.78391533635957	FALSE	ENSG00000164171	ITGA2	3673	5	ITGA2	Clone1 vs Clone2
-1.90939623466915	4.76393510268927	FALSE	ENSG00000106571	GLI3	2737	7	GLI3	Clone1 vs Clone2
-1.14646625076101	4.72373485068809	FALSE	ENSG00000173039	RELA	5970	11	RELA	Clone1 vs Clone2
-6.5083471959286	4.70944443005364	FALSE	ENSG00000188257	PLA2G2A	5320	1	PLA2G2A	Clone1 vs Clone2
1.90486106292164	4.70467563963425	FALSE	ENSG00000119969	HELLS	3070	10	HELLS	Clone1 vs Clone2
-2.51682177134816	4.68318504269249	FALSE	ENSG00000184349	EFNA5	1946	5	EFNA5	Clone1 vs Clone2
-5.40616862921876	4.6532874043378	FALSE	ENSG00000152422	XRCC4	7518	5	XRCC4	Clone1 vs Clone2
-5.39160698458157	4.64022436952395	FALSE	ENSG00000142273	CBLC	23624	19	CBLC	Clone1 vs Clone2
-4.46713115841655	4.61118892749936	FALSE	ENSG00000108379	WNT3	7473	17	WNT3	Clone1 vs Clone2
3.77350190301984	4.59374083962411	FALSE	ENSG00000189056	RELN	5649	7	RELN	Clone1 vs Clone2
-5.56377923581761	4.58139858675163	FALSE	ENSG00000169047	IRS1	3667	2	IRS1	Clone1 vs Clone2
1.20415170140369	4.53969124398612	FALSE	ENSG00000119772	DNMT3A	1788	2	DNMT3A	Clone1 vs Clone2
1.82318375845032	4.52049948721977	FALSE	ENSG00000174791	RIN1	9610	11	RIN1	Clone1 vs Clone2
1.8153498694672	4.4811656807891	FALSE	ENSG00000068024	HDAC4	9759	2	HDAC4	Clone1 vs Clone2
-3.76813227651786	4.45801192588586	FALSE	ENSG00000145604	SKP2	6502	5	SKP2	Clone1 vs Clone2
1.540818612895	4.42025948614102	FALSE	ENSG00000129682	FGF13	2258	X	FGF13	Clone1 vs Clone2
1.64485070017292	4.40529261665721	FALSE	ENSG00000007402	CACNA2D2	9254	3	CACNA2D2	Clone1 vs Clone2
2.15619528474239	4.38823644170229	FALSE	ENSG00000157613	CREB3L1	90993	11	CREB3L1	Clone1 vs Clone2
-3.61982436750701	4.3673966062652	FALSE	ENSG00000175592	FOSL1	8061	11	FOSL1	Clone1 vs Clone2
-5.68387391644622	4.30417285939313	FALSE	ENSG00000146674	IGFBP3	3486	7	IGFBP3	Clone1 vs Clone2
0.691855166502923	4.27780498399873	FALSE	ENSG00000136238	RAC1	5879	7	RAC1	Clone1 vs Clone2
2.16255434327613	4.25907853199342	FALSE	ENSG00000158169	FANCC	2176	9	FANCC	Clone1 vs Clone2
-5.62074158101465	4.253137507426	FALSE	ENSG00000151067	CACNA1C	775	12	CACNA1C	Clone1 vs Clone2
-1.35937161480904	4.25055607099085	FALSE	ENSG00000171456	ASXL1	171023	20	ASXL1	Clone1 vs Clone2
1.12997647629837	4.23694136774579	FALSE	ENSG00000107968	MAP3K8	1326	10	MAP3K8	Clone1 vs Clone2
2.03227756027527	4.1954237864809	FALSE	ENSG00000188191	PRKAR1B	5575	7	PRKAR1B	Clone1 vs Clone2
1.99382338518217	4.19230585087371	FALSE	ENSG00000007516	BAIAP3	8938	16	BAIAP3	Clone1 vs Clone2
-5.54373077158754	4.18026130742407	FALSE	ENSG00000163513	TGFBR2	7048	3	TGFBR2	Clone1 vs Clone2
-5.72725031553557	4.16713720611372	FALSE	ENSG00000066468	FGFR2	2263	10	FGFR2	Clone1 vs Clone2
1.16491159934468	4.14087626950284	FALSE	ENSG00000112715	VEGFA	7422	6	VEGFA	Clone1 vs Clone2
-8.22728665537874	4.1033337210176	FALSE	ENSG00000140285	FGF7	2252	15	FGF7	Clone1 vs Clone2
1.76813701662995	4.07417657858729	FALSE	ENSG00000132781	MUTYH	4595	1	MUTYH	Clone1 vs Clone2
-6.33111473788538	4.07355570442608	FALSE	ENSG00000145431	PDGFC	56034	4	PDGFC	Clone1 vs Clone2
-6.38807593327359	4.03038122252384	FALSE	ENSG00000113319	RASGRF2	5924	5	RASGRF2	Clone1 vs Clone2
-3.1184442334689	4.02644551102644	FALSE	ENSG00000105329	TGFB1	7040	19	TGFB1	Clone1 vs Clone2
-5.87991733370398	4.01089083146948	FALSE	ENSG00000177283	FZD8	8325	10	FZD8	Clone1 vs Clone2
-5.37977367706696	4.00205796750149	FALSE	ENSG00000134853	PDGFRA	5156	4	PDGFRA	Clone1 vs Clone2
-3.91285524851502	3.99441380866765	FALSE	ENSG00000134574	DDB2	1643	11	DDB2	Clone1 vs Clone2
7.72642343996434	3.97362736383623	FALSE	ENSG00000164161	HHIP	64399	4	HHIP	Clone1 vs Clone2
0.563585723957527	3.92356628697797	FALSE	ENSG00000166598	HSP90B1	7184	12	HSP90B1	Clone1 vs Clone2
-1.41145868256291	3.8768671531244	FALSE	ENSG00000095015	MAP3K1	4214	5	MAP3K1	Clone1 vs Clone2
2.5583261548393	3.84683569809893	FALSE	ENSG00000110944	IL23A	51561	12	IL23A	Clone1 vs Clone2
-0.969933460434518	3.80118772637582	FALSE	ENSG00000177606	JUN	3725	1	JUN	Clone1 vs Clone2
1.33342893730866	3.77401962078114	FALSE	ENSG00000095739	BAMBI	25805	10	BAMBI	Clone1 vs Clone2
2.03887167765179	3.74587657702901	FALSE	ENSG00000105499	PLA2G4C	8605	19	PLA2G4C	Clone1 vs Clone2
-3.26400554161685	3.7392620008439	FALSE	ENSG00000109819	PPARGC1A	10891	4	PPARGC1A	Clone1 vs Clone2
2.84194904307658	3.7337958123272	FALSE	ENSG00000135144	DTX1	1840	12	DTX1	Clone1 vs Clone2
-3.30639481519291	3.73021761038346	FALSE	ENSG00000137801	THBS1	7057	15	THBS1	Clone1 vs Clone2
2.60729182770349	3.68946538840174	FALSE	ENSG00000101049	SGK2	10110	20	SGK2	Clone1 vs Clone2
-7.34006967278808	3.68496532889369	FALSE	ENSG00000113721	PDGFRB	5159	5	PDGFRB	Clone1 vs Clone2
-2.77161669636617	3.67573773660401	FALSE	ENSG00000198793	MTOR	2475	1	MTOR	Clone1 vs Clone2
-5.41115870440826	3.67451279381941	FALSE	ENSG00000143768	LEFTY2	7044	1	LEFTY2	Clone1 vs Clone2
-1.86068375204818	3.65414532521798	FALSE	ENSG00000157388	CACNA1D	776	3	CACNA1D	Clone1 vs Clone2
0.686086396297007	3.63031715620183	FALSE	ENSG00000160691	SHC1	6464	1	SHC1	Clone1 vs Clone2
0.797051212478023	3.61288989410529	FALSE	ENSG00000127616	SMARCA4	6597	19	SMARCA4	Clone1 vs Clone2
-5.84366719551348	3.53637096771702	FALSE	ENSG00000041982	TNC	3371	9	TNC	Clone1 vs Clone2
1.04374063743805	3.46976016838393	FALSE	ENSG00000003400	CASP10	843	2	CASP10	Clone1 vs Clone2
-2.96788385305378	3.46412837677903	FALSE	ENSG00000104689	TNFRSF10A	8797	8	TNFRSF10A	Clone1 vs Clone2
-0.43484582821806	3.44023264379122	FALSE	ENSG00000181163	NPM1	4869	5	NPM1	Clone1 vs Clone2
4.37015193410488	3.43727916843615	FALSE	ENSG00000112039	FANCE	2178	6	FANCE	Clone1 vs Clone2
-5.92104041729907	3.39062468037218	FALSE	ENSG00000146648	EGFR	1956	7	EGFR	Clone1 vs Clone2
1.24424658242313	3.39048651599719	FALSE	ENSG00000109670	FBXW7	55294	4	FBXW7	Clone1 vs Clone2
1.45819541346547	3.37175206736627	FALSE	ENSG00000182973	CNOT10	25904	3	CNOT10	Clone1 vs Clone2
1.77026022517308	3.36284968839024	FALSE	ENSG00000087088	BAX	581	19	BAX	Clone1 vs Clone2
-2.43193996517258	3.34694982539729	FALSE	ENSG00000099617	EFNA2	1943	19	EFNA2	Clone1 vs Clone2
-3.6611993546615	3.34593678319003	FALSE	ENSG00000188130	MAPK12	6300	22	MAPK12	Clone1 vs Clone2
1.23796498468125	3.32200572245456	FALSE	ENSG00000204560	DHX16	8449	6	DHX16	Clone1 vs Clone2
0.916400154380867	3.32036970975867	FALSE	ENSG00000135446	CDK4	1019	12	CDK4	Clone1 vs Clone2
-7.52318974125137	3.30492676053885	FALSE	ENSG00000106483	SFRP4	6424	7	SFRP4	Clone1 vs Clone2
-4.65460338900059	3.30015001926765	FALSE	ENSG00000092969	TGFB2	7042	1	TGFB2	Clone1 vs Clone2
-2.68871245799845	3.29674716798041	FALSE	ENSG00000176533	GNG7	2788	19	GNG7	Clone1 vs Clone2
-2.87749609081514	3.28852749173928	FALSE	ENSG00000175505	CLCF1	23529	11	CLCF1	Clone1 vs Clone2
1.77257851970914	3.28774566210814	FALSE	ENSG00000100311	PDGFB	5155	22	PDGFB	Clone1 vs Clone2
1.20782783122555	3.28392825976848	FALSE	ENSG00000171843	MLLT3	4300	9	MLLT3	Clone1 vs Clone2
-5.28013387135812	3.26137819959635	FALSE	ENSG00000171608	PIK3CD	5293	1	PIK3CD	Clone1 vs Clone2
2.43470746368645	3.25609654621585	FALSE	ENSG00000184937	WT1	7490	11	WT1	Clone1 vs Clone2
2.09014063699178	3.2370790400449	FALSE	ENSG00000198216	CACNA1E	777	1	CACNA1E	Clone1 vs Clone2
-1.77934071384187	3.23695448171114	FALSE	ENSG00000112576	CCND3	896	6	CCND3	Clone1 vs Clone2
-5.06033050495066	3.18964226962132	FALSE	ENSG00000077935	SMC1B	27127	22	SMC1B	Clone1 vs Clone2
2.83883368785184	3.18830567731042	FALSE	ENSG00000158402	CDC25C	995	5	CDC25C	Clone1 vs Clone2
-3.42604012161842	3.1814522066054	FALSE	ENSG00000166199	ALKBH3	221120	11	ALKBH3	Clone1 vs Clone2
-1.05246847503459	3.15778505019515	FALSE	ENSG00000134086	VHL	7428	3	VHL	Clone1 vs Clone2
-4.46256545413574	3.15001696545029	FALSE	ENSG00000104432	IL7	3574	8	IL7	Clone1 vs Clone2
-4.14964419478737	3.14697120719483	FALSE	ENSG00000172575	RASGRP1	10125	15	RASGRP1	Clone1 vs Clone2
-1.04624106138372	3.13192764390479	FALSE	ENSG00000189079	ARID2	196528	12	ARID2	Clone1 vs Clone2
-3.0476454087494	3.1109650048915	FALSE	ENSG00000185634	SHC4	399694	15	SHC4	Clone1 vs Clone2
-2.3887132016204	3.10078257911049	FALSE	ENSG00000023445	BIRC3	330	11	BIRC3	Clone1 vs Clone2
3.7896229356813	3.08772316397108	FALSE	ENSG00000115008	IL1A	3552	2	IL1A	Clone1 vs Clone2
-3.56773997833454	3.07934820889074	FALSE	ENSG00000010030	ETV7	51513	6	ETV7	Clone1 vs Clone2
-1.14299167489717	3.07719072860894	FALSE	ENSG00000114315	HES1	3280	3	HES1	Clone1 vs Clone2
-6.20076347695773	3.05614118219314	FALSE	ENSG00000136244	IL6	3569	7	IL6	Clone1 vs Clone2
2.85644552513603	3.0370892735517	FALSE	ENSG00000197565	COL4A6	1288	X	COL4A6	Clone1 vs Clone2
-3.39636876981334	3.01982365680382	FALSE	ENSG00000113761	ZNF346	23567	5	ZNF346	Clone1 vs Clone2
0.849296746674725	2.96628007168524	FALSE	ENSG00000049618	ARID1B	57492	6	ARID1B	Clone1 vs Clone2
-2.0368441472082	2.91914897239767	FALSE	ENSG00000129355	CDKN2D	1032	19	CDKN2D	Clone1 vs Clone2
1.49871349745132	2.913073059737	FALSE	ENSG00000100060	MFNG	4242	22	MFNG	Clone1 vs Clone2
-3.41244190529913	2.89009325903757	FALSE	ENSG00000090932	DLL3	10683	19	DLL3	Clone1 vs Clone2
-4.26592155531164	2.88857020339724	FALSE	ENSG00000136158	SPRY2	10253	13	SPRY2	Clone1 vs Clone2
1.77174342646982	2.86765077586746	FALSE	ENSG00000168772	CXXC4	80319	4	CXXC4	Clone1 vs Clone2
0.968258605372021	2.85798121621617	FALSE	ENSG00000197442	MAP3K5	4217	6	MAP3K5	Clone1 vs Clone2
0.897265250231855	2.85347222575306	FALSE	ENSG00000076242	MLH1	4292	3	MLH1	Clone1 vs Clone2
-1.5982799916623	2.84084249933569	FALSE	ENSG00000103274	NUBP1	4682	16	NUBP1	Clone1 vs Clone2
-1.20761376504197	2.83989677992286	FALSE	ENSG00000163083	INHBB	3625	2	INHBB	Clone1 vs Clone2
1.76192229360857	2.83182937262716	FALSE	ENSG00000185291	IL3RA	3563	X	IL3RA	Clone1 vs Clone2
-8.10054200861557	2.82533240045941	FALSE	ENSG00000017427	IGF1	3479	12	IGF1	Clone1 vs Clone2
1.47651671119933	2.8203898979995	FALSE	ENSG00000105808	RASA4	10156	7	RASA4	Clone1 vs Clone2
0.443811983548218	2.80393067456944	FALSE	ENSG00000067560	RHOA	387	3	RHOA	Clone1 vs Clone2
1.25907788693271	2.79791558146771	FALSE	ENSG00000175054	ATR	545	3	ATR	Clone1 vs Clone2
0.641066535448022	2.79426250860034	FALSE	ENSG00000134250	NOTCH2	4853	1	NOTCH2	Clone1 vs Clone2
-5.99620461654066	2.78327317367848	FALSE	ENSG00000118971	CCND2	894	12	CCND2	Clone1 vs Clone2
1.14873411623047	2.78181611257838	FALSE	ENSG00000148082	SHC3	53358	9	SHC3	Clone1 vs Clone2
0.574711434468565	2.78135817681245	FALSE	ENSG00000005339	CREBBP	1387	16	CREBBP	Clone1 vs Clone2
-1.28295354727183	2.76683946221231	FALSE	ENSG00000051382	PIK3CB	5291	3	PIK3CB	Clone1 vs Clone2
-1.84179750017453	2.73444857259812	FALSE	ENSG00000121067	SPOP	8405	17	SPOP	Clone1 vs Clone2
-5.7874357430573	2.73053875690219	FALSE	ENSG00000122756	CNTFR	1271	9	CNTFR	Clone1 vs Clone2
-1.40750673276196	2.73039142965108	FALSE	ENSG00000196924	FLNA	2316	X	FLNA	Clone1 vs Clone2
-4.11957506738603	2.72578986760365	FALSE	ENSG00000002745	WNT16	51384	7	WNT16	Clone1 vs Clone2
-1.99375239876971	2.69471231277732	FALSE	ENSG00000135392	DNAJC14	85406	12	DNAJC14	Clone1 vs Clone2
-0.949435554072351	2.67812673607542	FALSE	ENSG00000074181	NOTCH3	4854	19	NOTCH3	Clone1 vs Clone2
-4.02117960766806	2.63900437761378	FALSE	ENSG00000152217	SETBP1	26040	18	SETBP1	Clone1 vs Clone2
-2.58744952028112	2.62239983906927	FALSE	ENSG00000183161	FANCF	2188	11	FANCF	Clone1 vs Clone2
1.74629050736592	2.61860373118707	FALSE	ENSG00000125618	PAX8	7849	2	PAX8	Clone1 vs Clone2
0.728219141259914	2.60344184176014	FALSE	ENSG00000070501	POLB	5423	8	POLB	Clone1 vs Clone2
-0.659708388049056	2.5900377014036	FALSE	ENSG00000162613	FUBP1	8880	1	FUBP1	Clone1 vs Clone2
2.48014418242666	2.5537418195166	FALSE	ENSG00000165409	TSHR	7253	14	TSHR	Clone1 vs Clone2
-4.94480562989605	2.54149078502492	FALSE	ENSG00000077264	PAK3	5063	X	PAK3	Clone1 vs Clone2
-3.18844625871802	2.52061602623165	FALSE	ENSG00000139618	BRCA2	675	13	BRCA2	Clone1 vs Clone2
-1.86534964999218	2.51893954081974	FALSE	ENSG00000189046	ALKBH2	121642	12	ALKBH2	Clone1 vs Clone2
0.850853571907111	2.50669911109426	FALSE	ENSG00000130635	COL5A1	1289	9	COL5A1	Clone1 vs Clone2
1.90973688695037	2.50529523571816	FALSE	ENSG00000115282	TTC31	64427	2	TTC31	Clone1 vs Clone2
1.21620423944927	2.47540977484621	FALSE	ENSG00000068078	FGFR3	2261	4	FGFR3	Clone1 vs Clone2
1.24670893323558	2.4677991738822	FALSE	ENSG00000077152	UBE2T	29089	1	UBE2T	Clone1 vs Clone2
-0.918752618134704	2.45605558913084	FALSE	ENSG00000110092	CCND1	595	11	CCND1	Clone1 vs Clone2
0.870318840580495	2.44632669334189	FALSE	ENSG00000126746	ZNF384	171017	12	ZNF384	Clone1 vs Clone2
1.42077721522556	2.44366196597923	FALSE	ENSG00000113594	LIFR	3977	5	LIFR	Clone1 vs Clone2
0.551296109399397	2.44007971822753	FALSE	ENSG00000182054	IDH2	3418	15	IDH2	Clone1 vs Clone2
-2.33715440930143	2.42886680495238	FALSE	ENSG00000156427	FGF18	8817	5	FGF18	Clone1 vs Clone2
1.21280242315505	2.3962249567457	FALSE	ENSG00000116678	LEPR	3953	1	LEPR	Clone1 vs Clone2
-1.34043376531724	2.36982011802853	FALSE	ENSG00000033800	PIAS1	8554	15	PIAS1	Clone1 vs Clone2
-1.51098279860399	2.3629739779615	FALSE	ENSG00000142627	EPHA2	1969	1	EPHA2	Clone1 vs Clone2
1.66418285077291	2.33133297532128	FALSE	ENSG00000097046	CDC7	8317	1	CDC7	Clone1 vs Clone2
-4.19522642400573	2.32443677958832	FALSE	ENSG00000105664	COMP	1311	19	COMP	Clone1 vs Clone2
-1.24615947895602	2.3054733549749	FALSE	ENSG00000144668	ITGA9	3680	3	ITGA9	Clone1 vs Clone2
-5.51891352366333	2.2981369171016	FALSE	ENSG00000122861	PLAU	5328	10	PLAU	Clone1 vs Clone2
-2.48411346503775	2.29244245552679	FALSE	ENSG00000138613	APH1B	83464	15	APH1B	Clone1 vs Clone2
0.348404358408316	2.28206280650484	FALSE	ENSG00000087460	GNAS	2778	20	GNAS	Clone1 vs Clone2
0.784099352053537	2.27448884465187	FALSE	ENSG00000132470	ITGB4	3691	17	ITGB4	Clone1 vs Clone2
-1.1650080654021	2.27246393405527	FALSE	ENSG00000213281	NRAS	4893	1	NRAS	Clone1 vs Clone2
-0.70374799056495	2.20497576959622	FALSE	ENSG00000124762	CDKN1A	1026	6	CDKN1A	Clone1 vs Clone2
-3.49346398116054	2.17956166763809	FALSE	ENSG00000197943	PLCG2	5336	16	PLCG2	Clone1 vs Clone2
-1.30779564695515	2.14539174934846	FALSE	ENSG00000158050	DUSP2	1844	2	DUSP2	Clone1 vs Clone2
1.05763280519884	2.13226566823983	FALSE	ENSG00000154222	CC2D1B	200014	1	CC2D1B	Clone1 vs Clone2
2.31755254308327	2.11593106692025	FALSE	ENSG00000081985	IL12RB2	3595	1	IL12RB2	Clone1 vs Clone2
-1.24839877453674	2.11364483817824	FALSE	ENSG00000138814	PPP3CA	5530	4	PPP3CA	Clone1 vs Clone2
-1.91191645389447	2.11079100185562	FALSE	ENSG00000184012	TMPRSS2	7113	21	TMPRSS2	Clone1 vs Clone2
0.483232087764152	2.09213634356961	FALSE	ENSG00000055609	KMT2C	58508	7	KMT2C	Clone1 vs Clone2
0.523234661924551	2.08214017440431	FALSE	ENSG00000100393	EP300	2033	22	EP300	Clone1 vs Clone2
-1.69126384954348	2.06314363131403	FALSE	ENSG00000107625	DDX50	79009	10	DDX50	Clone1 vs Clone2
-5.32988687517424	2.0514035162665	FALSE	ENSG00000173535	TNFRSF10C	8794	8	TNFRSF10C	Clone1 vs Clone2
0.708342361368763	2.04832940405733	FALSE	ENSG00000058404	CAMK2B	816	7	CAMK2B	Clone1 vs Clone2
-0.610918783527313	2.0417420241117	FALSE	ENSG00000101972	STAG2	10735	X	STAG2	Clone1 vs Clone2
-0.969771601597653	2.03658593074502	FALSE	ENSG00000157557	ETS2	2114	21	ETS2	Clone1 vs Clone2
-2.39058959931538	2.03538988244891	FALSE	ENSG00000171791	BCL2	596	18	BCL2	Clone1 vs Clone2
0.813450232960646	2.00695585133127	FALSE	ENSG00000163930	BAP1	8314	3	BAP1	Clone1 vs Clone2
0.999028578655402	1.98663484784692	FALSE	ENSG00000125968	ID1	3397	20	ID1	Clone1 vs Clone2
0.617294471825133	1.98195951401547	FALSE	ENSG00000167136	ENDOG	2021	9	ENDOG	Clone1 vs Clone2
-1.53940665036267	1.9803101506307	FALSE	ENSG00000156299	TIAM1	7074	21	TIAM1	Clone1 vs Clone2
-1.97128863896126	1.95510435908377	FALSE	ENSG00000221829	FANCG	2189	9	FANCG	Clone1 vs Clone2
-1.96910062320746	1.94699386702618	FALSE	ENSG00000079335	CDC14A	8556	1	CDC14A	Clone1 vs Clone2
-0.592724909787915	1.9428078032185	FALSE	ENSG00000088256	GNA11	2767	19	GNA11	Clone1 vs Clone2
-2.53393362305085	1.94206169310691	FALSE	ENSG00000011590	ZBTB32	27033	19	ZBTB32	Clone1 vs Clone2
0.557499754984283	1.92134975375691	FALSE	ENSG00000142208	AKT1	207	14	AKT1	Clone1 vs Clone2
-2.78786456607329	1.91917041380072	FALSE	ENSG00000152284	TCF7L1	83439	2	TCF7L1	Clone1 vs Clone2
0.660150865654298	1.9023467468761	FALSE	ENSG00000131653	TRAF7	84231	16	TRAF7	Clone1 vs Clone2
-2.71065351164813	1.90127113244373	FALSE	ENSG00000137070	IL11RA	3590	9	IL11RA	Clone1 vs Clone2
-3.97922219815128	1.88628167211306	FALSE	ENSG00000138696	BMPR1B	658	4	BMPR1B	Clone1 vs Clone2
-2.47607690738359	1.84685958457848	FALSE	ENSG00000069764	PLA2G10	8399	16	PLA2G10	Clone1 vs Clone2
-1.49065003571119	1.82833274224628	FALSE	ENSG00000147889	CDKN2A	1029	9	CDKN2A	Clone1 vs Clone2
-1.93914963951091	1.81569658704702	FALSE	ENSG00000174405	LIG4	3981	13	LIG4	Clone1 vs Clone2
-3.78154238505574	1.8043346153024	FALSE	ENSG00000135424	ITGA7	3679	12	ITGA7	Clone1 vs Clone2
-1.17466930231562	1.77960340127113	FALSE	ENSG00000083799	CYLD	1540	16	CYLD	Clone1 vs Clone2
-3.03574720706793	1.75909755913964	FALSE	ENSG00000162552	WNT4	54361	1	WNT4	Clone1 vs Clone2
1.16904481456737	1.75595366353097	FALSE	ENSG00000172379	ARNT2	9915	15	ARNT2	Clone1 vs Clone2
0.697934574688182	1.75560336677188	FALSE	ENSG00000071564	TCF3	6929	19	TCF3	Clone1 vs Clone2
-4.20291233561191	1.74762287442654	FALSE	ENSG00000053747	LAMA3	3909	18	LAMA3	Clone1 vs Clone2
1.64287370919308	1.7391197129751	FALSE	ENSG00000134057	CCNB1	891	5	CCNB1	Clone1 vs Clone2
-2.18905129696305	1.69118561311452	FALSE	ENSG00000170458	CD14	929	5	CD14	Clone1 vs Clone2
-1.05581359089879	1.67440331927817	FALSE	ENSG00000221823	PPP3R1	5534	2	PPP3R1	Clone1 vs Clone2
-0.961689800471131	1.65732017243918	FALSE	ENSG00000225921	NOL7	51406	6	NOL7	Clone1 vs Clone2
1.18314098694904	1.6534753833094	FALSE	ENSG00000123374	CDK2	1017	12	CDK2	Clone1 vs Clone2
0.99325951514771	1.65042373693273	FALSE	ENSG00000204599	TRIM39	56658	6	TRIM39	Clone1 vs Clone2
-0.52544289716127	1.64986072946278	FALSE	ENSG00000136826	KLF4	9314	9	KLF4	Clone1 vs Clone2
-2.22017327524028	1.64871188800095	FALSE	ENSG00000100479	POLE2	5427	14	POLE2	Clone1 vs Clone2
0.798189178287989	1.64184711527844	FALSE	ENSG00000169032	MAP2K1	5604	15	MAP2K1	Clone1 vs Clone2
1.68446588474056	1.63742289543799	FALSE	ENSG00000184675	AMER1	139285	X	AMER1	Clone1 vs Clone2
-0.457457630213873	1.63717773299342	FALSE	ENSG00000141027	NCOR1	9611	17	NCOR1	Clone1 vs Clone2
0.444368905620871	1.63094882619438	FALSE	ENSG00000169242	EFNA1	1942	1	EFNA1	Clone1 vs Clone2
1.12036808070319	1.62910840032084	FALSE	ENSG00000163517	HDAC11	79885	3	HDAC11	Clone1 vs Clone2
-0.553890984602813	1.61007088217666	FALSE	ENSG00000055130	CUL1	8454	7	CUL1	Clone1 vs Clone2
0.939334948052363	1.59544222926795	FALSE	ENSG00000116670	MAD2L2	10459	1	MAD2L2	Clone1 vs Clone2
-1.95288026123138	1.59366507102228	FALSE	ENSG00000094804	CDC6	990	17	CDC6	Clone1 vs Clone2
-1.82752798575956	1.59318908685966	FALSE	ENSG00000163918	RFC4	5984	3	RFC4	Clone1 vs Clone2
-1.0576946319311	1.59230169675707	FALSE	ENSG00000065057	NTHL1	4913	16	NTHL1	Clone1 vs Clone2
-1.90754806922441	1.58064252242244	FALSE	ENSG00000138193	PLCE1	51196	10	PLCE1	Clone1 vs Clone2
0.675100490688814	1.56040116926478	FALSE	ENSG00000168883	USP39	10713	2	USP39	Clone1 vs Clone2
-1.30394143635406	1.55601103802832	FALSE	ENSG00000137337	MDC1	9656	6	MDC1	Clone1 vs Clone2
-1.03969751561979	1.55006356068146	FALSE	ENSG00000136936	XPA	7507	9	XPA	Clone1 vs Clone2
-3.58360894886441	1.54282698757056	FALSE	ENSG00000116711	PLA2G4A	5321	1	PLA2G4A	Clone1 vs Clone2
-1.95415785482535	1.51059265640663	FALSE	ENSG00000122641	INHBA	3624	7	INHBA	Clone1 vs Clone2
0.895966481099267	1.50905155733328	FALSE	ENSG00000100784	RPS6KA5	9252	14	RPS6KA5	Clone1 vs Clone2
-2.23451187224635	1.49809499884359	FALSE	ENSG00000168646	AXIN2	8313	17	AXIN2	Clone1 vs Clone2
-0.73614439856336	1.49233739541154	FALSE	ENSG00000163719	MTMR14	64419	3	MTMR14	Clone1 vs Clone2
-1.19868991118347	1.48577141807636	FALSE	ENSG00000113578	FGF1	2246	5	FGF1	Clone1 vs Clone2
0.934144490093863	1.4696569550142	FALSE	ENSG00000152669	CCNO	10309	5	CCNO	Clone1 vs Clone2
-3.47353310490354	1.46500160717818	FALSE	ENSG00000108984	MAP2K6	5608	17	MAP2K6	Clone1 vs Clone2
-1.83045055812679	1.46245195866418	FALSE	ENSG00000187266	EPOR	2057	19	EPOR	Clone1 vs Clone2
0.683712619272486	1.46230376680867	FALSE	ENSG00000135503	ACVR1B	91	12	ACVR1B	Clone1 vs Clone2
0.590882632351544	1.45152246908155	FALSE	ENSG00000116147	TNR	7143	1	TNR	Clone1 vs Clone2
-0.98668132713742	1.44893069338317	FALSE	ENSG00000133818	RRAS2	22800	11	RRAS2	Clone1 vs Clone2
-0.595578564160326	1.41927513463779	FALSE	ENSG00000115415	STAT1	6772	2	STAT1	Clone1 vs Clone2
-0.626198634934605	1.41083569460803	FALSE	ENSG00000164136	IL15	3600	4	IL15	Clone1 vs Clone2
-1.64082524339286	1.4095175707856	FALSE	ENSG00000113296	THBS4	7060	5	THBS4	Clone1 vs Clone2
-3.24390012893104	1.40585513878235	FALSE	ENSG00000157404	KIT	3815	4	KIT	Clone1 vs Clone2
1.37901012745096	1.39842175325363	FALSE	ENSG00000198719	DLL1	28514	6	DLL1	Clone1 vs Clone2
-2.17227022686742	1.39813798974327	FALSE	ENSG00000105810	CDK6	1021	7	CDK6	Clone1 vs Clone2
-0.629600789355253	1.38678763986205	FALSE	ENSG00000177646	ACAD9	28976	3	ACAD9	Clone1 vs Clone2
0.318918504756304	1.3839149148124	FALSE	ENSG00000164754	RAD21	5885	8	RAD21	Clone1 vs Clone2
0.454909624764103	1.38235797966846	FALSE	ENSG00000183431	SF3A3	10946	1	SF3A3	Clone1 vs Clone2
0.541976473967673	1.38164240390294	FALSE	ENSG00000112964	GHR	2690	5	GHR	Clone1 vs Clone2
-0.788298890353269	1.37551293731692	FALSE	ENSG00000111358	GTF2H3	2967	12	GTF2H3	Clone1 vs Clone2
-2.28229000090288	1.37355426188612	FALSE	ENSG00000058085	LAMC2	3918	1	LAMC2	Clone1 vs Clone2
0.538747420127491	1.35743071208615	FALSE	ENSG00000120889	TNFRSF10B	8795	8	TNFRSF10B	Clone1 vs Clone2
-0.857238541804493	1.34589925389104	FALSE	ENSG00000006530	AGK	55750	7	AGK	Clone1 vs Clone2
1.22117384926864	1.33914363693452	FALSE	ENSG00000104884	ERCC2	2068	19	ERCC2	Clone1 vs Clone2
0.423129176731656	1.30009827828039	FALSE	ENSG00000113494	PRLR	5618	5	PRLR	Clone1 vs Clone2
-1.04838372027337	1.29606676024773	FALSE	ENSG00000213341	CHUK	1147	10	CHUK	Clone1 vs Clone2
-1.83907985279321	1.2930741331863	FALSE	ENSG00000172380	GNG12	55970	1	GNG12	Clone1 vs Clone2
0.553266604716741	1.29305966882574	FALSE	ENSG00000146872	TLK2	11011	17	TLK2	Clone1 vs Clone2
-1.04810314148027	1.28654481035018	FALSE	ENSG00000120833	SOCS2	8835	12	SOCS2	Clone1 vs Clone2
0.718615145700483	1.28189183943042	FALSE	ENSG00000136715	SAP130	79595	2	SAP130	Clone1 vs Clone2
-0.465888511868187	1.2779920475811	FALSE	ENSG00000125398	SOX9	6662	17	SOX9	Clone1 vs Clone2
-0.889334285945453	1.27389535343989	FALSE	ENSG00000129757	CDKN1C	1028	11	CDKN1C	Clone1 vs Clone2
-0.650119579719878	1.26955322899788	FALSE	ENSG00000020426	MNAT1	4331	14	MNAT1	Clone1 vs Clone2
0.703402440992019	1.2672597910025	FALSE	ENSG00000049323	LTBP1	4052	2	LTBP1	Clone1 vs Clone2
-2.49341564893033	1.25183446469685	FALSE	ENSG00000164045	CDC25A	993	3	CDC25A	Clone1 vs Clone2
-1.10960232338595	1.23354877707606	FALSE	ENSG00000101412	E2F1	1869	20	E2F1	Clone1 vs Clone2
-1.64196560548882	1.2288579549235	FALSE	ENSG00000115594	IL1R1	3554	2	IL1R1	Clone1 vs Clone2
0.510582930769648	1.1972968807336	FALSE	ENSG00000118503	TNFAIP3	7128	6	TNFAIP3	Clone1 vs Clone2
0.811137486189666	1.19616884514534	FALSE	ENSG00000134982	APC	324	5	APC	Clone1 vs Clone2
-0.609784297672708	1.19538866214405	FALSE	ENSG00000168434	COG7	91949	16	COG7	Clone1 vs Clone2
-1.52270119438146	1.18467254561696	FALSE	ENSG00000133119	RFC3	5983	13	RFC3	Clone1 vs Clone2
-0.551129777886834	1.16586964287919	FALSE	ENSG00000117713	ARID1A	8289	1	ARID1A	Clone1 vs Clone2
-1.58173021373267	1.16150494388552	FALSE	ENSG00000105639	JAK3	3718	19	JAK3	Clone1 vs Clone2
-0.577005005141673	1.14928667700311	FALSE	ENSG00000116717	GADD45A	1647	1	GADD45A	Clone1 vs Clone2
-1.19420727307262	1.14319315636678	FALSE	ENSG00000118046	STK11	6794	19	STK11	Clone1 vs Clone2
-0.447407379277858	1.13284874245545	FALSE	ENSG00000185591	SP1	6667	12	SP1	Clone1 vs Clone2
2.32372513764567	1.12750466131592	FALSE	ENSG00000119630	PGF	5228	14	PGF	Clone1 vs Clone2
0.569556728129903	1.11486846088262	FALSE	ENSG00000108840	HDAC5	10014	17	HDAC5	Clone1 vs Clone2
-0.460080616189462	1.0945999531293	FALSE	ENSG00000174775	HRAS	3265	11	HRAS	Clone1 vs Clone2
0.976221068944355	1.07975362880663	FALSE	ENSG00000147883	CDKN2B	1030	9	CDKN2B	Clone1 vs Clone2
-0.794449798558845	1.07840902172235	FALSE	ENSG00000171720	HDAC3	8841	5	HDAC3	Clone1 vs Clone2
-0.475658026729264	1.07239221641294	FALSE	ENSG00000138166	DUSP5	1847	10	DUSP5	Clone1 vs Clone2
0.571886584243353	1.06323157268467	FALSE	ENSG00000094631	HDAC6	10013	X	HDAC6	Clone1 vs Clone2
-1.00419305016473	1.04532771642955	FALSE	ENSG00000049130	KITLG	4254	12	KITLG	Clone1 vs Clone2
0.705817288893474	1.0328875380499	FALSE	ENSG00000107758	PPP3CB	5532	10	PPP3CB	Clone1 vs Clone2
0.460647466984666	1.02858577567144	FALSE	ENSG00000002330	BAD	572	11	BAD	Clone1 vs Clone2
0.531743608995482	0.998622856438984	FALSE	ENSG00000133703	KRAS	3845	12	KRAS	Clone1 vs Clone2
0.616895423722909	0.994513302958567	FALSE	ENSG00000143590	EFNA3	1944	1	EFNA3	Clone1 vs Clone2
-0.711435218814008	0.965913520680674	FALSE	ENSG00000110395	CBL	867	11	CBL	Clone1 vs Clone2
0.442456328796758	0.953274456562641	FALSE	ENSG00000114302	PRKAR2A	5576	3	PRKAR2A	Clone1 vs Clone2
-0.582110950085354	0.930850420701395	FALSE	ENSG00000175387	SMAD2	4087	18	SMAD2	Clone1 vs Clone2
0.520510265381809	0.93036958268361	FALSE	ENSG00000171552	BCL2L1	598	20	BCL2L1	Clone1 vs Clone2
0.665521405075936	0.930231292332466	FALSE	ENSG00000188153	COL4A5	1287	X	COL4A5	Clone1 vs Clone2
-0.581967967925338	0.924694251420941	FALSE	ENSG00000090376	IRAK3	11213	12	IRAK3	Clone1 vs Clone2
-1.35471360775493	0.921180544888759	FALSE	ENSG00000105173	CCNE1	898	19	CCNE1	Clone1 vs Clone2
0.880080483105723	0.905231455817619	FALSE	ENSG00000183337	BCOR	54880	X	BCOR	Clone1 vs Clone2
-0.936228878112761	0.900469015208835	FALSE	ENSG00000140464	PML	5371	15	PML	Clone1 vs Clone2
-0.206303612431396	0.886796128227494	FALSE	ENSG00000170315	UBB	7314	17	UBB	Clone1 vs Clone2
-0.369310519872315	0.88539248053653	FALSE	ENSG00000115211	EIF2B4	8890	2	EIF2B4	Clone1 vs Clone2
0.763667151744731	0.881370498918116	FALSE	ENSG00000072133	RPS6KA6	27330	X	RPS6KA6	Clone1 vs Clone2
0.4059350851757	0.87899184787212	FALSE	ENSG00000104695	PPP2CB	5516	8	PPP2CB	Clone1 vs Clone2
-0.982328072554967	0.857455353331547	FALSE	ENSG00000136492	BRIP1	83990	17	BRIP1	Clone1 vs Clone2
-0.762703804445733	0.8506744656165	FALSE	ENSG00000115392	FANCL	55120	2	FANCL	Clone1 vs Clone2
0.498754365038986	0.842628414933463	FALSE	ENSG00000129946	SHC2	25759	19	SHC2	Clone1 vs Clone2
0.30830547481047	0.836188980516643	FALSE	ENSG00000163939	PBRM1	55193	3	PBRM1	Clone1 vs Clone2
-0.908676292776417	0.813272274670643	FALSE	ENSG00000196652	ZKSCAN5	23660	7	ZKSCAN5	Clone1 vs Clone2
-0.48534712350376	0.807889551184217	FALSE	ENSG00000165671	NSD1	64324	5	NSD1	Clone1 vs Clone2
0.21060735950696	0.780877435408536	FALSE	ENSG00000132780	NASP	4678	1	NASP	Clone1 vs Clone2
-0.68166521030755	0.775669009279029	FALSE	ENSG00000139625	MAP3K12	7786	12	MAP3K12	Clone1 vs Clone2
-0.558511306520428	0.754068910866402	FALSE	ENSG00000111276	CDKN1B	1027	12	CDKN1B	Clone1 vs Clone2
-1.88506378985729	0.725349290960091	FALSE	ENSG00000204262	COL5A2	1290	2	COL5A2	Clone1 vs Clone2
-0.682645288266871	0.724758796634002	FALSE	ENSG00000126803	HSPA2	3306	14	HSPA2	Clone1 vs Clone2
-1.82916145457288	0.720782580644428	FALSE	ENSG00000165025	SYK	6850	9	SYK	Clone1 vs Clone2
0.486994067999252	0.71848468846343	FALSE	ENSG00000187678	SPRY4	81848	5	SPRY4	Clone1 vs Clone2
1.1691544635446	0.711177526421901	FALSE	ENSG00000162409	PRKAA2	5563	1	PRKAA2	Clone1 vs Clone2
-0.690009216986674	0.702989074131532	FALSE	ENSG00000101384	JAG1	182	20	JAG1	Clone1 vs Clone2
0.621241386271388	0.69089688097314	FALSE	ENSG00000185338	SOCS1	8651	16	SOCS1	Clone1 vs Clone2
0.446520884516893	0.68297018262756	FALSE	ENSG00000156531	PHF6	84295	X	PHF6	Clone1 vs Clone2
-1.86926458366497	0.680212866447754	FALSE	ENSG00000012048	BRCA1	672	17	BRCA1	Clone1 vs Clone2
0.335244522388952	0.649640277620724	FALSE	ENSG00000167548	KMT2D	8085	12	KMT2D	Clone1 vs Clone2
0.323073589360186	0.634207140015293	FALSE	ENSG00000106462	EZH2	2146	7	EZH2	Clone1 vs Clone2
-0.84077563611388	0.6257490075046	FALSE	ENSG00000008735	MAPK8IP2	23542	22	MAPK8IP2	Clone1 vs Clone2
-0.61795281481041	0.624643015753861	FALSE	ENSG00000119616	FCF1	51077	14	FCF1	Clone1 vs Clone2
0.324534688038253	0.609902058427384	FALSE	ENSG00000100722	ZC3H14	79882	14	ZC3H14	Clone1 vs Clone2
1.11207861694933	0.606050993499791	FALSE	ENSG00000169884	WNT10B	7480	12	WNT10B	Clone1 vs Clone2
-0.518872756603983	0.60563370294256	FALSE	ENSG00000159445	THEM4	117145	1	THEM4	Clone1 vs Clone2
0.484683377038825	0.605178516132537	FALSE	ENSG00000120910	PPP3CC	5533	8	PPP3CC	Clone1 vs Clone2
-0.541091274839373	0.597203536305171	FALSE	ENSG00000134070	IRAK2	3656	3	IRAK2	Clone1 vs Clone2
0.26714978778884	0.596448863385665	FALSE	ENSG00000097007	ABL1	25	9	ABL1	Clone1 vs Clone2
0.397081001902513	0.590343583295917	FALSE	ENSG00000132646	PCNA	5111	20	PCNA	Clone1 vs Clone2
0.56544716050186	0.580488696158811	FALSE	ENSG00000130222	GADD45G	10912	9	GADD45G	Clone1 vs Clone2
-1.78920526194005	0.577437333153638	FALSE	ENSG00000182389	CACNB4	785	2	CACNB4	Clone1 vs Clone2
-0.20381561293984	0.560523432599833	FALSE	ENSG00000116478	HDAC1	3065	1	HDAC1	Clone1 vs Clone2
0.232632431720051	0.544427453688508	FALSE	ENSG00000162434	JAK1	3716	1	JAK1	Clone1 vs Clone2
0.631746755772572	0.541398075207557	FALSE	ENSG00000101144	BMP7	655	20	BMP7	Clone1 vs Clone2
0.452110803242114	0.533162539102411	FALSE	ENSG00000081479	LRP2	4036	2	LRP2	Clone1 vs Clone2
-0.281059355845802	0.531130353737802	FALSE	ENSG00000116044	NFE2L2	4780	2	NFE2L2	Clone1 vs Clone2
-0.524664887769845	0.530885766782417	FALSE	ENSG00000178498	DTX3	196403	12	DTX3	Clone1 vs Clone2
-0.18564966103076	0.525277811737419	FALSE	ENSG00000176046	NUPR1	26471	16	NUPR1	Clone1 vs Clone2
-0.299593652573553	0.522829238231456	FALSE	ENSG00000144233	AMMECR1L	83607	2	AMMECR1L	Clone1 vs Clone2
-0.132946310963387	0.521581655394819	FALSE	ENSG00000115524	SF3B1	23451	2	SF3B1	Clone1 vs Clone2
-0.999761397008123	0.514330113134983	FALSE	ENSG00000119508	NR4A3	8013	9	NR4A3	Clone1 vs Clone2
0.350661178987627	0.50925119527643	FALSE	ENSG00000133740	E2F5	1875	8	E2F5	Clone1 vs Clone2
0.222404830733625	0.505800239473626	FALSE	ENSG00000123358	NR4A1	3164	12	NR4A1	Clone1 vs Clone2
-0.844639203242988	0.502575402936553	FALSE	ENSG00000134245	WNT2B	7482	1	WNT2B	Clone1 vs Clone2
-0.979840711488552	0.502474851175846	FALSE	ENSG00000137193	PIM1	5292	6	PIM1	Clone1 vs Clone2
0.524889364311366	0.502029629796212	FALSE	ENSG00000152455	SUV39H2	79723	10	SUV39H2	Clone1 vs Clone2
0.368946339206524	0.498550895823982	FALSE	ENSG00000095002	MSH2	4436	2	MSH2	Clone1 vs Clone2
-0.360434148270602	0.490971823726485	FALSE	ENSG00000002016	RAD52	5893	12	RAD52	Clone1 vs Clone2
1.12551544834187	0.486976984797098	FALSE	ENSG00000204248	COL11A2	1302	6	COL11A2	Clone1 vs Clone2
0.456706352536705	0.485440176565659	FALSE	ENSG00000100297	MCM5	4174	22	MCM5	Clone1 vs Clone2
-0.204732044574588	0.485040798451362	FALSE	ENSG00000104365	IKBKB	3551	8	IKBKB	Clone1 vs Clone2
-0.508609246044392	0.481379726267106	FALSE	ENSG00000141646	SMAD4	4089	18	SMAD4	Clone1 vs Clone2
-0.305758514390389	0.473016198986219	FALSE	ENSG00000105855	ITGB8	3696	7	ITGB8	Clone1 vs Clone2
-0.534972693317624	0.460070269444589	FALSE	ENSG00000096968	JAK2	3717	9	JAK2	Clone1 vs Clone2
0.188144546638057	0.455693799936274	FALSE	ENSG00000107485	GATA3	2625	10	GATA3	Clone1 vs Clone2
-0.314561807990408	0.453050037766795	FALSE	ENSG00000165806	CASP7	840	10	CASP7	Clone1 vs Clone2
0.38288676984021	0.447652706954187	FALSE	ENSG00000005249	PRKAR2B	5577	7	PRKAR2B	Clone1 vs Clone2
-0.31661905799429	0.446008151456589	FALSE	ENSG00000102882	MAPK3	5595	16	MAPK3	Clone1 vs Clone2
-0.156595210871087	0.434478347320642	FALSE	ENSG00000181555	SETD2	29072	3	SETD2	Clone1 vs Clone2
-0.258528718073521	0.433765508266983	FALSE	ENSG00000166949	SMAD3	4088	15	SMAD3	Clone1 vs Clone2
-0.388666437949297	0.433597783350502	FALSE	ENSG00000198746	GPATCH3	63906	1	GPATCH3	Clone1 vs Clone2
0.5371706885039	0.433044244974409	FALSE	ENSG00000155760	FZD7	8324	2	FZD7	Clone1 vs Clone2
0.156160768451229	0.432992845758065	FALSE	ENSG00000166483	WEE1	7465	11	WEE1	Clone1 vs Clone2
-0.252577518288375	0.432503249299946	FALSE	ENSG00000116062	MSH6	2956	2	MSH6	Clone1 vs Clone2
0.209363456115537	0.412275083768547	FALSE	ENSG00000130816	DNMT1	1786	19	DNMT1	Clone1 vs Clone2
-0.208904980149723	0.390474072829961	FALSE	ENSG00000120875	DUSP4	1846	8	DUSP4	Clone1 vs Clone2
-0.311582201880677	0.379411460798051	FALSE	ENSG00000179151	EDC3	80153	15	EDC3	Clone1 vs Clone2
-0.184433379944513	0.37661514776326	FALSE	ENSG00000118513	MYB	4602	6	MYB	Clone1 vs Clone2
0.362226583243462	0.371844866655655	FALSE	ENSG00000225830	ERCC6	2074	10	ERCC6	Clone1 vs Clone2
-1.2557400789253	0.362005494576251	FALSE	ENSG00000273079	GRIN2B	2904	12	GRIN2B	Clone1 vs Clone2
0.554736499342837	0.345672736791569	FALSE	ENSG00000168811	IL12A	3592	3	IL12A	Clone1 vs Clone2
-0.246680216446995	0.338806806207	FALSE	ENSG00000170430	MGMT	4255	10	MGMT	Clone1 vs Clone2
-0.169691679773617	0.325977543819326	FALSE	ENSG00000126934	MAP2K2	5605	19	MAP2K2	Clone1 vs Clone2
-0.0853645327382546	0.324515678399808	FALSE	ENSG00000160201	U2AF1	7307	21	U2AF1	Clone1 vs Clone2
-0.517962845319532	0.316952046720544	FALSE	ENSG00000183682	BMP8A	353500	1	BMP8A	Clone1 vs Clone2
-0.115885559900231	0.307126869735075	FALSE	ENSG00000177565	TBL1XR1	79718	3	TBL1XR1	Clone1 vs Clone2
0.208886695435606	0.306051014492274	FALSE	ENSG00000015475	BID	637	22	BID	Clone1 vs Clone2
0.455245523081358	0.304058009307551	FALSE	ENSG00000006283	CACNA1G	8913	17	CACNA1G	Clone1 vs Clone2
-0.167694261506182	0.289886912977296	FALSE	ENSG00000163161	ERCC3	2071	2	ERCC3	Clone1 vs Clone2
0.464042661771	0.287223445875689	FALSE	ENSG00000183765	CHEK2	11200	22	CHEK2	Clone1 vs Clone2
0.11229222927485	0.28476643182137	FALSE	ENSG00000166508	MCM7	4176	7	MCM7	Clone1 vs Clone2
-0.143599057636331	0.264616689921034	FALSE	ENSG00000108055	SMC3	9126	10	SMC3	Clone1 vs Clone2
0.191879837893492	0.263935615522062	FALSE	ENSG00000050748	MAPK9	5601	5	MAPK9	Clone1 vs Clone2
0.584775799318047	0.25708235827895	FALSE	ENSG00000085741	WNT11	7481	11	WNT11	Clone1 vs Clone2
-0.197574423231167	0.252497529677336	FALSE	ENSG00000079432	CIC	23152	19	CIC	Clone1 vs Clone2
0.159539026983121	0.242501169471575	FALSE	ENSG00000169750	RAC3	5881	17	RAC3	Clone1 vs Clone2
-0.209561002982488	0.242188766999845	FALSE	ENSG00000121879	PIK3CA	5290	3	PIK3CA	Clone1 vs Clone2
0.273204211357407	0.241510226241644	FALSE	ENSG00000133895	MEN1	4221	11	MEN1	Clone1 vs Clone2
-0.12911038446224	0.230633684976295	FALSE	ENSG00000134748	PRPF38A	84950	1	PRPF38A	Clone1 vs Clone2
-0.134499044215923	0.224850718757447	FALSE	ENSG00000100030	MAPK1	5594	22	MAPK1	Clone1 vs Clone2
-0.329615350742973	0.223986703290371	FALSE	ENSG00000196739	COL27A1	85301	9	COL27A1	Clone1 vs Clone2
-0.383500877663529	0.222506768890595	FALSE	ENSG00000174564	IL20RB	53833	3	IL20RB	Clone1 vs Clone2
-0.0834884280095952	0.219508675586868	FALSE	ENSG00000161547	SRSF2	6427	17	SRSF2	Clone1 vs Clone2
-0.434861741034424	0.217921620087985	FALSE	ENSG00000167081	PBX3	5090	9	PBX3	Clone1 vs Clone2
-0.244664730021352	0.215698316899288	FALSE	ENSG00000128340	RAC2	5880	22	RAC2	Clone1 vs Clone2
-0.357624293138299	0.202735197089862	FALSE	ENSG00000089163	SIRT4	23409	12	SIRT4	Clone1 vs Clone2
-0.229396102754865	0.200629277364076	FALSE	ENSG00000197461	PDGFA	5154	7	PDGFA	Clone1 vs Clone2
0.236282766338373	0.19465402783612	FALSE	ENSG00000164056	SPRY1	10252	4	SPRY1	Clone1 vs Clone2
-0.543451180144701	0.187906464417898	FALSE	ENSG00000139626	ITGB7	3695	12	ITGB7	Clone1 vs Clone2
-0.159601335387549	0.18499133389775	FALSE	ENSG00000139687	RB1	5925	13	RB1	Clone1 vs Clone2
-0.150069340355011	0.181080792413081	FALSE	ENSG00000168209	DDIT4	54541	10	DDIT4	Clone1 vs Clone2
0.128752994319959	0.180561357850753	FALSE	ENSG00000072062	PRKACA	5566	19	PRKACA	Clone1 vs Clone2
-0.0693462657567928	0.179009106535115	FALSE	ENSG00000100906	NFKBIA	4792	14	NFKBIA	Clone1 vs Clone2
-0.169895365565323	0.177667178813733	FALSE	ENSG00000101224	CDC25B	994	20	CDC25B	Clone1 vs Clone2
-0.476899645444361	0.168964622371602	FALSE	ENSG00000112742	TTK	7272	6	TTK	Clone1 vs Clone2
0.0934748084322285	0.166648294449099	FALSE	ENSG00000144029	MRPS5	64969	2	MRPS5	Clone1 vs Clone2
0.0985889633207193	0.165207403449916	FALSE	ENSG00000186575	NF2	4771	22	NF2	Clone1 vs Clone2
0.269314720236554	0.163442923174809	FALSE	ENSG00000006062	MAP3K14	9020	17	MAP3K14	Clone1 vs Clone2
-0.0699605370661073	0.161708174408895	FALSE	ENSG00000135679	MDM2	4193	12	MDM2	Clone1 vs Clone2
0.083346452554905	0.146349172647828	FALSE	ENSG00000177885	GRB2	2885	17	GRB2	Clone1 vs Clone2
-0.244720363060271	0.133853791955109	FALSE	ENSG00000126583	PRKCG	5582	19	PRKCG	Clone1 vs Clone2
0.2517410498154	0.131181425109362	FALSE	ENSG00000183943	PRKX	5613	X	PRKX	Clone1 vs Clone2
-0.0731565180749033	0.130534369637934	FALSE	ENSG00000184634	MED12	9968	X	MED12	Clone1 vs Clone2
-0.0561754015185298	0.12902242544869	FALSE	ENSG00000143578	CREB3L4	148327	1	CREB3L4	Clone1 vs Clone2
0.05840975611998	0.125188440020098	FALSE	ENSG00000109320	NFKB1	4790	4	NFKB1	Clone1 vs Clone2
0.0594126993727726	0.122976835665492	FALSE	ENSG00000165699	TSC1	7248	9	TSC1	Clone1 vs Clone2
-0.379383626817591	0.108891502298383	FALSE	ENSG00000138798	EGF	1950	4	EGF	Clone1 vs Clone2
-0.0375772878487376	0.105542871778822	FALSE	ENSG00000005075	POLR2J	5439	7	POLR2J	Clone1 vs Clone2
-0.0539858016880973	0.103682619532504	FALSE	ENSG00000162909	CAPN2	824	1	CAPN2	Clone1 vs Clone2
0.114986071604895	0.102478252799221	FALSE	ENSG00000148400	NOTCH1	4851	9	NOTCH1	Clone1 vs Clone2
0.332406326248035	0.101346927736306	FALSE	ENSG00000259207	ITGB3	3690	17	ITGB3	Clone1 vs Clone2
0.0563829504504452	0.0954358122719635	FALSE	ENSG00000204209	DAXX	1616	6	DAXX	Clone1 vs Clone2
-0.0756531380091727	0.0852739723439692	FALSE	ENSG00000182621	PLCB1	23236	20	PLCB1	Clone1 vs Clone2
0.0515768055686471	0.0808999950104842	FALSE	ENSG00000033170	FUT8	2530	14	FUT8	Clone1 vs Clone2
0.0729236566829663	0.0786394970184633	FALSE	ENSG00000104290	FZD3	7976	8	FZD3	Clone1 vs Clone2
-0.045271296955022	0.0778882958838204	FALSE	ENSG00000107643	MAPK8	5599	10	MAPK8	Clone1 vs Clone2
-0.0867556556849107	0.0713602404873245	FALSE	ENSG00000175305	CCNE2	9134	8	CCNE2	Clone1 vs Clone2
0.0847844271892428	0.0703055808982222	FALSE	ENSG00000196878	LAMB3	3914	1	LAMB3	Clone1 vs Clone2
0.0762157495656117	0.0550821174298476	FALSE	ENSG00000155636	RBM45	129831	2	RBM45	Clone1 vs Clone2
0.0266066103926991	0.0525136479500707	FALSE	ENSG00000126012	KDM5C	8242	X	KDM5C	Clone1 vs Clone2
0.141286070557647	0.0515644312576797	FALSE	ENSG00000102755	FLT1	2321	13	FLT1	Clone1 vs Clone2
-0.0155108856380792	0.0409877636026877	FALSE	ENSG00000144802	NFKBIZ	64332	3	NFKBIZ	Clone1 vs Clone2
-0.0681804308826516	0.0326664509864546	FALSE	ENSG00000188064	WNT7B	7477	22	WNT7B	Clone1 vs Clone2
-0.0390869975737697	0.0319259228166199	FALSE	ENSG00000184056	VPS33B	26276	15	VPS33B	Clone1 vs Clone2
-0.0242070365702563	0.0275668400020147	FALSE	ENSG00000196455	PIK3R4	30849	3	PIK3R4	Clone1 vs Clone2
0.0118202022300621	0.0140629738286418	FALSE	ENSG00000184545	DUSP8	1850	11	DUSP8	Clone1 vs Clone2
0.00861410200136678	0.0138051545044524	FALSE	ENSG00000113522	RAD50	10111	5	RAD50	Clone1 vs Clone2
-0.00544254914437657	0.0118441350028048	FALSE	ENSG00000178053	MLF1	4291	3	MLF1	Clone1 vs Clone2
-0.00700767543992477	0.00495165405015743	FALSE	ENSG00000168496	FEN1	2237	11	FEN1	Clone1 vs Clone2
0.00165056979896662	0.0025895118247751	FALSE	ENSG00000168769	TET2	54790	4	TET2	Clone1 vs Clone2
0.00129185559723334	0.0016278242915824	FALSE	ENSG00000105976	MET	4233	7	MET	Clone1 vs Clone2
-0.000613258151139016	0.00128879152125639	FALSE	ENSG00000253729	PRKDC	5591	8	PRKDC	Clone1 vs Clone2
-0.000316849848120873	0.000453233901174873	FALSE	ENSG00000163798	SLC4A1AP	22950	2	SLC4A1AP	Clone1 vs Clone2
0	0	FALSE	ENSG00000169031	COL4A3	1285	2	COL4A3	Clone1 vs Clone2
0	0	FALSE	ENSG00000182578	CSF1R	1436	5	CSF1R	Clone1 vs Clone2
0	0	FALSE	ENSG00000091128	LAMB4	22798	7	LAMB4	Clone1 vs Clone2
0	0	FALSE	ENSG00000164867	NOS3	4846	7	NOS3	Clone1 vs Clone2
0	0	FALSE	ENSG00000147082	CCNB3	85417	X	CCNB3	Clone1 vs Clone2
0	0	FALSE	ENSG00000123496	IL13RA2	3598	X	IL13RA2	Clone1 vs Clone2
0	0	FALSE	ENSG00000125675	GRIA3	2892	X	GRIA3	Clone1 vs Clone2
0	0	FALSE	ENSG00000068831	RASGRP2	10235	11	RASGRP2	Clone1 vs Clone2
0	0	FALSE	ENSG00000185652	NTF3	4908	12	NTF3	Clone1 vs Clone2
0	0	FALSE	ENSG00000139219	COL2A1	1280	12	COL2A1	Clone1 vs Clone2
0	0	FALSE	ENSG00000156076	WIF1	11197	12	WIF1	Clone1 vs Clone2
0	0	FALSE	ENSG00000111344	RASAL1	8437	12	RASAL1	Clone1 vs Clone2
0	0	FALSE	ENSG00000213231	TCL1B	9623	14	TCL1B	Clone1 vs Clone2
0	0	FALSE	ENSG00000070388	FGF22	27006	19	FGF22	Clone1 vs Clone2
0	0	FALSE	ENSG00000105647	PIK3R2	5296	19	PIK3R2	Clone1 vs Clone2
2.945457427019	11.3516112813241	FALSE	ENSG00000169375	SIN3A	25942	15	SIN3A	Clone2 vs Clone3
-1.95151121326799	9.36654738871833	FALSE	ENSG00000104332	SFRP1	6422	8	SFRP1	Clone2 vs Clone3
-4.22108515859644	7.73048643209229	FALSE	ENSG00000157404	KIT	3815	4	KIT	Clone2 vs Clone3
-2.39229742498655	7.67128168418622	FALSE	ENSG00000146674	IGFBP3	3486	7	IGFBP3	Clone2 vs Clone3
-1.57503738798766	7.43796344353068	FALSE	ENSG00000146872	TLK2	11011	17	TLK2	Clone2 vs Clone3
1.58136417188975	6.89101325319663	FALSE	ENSG00000131653	TRAF7	84231	16	TRAF7	Clone2 vs Clone3
-3.37995058724018	6.70724587751596	FALSE	ENSG00000155760	FZD7	8324	2	FZD7	Clone2 vs Clone3
3.66886638281467	6.4804348214952	FALSE	ENSG00000149311	ATM	472	11	ATM	Clone2 vs Clone3
3.94225471601742	6.40752770541864	FALSE	ENSG00000131196	NFATC1	4772	18	NFATC1	Clone2 vs Clone3
-1.96041200599534	6.28976077436722	FALSE	ENSG00000079432	CIC	23152	19	CIC	Clone2 vs Clone3
2.02341329716352	5.97584951654334	FALSE	ENSG00000105221	AKT2	208	19	AKT2	Clone2 vs Clone3
4.51967138526865	5.88226722224585	FALSE	ENSG00000111344	RASAL1	8437	12	RASAL1	Clone2 vs Clone3
-4.43483856353309	5.76539071597169	FALSE	ENSG00000259207	ITGB3	3690	17	ITGB3	Clone2 vs Clone3
4.40770410001372	5.74131858954479	FALSE	ENSG00000168542	COL3A1	1281	2	COL3A1	Clone2 vs Clone3
4.7748220509407	5.7222767466784	FALSE	ENSG00000109819	PPARGC1A	10891	4	PPARGC1A	Clone2 vs Clone3
-1.72495462120969	5.71849497379704	FALSE	ENSG00000160867	FGFR4	2264	5	FGFR4	Clone2 vs Clone3
-0.902615409075939	5.67540448628009	FALSE	ENSG00000196591	HDAC2	3066	6	HDAC2	Clone2 vs Clone3
0.566443692530624	5.64626537964478	FALSE	ENSG00000143947	RPS27A	6233	2	RPS27A	Clone2 vs Clone3
-0.999432156143437	5.5172686803629	FALSE	ENSG00000132155	RAF1	5894	3	RAF1	Clone2 vs Clone3
3.42898094127586	5.50030392764899	FALSE	ENSG00000184481	FOXO4	4303	X	FOXO4	Clone2 vs Clone3
-2.05359531446021	5.44657650456282	FALSE	ENSG00000113594	LIFR	3977	5	LIFR	Clone2 vs Clone3
3.97838424559648	5.43184054047752	FALSE	ENSG00000168772	CXXC4	80319	4	CXXC4	Clone2 vs Clone3
4.3138124432931	5.34330441954106	FALSE	ENSG00000145423	SFRP2	6423	4	SFRP2	Clone2 vs Clone3
-3.61888103622476	5.34089552807029	FALSE	ENSG00000189056	RELN	5649	7	RELN	Clone2 vs Clone3
2.940541061073	5.3117715348438	FALSE	ENSG00000186868	MAPT	4137	17	MAPT	Clone2 vs Clone3
-4.38766955506213	5.28741466767425	FALSE	ENSG00000145386	CCNA2	890	4	CCNA2	Clone2 vs Clone3
3.50045946173668	5.21236432695018	FALSE	ENSG00000081377	CDC14B	8555	9	CDC14B	Clone2 vs Clone3
-3.7896229356813	4.84380791120334	FALSE	ENSG00000115008	IL1A	3552	2	IL1A	Clone2 vs Clone3
-1.01238099413552	4.7975904122602	FALSE	ENSG00000109320	NFKB1	4790	4	NFKB1	Clone2 vs Clone3
-1.05847218156262	4.77755419985765	FALSE	ENSG00000123358	NR4A1	3164	12	NR4A1	Clone2 vs Clone3
2.60144029129022	4.76705395355215	FALSE	ENSG00000168591	TMUB2	79089	17	TMUB2	Clone2 vs Clone3
-3.59881056724343	4.71812274215276	FALSE	ENSG00000273079	GRIN2B	2904	12	GRIN2B	Clone2 vs Clone3
-0.738411308887295	4.61057453932293	FALSE	ENSG00000143507	DUSP10	11221	1	DUSP10	Clone2 vs Clone3
2.74376325276524	4.57296350343779	FALSE	ENSG00000213341	CHUK	1147	10	CHUK	Clone2 vs Clone3
-3.37502212532905	4.56305372747505	FALSE	ENSG00000138798	EGF	1950	4	EGF	Clone2 vs Clone3
4.1331544017843	4.55755867623803	FALSE	ENSG00000185634	SHC4	399694	15	SHC4	Clone2 vs Clone3
1.50409191927523	4.53298445867191	FALSE	ENSG00000106003	LFNG	3955	7	LFNG	Clone2 vs Clone3
-1.93588872461989	4.51059765240925	FALSE	ENSG00000116711	PLA2G4A	5321	1	PLA2G4A	Clone2 vs Clone3
1.44591664441733	4.40522308663076	FALSE	ENSG00000157764	BRAF	673	7	BRAF	Clone2 vs Clone3
4.06479745288016	4.37194973580646	FALSE	ENSG00000144668	ITGA9	3680	3	ITGA9	Clone2 vs Clone3
4.05240735485173	4.31598903393885	FALSE	ENSG00000164692	COL1A2	1278	7	COL1A2	Clone2 vs Clone3
-3.01557064767776	4.16134404608608	FALSE	ENSG00000081985	IL12RB2	3595	1	IL12RB2	Clone2 vs Clone3
2.09401643617388	4.12396269070241	FALSE	ENSG00000133818	RRAS2	22800	11	RRAS2	Clone2 vs Clone3
0.845022984187558	4.04624767468469	FALSE	ENSG00000163882	POLR2H	5437	3	POLR2H	Clone2 vs Clone3
-4.01135968438975	4.03279195418916	FALSE	ENSG00000204248	COL11A2	1302	6	COL11A2	Clone2 vs Clone3
1.21413366730444	3.98135792126476	FALSE	ENSG00000110092	CCND1	595	11	CCND1	Clone2 vs Clone3
3.90327857242318	3.95237240429434	FALSE	ENSG00000152422	XRCC4	7518	5	XRCC4	Clone2 vs Clone3
-2.48014418242666	3.92251188067759	FALSE	ENSG00000165409	TSHR	7253	14	TSHR	Clone2 vs Clone3
1.83298633784017	3.9135908786621	FALSE	ENSG00000105245	NUMBL	9253	19	NUMBL	Clone2 vs Clone3
2.00823236162193	3.90105356669602	FALSE	ENSG00000184557	SOCS3	9021	17	SOCS3	Clone2 vs Clone3
-1.13621468235392	3.88312434021945	FALSE	ENSG00000186575	NF2	4771	22	NF2	Clone2 vs Clone3
0.575524101097758	3.87491820488178	FALSE	ENSG00000170315	UBB	7314	17	UBB	Clone2 vs Clone3
0.801383605950253	3.80208662427596	FALSE	ENSG00000162613	FUBP1	8880	1	FUBP1	Clone2 vs Clone3
3.02939547190311	3.79727965630651	FALSE	ENSG00000108379	WNT3	7473	17	WNT3	Clone2 vs Clone3
1.14575318209133	3.76861594763246	FALSE	ENSG00000138166	DUSP5	1847	10	DUSP5	Clone2 vs Clone3
1.33773144928903	3.76760715427309	FALSE	ENSG00000033170	FUT8	2530	14	FUT8	Clone2 vs Clone3
-2.9756308128922	3.75491287427022	FALSE	ENSG00000105664	COMP	1311	19	COMP	Clone2 vs Clone3
-2.36514258052548	3.71684477004542	FALSE	ENSG00000008735	MAPK8IP2	23542	22	MAPK8IP2	Clone2 vs Clone3
0.825541160092922	3.68738664472056	FALSE	ENSG00000099956	SMARCB1	6598	22	SMARCB1	Clone2 vs Clone3
1.06124630121013	3.67384943929103	FALSE	ENSG00000174775	HRAS	3265	11	HRAS	Clone2 vs Clone3
-1.59635385208419	3.67254647722802	FALSE	ENSG00000188191	PRKAR1B	5575	7	PRKAR1B	Clone2 vs Clone3
-0.64184938064228	3.62464962681733	FALSE	ENSG00000105568	PPP2R1A	5518	19	PPP2R1A	Clone2 vs Clone3
2.93370966170897	3.60437572918458	FALSE	ENSG00000104689	TNFRSF10A	8797	8	TNFRSF10A	Clone2 vs Clone3
4.69637017856492	3.58856960761438	FALSE	ENSG00000164171	ITGA2	3673	5	ITGA2	Clone2 vs Clone3
1.41109342250313	3.5868534497651	FALSE	ENSG00000163798	SLC4A1AP	22950	2	SLC4A1AP	Clone2 vs Clone3
2.89425708854895	3.58544957298456	FALSE	ENSG00000129355	CDKN2D	1032	19	CDKN2D	Clone2 vs Clone3
1.90648867176599	3.53414853155183	FALSE	ENSG00000175482	POLD4	57804	11	POLD4	Clone2 vs Clone3
-3.41702663045395	3.52083822967684	FALSE	ENSG00000051180	RAD51	5888	15	RAD51	Clone2 vs Clone3
-3.93704463055543	3.49920472081509	FALSE	ENSG00000119630	PGF	5228	14	PGF	Clone2 vs Clone3
2.25653454183517	3.44368530015863	FALSE	ENSG00000119699	TGFB3	7043	14	TGFB3	Clone2 vs Clone3
2.92083461273146	3.43447697182476	FALSE	ENSG00000164867	NOS3	4846	7	NOS3	Clone2 vs Clone3
4.22100342155617	3.42835510919307	FALSE	ENSG00000177283	FZD8	8325	10	FZD8	Clone2 vs Clone3
0.849016531116181	3.41106867750918	FALSE	ENSG00000173039	RELA	5970	11	RELA	Clone2 vs Clone3
4.24182642346955	3.35892473228659	FALSE	ENSG00000066468	FGFR2	2263	10	FGFR2	Clone2 vs Clone3
2.1139112379528	3.3362946909946	FALSE	ENSG00000134070	IRAK2	3656	3	IRAK2	Clone2 vs Clone3
-5.37263983498794	3.33167211318433	FALSE	ENSG00000164161	HHIP	64399	4	HHIP	Clone2 vs Clone3
1.4889258902677	3.27244834489458	FALSE	ENSG00000101333	PLCB4	5332	20	PLCB4	Clone2 vs Clone3
0.806079633172842	3.25292276350188	FALSE	ENSG00000143578	CREB3L4	148327	1	CREB3L4	Clone2 vs Clone3
2.92914058081828	3.21504383699273	FALSE	ENSG00000185652	NTF3	4908	12	NTF3	Clone2 vs Clone3
-1.16200747768309	3.21303233240498	FALSE	ENSG00000105855	ITGB8	3696	7	ITGB8	Clone2 vs Clone3
1.41455548624176	3.20883450955311	FALSE	ENSG00000111358	GTF2H3	2967	12	GTF2H3	Clone2 vs Clone3
-1.57174167474163	3.19408575873957	FALSE	ENSG00000132906	CASP9	842	1	CASP9	Clone2 vs Clone3
-0.570159259143251	3.18374069807359	FALSE	ENSG00000184384	MAML2	84441	11	MAML2	Clone2 vs Clone3
-0.792341611381377	3.18273544439028	FALSE	ENSG00000104320	NBN	4683	8	NBN	Clone2 vs Clone3
1.14086999921565	3.15407009420901	FALSE	ENSG00000100030	MAPK1	5594	22	MAPK1	Clone2 vs Clone3
-2.04255636105285	3.14197224111415	FALSE	ENSG00000171502	COL24A1	255631	1	COL24A1	Clone2 vs Clone3
-0.548064484794354	3.13035327787645	FALSE	ENSG00000106211	HSPB1	3315	7	HSPB1	Clone2 vs Clone3
4.34438852726639	3.12479364312741	FALSE	ENSG00000128342	LIF	3976	22	LIF	Clone2 vs Clone3
0.966614399345759	3.10833353086969	FALSE	ENSG00000134086	VHL	7428	3	VHL	Clone2 vs Clone3
-3.23087869345847	3.08993835180732	FALSE	ENSG00000112039	FANCE	2178	6	FANCE	Clone2 vs Clone3
2.53196236751519	3.06564214502208	FALSE	ENSG00000105647	PIK3R2	5296	19	PIK3R2	Clone2 vs Clone3
1.41642233144047	3.0390376098315	FALSE	ENSG00000156531	PHF6	84295	X	PHF6	Clone2 vs Clone3
3.7639383819095	3.03287214986335	FALSE	ENSG00000164136	IL15	3600	4	IL15	Clone2 vs Clone3
0.998122795862508	3.01987371282109	FALSE	ENSG00000002330	BAD	572	11	BAD	Clone2 vs Clone3
-1.05495437752634	3.00309576304752	FALSE	ENSG00000133703	KRAS	3845	12	KRAS	Clone2 vs Clone3
2.76736033950385	2.99337867721246	FALSE	ENSG00000163513	TGFBR2	7048	3	TGFBR2	Clone2 vs Clone3
0.569269506287526	2.97139648420445	FALSE	ENSG00000168036	CTNNB1	1499	3	CTNNB1	Clone2 vs Clone3
-0.718146327539399	2.90832628660037	FALSE	ENSG00000077782	FGFR1	2260	8	FGFR1	Clone2 vs Clone3
-1.50930940306077	2.90281209113924	FALSE	ENSG00000146592	CREB5	9586	7	CREB5	Clone2 vs Clone3
-0.98515656530935	2.86752814521633	FALSE	ENSG00000204560	DHX16	8449	6	DHX16	Clone2 vs Clone3
0.850302352052878	2.86586686922594	FALSE	ENSG00000115211	EIF2B4	8890	2	EIF2B4	Clone2 vs Clone3
3.09407845447413	2.85723138450017	FALSE	ENSG00000113761	ZNF346	23567	5	ZNF346	Clone2 vs Clone3
-1.16473610473584	2.8137360317879	FALSE	ENSG00000172201	ID4	3400	6	ID4	Clone2 vs Clone3
0.727202417593487	2.81332772173277	FALSE	ENSG00000117632	STMN1	3925	1	STMN1	Clone2 vs Clone3
2.27737189047967	2.79494084635686	FALSE	ENSG00000188257	PLA2G2A	5320	1	PLA2G2A	Clone2 vs Clone3
3.74262636460626	2.76807508092502	FALSE	ENSG00000146648	EGFR	1956	7	EGFR	Clone2 vs Clone3
3.64421291769475	2.7214864782448	FALSE	ENSG00000123496	IL13RA2	3598	X	IL13RA2	Clone2 vs Clone3
-0.644721840351215	2.68775087444516	FALSE	ENSG00000136826	KLF4	9314	9	KLF4	Clone2 vs Clone3
3.80010179974377	2.6846445486665	FALSE	ENSG00000136158	SPRY2	10253	13	SPRY2	Clone2 vs Clone3
2.29442520658141	2.66217288889847	FALSE	ENSG00000145604	SKP2	6502	5	SKP2	Clone2 vs Clone3
2.45704250411575	2.65495274479914	FALSE	ENSG00000010030	ETV7	51513	6	ETV7	Clone2 vs Clone3
-3.36113196242279	2.64942007922506	FALSE	ENSG00000204262	COL5A2	1290	2	COL5A2	Clone2 vs Clone3
3.39029753367577	2.64711662718252	FALSE	ENSG00000169031	COL4A3	1285	2	COL4A3	Clone2 vs Clone3
0.731196786927291	2.62278713971515	FALSE	ENSG00000176171	BNIP3	664	10	BNIP3	Clone2 vs Clone3
1.24089946822964	2.61303495792554	FALSE	ENSG00000065559	MAP2K4	6416	17	MAP2K4	Clone2 vs Clone3
3.56409659212182	2.58721190383897	FALSE	ENSG00000069764	PLA2G10	8399	16	PLA2G10	Clone2 vs Clone3
2.21483575487152	2.58461853737445	FALSE	ENSG00000175592	FOSL1	8061	11	FOSL1	Clone2 vs Clone3
-1.00142198386953	2.57968577780911	FALSE	ENSG00000165671	NSD1	64324	5	NSD1	Clone2 vs Clone3
1.97308670964674	2.56295113936916	FALSE	ENSG00000188130	MAPK12	6300	22	MAPK12	Clone2 vs Clone3
-0.867700423777405	2.54174087419065	FALSE	ENSG00000100722	ZC3H14	79882	14	ZC3H14	Clone2 vs Clone3
1.6492806110955	2.540932925804	FALSE	ENSG00000068831	RASGRP2	10235	11	RASGRP2	Clone2 vs Clone3
-1.21772041711779	2.53763604954033	FALSE	ENSG00000139687	RB1	5925	13	RB1	Clone2 vs Clone3
4.68277908569197	2.51553271931051	FALSE	ENSG00000113578	FGF1	2246	5	FGF1	Clone2 vs Clone3
5.29258351391126	2.51462233746059	FALSE	ENSG00000138696	BMPR1B	658	4	BMPR1B	Clone2 vs Clone3
2.58202470094519	2.5003075631996	FALSE	ENSG00000101144	BMP7	655	20	BMP7	Clone2 vs Clone3
0.66282631449399	2.49291123042775	FALSE	ENSG00000253729	PRKDC	5591	8	PRKDC	Clone2 vs Clone3
0.707851981880821	2.47972882312902	FALSE	ENSG00000055130	CUL1	8454	7	CUL1	Clone2 vs Clone3
-2.25355101606101	2.44898975421192	FALSE	ENSG00000126583	PRKCG	5582	19	PRKCG	Clone2 vs Clone3
-0.873299207394182	2.44785966813527	FALSE	ENSG00000116062	MSH6	2956	2	MSH6	Clone2 vs Clone3
1.33156046092014	2.44024743264799	FALSE	ENSG00000103274	NUBP1	4682	16	NUBP1	Clone2 vs Clone3
-1.01238742157602	2.43211284932436	FALSE	ENSG00000125968	ID1	3397	20	ID1	Clone2 vs Clone3
2.09887487512864	2.41295518925472	FALSE	ENSG00000113319	RASGRF2	5924	5	RASGRF2	Clone2 vs Clone3
0.899337168866307	2.41188199640212	FALSE	ENSG00000167548	KMT2D	8085	12	KMT2D	Clone2 vs Clone3
1.98196287370081	2.37127798982838	FALSE	ENSG00000110944	IL23A	51561	12	IL23A	Clone2 vs Clone3
-1.84417711352715	2.3586949916362	FALSE	ENSG00000062822	POLD1	5424	19	POLD1	Clone2 vs Clone3
0.96631792772605	2.35241019215694	FALSE	ENSG00000163719	MTMR14	64419	3	MTMR14	Clone2 vs Clone3
2.17018137104801	2.33433500039032	FALSE	ENSG00000221829	FANCG	2189	9	FANCG	Clone2 vs Clone3
1.92839533513734	2.33370595990265	FALSE	ENSG00000143768	LEFTY2	7044	1	LEFTY2	Clone2 vs Clone3
2.85835286602408	2.30928613647218	FALSE	ENSG00000097046	CDC7	8317	1	CDC7	Clone2 vs Clone3
0.50188332969928	2.30344745498163	FALSE	ENSG00000182054	IDH2	3418	15	IDH2	Clone2 vs Clone3
2.61212999258123	2.29177138713055	FALSE	ENSG00000002745	WNT16	51384	7	WNT16	Clone2 vs Clone3
-2.19894011067814	2.26875989431726	FALSE	ENSG00000165995	CACNB2	783	10	CACNB2	Clone2 vs Clone3
-2.2371124483504	2.26062623023899	FALSE	ENSG00000135144	DTX1	1840	12	DTX1	Clone2 vs Clone3
2.189932884707	2.2412447454791	FALSE	ENSG00000140285	FGF7	2252	15	FGF7	Clone2 vs Clone3
0.603843621335165	2.23332332553633	FALSE	ENSG00000113494	PRLR	5618	5	PRLR	Clone2 vs Clone3
-1.57030284675319	2.23236804673258	FALSE	ENSG00000085276	MECOM	2122	3	MECOM	Clone2 vs Clone3
1.36611364594983	2.22561798191919	FALSE	ENSG00000075651	PLD1	5337	3	PLD1	Clone2 vs Clone3
1.32822493412506	2.20562544230501	FALSE	ENSG00000184349	EFNA5	1946	5	EFNA5	Clone2 vs Clone3
0.805358657141107	2.16964784571466	FALSE	ENSG00000134748	PRPF38A	84950	1	PRPF38A	Clone2 vs Clone3
2.13608485316953	2.16375863221331	FALSE	ENSG00000134574	DDB2	1643	11	DDB2	Clone2 vs Clone3
0.976056957762069	2.16047805868011	FALSE	ENSG00000137462	TLR2	7097	4	TLR2	Clone2 vs Clone3
-1.90720823007825	2.11547449461863	FALSE	ENSG00000183682	BMP8A	353500	1	BMP8A	Clone2 vs Clone3
2.10016061153775	2.11444666673238	FALSE	ENSG00000182578	CSF1R	1436	5	CSF1R	Clone2 vs Clone3
2.15723109279439	2.11036931173395	FALSE	ENSG00000091128	LAMB4	22798	7	LAMB4	Clone2 vs Clone3
-2.26899650774697	2.09623033327829	FALSE	ENSG00000127564	PKMYT1	9088	16	PKMYT1	Clone2 vs Clone3
-1.13109390314045	2.09276015550377	FALSE	ENSG00000157613	CREB3L1	90993	11	CREB3L1	Clone2 vs Clone3
1.57338056282664	2.08605052287724	FALSE	ENSG00000147889	CDKN2A	1029	9	CDKN2A	Clone2 vs Clone3
2.43444395597423	2.07801035080006	FALSE	ENSG00000058404	CAMK2B	816	7	CAMK2B	Clone2 vs Clone3
1.97604933464432	2.06227736757544	FALSE	ENSG00000136492	BRIP1	83990	17	BRIP1	Clone2 vs Clone3
-1.6067070742078	2.05988533606292	FALSE	ENSG00000168496	FEN1	2237	11	FEN1	Clone2 vs Clone3
-0.515997574933167	2.03334683199604	FALSE	ENSG00000109339	MAPK10	5602	4	MAPK10	Clone2 vs Clone3
-1.08661443733865	2.02938543535193	FALSE	ENSG00000087088	BAX	581	19	BAX	Clone2 vs Clone3
2.71306795191298	2.02827387251623	FALSE	ENSG00000122756	CNTFR	1271	9	CNTFR	Clone2 vs Clone3
1.10985967189815	2.0243891325246	FALSE	ENSG00000157388	CACNA1D	776	3	CACNA1D	Clone2 vs Clone3
-0.54435387157546	2.02170139310006	FALSE	ENSG00000005884	ITGA3	3675	17	ITGA3	Clone2 vs Clone3
0.651592532478946	2.01992890689305	FALSE	ENSG00000126012	KDM5C	8242	X	KDM5C	Clone2 vs Clone3
-0.804753133140708	2.01086528124441	FALSE	ENSG00000157557	ETS2	2114	21	ETS2	Clone2 vs Clone3
1.29361736301711	2.00994150426854	FALSE	ENSG00000070388	FGF22	27006	19	FGF22	Clone2 vs Clone3
0.739105161693697	2.00762813299346	FALSE	ENSG00000071564	TCF3	6929	19	TCF3	Clone2 vs Clone3
-2.11708254117512	1.99575157688408	FALSE	ENSG00000188064	WNT7B	7477	22	WNT7B	Clone2 vs Clone3
-0.693203713854249	1.99086032375505	FALSE	ENSG00000108375	RNF43	54894	17	RNF43	Clone2 vs Clone3
-0.493505669875457	1.98934695525248	FALSE	ENSG00000073803	MAP3K13	9175	3	MAP3K13	Clone2 vs Clone3
1.83392399922189	1.98258907263271	FALSE	ENSG00000136997	MYC	4609	8	MYC	Clone2 vs Clone3
-0.95332528352986	1.97690053028493	FALSE	ENSG00000043355	ZIC2	7546	13	ZIC2	Clone2 vs Clone3
-2.09934762942006	1.96738268879786	FALSE	ENSG00000137193	PIM1	5292	6	PIM1	Clone2 vs Clone3
2.98757772202793	1.9641378164706	FALSE	ENSG00000134245	WNT2B	7482	1	WNT2B	Clone2 vs Clone3
1.30579185161916	1.96386726918554	FALSE	ENSG00000090932	DLL3	10683	19	DLL3	Clone2 vs Clone3
0.716790002313133	1.96385275886936	FALSE	ENSG00000170345	FOS	2353	14	FOS	Clone2 vs Clone3
2.43573355716014	1.94995181214104	FALSE	ENSG00000125675	GRIA3	2892	X	GRIA3	Clone2 vs Clone3
-0.964468605932022	1.94818862703298	FALSE	ENSG00000138814	PPP3CA	5530	4	PPP3CA	Clone2 vs Clone3
1.69032802591832	1.91798908985474	FALSE	ENSG00000147082	CCNB3	85417	X	CCNB3	Clone2 vs Clone3
-0.547157458798385	1.90964849934831	FALSE	ENSG00000175197	DDIT3	1649	12	DDIT3	Clone2 vs Clone3
0.98815028510109	1.89077330243051	FALSE	ENSG00000139219	COL2A1	1280	12	COL2A1	Clone2 vs Clone3
0.776518581794184	1.8574321504796	FALSE	ENSG00000142273	CBLC	23624	19	CBLC	Clone2 vs Clone3
0.573506120927191	1.85149452032663	FALSE	ENSG00000140443	IGF1R	3480	15	IGF1R	Clone2 vs Clone3
-1.69558377769746	1.84524238026009	FALSE	ENSG00000152284	TCF7L1	83439	2	TCF7L1	Clone2 vs Clone3
-0.327950994819328	1.84279390773678	FALSE	ENSG00000115524	SF3B1	23451	2	SF3B1	Clone2 vs Clone3
1.40763046912245	1.8401312703128	FALSE	ENSG00000113721	PDGFRB	5159	5	PDGFRB	Clone2 vs Clone3
0.646112399219254	1.83689119904802	FALSE	ENSG00000104738	MCM4	4173	8	MCM4	Clone2 vs Clone3
1.04467122341275	1.8130119966632	FALSE	ENSG00000221823	PPP3R1	5534	2	PPP3R1	Clone2 vs Clone3
1.05965502434596	1.80682501199823	FALSE	ENSG00000204599	TRIM39	56658	6	TRIM39	Clone2 vs Clone3
1.12243453245616	1.80338184488664	FALSE	ENSG00000171720	HDAC3	8841	5	HDAC3	Clone2 vs Clone3
-1.41665953768542	1.80170133437483	FALSE	ENSG00000137801	THBS1	7057	15	THBS1	Clone2 vs Clone3
0.792033962361762	1.80027818438993	FALSE	ENSG00000020426	MNAT1	4331	14	MNAT1	Clone2 vs Clone3
1.08461290018812	1.78904310375014	FALSE	ENSG00000152669	CCNO	10309	5	CCNO	Clone2 vs Clone3
0.736823104302043	1.78418174606631	FALSE	ENSG00000095015	MAP3K1	4214	5	MAP3K1	Clone2 vs Clone3
-0.693095331461638	1.78410783799835	FALSE	ENSG00000116717	GADD45A	1647	1	GADD45A	Clone2 vs Clone3
0.997361704175256	1.78404368912944	FALSE	ENSG00000006530	AGK	55750	7	AGK	Clone2 vs Clone3
1.07925769652495	1.78109212925397	FALSE	ENSG00000104432	IL7	3574	8	IL7	Clone2 vs Clone3
0.876731952443308	1.7805271500176	FALSE	ENSG00000076716	GPC4	2239	X	GPC4	Clone2 vs Clone3
-1.40134823971973	1.7787714590537	FALSE	ENSG00000134853	PDGFRA	5156	4	PDGFRA	Clone2 vs Clone3
-0.868946951598715	1.77529981771141	FALSE	ENSG00000144231	POLR2D	5433	2	POLR2D	Clone2 vs Clone3
0.624193743845784	1.77418590433744	FALSE	ENSG00000118513	MYB	4602	6	MYB	Clone2 vs Clone3
1.02651136377141	1.76760545721916	FALSE	ENSG00000168209	DDIT4	54541	10	DDIT4	Clone2 vs Clone3
1.19557296545989	1.7627170212401	FALSE	ENSG00000198746	GPATCH3	63906	1	GPATCH3	Clone2 vs Clone3
-1.73643628160252	1.74401546372048	FALSE	ENSG00000108984	MAP2K6	5608	17	MAP2K6	Clone2 vs Clone3
1.6323161511834	1.73894777953725	FALSE	ENSG00000196652	ZKSCAN5	23660	7	ZKSCAN5	Clone2 vs Clone3
1.4491113061988	1.73158322843561	FALSE	ENSG00000169750	RAC3	5881	17	RAC3	Clone2 vs Clone3
-0.826359811813191	1.72746950405601	FALSE	ENSG00000105976	MET	4233	7	MET	Clone2 vs Clone3
0.970631680144872	1.71684003361497	FALSE	ENSG00000033800	PIAS1	8554	15	PIAS1	Clone2 vs Clone3
-1.53773006942602	1.71667693808618	FALSE	ENSG00000196739	COL27A1	85301	9	COL27A1	Clone2 vs Clone3
-0.93954085577644	1.71625738333701	FALSE	ENSG00000083799	CYLD	1540	16	CYLD	Clone2 vs Clone3
0.825384394195631	1.70753088669038	FALSE	ENSG00000051382	PIK3CB	5291	3	PIK3CB	Clone2 vs Clone3
0.68334351758918	1.70596064618504	FALSE	ENSG00000177646	ACAD9	28976	3	ACAD9	Clone2 vs Clone3
1.31190611581379	1.70323099706024	FALSE	ENSG00000137337	MDC1	9656	6	MDC1	Clone2 vs Clone3
0.874284369259226	1.67706580774007	FALSE	ENSG00000090376	IRAK3	11213	12	IRAK3	Clone2 vs Clone3
1.21772569421714	1.66457004578164	FALSE	ENSG00000007062	PROM1	8842	4	PROM1	Clone2 vs Clone3
1.29221450603875	1.65942404576274	FALSE	ENSG00000156076	WIF1	11197	12	WIF1	Clone2 vs Clone3
-1.15993194986901	1.64141629013876	FALSE	ENSG00000141646	SMAD4	4089	18	SMAD4	Clone2 vs Clone3
1.67754375536357	1.63724564267399	FALSE	ENSG00000114251	WNT5A	7474	3	WNT5A	Clone2 vs Clone3
-0.53574036427561	1.63273086315085	FALSE	ENSG00000097007	ABL1	25	9	ABL1	Clone2 vs Clone3
1.26791499214314	1.63185687923105	FALSE	ENSG00000104368	PLAT	5327	8	PLAT	Clone2 vs Clone3
2.21955458630675	1.61782585343722	FALSE	ENSG00000137070	IL11RA	3590	9	IL11RA	Clone2 vs Clone3
0.952629734500151	1.60570023848559	FALSE	ENSG00000169083	AR	367	X	AR	Clone2 vs Clone3
0.655897045639541	1.58533554301672	FALSE	ENSG00000080802	CNOT4	4850	7	CNOT4	Clone2 vs Clone3
-0.597690283646706	1.58401732291865	FALSE	ENSG00000116044	NFE2L2	4780	2	NFE2L2	Clone2 vs Clone3
1.92160937746706	1.58272288172457	FALSE	ENSG00000122641	INHBA	3624	7	INHBA	Clone2 vs Clone3
-0.608162432011263	1.58225105384726	FALSE	ENSG00000163930	BAP1	8314	3	BAP1	Clone2 vs Clone3
0.279233090517856	1.58106652567829	FALSE	ENSG00000113558	SKP1	6500	5	SKP1	Clone2 vs Clone3
0.652895082961367	1.58026801678887	FALSE	ENSG00000168883	USP39	10713	2	USP39	Clone2 vs Clone3
-0.451283498107594	1.56479168987459	FALSE	ENSG00000070501	POLB	5423	8	POLB	Clone2 vs Clone3
0.549933011839407	1.56073858215736	FALSE	ENSG00000106399	RPA3	6119	7	RPA3	Clone2 vs Clone3
1.05420664616987	1.5540853235015	FALSE	ENSG00000136244	IL6	3569	7	IL6	Clone2 vs Clone3
1.24079320152388	1.54706147681937	FALSE	ENSG00000158169	FANCC	2176	9	FANCC	Clone2 vs Clone3
-0.765490116223148	1.54617620782057	FALSE	ENSG00000133740	E2F5	1875	8	E2F5	Clone2 vs Clone3
1.92621793369181	1.54454777154661	FALSE	ENSG00000139618	BRCA2	675	13	BRCA2	Clone2 vs Clone3
-0.812732833032607	1.53555616054869	FALSE	ENSG00000184545	DUSP8	1850	11	DUSP8	Clone2 vs Clone3
0.836933838066281	1.52961161646669	FALSE	ENSG00000225921	NOL7	51406	6	NOL7	Clone2 vs Clone3
-1.05899787062033	1.50471556026753	FALSE	ENSG00000148400	NOTCH1	4851	9	NOTCH1	Clone2 vs Clone3
0.536736587953216	1.50236101235085	FALSE	ENSG00000076242	MLH1	4292	3	MLH1	Clone2 vs Clone3
-0.744789046279657	1.50152347170519	FALSE	ENSG00000170430	MGMT	4255	10	MGMT	Clone2 vs Clone3
0.546597757161412	1.48874948871301	FALSE	ENSG00000151067	CACNA1C	775	12	CACNA1C	Clone2 vs Clone3
1.09599925658212	1.488477687893	FALSE	ENSG00000011590	ZBTB32	27033	19	ZBTB32	Clone2 vs Clone3
0.609556383750404	1.4785733178372	FALSE	ENSG00000106462	EZH2	2146	7	EZH2	Clone2 vs Clone3
0.42994761633505	1.46639175420359	FALSE	ENSG00000072501	SMC1A	8243	X	SMC1A	Clone2 vs Clone3
-1.25453633128417	1.45977979664526	FALSE	ENSG00000134057	CCNB1	891	5	CCNB1	Clone2 vs Clone3
2.51817331326436	1.45106971739932	FALSE	ENSG00000100060	MFNG	4242	22	MFNG	Clone2 vs Clone3
0.422043901101202	1.44956906209125	FALSE	ENSG00000178372	CALML5	51806	10	CALML5	Clone2 vs Clone3
1.20610373680658	1.43818837695753	FALSE	ENSG00000101412	E2F1	1869	20	E2F1	Clone2 vs Clone3
1.61181889108289	1.42954979564156	FALSE	ENSG00000166199	ALKBH3	221120	11	ALKBH3	Clone2 vs Clone3
0.708556569730866	1.42885072435332	FALSE	ENSG00000058335	RASGRF1	5923	15	RASGRF1	Clone2 vs Clone3
0.518813137333556	1.42681236255756	FALSE	ENSG00000162909	CAPN2	824	1	CAPN2	Clone2 vs Clone3
1.83194434396736	1.42485977498055	FALSE	ENSG00000148082	SHC3	53358	9	SHC3	Clone2 vs Clone3
-0.941784849506933	1.42156527306565	FALSE	ENSG00000185291	IL3RA	3563	X	IL3RA	Clone2 vs Clone3
-0.469476878614607	1.42104226869383	FALSE	ENSG00000107968	MAP3K8	1326	10	MAP3K8	Clone2 vs Clone3
-0.464034996471735	1.41303797989627	FALSE	ENSG00000064012	CASP8	841	2	CASP8	Clone2 vs Clone3
-0.921500109674506	1.40430377765925	FALSE	ENSG00000123374	CDK2	1017	12	CDK2	Clone2 vs Clone3
-0.318420798007855	1.37597357986844	FALSE	ENSG00000055609	KMT2C	58508	7	KMT2C	Clone2 vs Clone3
-1.46448611982685	1.3590612676609	FALSE	ENSG00000172380	GNG12	55970	1	GNG12	Clone2 vs Clone3
-0.843984912819538	1.35746839514118	FALSE	ENSG00000005249	PRKAR2B	5577	7	PRKAR2B	Clone2 vs Clone3
-0.396519398105843	1.34471826076687	FALSE	ENSG00000135679	MDM2	4193	12	MDM2	Clone2 vs Clone3
-1.0365444564671	1.34345827456049	FALSE	ENSG00000184056	VPS33B	26276	15	VPS33B	Clone2 vs Clone3
-1.5135040440771	1.33960735566662	FALSE	ENSG00000165025	SYK	6850	9	SYK	Clone2 vs Clone3
0.431782317596778	1.32036678605208	FALSE	ENSG00000154229	PRKCA	5578	17	PRKCA	Clone2 vs Clone3
2.50846986956599	1.30916725252108	FALSE	ENSG00000017427	IGF1	3479	12	IGF1	Clone2 vs Clone3
-0.460080994298844	1.30024305650562	FALSE	ENSG00000156052	GNAQ	2776	9	GNAQ	Clone2 vs Clone3
2.78133234309348	1.29626497476698	FALSE	ENSG00000053747	LAMA3	3909	18	LAMA3	Clone2 vs Clone3
1.48481561648779	1.2919204051286	FALSE	ENSG00000114279	FGF12	2257	3	FGF12	Clone2 vs Clone3
0.808230878909919	1.28755536182907	FALSE	ENSG00000196455	PIK3R4	30849	3	PIK3R4	Clone2 vs Clone3
-0.28346662472518	1.28229448756917	FALSE	ENSG00000085224	ATRX	546	X	ATRX	Clone2 vs Clone3
0.450826381458938	1.27193803492949	FALSE	ENSG00000185591	SP1	6667	12	SP1	Clone2 vs Clone3
0.861354258865905	1.26835898265426	FALSE	ENSG00000074211	PPP2R2C	5522	4	PPP2R2C	Clone2 vs Clone3
-1.00630443085821	1.26362136973425	FALSE	ENSG00000183337	BCOR	54880	X	BCOR	Clone2 vs Clone3
-0.329000414965395	1.26268269395254	FALSE	ENSG00000169242	EFNA1	1942	1	EFNA1	Clone2 vs Clone3
1.05539517823123	1.25509521656237	FALSE	ENSG00000101384	JAG1	182	20	JAG1	Clone2 vs Clone3
-0.409600849285323	1.25271740328932	FALSE	ENSG00000100485	SOS2	6655	14	SOS2	Clone2 vs Clone3
0.244107951943311	1.24974172756905	FALSE	ENSG00000111432	FZD10	11211	12	FZD10	Clone2 vs Clone3
1.49229225694822	1.24509877294675	FALSE	ENSG00000133119	RFC3	5983	13	RFC3	Clone2 vs Clone3
-1.80970152325159	1.21661305544097	FALSE	ENSG00000085741	WNT11	7481	11	WNT11	Clone2 vs Clone3
-0.640774645229225	1.21391704344888	FALSE	ENSG00000143590	EFNA3	1944	1	EFNA3	Clone2 vs Clone3
-0.522602257162088	1.20164198455697	FALSE	ENSG00000095739	BAMBI	25805	10	BAMBI	Clone2 vs Clone3
1.96375476092271	1.19372780009718	FALSE	ENSG00000183943	PRKX	5613	X	PRKX	Clone2 vs Clone3
0.220514253757819	1.18249862342238	FALSE	ENSG00000166598	HSP90B1	7184	12	HSP90B1	Clone2 vs Clone3
-0.876690172271383	1.17255849922443	FALSE	ENSG00000107625	DDX50	79009	10	DDX50	Clone2 vs Clone3
-0.602254994168515	1.16765302859393	FALSE	ENSG00000182973	CNOT10	25904	3	CNOT10	Clone2 vs Clone3
0.605095982560623	1.16284155484543	FALSE	ENSG00000106571	GLI3	2737	7	GLI3	Clone2 vs Clone3
-0.925821680292255	1.15051712116279	FALSE	ENSG00000175305	CCNE2	9134	8	CCNE2	Clone2 vs Clone3
-0.502955781439022	1.15031121761093	FALSE	ENSG00000171843	MLLT3	4300	9	MLLT3	Clone2 vs Clone3
-0.87636049084786	1.10459497762156	FALSE	ENSG00000197461	PDGFA	5154	7	PDGFA	Clone2 vs Clone3
0.39388730614918	1.10219442227726	FALSE	ENSG00000165699	TSC1	7248	9	TSC1	Clone2 vs Clone3
-0.528895509592318	1.09615534392186	FALSE	ENSG00000172936	MYD88	4615	3	MYD88	Clone2 vs Clone3
1.22953798202072	1.09278386763819	FALSE	ENSG00000113296	THBS4	7060	5	THBS4	Clone2 vs Clone3
-0.554015469383909	1.08774881003277	FALSE	ENSG00000072062	PRKACA	5566	19	PRKACA	Clone2 vs Clone3
-0.341125158866986	1.08673066222862	FALSE	ENSG00000178053	MLF1	4291	3	MLF1	Clone2 vs Clone3
0.439688513968518	1.07844280768169	FALSE	ENSG00000126934	MAP2K2	5605	19	MAP2K2	Clone2 vs Clone3
-0.408242560394446	1.06275682101119	FALSE	ENSG00000074181	NOTCH3	4854	19	NOTCH3	Clone2 vs Clone3
0.409387882685256	1.05983679796894	FALSE	ENSG00000112715	VEGFA	7422	6	VEGFA	Clone2 vs Clone3
1.35325819989111	1.05932962183725	FALSE	ENSG00000105639	JAK3	3718	19	JAK3	Clone2 vs Clone3
0.698122534690096	1.0536903719844	FALSE	ENSG00000065057	NTHL1	4913	16	NTHL1	Clone2 vs Clone3
0.417077725855958	1.05274618090019	FALSE	ENSG00000189079	ARID2	196528	12	ARID2	Clone2 vs Clone3
-0.285416098933077	1.05133095559624	FALSE	ENSG00000141027	NCOR1	9611	17	NCOR1	Clone2 vs Clone3
1.40938810284254	1.04240943590093	FALSE	ENSG00000172575	RASGRP1	10125	15	RASGRP1	Clone2 vs Clone3
0.219469469123641	1.04191333488274	FALSE	ENSG00000148053	NTRK2	4915	9	NTRK2	Clone2 vs Clone3
-0.321994854882475	1.03794961341941	FALSE	ENSG00000103126	AXIN1	8312	16	AXIN1	Clone2 vs Clone3
1.09593567629254	1.03077882927686	FALSE	ENSG00000183161	FANCF	2188	11	FANCF	Clone2 vs Clone3
-1.19720397724823	1.02308501370733	FALSE	ENSG00000152217	SETBP1	26040	18	SETBP1	Clone2 vs Clone3
0.723342601200881	1.02016000033115	FALSE	ENSG00000120910	PPP3CC	5533	8	PPP3CC	Clone2 vs Clone3
0.323210362975894	0.998450177810223	FALSE	ENSG00000118971	CCND2	894	12	CCND2	Clone2 vs Clone3
0.909693033635594	0.998069051148194	FALSE	ENSG00000173110	HSPA6	3310	1	HSPA6	Clone2 vs Clone3
-0.719644471243144	0.996761660733478	FALSE	ENSG00000168907	PLA2G4F	255189	15	PLA2G4F	Clone2 vs Clone3
2.12072484027558	0.992857193615407	FALSE	ENSG00000112964	GHR	2690	5	GHR	Clone2 vs Clone3
-0.415164362603051	0.984247479318284	FALSE	ENSG00000075461	CACNG4	27092	17	CACNG4	Clone2 vs Clone3
0.315372585951498	0.981780667196724	FALSE	ENSG00000101972	STAG2	10735	X	STAG2	Clone2 vs Clone3
2.24569387390409	0.976661967853871	FALSE	ENSG00000184937	WT1	7490	11	WT1	Clone2 vs Clone3
-0.502348330720241	0.975641128051609	FALSE	ENSG00000129946	SHC2	25759	19	SHC2	Clone2 vs Clone3
0.655005424905712	0.971279657022853	FALSE	ENSG00000136936	XPA	7507	9	XPA	Clone2 vs Clone3
0.562122828782108	0.953630821605143	FALSE	ENSG00000102882	MAPK3	5595	16	MAPK3	Clone2 vs Clone3
0.133649206696494	0.950311058601456	FALSE	ENSG00000173530	TNFRSF10D	8793	8	TNFRSF10D	Clone2 vs Clone3
1.60852114815222	0.946343635223977	FALSE	ENSG00000135424	ITGA7	3679	12	ITGA7	Clone2 vs Clone3
0.785084842212624	0.943577096028005	FALSE	ENSG00000225830	ERCC6	2074	10	ERCC6	Clone2 vs Clone3
1.26493180951342	0.933827534275708	FALSE	ENSG00000072133	RPS6KA6	27330	X	RPS6KA6	Clone2 vs Clone3
-0.356749202687845	0.933775419205859	FALSE	ENSG00000003400	CASP10	843	2	CASP10	Clone2 vs Clone3
-0.624267492171718	0.930052907111079	FALSE	ENSG00000157445	CACNA2D3	55799	3	CACNA2D3	Clone2 vs Clone3
0.680034592686224	0.929632544648332	FALSE	ENSG00000175832	ETV4	2118	17	ETV4	Clone2 vs Clone3
-0.358612605608127	0.92758299680386	FALSE	ENSG00000120889	TNFRSF10B	8795	8	TNFRSF10B	Clone2 vs Clone3
0.467668822160356	0.925141275164956	FALSE	ENSG00000129682	FGF13	2258	X	FGF13	Clone2 vs Clone3
0.755245874708435	0.915040543019204	FALSE	ENSG00000189046	ALKBH2	121642	12	ALKBH2	Clone2 vs Clone3
0.189802076983713	0.90148700872448	FALSE	ENSG00000160201	U2AF1	7307	21	U2AF1	Clone2 vs Clone3
0.155610910976692	0.890135155340009	FALSE	ENSG00000057657	PRDM1	639	6	PRDM1	Clone2 vs Clone3
0.266011160302426	0.889147065591427	FALSE	ENSG00000176046	NUPR1	26471	16	NUPR1	Clone2 vs Clone3
0.889779805503166	0.888034689229681	FALSE	ENSG00000118046	STK11	6794	19	STK11	Clone2 vs Clone3
-0.259484829111536	0.887428057623078	FALSE	ENSG00000166483	WEE1	7465	11	WEE1	Clone2 vs Clone3
0.354718162480288	0.885315263121105	FALSE	ENSG00000171862	PTEN	5728	10	PTEN	Clone2 vs Clone3
-1.66121878909852	0.883061235085712	FALSE	ENSG00000139626	ITGB7	3695	12	ITGB7	Clone2 vs Clone3
0.361498180821994	0.882796948743333	FALSE	ENSG00000130635	COL5A1	1289	9	COL5A1	Clone2 vs Clone3
-0.49676722866126	0.882297555404298	FALSE	ENSG00000068078	FGFR3	2261	4	FGFR3	Clone2 vs Clone3
1.29494066234789	0.864189149539782	FALSE	ENSG00000106483	SFRP4	6424	7	SFRP4	Clone2 vs Clone3
-0.663201512041697	0.863890017086989	FALSE	ENSG00000099617	EFNA2	1943	19	EFNA2	Clone2 vs Clone3
-0.766112412706722	0.861720184647973	FALSE	ENSG00000121653	MAPK8IP1	9479	11	MAPK8IP1	Clone2 vs Clone3
0.348634790399987	0.860651354707232	FALSE	ENSG00000132470	ITGB4	3691	17	ITGB4	Clone2 vs Clone3
-1.25756014645521	0.860381969787289	FALSE	ENSG00000012048	BRCA1	672	17	BRCA1	Clone2 vs Clone3
0.151823916868136	0.859951594561757	FALSE	ENSG00000087460	GNAS	2778	20	GNAS	Clone2 vs Clone3
-0.470749530613946	0.857665466600935	FALSE	ENSG00000154222	CC2D1B	200014	1	CC2D1B	Clone2 vs Clone3
-0.589641666865701	0.844578461619995	FALSE	ENSG00000185920	PTCH1	5727	9	PTCH1	Clone2 vs Clone3
0.942502175349994	0.844047760870334	FALSE	ENSG00000171608	PIK3CD	5293	1	PIK3CD	Clone2 vs Clone3
0.198742019546879	0.843734424198988	FALSE	ENSG00000164754	RAD21	5885	8	RAD21	Clone2 vs Clone3
-0.820929029618558	0.842812747902676	FALSE	ENSG00000198719	DLL1	28514	6	DLL1	Clone2 vs Clone3
-1.00020316696193	0.837481985448245	FALSE	ENSG00000243709	LEFTY1	10637	1	LEFTY1	Clone2 vs Clone3
0.554134340020324	0.836883090823488	FALSE	ENSG00000073111	MCM2	4171	3	MCM2	Clone2 vs Clone3
-0.388474107369082	0.836373433026979	FALSE	ENSG00000137673	MMP7	4316	11	MMP7	Clone2 vs Clone3
1.08960965559664	0.833694165038495	FALSE	ENSG00000115594	IL1R1	3554	2	IL1R1	Clone2 vs Clone3
0.203126923145199	0.831040324089129	FALSE	ENSG00000100387	RBX1	9978	22	RBX1	Clone2 vs Clone3
0.122075854024999	0.830466520394984	FALSE	ENSG00000136869	TLR4	7099	9	TLR4	Clone2 vs Clone3
1.71887558881699	0.826080998447934	FALSE	ENSG00000101049	SGK2	10110	20	SGK2	Clone2 vs Clone3
0.474746095899005	0.822395246917083	FALSE	ENSG00000213281	NRAS	4893	1	NRAS	Clone2 vs Clone3
0.7388402153475	0.811558671984555	FALSE	ENSG00000184916	JAG2	3714	14	JAG2	Clone2 vs Clone3
0.258281182668407	0.811317923122689	FALSE	ENSG00000137309	HMGA1	3159	6	HMGA1	Clone2 vs Clone3
1.62963950639639	0.811175788021088	FALSE	ENSG00000198216	CACNA1E	777	1	CACNA1E	Clone2 vs Clone3
-0.281813345614297	0.805938568281373	FALSE	ENSG00000179348	GATA2	2624	3	GATA2	Clone2 vs Clone3
1.3896857549183	0.798659678811614	FALSE	ENSG00000116678	LEPR	3953	1	LEPR	Clone2 vs Clone3
0.562491771669314	0.797479893057848	FALSE	ENSG00000121879	PIK3CA	5290	3	PIK3CA	Clone2 vs Clone3
0.980369098177503	0.795042747759518	FALSE	ENSG00000169047	IRS1	3667	2	IRS1	Clone2 vs Clone3
-0.285158085758141	0.794045456125556	FALSE	ENSG00000168610	STAT3	6774	17	STAT3	Clone2 vs Clone3
-0.850794248682868	0.787214909996141	FALSE	ENSG00000171791	BCL2	596	18	BCL2	Clone2 vs Clone3
0.401335132124844	0.783847897257745	FALSE	ENSG00000163083	INHBB	3625	2	INHBB	Clone2 vs Clone3
0.288261644870534	0.779199070628822	FALSE	ENSG00000135446	CDK4	1019	12	CDK4	Clone2 vs Clone3
0.694758294096315	0.773686168385865	FALSE	ENSG00000167136	ENDOG	2021	9	ENDOG	Clone2 vs Clone3
-0.169292840210258	0.773113303331434	FALSE	ENSG00000166710	B2M	567	15	B2M	Clone2 vs Clone3
0.285272166454491	0.715375406124187	FALSE	ENSG00000119772	DNMT3A	1788	2	DNMT3A	Clone2 vs Clone3
0.58906997767012	0.715365186826261	FALSE	ENSG00000120833	SOCS2	8835	12	SOCS2	Clone2 vs Clone3
0.179034689930881	0.707566977378433	FALSE	ENSG00000132780	NASP	4678	1	NASP	Clone2 vs Clone3
0.724887931428911	0.705547716484911	FALSE	ENSG00000096968	JAK2	3717	9	JAK2	Clone2 vs Clone3
0.245624685521113	0.705161047280795	FALSE	ENSG00000183431	SF3A3	10946	1	SF3A3	Clone2 vs Clone3
-0.366826689133383	0.701928012968973	FALSE	ENSG00000115904	SOS1	6654	2	SOS1	Clone2 vs Clone3
-1.01408570523906	0.699768596119266	FALSE	ENSG00000162409	PRKAA2	5563	1	PRKAA2	Clone2 vs Clone3
0.423288545169581	0.691305334793754	FALSE	ENSG00000050748	MAPK9	5601	5	MAPK9	Clone2 vs Clone3
-0.464848500770062	0.686992423184293	FALSE	ENSG00000188153	COL4A5	1287	X	COL4A5	Clone2 vs Clone3
1.24726702702526	0.685903438036536	FALSE	ENSG00000116147	TNR	7143	1	TNR	Clone2 vs Clone3
0.368433920124731	0.684908213988498	FALSE	ENSG00000091409	ITGA6	3655	2	ITGA6	Clone2 vs Clone3
-0.256089156278481	0.678001608817921	FALSE	ENSG00000016402	IL20RA	53832	6	IL20RA	Clone2 vs Clone3
0.210416164718447	0.677256356616269	FALSE	ENSG00000161547	SRSF2	6427	17	SRSF2	Clone2 vs Clone3
-0.199290975085104	0.660713658755296	FALSE	ENSG00000127616	SMARCA4	6597	19	SMARCA4	Clone2 vs Clone3
-0.429284668097755	0.65398878015597	FALSE	ENSG00000158050	DUSP2	1844	2	DUSP2	Clone2 vs Clone3
-0.401240458071162	0.649742370235129	FALSE	ENSG00000187678	SPRY4	81848	5	SPRY4	Clone2 vs Clone3
-0.568713583006388	0.644253622104347	FALSE	ENSG00000128340	RAC2	5880	22	RAC2	Clone2 vs Clone3
-0.60165073998265	0.640453844684379	FALSE	ENSG00000104884	ERCC2	2068	19	ERCC2	Clone2 vs Clone3
1.4166852271761	0.628767543433913	FALSE	ENSG00000169884	WNT10B	7480	12	WNT10B	Clone2 vs Clone3
0.649257761939796	0.627840403559884	FALSE	ENSG00000185338	SOCS1	8651	16	SOCS1	Clone2 vs Clone3
-0.641802181775395	0.627390867906083	FALSE	ENSG00000151062	CACNA2D4	93589	12	CACNA2D4	Clone2 vs Clone3
-0.381803328476001	0.627048941827244	FALSE	ENSG00000119969	HELLS	3070	10	HELLS	Clone2 vs Clone3
0.228312059901916	0.62159241484383	FALSE	ENSG00000107485	GATA3	2625	10	GATA3	Clone2 vs Clone3
-0.27262520606691	0.618638680078914	FALSE	ENSG00000104695	PPP2CB	5516	8	PPP2CB	Clone2 vs Clone3
1.03418037938235	0.618342612432031	FALSE	ENSG00000058085	LAMC2	3918	1	LAMC2	Clone2 vs Clone3
0.539356859992353	0.615474125811294	FALSE	ENSG00000135392	DNAJC14	85406	12	DNAJC14	Clone2 vs Clone3
0.457908437285219	0.612756664192439	FALSE	ENSG00000142627	EPHA2	1969	1	EPHA2	Clone2 vs Clone3
0.226679850367733	0.6037091905181	FALSE	ENSG00000104365	IKBKB	3551	8	IKBKB	Clone2 vs Clone3
-0.780532296072869	0.597453262232177	FALSE	ENSG00000183765	CHEK2	11200	22	CHEK2	Clone2 vs Clone3
0.375837208745913	0.59715917820057	FALSE	ENSG00000166478	ZNF143	7702	11	ZNF143	Clone2 vs Clone3
-0.3019420137783	0.595399081295285	FALSE	ENSG00000166949	SMAD3	4088	15	SMAD3	Clone2 vs Clone3
0.354968336643231	0.583080949875653	FALSE	ENSG00000136715	SAP130	79595	2	SAP130	Clone2 vs Clone3
0.556997154229808	0.571966206897479	FALSE	ENSG00000105329	TGFB1	7040	19	TGFB1	Clone2 vs Clone3
-0.807195167423154	0.570311339197626	FALSE	ENSG00000081052	COL4A4	1286	2	COL4A4	Clone2 vs Clone3
-0.448807077185305	0.567477889700332	FALSE	ENSG00000139625	MAP3K12	7786	12	MAP3K12	Clone2 vs Clone3
0.211031779259535	0.560390746599018	FALSE	ENSG00000138413	IDH1	3417	2	IDH1	Clone2 vs Clone3
-0.384204520658625	0.556128640376085	FALSE	ENSG00000129757	CDKN1C	1028	11	CDKN1C	Clone2 vs Clone3
0.56443727252226	0.552265782933708	FALSE	ENSG00000184012	TMPRSS2	7113	21	TMPRSS2	Clone2 vs Clone3
-0.397962933445369	0.550501078270031	FALSE	ENSG00000104290	FZD3	7976	8	FZD3	Clone2 vs Clone3
0.986667789021374	0.548451115221163	FALSE	ENSG00000164045	CDC25A	993	3	CDC25A	Clone2 vs Clone3
-0.410732247717753	0.544090646317405	FALSE	ENSG00000159445	THEM4	117145	1	THEM4	Clone2 vs Clone3
0.510358880801854	0.54379238774467	FALSE	ENSG00000115705	TPO	7173	2	TPO	Clone2 vs Clone3
0.0934914062647902	0.540317455414919	FALSE	ENSG00000181163	NPM1	4869	5	NPM1	Clone2 vs Clone3
-0.271764355098856	0.535398816041883	FALSE	ENSG00000109670	FBXW7	55294	4	FBXW7	Clone2 vs Clone3
0.440194099177955	0.535226516938049	FALSE	ENSG00000175793	SFN	2810	1	SFN	Clone2 vs Clone3
-0.368434480201965	0.530660938049314	FALSE	ENSG00000179151	EDC3	80153	15	EDC3	Clone2 vs Clone3
-0.253712711768658	0.529918123272348	FALSE	ENSG00000139318	DUSP6	1848	12	DUSP6	Clone2 vs Clone3
-0.40363961027353	0.526262682898565	FALSE	ENSG00000163517	HDAC11	79885	3	HDAC11	Clone2 vs Clone3
0.748145492833708	0.523689324357035	FALSE	ENSG00000105173	CCNE1	898	19	CCNE1	Clone2 vs Clone3
0.236040065039317	0.514500503212219	FALSE	ENSG00000171456	ASXL1	171023	20	ASXL1	Clone2 vs Clone3
-0.281097963686422	0.513960686177863	FALSE	ENSG00000169032	MAP2K1	5604	15	MAP2K1	Clone2 vs Clone3
-0.304930065361546	0.496453741247791	FALSE	ENSG00000149554	CHEK1	1111	11	CHEK1	Clone2 vs Clone3
-0.133591293129546	0.49556714215332	FALSE	ENSG00000160691	SHC1	6464	1	SHC1	Clone2 vs Clone3
-0.133100357563561	0.490975269357163	FALSE	ENSG00000005339	CREBBP	1387	16	CREBBP	Clone2 vs Clone3
0.339968524672563	0.48874178467224	FALSE	ENSG00000095002	MSH2	4436	2	MSH2	Clone2 vs Clone3
0.67672232621039	0.488269049984793	FALSE	ENSG00000170458	CD14	929	5	CD14	Clone2 vs Clone3
0.155906642033825	0.482101304760561	FALSE	ENSG00000117461	PIK3R3	8503	1	PIK3R3	Clone2 vs Clone3
0.22771925060223	0.477216950377065	FALSE	ENSG00000107643	MAPK8	5599	10	MAPK8	Clone2 vs Clone3
-0.497259052587262	0.472625941083811	FALSE	ENSG00000079335	CDC14A	8556	1	CDC14A	Clone2 vs Clone3
0.714836086283384	0.469300818178325	FALSE	ENSG00000174564	IL20RB	53833	3	IL20RB	Clone2 vs Clone3
-0.559449068906876	0.461205850608215	FALSE	ENSG00000100479	POLE2	5427	14	POLE2	Clone2 vs Clone3
-0.175441988271654	0.458974519384405	FALSE	ENSG00000125398	SOX9	6662	17	SOX9	Clone2 vs Clone3
-0.527524666150743	0.457066481345336	FALSE	ENSG00000108878	CACNG1	786	17	CACNG1	Clone2 vs Clone3
-0.478002902515541	0.456621123326546	FALSE	ENSG00000156427	FGF18	8817	5	FGF18	Clone2 vs Clone3
0.30500066025436	0.452544587555478	FALSE	ENSG00000132781	MUTYH	4595	1	MUTYH	Clone2 vs Clone3
-0.704167736033032	0.45103249230859	FALSE	ENSG00000162552	WNT4	54361	1	WNT4	Clone2 vs Clone3
0.228759119995199	0.450796618588548	FALSE	ENSG00000163161	ERCC3	2071	2	ERCC3	Clone2 vs Clone3
0.217801801003037	0.441426388893458	FALSE	ENSG00000204209	DAXX	1616	6	DAXX	Clone2 vs Clone3
-0.230575175950092	0.428284964752244	FALSE	ENSG00000232810	TNF	7124	6	TNF	Clone2 vs Clone3
0.663228972822961	0.425222148482499	FALSE	ENSG00000168646	AXIN2	8313	17	AXIN2	Clone2 vs Clone3
-0.534191462437297	0.423810499541329	FALSE	ENSG00000184675	AMER1	139285	X	AMER1	Clone2 vs Clone3
0.347986189744704	0.421781118002565	FALSE	ENSG00000101224	CDC25B	994	20	CDC25B	Clone2 vs Clone3
0.173041395798437	0.421535054470039	FALSE	ENSG00000125378	BMP4	652	14	BMP4	Clone2 vs Clone3
0.20146009810461	0.418394210567803	FALSE	ENSG00000144029	MRPS5	64969	2	MRPS5	Clone2 vs Clone3
0.167728156933208	0.411211942852034	FALSE	ENSG00000162434	JAK1	3716	1	JAK1	Clone2 vs Clone3
0.153162250739335	0.407559038943161	FALSE	ENSG00000163939	PBRM1	55193	3	PBRM1	Clone2 vs Clone3
-0.271333623819816	0.402365175842971	FALSE	ENSG00000100784	RPS6KA5	9252	14	RPS6KA5	Clone2 vs Clone3
-0.189235112012984	0.396624365017039	FALSE	ENSG00000114302	PRKAR2A	5576	3	PRKAR2A	Clone2 vs Clone3
-0.277397298041975	0.390868409612067	FALSE	ENSG00000105808	RASA4	10156	7	RASA4	Clone2 vs Clone3
0.235265121173297	0.390015787868934	FALSE	ENSG00000007402	CACNA2D2	9254	3	CACNA2D2	Clone2 vs Clone3
0.486781144740348	0.389735989880114	FALSE	ENSG00000138613	APH1B	83464	15	APH1B	Clone2 vs Clone3
-0.336634657912352	0.388342055350864	FALSE	ENSG00000156299	TIAM1	7074	21	TIAM1	Clone2 vs Clone3
0.374856535922162	0.383330540557647	FALSE	ENSG00000023445	BIRC3	330	11	BIRC3	Clone2 vs Clone3
0.173685782597286	0.367570807360638	FALSE	ENSG00000126746	ZNF384	171017	12	ZNF384	Clone2 vs Clone3
0.372766841543094	0.36675536437545	FALSE	ENSG00000147883	CDKN2B	1030	9	CDKN2B	Clone2 vs Clone3
-0.407691102871683	0.363941081655194	FALSE	ENSG00000155636	RBM45	129831	2	RBM45	Clone2 vs Clone3
-0.198591462315307	0.362985998038379	FALSE	ENSG00000108840	HDAC5	10014	17	HDAC5	Clone2 vs Clone3
0.300264406531816	0.36219644719844	FALSE	ENSG00000145675	PIK3R1	5295	5	PIK3R1	Clone2 vs Clone3
-0.294607115114466	0.36101419150962	FALSE	ENSG00000105499	PLA2G4C	8605	19	PLA2G4C	Clone2 vs Clone3
-0.241319380491326	0.359072651634129	FALSE	ENSG00000002016	RAD52	5893	12	RAD52	Clone2 vs Clone3
-0.20065375495073	0.350141706917219	FALSE	ENSG00000094631	HDAC6	10013	X	HDAC6	Clone2 vs Clone3
-0.226293346826286	0.349966078650511	FALSE	ENSG00000119535	CSF3R	1441	1	CSF3R	Clone2 vs Clone3
-0.263024666269048	0.348441167288757	FALSE	ENSG00000092969	TGFB2	7042	1	TGFB2	Clone2 vs Clone3
-0.224423431191729	0.346575450652936	FALSE	ENSG00000196924	FLNA	2316	X	FLNA	Clone2 vs Clone3
0.445743641825532	0.345003542950015	FALSE	ENSG00000187266	EPOR	2057	19	EPOR	Clone2 vs Clone3
-0.07228051118301	0.341107161881231	FALSE	ENSG00000141736	ERBB2	2064	17	ERBB2	Clone2 vs Clone3
-0.125579222603589	0.34015532683763	FALSE	ENSG00000108821	COL1A1	1277	17	COL1A1	Clone2 vs Clone3
-0.508724337702791	0.336338510197701	FALSE	ENSG00000168811	IL12A	3592	3	IL12A	Clone2 vs Clone3
0.404686800361088	0.335405653358617	FALSE	ENSG00000174405	LIG4	3981	13	LIG4	Clone2 vs Clone3
0.499768264810004	0.335000605359767	FALSE	ENSG00000173535	TNFRSF10C	8794	8	TNFRSF10C	Clone2 vs Clone3
-0.2097219814834	0.332217189466911	FALSE	ENSG00000175387	SMAD2	4087	18	SMAD2	Clone2 vs Clone3
-0.158102833292516	0.331529461297941	FALSE	ENSG00000108055	SMC3	9126	10	SMC3	Clone2 vs Clone3
-0.241082117571088	0.32687352396807	FALSE	ENSG00000160712	IL6R	3570	1	IL6R	Clone2 vs Clone3
0.294795067373491	0.318945267350218	FALSE	ENSG00000100297	MCM5	4174	22	MCM5	Clone2 vs Clone3
-0.170509990051022	0.317281670196799	FALSE	ENSG00000144233	AMMECR1L	83607	2	AMMECR1L	Clone2 vs Clone3
0.100924783802617	0.315545417221553	FALSE	ENSG00000134250	NOTCH2	4853	1	NOTCH2	Clone2 vs Clone3
-0.133651592339144	0.313676032284659	FALSE	ENSG00000196557	CACNA1H	8912	16	CACNA1H	Clone2 vs Clone3
0.117049170123617	0.311138881412684	FALSE	ENSG00000082701	GSK3B	2932	3	GSK3B	Clone2 vs Clone3
-0.251647026465592	0.30946767744128	FALSE	ENSG00000081479	LRP2	4036	2	LRP2	Clone2 vs Clone3
-0.223962945693456	0.305049134929448	FALSE	ENSG00000107758	PPP3CB	5532	10	PPP3CB	Clone2 vs Clone3
0.166810830250615	0.301871323166394	FALSE	ENSG00000135503	ACVR1B	91	12	ACVR1B	Clone2 vs Clone3
0.0912417506334424	0.298739749769997	FALSE	ENSG00000005075	POLR2J	5439	7	POLR2J	Clone2 vs Clone3
0.155381308999287	0.29601984533393	FALSE	ENSG00000113522	RAD50	10111	5	RAD50	Clone2 vs Clone3
0.77227362233985	0.295540161040954	FALSE	ENSG00000158402	CDC25C	995	5	CDC25C	Clone2 vs Clone3
-0.144368233193755	0.293750720900808	FALSE	ENSG00000120875	DUSP4	1846	8	DUSP4	Clone2 vs Clone3
0.53954161758194	0.29300298398623	FALSE	ENSG00000119508	NR4A3	8013	9	NR4A3	Clone2 vs Clone3
-0.0722923702177967	0.29118756600968	FALSE	ENSG00000039068	CDH1	999	16	CDH1	Clone2 vs Clone3
-0.352958965284821	0.29093291413778	FALSE	ENSG00000163918	RFC4	5984	3	RFC4	Clone2 vs Clone3
-0.302332822876494	0.29006566386848	FALSE	ENSG00000115282	TTC31	64427	2	TTC31	Clone2 vs Clone3
-0.445642290542084	0.28734445097336	FALSE	ENSG00000105810	CDK6	1021	7	CDK6	Clone2 vs Clone3
-0.499431001291154	0.285109123025411	FALSE	ENSG00000122861	PLAU	5328	10	PLAU	Clone2 vs Clone3
-0.287031530613776	0.278918136551711	FALSE	ENSG00000140464	PML	5371	15	PML	Clone2 vs Clone3
0.143434098235028	0.277360791316454	FALSE	ENSG00000114315	HES1	3280	3	HES1	Clone2 vs Clone3
0.176663958825391	0.275192443677926	FALSE	ENSG00000049323	LTBP1	4052	2	LTBP1	Clone2 vs Clone3
-0.185260045628503	0.271419071654037	FALSE	ENSG00000077152	UBE2T	29089	1	UBE2T	Clone2 vs Clone3
-0.217866638094129	0.265371540419298	FALSE	ENSG00000172379	ARNT2	9915	15	ARNT2	Clone2 vs Clone3
-0.352014651217826	0.254183148132565	FALSE	ENSG00000006283	CACNA1G	8913	17	CACNA1G	Clone2 vs Clone3
-0.271555950929658	0.253258424022608	FALSE	ENSG00000164056	SPRY1	10252	4	SPRY1	Clone2 vs Clone3
0.236786975741908	0.248403800177666	FALSE	ENSG00000126803	HSPA2	3306	14	HSPA2	Clone2 vs Clone3
0.636902154007273	0.246338996083267	FALSE	ENSG00000112742	TTK	7272	6	TTK	Clone2 vs Clone3
-0.130708388042193	0.234449570898228	FALSE	ENSG00000099860	GADD45B	4616	19	GADD45B	Clone2 vs Clone3
0.141765420748898	0.231279143126945	FALSE	ENSG00000171552	BCL2L1	598	20	BCL2L1	Clone2 vs Clone3
0.393439435212565	0.228008882240903	FALSE	ENSG00000041982	TNC	3371	9	TNC	Clone2 vs Clone3
0.256744954847356	0.226306168376271	FALSE	ENSG00000175505	CLCF1	23529	11	CLCF1	Clone2 vs Clone3
-0.190253814009078	0.221884006896598	FALSE	ENSG00000121067	SPOP	8405	17	SPOP	Clone2 vs Clone3
0.132123237085102	0.221159940820449	FALSE	ENSG00000121989	ACVR2A	92	2	ACVR2A	Clone2 vs Clone3
-0.102072815160054	0.21919826575813	FALSE	ENSG00000198176	TFDP1	7027	13	TFDP1	Clone2 vs Clone3
-0.190915335116421	0.219162656924939	FALSE	ENSG00000134323	MYCN	4613	2	MYCN	Clone2 vs Clone3
-0.14534758832869	0.215500706742212	FALSE	ENSG00000132646	PCNA	5111	20	PCNA	Clone2 vs Clone3
-0.391402563387539	0.214047714006059	FALSE	ENSG00000108342	CSF3	1440	17	CSF3	Clone2 vs Clone3
0.227194153764558	0.213034866965089	FALSE	ENSG00000196878	LAMB3	3914	1	LAMB3	Clone2 vs Clone3
-0.080377457380692	0.210710396676887	FALSE	ENSG00000177606	JUN	3725	1	JUN	Clone2 vs Clone3
0.143979671924168	0.209855587268055	FALSE	ENSG00000068024	HDAC4	9759	2	HDAC4	Clone2 vs Clone3
0.0782200761520153	0.209620490445425	FALSE	ENSG00000142208	AKT1	207	14	AKT1	Clone2 vs Clone3
0.0747015834471422	0.206361582202221	FALSE	ENSG00000116478	HDAC1	3065	1	HDAC1	Clone2 vs Clone3
0.0536410502530245	0.200507917623039	FALSE	ENSG00000136238	RAC1	5879	7	RAC1	Clone2 vs Clone3
0.512666531455381	0.195491745486472	FALSE	ENSG00000102755	FLT1	2321	13	FLT1	Clone2 vs Clone3
0.0964720076254658	0.192869492570714	FALSE	ENSG00000184634	MED12	9968	X	MED12	Clone2 vs Clone3
-0.109271522160277	0.192867745409557	FALSE	ENSG00000168434	COG7	91949	16	COG7	Clone2 vs Clone3
-0.198648656540219	0.191975687163677	FALSE	ENSG00000152455	SUV39H2	79723	10	SUV39H2	Clone2 vs Clone3
-0.0723477150057587	0.189524470206867	FALSE	ENSG00000088256	GNA11	2767	19	GNA11	Clone2 vs Clone3
-0.328675451399432	0.189373616859617	FALSE	ENSG00000167081	PBX3	5090	9	PBX3	Clone2 vs Clone3
-0.0988661584058469	0.188637689643922	FALSE	ENSG00000117713	ARID1A	8289	1	ARID1A	Clone2 vs Clone3
-0.220133633440872	0.188098171888714	FALSE	ENSG00000124253	PCK1	5105	20	PCK1	Clone2 vs Clone3
-0.172709933584906	0.187551830996311	FALSE	ENSG00000115392	FANCL	55120	2	FANCL	Clone2 vs Clone3
-0.0650017222636697	0.184388519558842	FALSE	ENSG00000177565	TBL1XR1	79718	3	TBL1XR1	Clone2 vs Clone3
-0.244852437282186	0.183412016405527	FALSE	ENSG00000094804	CDC6	990	17	CDC6	Clone2 vs Clone3
-0.0672096153554381	0.182375248349785	FALSE	ENSG00000166508	MCM7	4176	7	MCM7	Clone2 vs Clone3
-0.324067189955923	0.181298112175701	FALSE	ENSG00000110042	DTX4	23220	11	DTX4	Clone2 vs Clone3
-0.15132642030069	0.178987729097328	FALSE	ENSG00000114166	KAT2B	8850	3	KAT2B	Clone2 vs Clone3
0.0577629745858555	0.174856691459398	FALSE	ENSG00000144802	NFKBIZ	64332	3	NFKBIZ	Clone2 vs Clone3
0.0714488447355799	0.173246071399143	FALSE	ENSG00000179295	PTPN11	5781	12	PTPN11	Clone2 vs Clone3
0.116432799377487	0.171446984443216	FALSE	ENSG00000165806	CASP7	840	10	CASP7	Clone2 vs Clone3
0.229856565667283	0.168279601599632	FALSE	ENSG00000138193	PLCE1	51196	10	PLCE1	Clone2 vs Clone3
-0.0621318002923844	0.162466153394755	FALSE	ENSG00000115738	ID2	3398	2	ID2	Clone2 vs Clone3
0.0783468387094291	0.153390694103811	FALSE	ENSG00000165731	RET	5979	10	RET	Clone2 vs Clone3
0.0876147735094749	0.143775606102644	FALSE	ENSG00000126778	SIX1	6495	14	SIX1	Clone2 vs Clone3
-0.0598651998102282	0.143549994427506	FALSE	ENSG00000124762	CDKN1A	1026	6	CDKN1A	Clone2 vs Clone3
-0.0470537724858308	0.139651305807668	FALSE	ENSG00000196712	NF1	4763	17	NF1	Clone2 vs Clone3
0.0692328431016976	0.137575472289492	FALSE	ENSG00000197442	MAP3K5	4217	6	MAP3K5	Clone2 vs Clone3
0.0690079989441604	0.137194815471801	FALSE	ENSG00000118503	TNFAIP3	7128	6	TNFAIP3	Clone2 vs Clone3
-0.104681784772927	0.136457731210898	FALSE	ENSG00000111276	CDKN1B	1027	12	CDKN1B	Clone2 vs Clone3
0.0700903472757947	0.134209105758696	FALSE	ENSG00000177885	GRB2	2885	17	GRB2	Clone2 vs Clone3
0.161737901492286	0.128480451990973	FALSE	ENSG00000168243	GNG4	2786	1	GNG4	Clone2 vs Clone3
-0.1993082506851	0.126251860282184	FALSE	ENSG00000128917	DLL4	54567	15	DLL4	Clone2 vs Clone3
0.0483068279004029	0.12590342884096	FALSE	ENSG00000121858	TNFSF10	8743	3	TNFSF10	Clone2 vs Clone3
-0.121235805397926	0.117063746093158	FALSE	ENSG00000049130	KITLG	4254	12	KITLG	Clone2 vs Clone3
0.0838697650216958	0.116126490411643	FALSE	ENSG00000127928	GNGT1	2792	7	GNGT1	Clone2 vs Clone3
0.0978401272564365	0.114644246689126	FALSE	ENSG00000100311	PDGFB	5155	22	PDGFB	Clone2 vs Clone3
0.11598391337585	0.113779531365905	FALSE	ENSG00000142875	PRKACB	5567	1	PRKACB	Clone2 vs Clone3
0.0573382979828254	0.113152509423962	FALSE	ENSG00000130816	DNMT1	1786	19	DNMT1	Clone2 vs Clone3
0.0753841488716813	0.112371610169495	FALSE	ENSG00000175054	ATR	545	3	ATR	Clone2 vs Clone3
0.113858488746682	0.110710471191601	FALSE	ENSG00000130222	GADD45G	10912	9	GADD45G	Clone2 vs Clone3
0.117698643449075	0.108269100106955	FALSE	ENSG00000133895	MEN1	4221	11	MEN1	Clone2 vs Clone3
-0.0380372174620439	0.106587503255237	FALSE	ENSG00000181555	SETD2	29072	3	SETD2	Clone2 vs Clone3
-0.124744182750748	0.10188291651883	FALSE	ENSG00000174791	RIN1	9610	11	RIN1	Clone2 vs Clone3
-0.0388191257784587	0.0970019136734322	FALSE	ENSG00000147050	KDM6A	7403	X	KDM6A	Clone2 vs Clone3
0.0792016247856404	0.09660891073879	FALSE	ENSG00000007516	BAIAP3	8938	16	BAIAP3	Clone2 vs Clone3
-0.0740916988383227	0.0956217581539036	FALSE	ENSG00000112576	CCND3	896	6	CCND3	Clone2 vs Clone3
-0.0322429090686354	0.094753680578108	FALSE	ENSG00000115221	ITGB6	3694	2	ITGB6	Clone2 vs Clone3
-0.0496424329555647	0.0909005554725116	FALSE	ENSG00000159216	RUNX1	861	21	RUNX1	Clone2 vs Clone3
-0.0942880286655021	0.0907932691335749	FALSE	ENSG00000198793	MTOR	2475	1	MTOR	Clone2 vs Clone3
-0.0469162497042927	0.0831485538659792	FALSE	ENSG00000164305	CASP3	836	4	CASP3	Clone2 vs Clone3
0.0358971052974544	0.0814424252607541	FALSE	ENSG00000130702	LAMA5	3911	20	LAMA5	Clone2 vs Clone3
0.132835077666971	0.0800823851176907	FALSE	ENSG00000089163	SIRT4	23409	12	SIRT4	Clone2 vs Clone3
-0.0180057506845893	0.0764958953508891	FALSE	ENSG00000067560	RHOA	387	3	RHOA	Clone2 vs Clone3
0.117258706099703	0.0745271656757897	FALSE	ENSG00000006062	MAP3K14	9020	17	MAP3K14	Clone2 vs Clone3
0.0266992471383287	0.0734484244200153	FALSE	ENSG00000100906	NFKBIA	4792	14	NFKBIA	Clone2 vs Clone3
-0.0769392058826757	0.0722416416294788	FALSE	ENSG00000145431	PDGFC	56034	4	PDGFC	Clone2 vs Clone3
0.0252716912256411	0.0703385804421098	FALSE	ENSG00000204389	HSPA1A	3303	6	HSPA1A	Clone2 vs Clone3
-0.0676117700963899	0.0701062263109875	FALSE	ENSG00000187741	FANCA	2175	16	FANCA	Clone2 vs Clone3
0.0321923183818953	0.0633991564496622	FALSE	ENSG00000115415	STAT1	6772	2	STAT1	Clone2 vs Clone3
-0.0224196747406212	0.0627247502660036	FALSE	ENSG00000185630	PBX1	5087	1	PBX1	Clone2 vs Clone3
0.0496640427350979	0.0604892828567742	FALSE	ENSG00000110395	CBL	867	11	CBL	Clone2 vs Clone3
0.0647026951510584	0.059483947701506	FALSE	ENSG00000197943	PLCG2	5336	16	PLCG2	Clone2 vs Clone3
-0.0239923189683049	0.057031992729405	FALSE	ENSG00000187840	EIF4EBP1	1978	8	EIF4EBP1	Clone2 vs Clone3
-0.018307379690471	0.0528976377295568	FALSE	ENSG00000100393	EP300	2033	22	EP300	Clone2 vs Clone3
-0.0287026137618217	0.0514562137921959	FALSE	ENSG00000168769	TET2	54790	4	TET2	Clone2 vs Clone3
0.0309991651938498	0.050203246160943	FALSE	ENSG00000167535	CACNB3	784	12	CACNB3	Clone2 vs Clone3
-0.0197424049753487	0.0430507570599038	FALSE	ENSG00000141510	TP53	7157	17	TP53	Clone2 vs Clone3
0.0424918938403468	0.0415009420725588	FALSE	ENSG00000178498	DTX3	196403	12	DTX3	Clone2 vs Clone3
0.0333555914554633	0.0411861602079121	FALSE	ENSG00000182621	PLCB1	23236	20	PLCB1	Clone2 vs Clone3
-0.0271048097987332	0.0402645101694644	FALSE	ENSG00000015475	BID	637	22	BID	Clone2 vs Clone3
-0.0372027041648399	0.0354384950569786	FALSE	ENSG00000119616	FCF1	51077	14	FCF1	Clone2 vs Clone3
0.0772876031875873	0.0336946953772594	FALSE	ENSG00000123612	ACVR1C	130399	2	ACVR1C	Clone2 vs Clone3
0.0788280826674483	0.033018070368027	FALSE	ENSG00000125618	PAX8	7849	2	PAX8	Clone2 vs Clone3
0.0800953497365442	0.0295465901842074	FALSE	ENSG00000197565	COL4A6	1288	X	COL4A6	Clone2 vs Clone3
-0.0805230930615281	0.0277412570486596	FALSE	ENSG00000182389	CACNB4	785	2	CACNB4	Clone2 vs Clone3
-0.0229343557321074	0.0211498768206379	FALSE	ENSG00000115414	FN1	2335	2	FN1	Clone2 vs Clone3
-0.0053186646366904	0.00680797678155835	FALSE	ENSG00000116670	MAD2L2	10459	1	MAD2L2	Clone2 vs Clone3
-0.00362125978338582	0.00353460111383743	FALSE	ENSG00000176533	GNG7	2788	19	GNG7	Clone2 vs Clone3
-0.000468651639988321	0.00105682828833555	FALSE	ENSG00000049618	ARID1B	57492	6	ARID1B	Clone2 vs Clone3
-6.1246882002774e-05	0.000113299389324934	FALSE	ENSG00000134982	APC	324	5	APC	Clone2 vs Clone3
0	0	FALSE	ENSG00000171094	ALK	238	2	ALK	Clone2 vs Clone3
0	0	FALSE	ENSG00000138685	FGF2	2247	4	FGF2	Clone2 vs Clone3
0	0	FALSE	ENSG00000077264	PAK3	5063	X	PAK3	Clone2 vs Clone3
0	0	FALSE	ENSG00000213231	TCL1B	9623	14	TCL1B	Clone2 vs Clone3
0	0	FALSE	ENSG00000077935	SMC1B	27127	22	SMC1B	Clone2 vs Clone3
-3.54482596582371	14.5969511935928	TRUE	ENSG00000114251	WNT5A	7474	3	WNT5A	Clone3 vs Clone4
-4.40770410001372	14.403372846049	TRUE	ENSG00000168542	COL3A1	1281	2	COL3A1	Clone3 vs Clone4
-4.3138124432931	13.3065047485636	TRUE	ENSG00000145423	SFRP2	6423	4	SFRP2	Clone3 vs Clone4
-4.03661364792423	10.0470515155661	FALSE	ENSG00000164692	COL1A2	1278	7	COL1A2	Clone3 vs Clone4
1.6420745968196	8.58960393374401	FALSE	ENSG00000105855	ITGB8	3696	7	ITGB8	Clone3 vs Clone4
-1.69843957569958	8.27739360261284	FALSE	ENSG00000174791	RIN1	9610	11	RIN1	Clone3 vs Clone4
-2.95356845370184	8.05343848722945	FALSE	ENSG00000175592	FOSL1	8061	11	FOSL1	Clone3 vs Clone4
-3.71978014338817	7.82929524219304	FALSE	ENSG00000198216	CACNA1E	777	1	CACNA1E	Clone3 vs Clone4
1.44169169946683	7.66838551870828	FALSE	ENSG00000133703	KRAS	3845	12	KRAS	Clone3 vs Clone4
1.70954182381309	7.5313525874822	FALSE	ENSG00000079432	CIC	23152	19	CIC	Clone3 vs Clone4
-2.76736033950385	6.93718317532633	FALSE	ENSG00000163513	TGFBR2	7048	3	TGFBR2	Clone3 vs Clone4
2.8876001105284	6.88345380724143	FALSE	ENSG00000157404	KIT	3815	4	KIT	Clone3 vs Clone4
3.96786878347385	6.79751798287615	FALSE	ENSG00000077935	SMC1B	27127	22	SMC1B	Clone3 vs Clone4
1.7575854711805	6.58955106950889	FALSE	ENSG00000083799	CYLD	1540	16	CYLD	Clone3 vs Clone4
-0.929984069659776	6.40384180383718	FALSE	ENSG00000165699	TSC1	7248	9	TSC1	Clone3 vs Clone4
4.53268981739441	6.33309742494823	FALSE	ENSG00000259207	ITGB3	3690	17	ITGB3	Clone3 vs Clone4
-1.28957241899945	6.30495158851636	FALSE	ENSG00000121989	ACVR2A	92	2	ACVR2A	Clone3 vs Clone4
-3.64421291769475	6.28660726283901	FALSE	ENSG00000123496	IL13RA2	3598	X	IL13RA2	Clone3 vs Clone4
-3.68899405987041	6.27814730855195	FALSE	ENSG00000053747	LAMA3	3909	18	LAMA3	Clone3 vs Clone4
-5.39408888736185	5.70333771879878	FALSE	ENSG00000138696	BMPR1B	658	4	BMPR1B	Clone3 vs Clone4
-2.41229067245279	5.63250254585803	FALSE	ENSG00000136997	MYC	4609	8	MYC	Clone3 vs Clone4
-2.36608781731808	5.46239599008549	FALSE	ENSG00000135424	ITGA7	3679	12	ITGA7	Clone3 vs Clone4
-1.20930026437093	5.41751266299938	FALSE	ENSG00000058335	RASGRF1	5923	15	RASGRF1	Clone3 vs Clone4
-0.845942181467226	5.31995491394292	FALSE	ENSG00000126012	KDM5C	8242	X	KDM5C	Clone3 vs Clone4
1.49477953352936	5.25583055839559	FALSE	ENSG00000139687	RB1	5925	13	RB1	Clone3 vs Clone4
-1.98732432423887	5.23072838816517	FALSE	ENSG00000106483	SFRP4	6424	7	SFRP4	Clone3 vs Clone4
-1.93785609291993	5.15093171956072	FALSE	ENSG00000197461	PDGFA	5154	7	PDGFA	Clone3 vs Clone4
-1.75948471420492	5.04969737176135	FALSE	ENSG00000149311	ATM	472	11	ATM	Clone3 vs Clone4
1.9102117513247	5.01064805452155	FALSE	ENSG00000213231	TCL1B	9623	14	TCL1B	Clone3 vs Clone4
-3.62024598160799	4.99708237148004	FALSE	ENSG00000128342	LIF	3976	22	LIF	Clone3 vs Clone4
-0.855416802370487	4.88645685636377	FALSE	ENSG00000134853	PDGFRA	5156	4	PDGFRA	Clone3 vs Clone4
-0.823301772329487	4.65641784915131	FALSE	ENSG00000132470	ITGB4	3691	17	ITGB4	Clone3 vs Clone4
-1.82511859003337	4.63359046547588	FALSE	ENSG00000125618	PAX8	7849	2	PAX8	Clone3 vs Clone4
0.652064687297376	4.58597614165128	FALSE	ENSG00000132155	RAF1	5894	3	RAF1	Clone3 vs Clone4
-0.890365534055175	4.29206460061109	FALSE	ENSG00000092969	TGFB2	7042	1	TGFB2	Clone3 vs Clone4
-1.30579185161916	4.2624438791988	FALSE	ENSG00000090932	DLL3	10683	19	DLL3	Clone3 vs Clone4
0.77991248155494	4.25961263298237	FALSE	ENSG00000146674	IGFBP3	3486	7	IGFBP3	Clone3 vs Clone4
-1.6851722678256	4.25162719078663	FALSE	ENSG00000115705	TPO	7173	2	TPO	Clone3 vs Clone4
-0.814724790640599	4.22673576391292	FALSE	ENSG00000170345	FOS	2353	14	FOS	Clone3 vs Clone4
-1.09610120438454	4.21722775493627	FALSE	ENSG00000136715	SAP130	79595	2	SAP130	Clone3 vs Clone4
0.560355419406245	4.09334530966126	FALSE	ENSG00000181555	SETD2	29072	3	SETD2	Clone3 vs Clone4
2.88174238478045	4.09034790820551	FALSE	ENSG00000145386	CCNA2	890	4	CCNA2	Clone3 vs Clone4
0.870333219787718	4.07852251505727	FALSE	ENSG00000186575	NF2	4771	22	NF2	Clone3 vs Clone4
1.43769888937176	4.04142762710648	FALSE	ENSG00000146592	CREB5	9586	7	CREB5	Clone3 vs Clone4
2.45105593872544	4.02912796840301	FALSE	ENSG00000152284	TCF7L1	83439	2	TCF7L1	Clone3 vs Clone4
0.522994723150776	4.02804886501452	FALSE	ENSG00000134250	NOTCH2	4853	1	NOTCH2	Clone3 vs Clone4
-1.8381496593768	3.97883591884847	FALSE	ENSG00000116147	TNR	7143	1	TNR	Clone3 vs Clone4
-2.16934792386068	3.96452849766587	FALSE	ENSG00000101144	BMP7	655	20	BMP7	Clone3 vs Clone4
-0.632046139770383	3.88443959383204	FALSE	ENSG00000107485	GATA3	2625	10	GATA3	Clone3 vs Clone4
2.63021517929703	3.88141396760949	FALSE	ENSG00000142273	CBLC	23624	19	CBLC	Clone3 vs Clone4
2.29885160321393	3.8358947541735	FALSE	ENSG00000081985	IL12RB2	3595	1	IL12RB2	Clone3 vs Clone4
-0.793214457458848	3.83498599289968	FALSE	ENSG00000134748	PRPF38A	84950	1	PRPF38A	Clone3 vs Clone4
1.76862655673186	3.78889883278101	FALSE	ENSG00000077264	PAK3	5063	X	PAK3	Clone3 vs Clone4
1.75187371819999	3.77454783829282	FALSE	ENSG00000115008	IL1A	3552	2	IL1A	Clone3 vs Clone4
0.445653387741107	3.77454370253673	FALSE	ENSG00000106211	HSPB1	3315	7	HSPB1	Clone3 vs Clone4
0.383029339841072	3.76363745357096	FALSE	ENSG00000115524	SF3B1	23451	2	SF3B1	Clone3 vs Clone4
-1.7706172277534	3.6998307434699	FALSE	ENSG00000104689	TNFRSF10A	8797	8	TNFRSF10A	Clone3 vs Clone4
-0.51945156357361	3.65179327205678	FALSE	ENSG00000161547	SRSF2	6427	17	SRSF2	Clone3 vs Clone4
-1.22015961756425	3.64249230238409	FALSE	ENSG00000173535	TNFRSF10C	8794	8	TNFRSF10C	Clone3 vs Clone4
-0.37980656691284	3.62355969612578	FALSE	ENSG00000172201	ID4	3400	6	ID4	Clone3 vs Clone4
-0.671696804787551	3.58411822552453	FALSE	ENSG00000106399	RPA3	6119	7	RPA3	Clone3 vs Clone4
2.86429159792525	3.5429327905053	FALSE	ENSG00000041982	TNC	3371	9	TNC	Clone3 vs Clone4
0.744514448146757	3.52148473080802	FALSE	ENSG00000120875	DUSP4	1846	8	DUSP4	Clone3 vs Clone4
-2.15972480647555	3.50149389792586	FALSE	ENSG00000122641	INHBA	3624	7	INHBA	Clone3 vs Clone4
0.521984637967403	3.4768383845993	FALSE	ENSG00000073803	MAP3K13	9175	3	MAP3K13	Clone3 vs Clone4
-0.423084819881117	3.45647990391037	FALSE	ENSG00000168036	CTNNB1	1499	3	CTNNB1	Clone3 vs Clone4
0.590197391572842	3.43663449933425	FALSE	ENSG00000104365	IKBKB	3551	8	IKBKB	Clone3 vs Clone4
-2.36635978722961	3.41144391600477	FALSE	ENSG00000137070	IL11RA	3590	9	IL11RA	Clone3 vs Clone4
2.67171572223621	3.34890644600601	FALSE	ENSG00000051180	RAD51	5888	15	RAD51	Clone3 vs Clone4
0.880492676325102	3.3453370561871	FALSE	ENSG00000051382	PIK3CB	5291	3	PIK3CB	Clone3 vs Clone4
-2.2609843474117	3.29914790745584	FALSE	ENSG00000168646	AXIN2	8313	17	AXIN2	Clone3 vs Clone4
0.78373918700933	3.29084306810883	FALSE	ENSG00000144233	AMMECR1L	83607	2	AMMECR1L	Clone3 vs Clone4
-2.06549964692117	3.23123507639279	FALSE	ENSG00000006062	MAP3K14	9020	17	MAP3K14	Clone3 vs Clone4
-1.42556795371963	3.20412938831893	FALSE	ENSG00000185338	SOCS1	8651	16	SOCS1	Clone3 vs Clone4
0.784659718432724	3.12785947185419	FALSE	ENSG00000232810	TNF	7124	6	TNF	Clone3 vs Clone4
-0.546995204008903	3.11197082160669	FALSE	ENSG00000176171	BNIP3	664	10	BNIP3	Clone3 vs Clone4
-1.44276428473449	3.09841109100503	FALSE	ENSG00000140464	PML	5371	15	PML	Clone3 vs Clone4
-0.546597757161412	3.07916364334648	FALSE	ENSG00000151067	CACNA1C	775	12	CACNA1C	Clone3 vs Clone4
-1.75247636213305	3.04410871604102	FALSE	ENSG00000185634	SHC4	399694	15	SHC4	Clone3 vs Clone4
-0.737711474236578	3.03208075551862	FALSE	ENSG00000033170	FUT8	2530	14	FUT8	Clone3 vs Clone4
3.0341686731484	2.93215406130043	FALSE	ENSG00000204262	COL5A2	1290	2	COL5A2	Clone3 vs Clone4
-2.15735509497049	2.92350610853995	FALSE	ENSG00000167081	PBX3	5090	9	PBX3	Clone3 vs Clone4
-2.25380815053301	2.91335195560876	FALSE	ENSG00000164171	ITGA2	3673	5	ITGA2	Clone3 vs Clone4
-0.828682065552759	2.90770157541175	FALSE	ENSG00000072062	PRKACA	5566	19	PRKACA	Clone3 vs Clone4
-0.677696986032233	2.90281002040242	FALSE	ENSG00000168883	USP39	10713	2	USP39	Clone3 vs Clone4
0.717400930556167	2.89071507317683	FALSE	ENSG00000095739	BAMBI	25805	10	BAMBI	Clone3 vs Clone4
-0.917916248154022	2.84121171292687	FALSE	ENSG00000157388	CACNA1D	776	3	CACNA1D	Clone3 vs Clone4
-2.80643696589585	2.8196652820551	FALSE	ENSG00000177283	FZD8	8325	10	FZD8	Clone3 vs Clone4
-2.51061226489232	2.81265043118099	FALSE	ENSG00000122756	CNTFR	1271	9	CNTFR	Clone3 vs Clone4
-0.506654188598757	2.80505491133211	FALSE	ENSG00000108984	MAP2K6	5608	17	MAP2K6	Clone3 vs Clone4
0.543841970800599	2.79504737778488	FALSE	ENSG00000123358	NR4A1	3164	12	NR4A1	Clone3 vs Clone4
-1.64983127150247	2.79457785697611	FALSE	ENSG00000143768	LEFTY2	7044	1	LEFTY2	Clone3 vs Clone4
-1.95565117789089	2.79047828807758	FALSE	ENSG00000174564	IL20RB	53833	3	IL20RB	Clone3 vs Clone4
0.702944682322883	2.76189763155181	FALSE	ENSG00000168434	COG7	91949	16	COG7	Clone3 vs Clone4
-0.648673156531087	2.75372524731256	FALSE	ENSG00000165025	SYK	6850	9	SYK	Clone3 vs Clone4
0.467395661426059	2.73160648218597	FALSE	ENSG00000088256	GNA11	2767	19	GNA11	Clone3 vs Clone4
-1.45844040022406	2.71464800470928	FALSE	ENSG00000122861	PLAU	5328	10	PLAU	Clone3 vs Clone4
0.837476726742639	2.70901820850311	FALSE	ENSG00000196924	FLNA	2316	X	FLNA	Clone3 vs Clone4
-1.40703640860561	2.70076658674778	FALSE	ENSG00000186868	MAPT	4137	17	MAPT	Clone3 vs Clone4
-0.816533985462552	2.65683820095125	FALSE	ENSG00000101333	PLCB4	5332	20	PLCB4	Clone3 vs Clone4
1.02347287413203	2.64983954407022	FALSE	ENSG00000185920	PTCH1	5727	9	PTCH1	Clone3 vs Clone4
-0.336397435177434	2.62344810400203	FALSE	ENSG00000100387	RBX1	9978	22	RBX1	Clone3 vs Clone4
0.965023109223759	2.62199190390052	FALSE	ENSG00000113594	LIFR	3977	5	LIFR	Clone3 vs Clone4
0.983372919437242	2.61081735496649	FALSE	ENSG00000157613	CREB3L1	90993	11	CREB3L1	Clone3 vs Clone4
-0.959079702879897	2.59797693073616	FALSE	ENSG00000184349	EFNA5	1946	5	EFNA5	Clone3 vs Clone4
0.500192080822919	2.59163711485298	FALSE	ENSG00000100485	SOS2	6655	14	SOS2	Clone3 vs Clone4
-2.07550047957778	2.57095489461433	FALSE	ENSG00000139626	ITGB7	3695	12	ITGB7	Clone3 vs Clone4
1.31242134224244	2.55947081915392	FALSE	ENSG00000085276	MECOM	2122	3	MECOM	Clone3 vs Clone4
-1.29469706544124	2.55655008369736	FALSE	ENSG00000110944	IL23A	51561	12	IL23A	Clone3 vs Clone4
-1.22486107620587	2.52657237389145	FALSE	ENSG00000133895	MEN1	4221	11	MEN1	Clone3 vs Clone4
1.36267556788391	2.5077111964683	FALSE	ENSG00000008735	MAPK8IP2	23542	22	MAPK8IP2	Clone3 vs Clone4
0.752645164933522	2.5066736895602	FALSE	ENSG00000160867	FGFR4	2264	5	FGFR4	Clone3 vs Clone4
-0.244107951943311	2.50215497391847	FALSE	ENSG00000111432	FZD10	11211	12	FZD10	Clone3 vs Clone4
-0.861287050490798	2.48838164169989	FALSE	ENSG00000168209	DDIT4	54541	10	DDIT4	Clone3 vs Clone4
-0.448143131914289	2.43673691003464	FALSE	ENSG00000005884	ITGA3	3675	17	ITGA3	Clone3 vs Clone4
0.443280412761984	2.42995298211376	FALSE	ENSG00000178053	MLF1	4291	3	MLF1	Clone3 vs Clone4
-1.78857129175686	2.41794843723128	FALSE	ENSG00000097046	CDC7	8317	1	CDC7	Clone3 vs Clone4
-0.425184932801406	2.401500602357	FALSE	ENSG00000101972	STAG2	10735	X	STAG2	Clone3 vs Clone4
-0.501477677600986	2.394133001321	FALSE	ENSG00000196557	CACNA1H	8912	16	CACNA1H	Clone3 vs Clone4
-0.617027006811696	2.39043531971069	FALSE	ENSG00000169375	SIN3A	25942	15	SIN3A	Clone3 vs Clone4
-0.494869465459642	2.36257021712757	FALSE	ENSG00000119772	DNMT3A	1788	2	DNMT3A	Clone3 vs Clone4
-1.18993200971079	2.36128506751658	FALSE	ENSG00000169750	RAC3	5881	17	RAC3	Clone3 vs Clone4
0.825651668240248	2.35953646844206	FALSE	ENSG00000221823	PPP3R1	5534	2	PPP3R1	Clone3 vs Clone4
0.31069313215855	2.32286328897116	FALSE	ENSG00000132780	NASP	4678	1	NASP	Clone3 vs Clone4
1.67225121432832	2.29541116066699	FALSE	ENSG00000126583	PRKCG	5582	19	PRKCG	Clone3 vs Clone4
-2.33880393761931	2.29480329018831	FALSE	ENSG00000197565	COL4A6	1288	X	COL4A6	Clone3 vs Clone4
-0.658132179441161	2.29110865023787	FALSE	ENSG00000094631	HDAC6	10013	X	HDAC6	Clone3 vs Clone4
-1.32471728588856	2.27981542345175	FALSE	ENSG00000136492	BRIP1	83990	17	BRIP1	Clone3 vs Clone4
-0.374923396932669	2.27498819696598	FALSE	ENSG00000176046	NUPR1	26471	16	NUPR1	Clone3 vs Clone4
0.571487369744511	2.27352738192506	FALSE	ENSG00000139318	DUSP6	1848	12	DUSP6	Clone3 vs Clone4
-1.57121712743242	2.26937653743437	FALSE	ENSG00000170458	CD14	929	5	CD14	Clone3 vs Clone4
-0.500233113077415	2.23832687834475	FALSE	ENSG00000134086	VHL	7428	3	VHL	Clone3 vs Clone4
-1.34729895213864	2.22713503748894	FALSE	ENSG00000163918	RFC4	5984	3	RFC4	Clone3 vs Clone4
-0.486397544196224	2.22434083393369	FALSE	ENSG00000162909	CAPN2	824	1	CAPN2	Clone3 vs Clone4
-0.773229331095476	2.21700518891941	FALSE	ENSG00000137462	TLR2	7097	4	TLR2	Clone3 vs Clone4
-0.665064489053828	2.21601015001885	FALSE	ENSG00000007402	CACNA2D2	9254	3	CACNA2D2	Clone3 vs Clone4
-1.56136354807659	2.195373939999	FALSE	ENSG00000183765	CHEK2	11200	22	CHEK2	Clone3 vs Clone4
0.555612559971145	2.1939972058236	FALSE	ENSG00000080802	CNOT4	4850	7	CNOT4	Clone3 vs Clone4
1.68688555139795	2.19194287991334	FALSE	ENSG00000135144	DTX1	1840	12	DTX1	Clone3 vs Clone4
-0.554237827925002	2.16822199741276	FALSE	ENSG00000163930	BAP1	8314	3	BAP1	Clone3 vs Clone4
0.540397267513255	2.16472042754827	FALSE	ENSG00000106462	EZH2	2146	7	EZH2	Clone3 vs Clone4
-0.198408850064704	2.16447502257938	FALSE	ENSG00000143947	RPS27A	6233	2	RPS27A	Clone3 vs Clone4
0.428496345520356	2.16038710625819	FALSE	ENSG00000138798	EGF	1950	4	EGF	Clone3 vs Clone4
-1.85748308425581	2.14921237263352	FALSE	ENSG00000144668	ITGA9	3680	3	ITGA9	Clone3 vs Clone4
1.19048110483743	2.13375190751465	FALSE	ENSG00000171502	COL24A1	255631	1	COL24A1	Clone3 vs Clone4
-0.965365830407692	2.13055625206325	FALSE	ENSG00000189046	ALKBH2	121642	12	ALKBH2	Clone3 vs Clone4
-0.87790965653796	2.12705128940134	FALSE	ENSG00000168591	TMUB2	79089	17	TMUB2	Clone3 vs Clone4
-0.563764211649085	2.12651346652545	FALSE	ENSG00000106003	LFNG	3955	7	LFNG	Clone3 vs Clone4
0.351033548795001	2.11051285264798	FALSE	ENSG00000204389	HSPA1A	3303	6	HSPA1A	Clone3 vs Clone4
0.435443137629781	2.10760432520645	FALSE	ENSG00000165409	TSHR	7253	14	TSHR	Clone3 vs Clone4
1.02933543352141	2.08872519860093	FALSE	ENSG00000158169	FANCC	2176	9	FANCC	Clone3 vs Clone4
-0.703262617413505	2.03560394091818	FALSE	ENSG00000144231	POLR2D	5433	2	POLR2D	Clone3 vs Clone4
0.484195756327886	2.01746048364116	FALSE	ENSG00000130816	DNMT1	1786	19	DNMT1	Clone3 vs Clone4
-0.377689688749892	2.00150330039305	FALSE	ENSG00000177606	JUN	3725	1	JUN	Clone3 vs Clone4
-0.458899775935998	1.999148465331	FALSE	ENSG00000104738	MCM4	4173	8	MCM4	Clone3 vs Clone4
2.5272383917624	1.99595589377498	FALSE	ENSG00000136244	IL6	3569	7	IL6	Clone3 vs Clone4
-1.40840099279537	1.97736656131295	FALSE	ENSG00000115594	IL1R1	3554	2	IL1R1	Clone3 vs Clone4
0.530097902746103	1.97532974960152	FALSE	ENSG00000164305	CASP3	836	4	CASP3	Clone3 vs Clone4
1.31745986561191	1.96571917119209	FALSE	ENSG00000101412	E2F1	1869	20	E2F1	Clone3 vs Clone4
1.0642372591393	1.95042295345995	FALSE	ENSG00000115282	TTC31	64427	2	TTC31	Clone3 vs Clone4
-0.642040252510738	1.94736433492854	FALSE	ENSG00000182973	CNOT10	25904	3	CNOT10	Clone3 vs Clone4
0.74793209904312	1.92856343767112	FALSE	ENSG00000133818	RRAS2	22800	11	RRAS2	Clone3 vs Clone4
-1.16427553399815	1.91907754393724	FALSE	ENSG00000113721	PDGFRB	5159	5	PDGFRB	Clone3 vs Clone4
1.98117234211666	1.91166597946475	FALSE	ENSG00000188257	PLA2G2A	5320	1	PLA2G2A	Clone3 vs Clone4
-0.358248805259423	1.89420121217957	FALSE	ENSG00000113494	PRLR	5618	5	PRLR	Clone3 vs Clone4
-0.385246893212797	1.89188840631143	FALSE	ENSG00000138413	IDH1	3417	2	IDH1	Clone3 vs Clone4
0.734826815465903	1.87530220949053	FALSE	ENSG00000110395	CBL	867	11	CBL	Clone3 vs Clone4
-0.74880804740188	1.87243026284564	FALSE	ENSG00000171720	HDAC3	8841	5	HDAC3	Clone3 vs Clone4
0.518135727106394	1.86708922591893	FALSE	ENSG00000116717	GADD45A	1647	1	GADD45A	Clone3 vs Clone4
-0.864430041481598	1.86567814650371	FALSE	ENSG00000213341	CHUK	1147	10	CHUK	Clone3 vs Clone4
0.469562317071064	1.86530939429518	FALSE	ENSG00000146872	TLK2	11011	17	TLK2	Clone3 vs Clone4
-1.04077388186322	1.84858357896265	FALSE	ENSG00000168772	CXXC4	80319	4	CXXC4	Clone3 vs Clone4
-0.716584481440625	1.82884285269304	FALSE	ENSG00000136936	XPA	7507	9	XPA	Clone3 vs Clone4
1.08308653795646	1.80047979452182	FALSE	ENSG00000124253	PCK1	5105	20	PCK1	Clone3 vs Clone4
1.05012606740827	1.79580166959735	FALSE	ENSG00000155760	FZD7	8324	2	FZD7	Clone3 vs Clone4
1.65729972112063	1.79522353917313	FALSE	ENSG00000072133	RPS6KA6	27330	X	RPS6KA6	Clone3 vs Clone4
-0.589938729461235	1.79305402378445	FALSE	ENSG00000175054	ATR	545	3	ATR	Clone3 vs Clone4
-0.793911779493695	1.79186907970821	FALSE	ENSG00000121067	SPOP	8405	17	SPOP	Clone3 vs Clone4
0.35008595423132	1.78594292139288	FALSE	ENSG00000147050	KDM6A	7403	X	KDM6A	Clone3 vs Clone4
-0.697785259769152	1.77419747419078	FALSE	ENSG00000129757	CDKN1C	1028	11	CDKN1C	Clone3 vs Clone4
0.854362462048515	1.76293677062037	FALSE	ENSG00000119699	TGFB3	7043	14	TGFB3	Clone3 vs Clone4
-0.745310800349297	1.7066059015836	FALSE	ENSG00000081479	LRP2	4036	2	LRP2	Clone3 vs Clone4
-0.593493977971959	1.68862435200853	FALSE	ENSG00000119535	CSF3R	1441	1	CSF3R	Clone3 vs Clone4
-1.01029360790085	1.68811610918747	FALSE	ENSG00000137801	THBS1	7057	15	THBS1	Clone3 vs Clone4
0.283428923825123	1.67518923796196	FALSE	ENSG00000115221	ITGB6	3694	2	ITGB6	Clone3 vs Clone4
1.3329269382135	1.67390458257467	FALSE	ENSG00000105173	CCNE1	898	19	CCNE1	Clone3 vs Clone4
-1.60913448194927	1.6589216164335	FALSE	ENSG00000108342	CSF3	1440	17	CSF3	Clone3 vs Clone4
0.344858165448837	1.64891155561046	FALSE	ENSG00000077782	FGFR1	2260	8	FGFR1	Clone3 vs Clone4
-1.88001710309337	1.64254714985315	FALSE	ENSG00000101049	SGK2	10110	20	SGK2	Clone3 vs Clone4
-0.841871597999933	1.63698145972303	FALSE	ENSG00000130222	GADD45G	10912	9	GADD45G	Clone3 vs Clone4
-0.311602921598637	1.61477640673663	FALSE	ENSG00000109339	MAPK10	5602	4	MAPK10	Clone3 vs Clone4
0.470480567319857	1.61311806643029	FALSE	ENSG00000135503	ACVR1B	91	12	ACVR1B	Clone3 vs Clone4
0.708178881372279	1.60572292019665	FALSE	ENSG00000159445	THEM4	117145	1	THEM4	Clone3 vs Clone4
1.89976889612083	1.59781604424284	FALSE	ENSG00000010030	ETV7	51513	6	ETV7	Clone3 vs Clone4
-2.6293777252796	1.59340302331407	FALSE	ENSG00000113578	FGF1	2246	5	FGF1	Clone3 vs Clone4
-0.122075854024999	1.59276265493515	FALSE	ENSG00000136869	TLR4	7099	9	TLR4	Clone3 vs Clone4
0.873802770692048	1.58484399857322	FALSE	ENSG00000105329	TGFB1	7040	19	TGFB1	Clone3 vs Clone4
-0.601632073833041	1.58357601718992	FALSE	ENSG00000116670	MAD2L2	10459	1	MAD2L2	Clone3 vs Clone4
0.438998458513004	1.58202768815926	FALSE	ENSG00000168769	TET2	54790	4	TET2	Clone3 vs Clone4
-0.561538612237577	1.57792323973257	FALSE	ENSG00000068024	HDAC4	9759	2	HDAC4	Clone3 vs Clone4
-1.20800899932685	1.57761098851742	FALSE	ENSG00000188130	MAPK12	6300	22	MAPK12	Clone3 vs Clone4
-0.254939677749457	1.57504794231816	FALSE	ENSG00000182054	IDH2	3418	15	IDH2	Clone3 vs Clone4
0.232781124635504	1.56180114344665	FALSE	ENSG00000085224	ATRX	546	X	ATRX	Clone3 vs Clone4
0.556830770103368	1.56147524253919	FALSE	ENSG00000068078	FGFR3	2261	4	FGFR3	Clone3 vs Clone4
0.336690857791305	1.54870210514226	FALSE	ENSG00000109320	NFKB1	4790	4	NFKB1	Clone3 vs Clone4
0.354588297336475	1.54604608894991	FALSE	ENSG00000064012	CASP8	841	2	CASP8	Clone3 vs Clone4
0.420055534022032	1.53968312578335	FALSE	ENSG00000116044	NFE2L2	4780	2	NFE2L2	Clone3 vs Clone4
-0.629913495858537	1.53647848748765	FALSE	ENSG00000152669	CCNO	10309	5	CCNO	Clone3 vs Clone4
-0.511707374565608	1.525890170117	FALSE	ENSG00000129946	SHC2	25759	19	SHC2	Clone3 vs Clone4
-1.03543971784606	1.5252030747251	FALSE	ENSG00000109819	PPARGC1A	10891	4	PPARGC1A	Clone3 vs Clone4
0.197638968962272	1.52058772643415	FALSE	ENSG00000170315	UBB	7314	17	UBB	Clone3 vs Clone4
0.469110743900171	1.51563536557135	FALSE	ENSG00000148053	NTRK2	4915	9	NTRK2	Clone3 vs Clone4
0.74383285121609	1.51422087804718	FALSE	ENSG00000156299	TIAM1	7074	21	TIAM1	Clone3 vs Clone4
0.836924401034305	1.51018460891898	FALSE	ENSG00000147883	CDKN2B	1030	9	CDKN2B	Clone3 vs Clone4
-1.50044828506389	1.49397951757417	FALSE	ENSG00000069764	PLA2G10	8399	16	PLA2G10	Clone3 vs Clone4
-0.578610736489582	1.48726003719742	FALSE	ENSG00000138814	PPP3CA	5530	4	PPP3CA	Clone3 vs Clone4
-0.794789367911689	1.48711043972117	FALSE	ENSG00000184916	JAG2	3714	14	JAG2	Clone3 vs Clone4
-1.32102456438204	1.48286155160806	FALSE	ENSG00000085741	WNT11	7481	11	WNT11	Clone3 vs Clone4
1.76277073137683	1.4691347891356	FALSE	ENSG00000113319	RASGRF2	5924	5	RASGRF2	Clone3 vs Clone4
1.24912700868147	1.46799717082301	FALSE	ENSG00000118971	CCND2	894	12	CCND2	Clone3 vs Clone4
-1.92192040682602	1.46551794830657	FALSE	ENSG00000184937	WT1	7490	11	WT1	Clone3 vs Clone4
-0.893231021113878	1.46506624483467	FALSE	ENSG00000070388	FGF22	27006	19	FGF22	Clone3 vs Clone4
-0.643780087941162	1.46385905097134	FALSE	ENSG00000100311	PDGFB	5155	22	PDGFB	Clone3 vs Clone4
-1.67970215305708	1.44290450101445	FALSE	ENSG00000123612	ACVR1C	130399	2	ACVR1C	Clone3 vs Clone4
-0.36943898437541	1.43238483401546	FALSE	ENSG00000074181	NOTCH3	4854	19	NOTCH3	Clone3 vs Clone4
-0.660462072708823	1.42856709795602	FALSE	ENSG00000105499	PLA2G4C	8605	19	PLA2G4C	Clone3 vs Clone4
-1.0161113951782	1.42567332454515	FALSE	ENSG00000243709	LEFTY1	10637	1	LEFTY1	Clone3 vs Clone4
1.28928466419261	1.42562309320809	FALSE	ENSG00000081052	COL4A4	1286	2	COL4A4	Clone3 vs Clone4
-0.851024696496358	1.42390847408741	FALSE	ENSG00000118046	STK11	6794	19	STK11	Clone3 vs Clone4
-0.824253496460805	1.42126335019658	FALSE	ENSG00000104884	ERCC2	2068	19	ERCC2	Clone3 vs Clone4
-0.371656754700565	1.40701892687665	FALSE	ENSG00000002330	BAD	572	11	BAD	Clone3 vs Clone4
0.426120897516307	1.40366900201224	FALSE	ENSG00000099860	GADD45B	4616	19	GADD45B	Clone3 vs Clone4
0.73251742994943	1.3919375776029	FALSE	ENSG00000107625	DDX50	79009	10	DDX50	Clone3 vs Clone4
0.591009884112495	1.39096160115127	FALSE	ENSG00000121879	PIK3CA	5290	3	PIK3CA	Clone3 vs Clone4
-0.281788267937476	1.38153062721818	FALSE	ENSG00000115738	ID2	3398	2	ID2	Clone3 vs Clone4
-0.307980655150437	1.38036305653709	FALSE	ENSG00000125398	SOX9	6662	17	SOX9	Clone3 vs Clone4
-1.68738302318141	1.3594944245931	FALSE	ENSG00000102755	FLT1	2321	13	FLT1	Clone3 vs Clone4
-0.346429331346152	1.357913140499	FALSE	ENSG00000130635	COL5A1	1289	9	COL5A1	Clone3 vs Clone4
0.925241684084479	1.35651222214254	FALSE	ENSG00000062822	POLD1	5424	19	POLD1	Clone3 vs Clone4
0.282372186530833	1.35276874507231	FALSE	ENSG00000108821	COL1A1	1277	17	COL1A1	Clone3 vs Clone4
1.26408165424591	1.35132195177643	FALSE	ENSG00000119630	PGF	5228	14	PGF	Clone3 vs Clone4
-0.282704453199541	1.34918579883338	FALSE	ENSG00000135679	MDM2	4193	12	MDM2	Clone3 vs Clone4
0.918025264823221	1.34881407979402	FALSE	ENSG00000145431	PDGFC	56034	4	PDGFC	Clone3 vs Clone4
0.307154151934591	1.3454968868255	FALSE	ENSG00000130702	LAMA5	3911	20	LAMA5	Clone3 vs Clone4
-0.316756633595014	1.3434487784344	FALSE	ENSG00000141510	TP53	7157	17	TP53	Clone3 vs Clone4
0.493593633009511	1.33776668634882	FALSE	ENSG00000102882	MAPK3	5595	16	MAPK3	Clone3 vs Clone4
-0.870413691181131	1.33593076652606	FALSE	ENSG00000134057	CCNB1	891	5	CCNB1	Clone3 vs Clone4
-0.332776241107865	1.33524985755454	FALSE	ENSG00000112715	VEGFA	7422	6	VEGFA	Clone3 vs Clone4
0.635215097523648	1.33056656353172	FALSE	ENSG00000175793	SFN	2810	1	SFN	Clone3 vs Clone4
0.296774737104194	1.32264468368525	FALSE	ENSG00000175197	DDIT3	1649	12	DDIT3	Clone3 vs Clone4
-1.26544134930471	1.31854488191523	FALSE	ENSG00000058085	LAMC2	3918	1	LAMC2	Clone3 vs Clone4
0.425102669444531	1.31551586647814	FALSE	ENSG00000091409	ITGA6	3655	2	ITGA6	Clone3 vs Clone4
-0.953010002524058	1.31120094422234	FALSE	ENSG00000138193	PLCE1	51196	10	PLCE1	Clone3 vs Clone4
0.210409982978862	1.31085734903851	FALSE	ENSG00000005339	CREBBP	1387	16	CREBBP	Clone3 vs Clone4
-1.01987589494157	1.30787896445047	FALSE	ENSG00000113761	ZNF346	23567	5	ZNF346	Clone3 vs Clone4
-0.753341549436321	1.3059741104936	FALSE	ENSG00000196878	LAMB3	3914	1	LAMB3	Clone3 vs Clone4
-0.611271846525252	1.29680974499972	FALSE	ENSG00000132906	CASP9	842	1	CASP9	Clone3 vs Clone4
-1.62536767824362	1.2859042128764	FALSE	ENSG00000169884	WNT10B	7480	12	WNT10B	Clone3 vs Clone4
0.235736948916483	1.28349075425791	FALSE	ENSG00000141027	NCOR1	9611	17	NCOR1	Clone3 vs Clone4
-0.790487070236508	1.28178236887795	FALSE	ENSG00000175505	CLCF1	23529	11	CLCF1	Clone3 vs Clone4
-0.518989310342846	1.26051513387319	FALSE	ENSG00000103274	NUBP1	4682	16	NUBP1	Clone3 vs Clone4
-0.471385252820976	1.25821321285865	FALSE	ENSG00000166478	ZNF143	7702	11	ZNF143	Clone3 vs Clone4
-0.480330114887747	1.25602574424282	FALSE	ENSG00000127928	GNGT1	2792	7	GNGT1	Clone3 vs Clone4
0.474973496934156	1.2402877351826	FALSE	ENSG00000119969	HELLS	3070	10	HELLS	Clone3 vs Clone4
0.26365799487405	1.2289931210507	FALSE	ENSG00000183431	SF3A3	10946	1	SF3A3	Clone3 vs Clone4
0.235170085133567	1.22278255297029	FALSE	ENSG00000100906	NFKBIA	4792	14	NFKBIA	Clone3 vs Clone4
0.264392246482576	1.21548643764183	FALSE	ENSG00000163939	PBRM1	55193	3	PBRM1	Clone3 vs Clone4
-0.858589952260523	1.21285246501014	FALSE	ENSG00000138613	APH1B	83464	15	APH1B	Clone3 vs Clone4
-0.22068331750516	1.20478920098636	FALSE	ENSG00000100393	EP300	2033	22	EP300	Clone3 vs Clone4
-0.449557208469922	1.18867593722908	FALSE	ENSG00000156531	PHF6	84295	X	PHF6	Clone3 vs Clone4
-0.253215673302782	1.18667445202833	FALSE	ENSG00000143578	CREB3L4	148327	1	CREB3L4	Clone3 vs Clone4
-0.389020838494575	1.1691817183438	FALSE	ENSG00000126778	SIX1	6495	14	SIX1	Clone3 vs Clone4
-0.44560712260458	1.16480060030222	FALSE	ENSG00000225921	NOL7	51406	6	NOL7	Clone3 vs Clone4
0.603079343370938	1.16413664613517	FALSE	ENSG00000115392	FANCL	55120	2	FANCL	Clone3 vs Clone4
0.30351429128992	1.15500003993083	FALSE	ENSG00000198176	TFDP1	7027	13	TFDP1	Clone3 vs Clone4
-0.508570283701043	1.15239231952831	FALSE	ENSG00000007516	BAIAP3	8938	16	BAIAP3	Clone3 vs Clone4
-0.248070871601044	1.1518266637516	FALSE	ENSG00000117632	STMN1	3925	1	STMN1	Clone3 vs Clone4
-0.239729015037109	1.14661959519488	FALSE	ENSG00000072501	SMC1A	8243	X	SMC1A	Clone3 vs Clone4
0.220821906834142	1.1429862079517	FALSE	ENSG00000163882	POLR2H	5437	3	POLR2H	Clone3 vs Clone4
0.436491851140555	1.14219609757426	FALSE	ENSG00000105976	MET	4233	7	MET	Clone3 vs Clone4
0.194756853775194	1.13284300831961	FALSE	ENSG00000143507	DUSP10	11221	1	DUSP10	Clone3 vs Clone4
0.337094453619054	1.12130546044219	FALSE	ENSG00000163161	ERCC3	2071	2	ERCC3	Clone3 vs Clone4
0.210799049823567	1.11423630799567	FALSE	ENSG00000169242	EFNA1	1942	1	EFNA1	Clone3 vs Clone4
-0.855540119111691	1.08837633407813	FALSE	ENSG00000133119	RFC3	5983	13	RFC3	Clone3 vs Clone4
-0.46476278688674	1.08120577548794	FALSE	ENSG00000111276	CDKN1B	1027	12	CDKN1B	Clone3 vs Clone4
0.405626880801258	1.08046803192031	FALSE	ENSG00000154222	CC2D1B	200014	1	CC2D1B	Clone3 vs Clone4
0.518322097479888	1.07194915653837	FALSE	ENSG00000145675	PIK3R1	5295	5	PIK3R1	Clone3 vs Clone4
-0.349239760888595	1.06671379974165	FALSE	ENSG00000020426	MNAT1	4331	14	MNAT1	Clone3 vs Clone4
-0.223776990402723	1.06596009107889	FALSE	ENSG00000178372	CALML5	51806	10	CALML5	Clone3 vs Clone4
-1.11488045312638	1.06484223073117	FALSE	ENSG00000183943	PRKX	5613	X	PRKX	Clone3 vs Clone4
0.244971119925177	1.05926995910758	FALSE	ENSG00000179295	PTPN11	5781	12	PTPN11	Clone3 vs Clone4
-0.198932542700705	1.05559706106016	FALSE	ENSG00000196591	HDAC2	3066	6	HDAC2	Clone3 vs Clone4
-1.19392009680082	1.05128269765863	FALSE	ENSG00000091128	LAMB4	22798	7	LAMB4	Clone3 vs Clone4
0.829462004424408	1.05103831795271	FALSE	ENSG00000183682	BMP8A	353500	1	BMP8A	Clone3 vs Clone4
-0.778280143775444	1.05083309052802	FALSE	ENSG00000137193	PIM1	5292	6	PIM1	Clone3 vs Clone4
-1.12803461190356	1.04759411940412	FALSE	ENSG00000116678	LEPR	3953	1	LEPR	Clone3 vs Clone4
-0.350610545383365	1.0446241134199	FALSE	ENSG00000167535	CACNB3	784	12	CACNB3	Clone3 vs Clone4
-0.804079567641766	1.04036088968465	FALSE	ENSG00000169047	IRS1	3667	2	IRS1	Clone3 vs Clone4
0.707986430312059	1.03436461433259	FALSE	ENSG00000198719	DLL1	28514	6	DLL1	Clone3 vs Clone4
-0.258479616836164	1.0327181834492	FALSE	ENSG00000131653	TRAF7	84231	16	TRAF7	Clone3 vs Clone4
-0.381500302361626	1.01954569058117	FALSE	ENSG00000213281	NRAS	4893	1	NRAS	Clone3 vs Clone4
-1.10331625325039	1.0035645538928	FALSE	ENSG00000152422	XRCC4	7518	5	XRCC4	Clone3 vs Clone4
0.876078719058144	0.998120845004299	FALSE	ENSG00000152217	SETBP1	26040	18	SETBP1	Clone3 vs Clone4
-0.240405447739587	0.994432602388038	FALSE	ENSG00000049618	ARID1B	57492	6	ARID1B	Clone3 vs Clone4
-0.761910336697941	0.988149314942421	FALSE	ENSG00000114279	FGF12	2257	3	FGF12	Clone3 vs Clone4
-0.208616274276464	0.982326407195078	FALSE	ENSG00000166508	MCM7	4176	7	MCM7	Clone3 vs Clone4
-0.486006485291769	0.979610561318926	FALSE	ENSG00000101224	CDC25B	994	20	CDC25B	Clone3 vs Clone4
0.75827842539796	0.964067841799532	FALSE	ENSG00000094804	CDC6	990	17	CDC6	Clone3 vs Clone4
-0.3287984938628	0.959119733779548	FALSE	ENSG00000105221	AKT2	208	19	AKT2	Clone3 vs Clone4
-0.258031718664008	0.956190311817094	FALSE	ENSG00000003400	CASP10	843	2	CASP10	Clone3 vs Clone4
-0.180794102288504	0.954719038030507	FALSE	ENSG00000144802	NFKBIZ	64332	3	NFKBIZ	Clone3 vs Clone4
-0.551559119398893	0.947091265803191	FALSE	ENSG00000141646	SMAD4	4089	18	SMAD4	Clone3 vs Clone4
0.277458351695627	0.937056523074825	FALSE	ENSG00000177885	GRB2	2885	17	GRB2	Clone3 vs Clone4
-0.624664382052746	0.920962379968739	FALSE	ENSG00000196652	ZKSCAN5	23660	7	ZKSCAN5	Clone3 vs Clone4
0.205552654363239	0.918895870747064	FALSE	ENSG00000136826	KLF4	9314	9	KLF4	Clone3 vs Clone4
-0.515372164891484	0.918086338623832	FALSE	ENSG00000178498	DTX3	196403	12	DTX3	Clone3 vs Clone4
-0.404230786178415	0.911258617182155	FALSE	ENSG00000196455	PIK3R4	30849	3	PIK3R4	Clone3 vs Clone4
0.71192541057691	0.906989074525834	FALSE	ENSG00000108878	CACNG1	786	17	CACNG1	Clone3 vs Clone4
-0.302221876361161	0.905854250554624	FALSE	ENSG00000204560	DHX16	8449	6	DHX16	Clone3 vs Clone4
0.843756571616475	0.896338229891342	FALSE	ENSG00000089163	SIRT4	23409	12	SIRT4	Clone3 vs Clone4
-0.119607458222353	0.886125746443342	FALSE	ENSG00000166598	HSP90B1	7184	12	HSP90B1	Clone3 vs Clone4
0.509959427105056	0.886112237524858	FALSE	ENSG00000148400	NOTCH1	4851	9	NOTCH1	Clone3 vs Clone4
-0.177836270102999	0.878276417585286	FALSE	ENSG00000162613	FUBP1	8880	1	FUBP1	Clone3 vs Clone4
0.796163577804703	0.873731172945868	FALSE	ENSG00000105639	JAK3	3718	19	JAK3	Clone3 vs Clone4
0.847305925481716	0.872687829243677	FALSE	ENSG00000105810	CDK6	1021	7	CDK6	Clone3 vs Clone4
0.84021249783484	0.869840366565255	FALSE	ENSG00000171608	PIK3CD	5293	1	PIK3CD	Clone3 vs Clone4
0.251751990867713	0.852412748970111	FALSE	ENSG00000108055	SMC3	9126	10	SMC3	Clone3 vs Clone4
0.468626988687162	0.847184093523055	FALSE	ENSG00000187741	FANCA	2175	16	FANCA	Clone3 vs Clone4
0.194665773894974	0.844569715239129	FALSE	ENSG00000173039	RELA	5970	11	RELA	Clone3 vs Clone4
-0.336933789060293	0.837031275706901	FALSE	ENSG00000149554	CHEK1	1111	11	CHEK1	Clone3 vs Clone4
0.778200183825643	0.836965473428149	FALSE	ENSG00000188064	WNT7B	7477	22	WNT7B	Clone3 vs Clone4
-0.750356188120671	0.829178932441262	FALSE	ENSG00000156076	WIF1	11197	12	WIF1	Clone3 vs Clone4
-0.203957365067865	0.827516743490181	FALSE	ENSG00000140443	IGF1R	3480	15	IGF1R	Clone3 vs Clone4
0.385493214638626	0.824999408355067	FALSE	ENSG00000184557	SOCS3	9021	17	SOCS3	Clone3 vs Clone4
-0.444022298084773	0.822839891102664	FALSE	ENSG00000120833	SOCS2	8835	12	SOCS2	Clone3 vs Clone4
0.748382757293668	0.821264702481161	FALSE	ENSG00000139219	COL2A1	1280	12	COL2A1	Clone3 vs Clone4
-0.626308590854908	0.821240052799354	FALSE	ENSG00000134574	DDB2	1643	11	DDB2	Clone3 vs Clone4
-1.2346796054454	0.821223041117877	FALSE	ENSG00000146648	EGFR	1956	7	EGFR	Clone3 vs Clone4
0.22146610355772	0.818146239308487	FALSE	ENSG00000097007	ABL1	25	9	ABL1	Clone3 vs Clone4
0.560423327829561	0.816910746920081	FALSE	ENSG00000105245	NUMBL	9253	19	NUMBL	Clone3 vs Clone4
-0.747913795654729	0.811865035012646	FALSE	ENSG00000165995	CACNB2	783	10	CACNB2	Clone3 vs Clone4
0.219626842545664	0.809974706825445	FALSE	ENSG00000174775	HRAS	3265	11	HRAS	Clone3 vs Clone4
0.206779674984415	0.798254673405007	FALSE	ENSG00000016402	IL20RA	53832	6	IL20RA	Clone3 vs Clone4
0.325473619009349	0.795583618110595	FALSE	ENSG00000132646	PCNA	5111	20	PCNA	Clone3 vs Clone4
0.313101701418513	0.795487438080085	FALSE	ENSG00000125968	ID1	3397	20	ID1	Clone3 vs Clone4
0.378684593133759	0.792135970126514	FALSE	ENSG00000188191	PRKAR1B	5575	7	PRKAR1B	Clone3 vs Clone4
-0.190562327792096	0.788059938726992	FALSE	ENSG00000187840	EIF4EBP1	1978	8	EIF4EBP1	Clone3 vs Clone4
-0.426015630333193	0.781723813702686	FALSE	ENSG00000168907	PLA2G4F	255189	15	PLA2G4F	Clone3 vs Clone4
0.322281520946493	0.780767111010919	FALSE	ENSG00000143590	EFNA3	1944	1	EFNA3	Clone3 vs Clone4
0.466644477478986	0.762547311295257	FALSE	ENSG00000198793	MTOR	2475	1	MTOR	Clone3 vs Clone4
0.603675191954211	0.762134478571707	FALSE	ENSG00000204248	COL11A2	1302	6	COL11A2	Clone3 vs Clone4
0.360487130931464	0.758775148715337	FALSE	ENSG00000188153	COL4A5	1287	X	COL4A5	Clone3 vs Clone4
-0.242538792029827	0.757353965746155	FALSE	ENSG00000159216	RUNX1	861	21	RUNX1	Clone3 vs Clone4
0.511876869213324	0.752814773877063	FALSE	ENSG00000096968	JAK2	3717	9	JAK2	Clone3 vs Clone4
-0.265387130666768	0.751070222792605	FALSE	ENSG00000129682	FGF13	2258	X	FGF13	Clone3 vs Clone4
-0.468793904838095	0.741033841959509	FALSE	ENSG00000184056	VPS33B	26276	15	VPS33B	Clone3 vs Clone4
-0.257765596739932	0.735589205949995	FALSE	ENSG00000163083	INHBB	3625	2	INHBB	Clone3 vs Clone4
0.224072255421114	0.732921634183189	FALSE	ENSG00000144029	MRPS5	64969	2	MRPS5	Clone3 vs Clone4
-0.113488411490347	0.730505910288673	FALSE	ENSG00000039068	CDH1	999	16	CDH1	Clone3 vs Clone4
-0.364285907253161	0.715251339586052	FALSE	ENSG00000005249	PRKAR2B	5577	7	PRKAR2B	Clone3 vs Clone4
-1.1259175185121	0.713947814720442	FALSE	ENSG00000112964	GHR	2690	5	GHR	Clone3 vs Clone4
-0.156894211151725	0.713667499957394	FALSE	ENSG00000116478	HDAC1	3065	1	HDAC1	Clone3 vs Clone4
0.436909898721353	0.713242060258153	FALSE	ENSG00000101384	JAG1	182	20	JAG1	Clone3 vs Clone4
-0.0882433189623599	0.703583517917478	FALSE	ENSG00000087460	GNAS	2778	20	GNAS	Clone3 vs Clone4
0.188152675373851	0.697021161183319	FALSE	ENSG00000107968	MAP3K8	1326	10	MAP3K8	Clone3 vs Clone4
-0.282493900613576	0.688932840622372	FALSE	ENSG00000065559	MAP2K4	6416	17	MAP2K4	Clone3 vs Clone4
0.397424602404069	0.688507057585223	FALSE	ENSG00000100297	MCM5	4174	22	MCM5	Clone3 vs Clone4
-0.446159877733637	0.675843776860088	FALSE	ENSG00000121653	MAPK8IP1	9479	11	MAPK8IP1	Clone3 vs Clone4
-0.143274890620267	0.674372755795793	FALSE	ENSG00000117461	PIK3R3	8503	1	PIK3R3	Clone3 vs Clone4
-1.03338636106787	0.669098780829125	FALSE	ENSG00000112742	TTK	7272	6	TTK	Clone3 vs Clone4
-0.175979129805509	0.661336573317264	FALSE	ENSG00000125378	BMP4	652	14	BMP4	Clone3 vs Clone4
-0.29461616223336	0.661100396560126	FALSE	ENSG00000033800	PIAS1	8554	15	PIAS1	Clone3 vs Clone4
0.123593496505307	0.658474792036568	FALSE	ENSG00000055609	KMT2C	58508	7	KMT2C	Clone3 vs Clone4
0.294464870737534	0.647600283048394	FALSE	ENSG00000095002	MSH2	4436	2	MSH2	Clone3 vs Clone4
-0.265132891016209	0.64598391487785	FALSE	ENSG00000175387	SMAD2	4087	18	SMAD2	Clone3 vs Clone4
-0.606101366678708	0.640751632042082	FALSE	ENSG00000111344	RASAL1	8437	12	RASAL1	Clone3 vs Clone4
0.245038901920469	0.634343299536707	FALSE	ENSG00000106571	GLI3	2737	7	GLI3	Clone3 vs Clone4
-0.312596845829183	0.625680762970584	FALSE	ENSG00000175482	POLD4	57804	11	POLD4	Clone3 vs Clone4
-0.648004695293525	0.61493093032794	FALSE	ENSG00000129355	CDKN2D	1032	19	CDKN2D	Clone3 vs Clone4
0.700647269395931	0.613780185311932	FALSE	ENSG00000110042	DTX4	23220	11	DTX4	Clone3 vs Clone4
0.294667090744442	0.611977580346835	FALSE	ENSG00000182621	PLCB1	23236	20	PLCB1	Clone3 vs Clone4
0.351634805361158	0.609330324567118	FALSE	ENSG00000099617	EFNA2	1943	19	EFNA2	Clone3 vs Clone4
-0.271247724707523	0.602539314561653	FALSE	ENSG00000006530	AGK	55750	7	AGK	Clone3 vs Clone4
-0.110831879605235	0.60237901589294	FALSE	ENSG00000160691	SHC1	6464	1	SHC1	Clone3 vs Clone4
-0.124040456062912	0.597980120561007	FALSE	ENSG00000196712	NF1	4763	17	NF1	Clone3 vs Clone4
-0.55568209931594	0.593939517593733	FALSE	ENSG00000139618	BRCA2	675	13	BRCA2	Clone3 vs Clone4
0.142176284908686	0.589936690522343	FALSE	ENSG00000103126	AXIN1	8312	16	AXIN1	Clone3 vs Clone4
-0.207404704739604	0.588932101901187	FALSE	ENSG00000137673	MMP7	4316	11	MMP7	Clone3 vs Clone4
-0.565568663807236	0.588415326361985	FALSE	ENSG00000172575	RASGRP1	10125	15	RASGRP1	Clone3 vs Clone4
0.20547113084431	0.583643428983253	FALSE	ENSG00000116062	MSH6	2956	2	MSH6	Clone3 vs Clone4
0.387715894364817	0.582884173530199	FALSE	ENSG00000183337	BCOR	54880	X	BCOR	Clone3 vs Clone4
0.725257326491854	0.578753226776231	FALSE	ENSG00000185652	NTF3	4908	12	NTF3	Clone3 vs Clone4
0.139820447677794	0.576927040010164	FALSE	ENSG00000082701	GSK3B	2932	3	GSK3B	Clone3 vs Clone4
0.342105706146195	0.575019786211401	FALSE	ENSG00000135392	DNAJC14	85406	12	DNAJC14	Clone3 vs Clone4
-0.182155675685809	0.563888194552064	FALSE	ENSG00000108375	RNF43	54894	17	RNF43	Clone3 vs Clone4
0.214038893356422	0.56092967068142	FALSE	ENSG00000169032	MAP2K1	5604	15	MAP2K1	Clone3 vs Clone4
0.616512317404653	0.560887813279953	FALSE	ENSG00000108379	WNT3	7473	17	WNT3	Clone3 vs Clone4
-0.439132422066676	0.559444540183992	FALSE	ENSG00000104432	IL7	3574	8	IL7	Clone3 vs Clone4
-0.450013814966095	0.558425688931328	FALSE	ENSG00000171791	BCL2	596	18	BCL2	Clone3 vs Clone4
-0.269980355123241	0.557771632251455	FALSE	ENSG00000107758	PPP3CB	5532	10	PPP3CB	Clone3 vs Clone4
0.320292092379909	0.55512460511651	FALSE	ENSG00000134070	IRAK2	3656	3	IRAK2	Clone3 vs Clone4
-0.223725624634015	0.552252569595827	FALSE	ENSG00000076716	GPC4	2239	X	GPC4	Clone3 vs Clone4
0.36501762248986	0.552155405759831	FALSE	ENSG00000152455	SUV39H2	79723	10	SUV39H2	Clone3 vs Clone4
-0.170756858105429	0.54924732387251	FALSE	ENSG00000118503	TNFAIP3	7128	6	TNFAIP3	Clone3 vs Clone4
-0.417798448586282	0.545501887951136	FALSE	ENSG00000221829	FANCG	2189	9	FANCG	Clone3 vs Clone4
0.40402583256566	0.545369795806321	FALSE	ENSG00000079335	CDC14A	8556	1	CDC14A	Clone3 vs Clone4
-0.41642372112086	0.544733588830064	FALSE	ENSG00000183161	FANCF	2188	11	FANCF	Clone3 vs Clone4
-0.412597919531722	0.543756504033038	FALSE	ENSG00000155636	RBM45	129831	2	RBM45	Clone3 vs Clone4
-0.243034158677348	0.543682046314702	FALSE	ENSG00000077152	UBE2T	29089	1	UBE2T	Clone3 vs Clone4
-0.448887325619747	0.543672544321078	FALSE	ENSG00000187266	EPOR	2057	19	EPOR	Clone3 vs Clone4
0.178348314939297	0.541179470416711	FALSE	ENSG00000075461	CACNG4	27092	17	CACNG4	Clone3 vs Clone4
-0.335961149661472	0.537226567022648	FALSE	ENSG00000142875	PRKACB	5567	1	PRKACB	Clone3 vs Clone4
-0.799578694351973	0.533188053613895	FALSE	ENSG00000164136	IL15	3600	4	IL15	Clone3 vs Clone4
-0.2664377077746	0.532977905711553	FALSE	ENSG00000134982	APC	324	5	APC	Clone3 vs Clone4
0.256062489965406	0.532270915153226	FALSE	ENSG00000158050	DUSP2	1844	2	DUSP2	Clone3 vs Clone4
-0.121853036862784	0.531831805898347	FALSE	ENSG00000099956	SMARCB1	6598	22	SMARCB1	Clone3 vs Clone4
-0.223414039520722	0.525308760097644	FALSE	ENSG00000165806	CASP7	840	10	CASP7	Clone3 vs Clone4
0.30000095752701	0.519462190244369	FALSE	ENSG00000185291	IL3RA	3563	X	IL3RA	Clone3 vs Clone4
-0.22299522497253	0.509092430085377	FALSE	ENSG00000133740	E2F5	1875	8	E2F5	Clone3 vs Clone4
-0.124610677866995	0.508568434812498	FALSE	ENSG00000253729	PRKDC	5591	8	PRKDC	Clone3 vs Clone4
-0.173374872505241	0.507868490433346	FALSE	ENSG00000113522	RAD50	10111	5	RAD50	Clone3 vs Clone4
0.11030372663134	0.503488377731253	FALSE	ENSG00000185630	PBX1	5087	1	PBX1	Clone3 vs Clone4
-0.306097685045667	0.501392946997448	FALSE	ENSG00000126803	HSPA2	3306	14	HSPA2	Clone3 vs Clone4
0.888777219638911	0.495187390375209	FALSE	ENSG00000017427	IGF1	3479	12	IGF1	Clone3 vs Clone4
-0.80606294518227	0.493689625068327	FALSE	ENSG00000125675	GRIA3	2892	X	GRIA3	Clone3 vs Clone4
-0.131117483060611	0.482847676934998	FALSE	ENSG00000104320	NBN	4683	8	NBN	Clone3 vs Clone4
0.157599261068359	0.481034225159412	FALSE	ENSG00000114302	PRKAR2A	5576	3	PRKAR2A	Clone3 vs Clone4
-0.757832018751964	0.47752068733073	FALSE	ENSG00000164161	HHIP	64399	4	HHIP	Clone3 vs Clone4
0.217134366202186	0.472517689584814	FALSE	ENSG00000002016	RAD52	5893	12	RAD52	Clone3 vs Clone4
0.22929209807938	0.458933731413582	FALSE	ENSG00000065057	NTHL1	4913	16	NTHL1	Clone3 vs Clone4
-0.540312274234569	0.456323256648943	FALSE	ENSG00000119508	NR4A3	8013	9	NR4A3	Clone3 vs Clone4
-0.140506211294972	0.446078159889783	FALSE	ENSG00000126934	MAP2K2	5605	19	MAP2K2	Clone3 vs Clone4
0.414827458328829	0.445054413017588	FALSE	ENSG00000081377	CDC14B	8555	9	CDC14B	Clone3 vs Clone4
-0.176543277481299	0.444579579655811	FALSE	ENSG00000172936	MYD88	4615	3	MYD88	Clone3 vs Clone4
0.526267212374917	0.443708375976951	FALSE	ENSG00000112039	FANCE	2178	6	FANCE	Clone3 vs Clone4
0.295995307813285	0.442864205957492	FALSE	ENSG00000176533	GNG7	2788	19	GNG7	Clone3 vs Clone4
-0.369017759686371	0.440903845393233	FALSE	ENSG00000113296	THBS4	7060	5	THBS4	Clone3 vs Clone4
-0.452099011560112	0.440012519452903	FALSE	ENSG00000127564	PKMYT1	9088	16	PKMYT1	Clone3 vs Clone4
-0.339132691294232	0.435601087870287	FALSE	ENSG00000168496	FEN1	2237	11	FEN1	Clone3 vs Clone4
-0.531865139953138	0.432031151547407	FALSE	ENSG00000147082	CCNB3	85417	X	CCNB3	Clone3 vs Clone4
0.175526508849754	0.431753287331154	FALSE	ENSG00000165671	NSD1	64324	5	NSD1	Clone3 vs Clone4
-0.166921925125225	0.431316321387701	FALSE	ENSG00000157557	ETS2	2114	21	ETS2	Clone3 vs Clone4
-0.118409686273269	0.424165310190596	FALSE	ENSG00000162434	JAK1	3716	1	JAK1	Clone3 vs Clone4
0.406505430747522	0.417925643136395	FALSE	ENSG00000075651	PLD1	5337	3	PLD1	Clone3 vs Clone4
-0.154992709010442	0.413522289087695	FALSE	ENSG00000166949	SMAD3	4088	15	SMAD3	Clone3 vs Clone4
-0.478731148324773	0.413428841396808	FALSE	ENSG00000164867	NOS3	4846	7	NOS3	Clone3 vs Clone4
-0.134921161389084	0.411070897543091	FALSE	ENSG00000165731	RET	5979	10	RET	Clone3 vs Clone4
0.100376080712904	0.410211112689975	FALSE	ENSG00000121858	TNFSF10	8743	3	TNFSF10	Clone3 vs Clone4
0.357917755221947	0.406997435136167	FALSE	ENSG00000166199	ALKBH3	221120	11	ALKBH3	Clone3 vs Clone4
0.26754674741747	0.404963270648431	FALSE	ENSG00000023445	BIRC3	330	11	BIRC3	Clone3 vs Clone4
-0.168240842849712	0.398726573069971	FALSE	ENSG00000015475	BID	637	22	BID	Clone3 vs Clone4
0.233178622763842	0.397857647974528	FALSE	ENSG00000139625	MAP3K12	7786	12	MAP3K12	Clone3 vs Clone4
-0.069100268920092	0.39436716239016	FALSE	ENSG00000136238	RAC1	5879	7	RAC1	Clone3 vs Clone4
-0.655307736725366	0.386701214466834	FALSE	ENSG00000158402	CDC25C	995	5	CDC25C	Clone3 vs Clone4
-0.275563103575654	0.385572763826606	FALSE	ENSG00000184012	TMPRSS2	7113	21	TMPRSS2	Clone3 vs Clone4
-0.163100467390181	0.381087227454085	FALSE	ENSG00000049323	LTBP1	4052	2	LTBP1	Clone3 vs Clone4
-0.458466571400218	0.379569491638879	FALSE	ENSG00000134245	WNT2B	7482	1	WNT2B	Clone3 vs Clone4
0.13889500233176	0.376559260609165	FALSE	ENSG00000171843	MLLT3	4300	9	MLLT3	Clone3 vs Clone4
-0.254736059573822	0.370873318562607	FALSE	ENSG00000173110	HSPA6	3310	1	HSPA6	Clone3 vs Clone4
0.159036712849867	0.368653963857883	FALSE	ENSG00000111358	GTF2H3	2967	12	GTF2H3	Clone3 vs Clone4
-0.126110019564277	0.362130159867456	FALSE	ENSG00000117713	ARID1A	8289	1	ARID1A	Clone3 vs Clone4
-0.161642555595248	0.360364281072246	FALSE	ENSG00000050748	MAPK9	5601	5	MAPK9	Clone3 vs Clone4
-0.112909643104826	0.351335193014749	FALSE	ENSG00000138166	DUSP5	1847	10	DUSP5	Clone3 vs Clone4
0.314299007088085	0.348242740597658	FALSE	ENSG00000184675	AMER1	139285	X	AMER1	Clone3 vs Clone4
-0.477081555582945	0.347642974711245	FALSE	ENSG00000100060	MFNG	4242	22	MFNG	Clone3 vs Clone4
0.209963353726001	0.344586121274582	FALSE	ENSG00000007062	PROM1	8842	4	PROM1	Clone3 vs Clone4
-0.25152066051094	0.341238002806384	FALSE	ENSG00000164056	SPRY1	10252	4	SPRY1	Clone3 vs Clone4
0.128217775223679	0.340835403490097	FALSE	ENSG00000109670	FBXW7	55294	4	FBXW7	Clone3 vs Clone4
0.221913420652064	0.337030819798869	FALSE	ENSG00000104368	PLAT	5327	8	PLAT	Clone3 vs Clone4
-0.192968118593043	0.335403427961948	FALSE	ENSG00000198746	GPATCH3	63906	1	GPATCH3	Clone3 vs Clone4
0.144623179587152	0.323822607048989	FALSE	ENSG00000090376	IRAK3	11213	12	IRAK3	Clone3 vs Clone4
-0.0981544377365484	0.321722830922584	FALSE	ENSG00000076242	MLH1	4292	3	MLH1	Clone3 vs Clone4
0.101310119127757	0.310372433759117	FALSE	ENSG00000115415	STAT1	6772	2	STAT1	Clone3 vs Clone4
-0.159329420583402	0.304721475803202	FALSE	ENSG00000179151	EDC3	80153	15	EDC3	Clone3 vs Clone4
-0.371919893843877	0.298539747366695	FALSE	ENSG00000066468	FGFR2	2263	10	FGFR2	Clone3 vs Clone4
-0.0726332906870995	0.295778146499837	FALSE	ENSG00000137309	HMGA1	3159	6	HMGA1	Clone3 vs Clone4
0.0440802452523699	0.287501124359041	FALSE	ENSG00000067560	RHOA	387	3	RHOA	Clone3 vs Clone4
0.0700014969940161	0.277487192316994	FALSE	ENSG00000142208	AKT1	207	14	AKT1	Clone3 vs Clone4
0.0874144691329177	0.273598868438827	FALSE	ENSG00000120889	TNFRSF10B	8795	8	TNFRSF10B	Clone3 vs Clone4
0.30940788269442	0.270823651250056	FALSE	ENSG00000058404	CAMK2B	816	7	CAMK2B	Clone3 vs Clone4
0.0849690311759962	0.270141442734579	FALSE	ENSG00000171862	PTEN	5728	10	PTEN	Clone3 vs Clone4
-0.109343959609423	0.265789139573144	FALSE	ENSG00000163798	SLC4A1AP	22950	2	SLC4A1AP	Clone3 vs Clone4
-0.13361023369818	0.261819929219364	FALSE	ENSG00000073111	MCM2	4171	3	MCM2	Clone3 vs Clone4
0.279515856352139	0.261399212945154	FALSE	ENSG00000068831	RASGRP2	10235	11	RASGRP2	Clone3 vs Clone4
-0.0894114351491584	0.258108425775292	FALSE	ENSG00000107643	MAPK8	5599	10	MAPK8	Clone3 vs Clone4
0.142135809118738	0.257759566958107	FALSE	ENSG00000142627	EPHA2	1969	1	EPHA2	Clone3 vs Clone4
0.318580916454935	0.252279022795125	FALSE	ENSG00000136158	SPRY2	10253	13	SPRY2	Clone3 vs Clone4
-0.260551317768588	0.243588091840292	FALSE	ENSG00000128917	DLL4	54567	15	DLL4	Clone3 vs Clone4
0.0722685845495019	0.241273817390464	FALSE	ENSG00000185591	SP1	6667	12	SP1	Clone3 vs Clone4
-0.176266426212706	0.239493222291229	FALSE	ENSG00000147889	CDKN2A	1029	9	CDKN2A	Clone3 vs Clone4
0.117543013784885	0.239239479738596	FALSE	ENSG00000043355	ZIC2	7546	13	ZIC2	Clone3 vs Clone4
-0.030498101742131	0.23596730292306	FALSE	ENSG00000181163	NPM1	4869	5	NPM1	Clone3 vs Clone4
-0.110017699431771	0.235000004638389	FALSE	ENSG00000170430	MGMT	4255	10	MGMT	Clone3 vs Clone4
-0.0355249242931103	0.23348430021285	FALSE	ENSG00000141736	ERBB2	2064	17	ERBB2	Clone3 vs Clone4
-0.0784804618567376	0.232557862874194	FALSE	ENSG00000110092	CCND1	595	11	CCND1	Clone3 vs Clone4
-0.135788434260794	0.23221673163806	FALSE	ENSG00000114166	KAT2B	8850	3	KAT2B	Clone3 vs Clone4
-0.140288565206512	0.227674241048647	FALSE	ENSG00000105664	COMP	1311	19	COMP	Clone3 vs Clone4
0.127407984803917	0.226618188190065	FALSE	ENSG00000074211	PPP2R2C	5522	4	PPP2R2C	Clone3 vs Clone4
-0.202349209591121	0.225862777569953	FALSE	ENSG00000196739	COL27A1	85301	9	COL27A1	Clone3 vs Clone4
-0.0841968494272281	0.225108292304458	FALSE	ENSG00000100030	MAPK1	5594	22	MAPK1	Clone3 vs Clone4
-0.127192358418843	0.224718151996635	FALSE	ENSG00000120910	PPP3CC	5533	8	PPP3CC	Clone3 vs Clone4
0.115427245404473	0.224139097889009	FALSE	ENSG00000169083	AR	367	X	AR	Clone3 vs Clone4
0.180325161091055	0.223588907067818	FALSE	ENSG00000145604	SKP2	6502	5	SKP2	Clone3 vs Clone4
0.110537526882256	0.22126343798587	FALSE	ENSG00000100784	RPS6KA5	9252	14	RPS6KA5	Clone3 vs Clone4
-0.15151628087262	0.215516478719549	FALSE	ENSG00000128340	RAC2	5880	22	RAC2	Clone3 vs Clone4
-0.263434562237292	0.21508644943557	FALSE	ENSG00000105647	PIK3R2	5296	19	PIK3R2	Clone3 vs Clone4
-0.3967532633375	0.210614549907064	FALSE	ENSG00000182389	CACNB4	785	2	CACNB4	Clone3 vs Clone4
-0.123500827252006	0.210572805327516	FALSE	ENSG00000172379	ARNT2	9915	15	ARNT2	Clone3 vs Clone4
0.0452331451895325	0.21035293039798	FALSE	ENSG00000105568	PPP2R1A	5518	19	PPP2R1A	Clone3 vs Clone4
-0.126146706219433	0.203728099695477	FALSE	ENSG00000123374	CDK2	1017	12	CDK2	Clone3 vs Clone4
-0.2753201865517	0.202641164831999	FALSE	ENSG00000164045	CDC25A	993	3	CDC25A	Clone3 vs Clone4
0.111729187261707	0.199523339923959	FALSE	ENSG00000087088	BAX	581	19	BAX	Clone3 vs Clone4
0.193244195720128	0.197844052268342	FALSE	ENSG00000012048	BRCA1	672	17	BRCA1	Clone3 vs Clone4
-0.191657619978232	0.19746678223407	FALSE	ENSG00000006283	CACNA1G	8913	17	CACNA1G	Clone3 vs Clone4
-0.0762739376472782	0.192432488400013	FALSE	ENSG00000163719	MTMR14	64419	3	MTMR14	Clone3 vs Clone4
-0.093509268276669	0.177365578027816	FALSE	ENSG00000204599	TRIM39	56658	6	TRIM39	Clone3 vs Clone4
-0.0316158738752843	0.177312415396749	FALSE	ENSG00000166710	B2M	567	15	B2M	Clone3 vs Clone4
-0.061752814173377	0.177039324530091	FALSE	ENSG00000104695	PPP2CB	5516	8	PPP2CB	Clone3 vs Clone4
0.0636687902303413	0.168309475761184	FALSE	ENSG00000095015	MAP3K1	4214	5	MAP3K1	Clone3 vs Clone4
-0.0633342934174007	0.167906022180327	FALSE	ENSG00000157764	BRAF	673	7	BRAF	Clone3 vs Clone4
-0.0565175372522839	0.163732565818755	FALSE	ENSG00000171456	ASXL1	171023	20	ASXL1	Clone3 vs Clone4
-0.0450661116228436	0.162999480876974	FALSE	ENSG00000070501	POLB	5423	8	POLB	Clone3 vs Clone4
0.0393826134246525	0.15922263485287	FALSE	ENSG00000177565	TBL1XR1	79718	3	TBL1XR1	Clone3 vs Clone4
-0.116859673005671	0.154846256994589	FALSE	ENSG00000167136	ENDOG	2021	9	ENDOG	Clone3 vs Clone4
0.0449232020628712	0.154618100147865	FALSE	ENSG00000179348	GATA2	2624	3	GATA2	Clone3 vs Clone4
-0.0258795709598015	0.149082694182429	FALSE	ENSG00000160201	U2AF1	7307	21	U2AF1	Clone3 vs Clone4
-0.17539561675651	0.144251814204751	FALSE	ENSG00000162409	PRKAA2	5563	1	PRKAA2	Clone3 vs Clone4
0.0934351507639055	0.136595413673103	FALSE	ENSG00000137337	MDC1	9656	6	MDC1	Clone3 vs Clone4
-0.0792420971066517	0.130483786654222	FALSE	ENSG00000163517	HDAC11	79885	3	HDAC11	Clone3 vs Clone4
-0.0475251499161404	0.128960861011085	FALSE	ENSG00000204209	DAXX	1616	6	DAXX	Clone3 vs Clone4
-0.0312481820898678	0.125467669792449	FALSE	ENSG00000166483	WEE1	7465	11	WEE1	Clone3 vs Clone4
0.0811716402160016	0.120659365112982	FALSE	ENSG00000225830	ERCC6	2074	10	ERCC6	Clone3 vs Clone4
-0.103000177335678	0.118247880181359	FALSE	ENSG00000174405	LIG4	3981	13	LIG4	Clone3 vs Clone4
-0.0349915040559938	0.116096752955697	FALSE	ENSG00000168610	STAT3	6774	17	STAT3	Clone3 vs Clone4
-0.0409821407189879	0.115907717031097	FALSE	ENSG00000071564	TCF3	6929	19	TCF3	Clone3 vs Clone4
0.0686790768636311	0.115169306551999	FALSE	ENSG00000175832	ETV4	2118	17	ETV4	Clone3 vs Clone4
0.0666611513587324	0.11481913315413	FALSE	ENSG00000189056	RELN	5649	7	RELN	Clone3 vs Clone4
0.0657598921638939	0.113754586660219	FALSE	ENSG00000104290	FZD3	7976	8	FZD3	Clone3 vs Clone4
0.0251967088574896	0.11329065075396	FALSE	ENSG00000005075	POLR2J	5439	7	POLR2J	Clone3 vs Clone4
-0.1026504389763	0.110911649574697	FALSE	ENSG00000184481	FOXO4	4303	X	FOXO4	Clone3 vs Clone4
0.124342364496065	0.105902404667336	FALSE	ENSG00000148082	SHC3	53358	9	SHC3	Clone3 vs Clone4
-0.0336996617318096	0.101701813656355	FALSE	ENSG00000156052	GNAQ	2776	9	GNAQ	Clone3 vs Clone4
-0.0737356617548134	0.101424293242085	FALSE	ENSG00000049130	KITLG	4254	12	KITLG	Clone3 vs Clone4
-0.0289434878423477	0.0993423872522839	FALSE	ENSG00000154229	PRKCA	5578	17	PRKCA	Clone3 vs Clone4
0.0369472083228354	0.0988975231315859	FALSE	ENSG00000167548	KMT2D	8085	12	KMT2D	Clone3 vs Clone4
0.0290302716103427	0.0985886345930844	FALSE	ENSG00000124762	CDKN1A	1026	6	CDKN1A	Clone3 vs Clone4
0.0802052042550358	0.0973157389290319	FALSE	ENSG00000156427	FGF18	8817	5	FGF18	Clone3 vs Clone4
-0.0595216760922302	0.0936865524130457	FALSE	ENSG00000134323	MYCN	4613	2	MYCN	Clone3 vs Clone4
0.150630083212769	0.0929259456928898	FALSE	ENSG00000140285	FGF7	2252	15	FGF7	Clone3 vs Clone4
0.0402402952173553	0.091483246478066	FALSE	ENSG00000171552	BCL2L1	598	20	BCL2L1	Clone3 vs Clone4
-0.164234827912758	0.0909089334347371	FALSE	ENSG00000169031	COL4A3	1285	2	COL4A3	Clone3 vs Clone4
0.105842034135083	0.085332526503043	FALSE	ENSG00000168811	IL12A	3592	3	IL12A	Clone3 vs Clone4
-0.0316052391637182	0.0844971001076307	FALSE	ENSG00000177646	ACAD9	28976	3	ACAD9	Clone3 vs Clone4
-0.0327924823396791	0.0783681317083709	FALSE	ENSG00000108840	HDAC5	10014	17	HDAC5	Clone3 vs Clone4
0.0546268420567436	0.0772478007185357	FALSE	ENSG00000119616	FCF1	51077	14	FCF1	Clone3 vs Clone4
0.128486421999073	0.077116216211615	FALSE	ENSG00000182578	CSF1R	1436	5	CSF1R	Clone3 vs Clone4
0.0559281298752752	0.075631004822538	FALSE	ENSG00000115414	FN1	2335	2	FN1	Clone3 vs Clone4
-0.0385209297229625	0.0752204122319636	FALSE	ENSG00000187678	SPRY4	81848	5	SPRY4	Clone3 vs Clone4
-0.0404697369269151	0.0743453316803316	FALSE	ENSG00000112576	CCND3	896	6	CCND3	Clone3 vs Clone4
-0.0245545875130741	0.0721957738120304	FALSE	ENSG00000189079	ARID2	196528	12	ARID2	Clone3 vs Clone4
-0.0239678238613525	0.0687262452274882	FALSE	ENSG00000057657	PRDM1	639	6	PRDM1	Clone3 vs Clone4
0.0489960677526387	0.068545397787703	FALSE	ENSG00000173530	TNFRSF10D	8793	8	TNFRSF10D	Clone3 vs Clone4
0.0494331756369023	0.0654010460415449	FALSE	ENSG00000175305	CCNE2	9134	8	CCNE2	Clone3 vs Clone4
0.0683955914854982	0.0641808692293506	FALSE	ENSG00000172380	GNG12	55970	1	GNG12	Clone3 vs Clone4
0.053903660300409	0.0631677746793783	FALSE	ENSG00000151062	CACNA2D4	93589	12	CACNA2D4	Clone3 vs Clone4
-0.0353529392340338	0.062918063915814	FALSE	ENSG00000160712	IL6R	3570	1	IL6R	Clone3 vs Clone4
-0.0239428050611734	0.0611661700936504	FALSE	ENSG00000114315	HES1	3280	3	HES1	Clone3 vs Clone4
0.0151577087396388	0.0609422664762664	FALSE	ENSG00000127616	SMARCA4	6597	19	SMARCA4	Clone3 vs Clone4
0.0181484891056307	0.0539238030682033	FALSE	ENSG00000118513	MYB	4602	6	MYB	Clone3 vs Clone4
0.0975930868212035	0.0534980172162612	FALSE	ENSG00000002745	WNT16	51384	7	WNT16	Clone3 vs Clone4
0.00970918479036816	0.0489913308745006	FALSE	ENSG00000164754	RAD21	5885	8	RAD21	Clone3 vs Clone4
-0.0176537735733911	0.0489290109987071	FALSE	ENSG00000184634	MED12	9968	X	MED12	Clone3 vs Clone4
0.0293944736877626	0.0488185499684287	FALSE	ENSG00000157445	CACNA2D3	55799	3	CACNA2D3	Clone3 vs Clone4
0.0441011006764712	0.0459549715337025	FALSE	ENSG00000131196	NFATC1	4772	18	NFATC1	Clone3 vs Clone4
0.0651711431055022	0.0427538222131961	FALSE	ENSG00000197943	PLCG2	5336	16	PLCG2	Clone3 vs Clone4
-0.0211929211532292	0.0410535013143527	FALSE	ENSG00000132781	MUTYH	4595	1	MUTYH	Clone3 vs Clone4
0.00667946156969023	0.0395571930261342	FALSE	ENSG00000113558	SKP1	6500	5	SKP1	Clone3 vs Clone4
-0.0101618988101661	0.0331433716178278	FALSE	ENSG00000135446	CDK4	1019	12	CDK4	Clone3 vs Clone4
0.0154847189728159	0.0288882892067233	FALSE	ENSG00000184545	DUSP8	1850	11	DUSP8	Clone3 vs Clone4
-0.00840075000773802	0.0260399400439599	FALSE	ENSG00000115211	EIF2B4	8890	2	EIF2B4	Clone3 vs Clone4
-0.0271043278056267	0.0208991168006648	FALSE	ENSG00000162552	WNT4	54361	1	WNT4	Clone3 vs Clone4
-0.00495095382633659	0.0164391173507356	FALSE	ENSG00000055130	CUL1	8454	7	CUL1	Clone3 vs Clone4
0.0281501955731041	0.0121714208427996	FALSE	ENSG00000011590	ZBTB32	27033	19	ZBTB32	Clone3 vs Clone4
-0.00698844760568964	0.00753690314057083	FALSE	ENSG00000168243	GNG4	2786	1	GNG4	Clone3 vs Clone4
-0.00238820471878619	0.00599931448770187	FALSE	ENSG00000100722	ZC3H14	79882	14	ZC3H14	Clone3 vs Clone4
-0.00310235960456047	0.00531196040990374	FALSE	ENSG00000105808	RASA4	10156	7	RASA4	Clone3 vs Clone4
0.00167406564409363	0.00461310939201748	FALSE	ENSG00000197442	MAP3K5	4217	6	MAP3K5	Clone3 vs Clone4
-0.00125786028665342	0.00348518054743668	FALSE	ENSG00000126746	ZNF384	171017	12	ZNF384	Clone3 vs Clone4
-0.000499375268659756	0.00116112974974997	FALSE	ENSG00000100479	POLE2	5427	14	POLE2	Clone3 vs Clone4
0.000188556905467372	0.000552982346199865	FALSE	ENSG00000115904	SOS1	6654	2	SOS1	Clone3 vs Clone4
0	0	FALSE	ENSG00000116711	PLA2G4A	5321	1	PLA2G4A	Clone3 vs Clone4
0	0	FALSE	ENSG00000171094	ALK	238	2	ALK	Clone3 vs Clone4
0	0	FALSE	ENSG00000138685	FGF2	2247	4	FGF2	Clone3 vs Clone4
0	0	FALSE	ENSG00000104332	SFRP1	6422	8	SFRP1	Clone3 vs Clone4
0	0	FALSE	ENSG00000184384	MAML2	84441	11	MAML2	Clone3 vs Clone4
0	0	FALSE	ENSG00000273079	GRIN2B	2904	12	GRIN2B	Clone3 vs Clone4
-1.94127610424226	12.7436308940318	TRUE	ENSG00000095739	BAMBI	25805	10	BAMBI	Clone4 vs Clone5
-5.47258314824423	9.20623715494077	FALSE	ENSG00000041982	TNC	3371	9	TNC	Clone4 vs Clone5
-0.88822927921727	6.9771344061107	FALSE	ENSG00000115738	ID2	3398	2	ID2	Clone4 vs Clone5
-1.30177524616092	6.64882774170166	FALSE	ENSG00000099860	GADD45B	4616	19	GADD45B	Clone4 vs Clone5
-2.2685278052779	6.35142769293102	FALSE	ENSG00000105647	PIK3R2	5296	19	PIK3R2	Clone4 vs Clone5
-2.44615031342711	5.98541342571949	FALSE	ENSG00000101049	SGK2	10110	20	SGK2	Clone4 vs Clone5
-1.00317717744071	5.76021176089118	FALSE	ENSG00000185338	SOCS1	8651	16	SOCS1	Clone4 vs Clone5
0.47101480080896	5.73533377769757	FALSE	ENSG00000166598	HSP90B1	7184	12	HSP90B1	Clone4 vs Clone5
3.10490533737345	5.73436103296592	FALSE	ENSG00000053747	LAMA3	3909	18	LAMA3	Clone4 vs Clone5
4.06056288068495	5.60348190688346	FALSE	ENSG00000128342	LIF	3976	22	LIF	Clone4 vs Clone5
2.51390516475797	5.49818050301242	FALSE	ENSG00000134057	CCNB1	891	5	CCNB1	Clone4 vs Clone5
-3.77628461521564	5.42391596071679	FALSE	ENSG00000017427	IGF1	3479	12	IGF1	Clone4 vs Clone5
-3.58144503793227	5.25132978608436	FALSE	ENSG00000136244	IL6	3569	7	IL6	Clone4 vs Clone5
-2.70696126208606	5.16996003392768	FALSE	ENSG00000115594	IL1R1	3554	2	IL1R1	Clone4 vs Clone5
1.95315920882897	5.14312057733306	FALSE	ENSG00000090932	DLL3	10683	19	DLL3	Clone4 vs Clone5
-0.728740763489199	5.02906914071162	FALSE	ENSG00000136826	KLF4	9314	9	KLF4	Clone4 vs Clone5
-1.51708370291366	5.0221410906986	FALSE	ENSG00000184557	SOCS3	9021	17	SOCS3	Clone4 vs Clone5
2.10706866747167	4.95922277034264	FALSE	ENSG00000175592	FOSL1	8061	11	FOSL1	Clone4 vs Clone5
-0.649018066332931	4.91593372886862	FALSE	ENSG00000181555	SETD2	29072	3	SETD2	Clone4 vs Clone5
1.24893257981418	4.86314497386618	FALSE	ENSG00000065559	MAP2K4	6416	17	MAP2K4	Clone4 vs Clone5
-0.606134761943496	4.83963308553306	FALSE	ENSG00000134250	NOTCH2	4853	1	NOTCH2	Clone4 vs Clone5
3.190050937364	4.81063766715285	FALSE	ENSG00000273079	GRIN2B	2904	12	GRIN2B	Clone4 vs Clone5
1.82496245022385	4.78734951936354	FALSE	ENSG00000135424	ITGA7	3679	12	ITGA7	Clone4 vs Clone5
-3.79356202119028	4.65870690787334	FALSE	ENSG00000077935	SMC1B	27127	22	SMC1B	Clone4 vs Clone5
-2.22864703353682	4.58601097424484	FALSE	ENSG00000182578	CSF1R	1436	5	CSF1R	Clone4 vs Clone5
1.51542744358037	4.50762407688384	FALSE	ENSG00000114166	KAT2B	8850	3	KAT2B	Clone4 vs Clone5
0.753496054170099	4.47911010696171	FALSE	ENSG00000165699	TSC1	7248	9	TSC1	Clone4 vs Clone5
-0.724101032568746	4.42229177669937	FALSE	ENSG00000179348	GATA2	2624	3	GATA2	Clone4 vs Clone5
2.38432775489975	4.40383677337539	FALSE	ENSG00000116147	TNR	7143	1	TNR	Clone4 vs Clone5
-1.83935852899193	4.30184937692417	FALSE	ENSG00000105329	TGFB1	7040	19	TGFB1	Clone4 vs Clone5
1.17041706988001	4.27117536547191	FALSE	ENSG00000119535	CSF3R	1441	1	CSF3R	Clone4 vs Clone5
-1.30721539901252	4.21287341481648	FALSE	ENSG00000204248	COL11A2	1302	6	COL11A2	Clone4 vs Clone5
2.97260529204592	4.19333703893398	FALSE	ENSG00000167081	PBX3	5090	9	PBX3	Clone4 vs Clone5
-1.11950277400937	4.19251180759532	FALSE	ENSG00000125968	ID1	3397	20	ID1	Clone4 vs Clone5
-0.68704148124085	4.19021182801823	FALSE	ENSG00000179295	PTPN11	5781	12	PTPN11	Clone4 vs Clone5
-1.6008704397654	4.18032793868848	FALSE	ENSG00000187741	FANCA	2175	16	FANCA	Clone4 vs Clone5
-2.80482016403043	4.16570678984572	FALSE	ENSG00000164136	IL15	3600	4	IL15	Clone4 vs Clone5
0.898822497329984	4.14594344806866	FALSE	ENSG00000186575	NF2	4771	22	NF2	Clone4 vs Clone5
1.98111199218148	4.09908013747568	FALSE	ENSG00000186868	MAPT	4137	17	MAPT	Clone4 vs Clone5
-2.02115134326913	4.05999487643318	FALSE	ENSG00000124253	PCK1	5105	20	PCK1	Clone4 vs Clone5
2.48116800470277	3.89866246218246	FALSE	ENSG00000183765	CHEK2	11200	22	CHEK2	Clone4 vs Clone5
-0.577488835317139	3.67063963743045	FALSE	ENSG00000132155	RAF1	5894	3	RAF1	Clone4 vs Clone5
-1.04228809908184	3.62464202168384	FALSE	ENSG00000101333	PLCB4	5332	20	PLCB4	Clone4 vs Clone5
1.06091387876776	3.59675424200208	FALSE	ENSG00000119969	HELLS	3070	10	HELLS	Clone4 vs Clone5
-1.75187371819999	3.58997547523907	FALSE	ENSG00000115008	IL1A	3552	2	IL1A	Clone4 vs Clone5
1.74460275348927	3.58988800891348	FALSE	ENSG00000169750	RAC3	5881	17	RAC3	Clone4 vs Clone5
-2.40026773157978	3.55897657208592	FALSE	ENSG00000105173	CCNE1	898	19	CCNE1	Clone4 vs Clone5
0.536262699418992	3.55318218411471	FALSE	ENSG00000168542	COL3A1	1281	2	COL3A1	Clone4 vs Clone5
-1.13520068632012	3.54967146668817	FALSE	ENSG00000168209	DDIT4	54541	10	DDIT4	Clone4 vs Clone5
-0.787478311485549	3.54871340579601	FALSE	ENSG00000116044	NFE2L2	4780	2	NFE2L2	Clone4 vs Clone5
1.02845521222381	3.52714763908078	FALSE	ENSG00000225921	NOL7	51406	6	NOL7	Clone4 vs Clone5
0.722565270970514	3.51841010442719	FALSE	ENSG00000151067	CACNA1C	775	12	CACNA1C	Clone4 vs Clone5
0.696650597615601	3.50701730397705	FALSE	ENSG00000104738	MCM4	4173	8	MCM4	Clone4 vs Clone5
0.787325611533899	3.5053353948739	FALSE	ENSG00000168883	USP39	10713	2	USP39	Clone4 vs Clone5
0.418775225112888	3.49937505700965	FALSE	ENSG00000100387	RBX1	9978	22	RBX1	Clone4 vs Clone5
-1.62967061197787	3.49443667429029	FALSE	ENSG00000125675	GRIA3	2892	X	GRIA3	Clone4 vs Clone5
-0.834351111617796	3.47557257384857	FALSE	ENSG00000171843	MLLT3	4300	9	MLLT3	Clone4 vs Clone5
-1.69621030641012	3.45153285318702	FALSE	ENSG00000068831	RASGRP2	10235	11	RASGRP2	Clone4 vs Clone5
-1.15846288596519	3.40484816068828	FALSE	ENSG00000147082	CCNB3	85417	X	CCNB3	Clone4 vs Clone5
-0.828464387282211	3.40345168052833	FALSE	ENSG00000135503	ACVR1B	91	12	ACVR1B	Clone4 vs Clone5
-1.26559189556351	3.4033034503883	FALSE	ENSG00000145675	PIK3R1	5295	5	PIK3R1	Clone4 vs Clone5
0.470648986224476	3.36808647182384	FALSE	ENSG00000184384	MAML2	84441	11	MAML2	Clone4 vs Clone5
-0.712992749241611	3.35230706074764	FALSE	ENSG00000130816	DNMT1	1786	19	DNMT1	Clone4 vs Clone5
-0.753203965562365	3.33164510009417	FALSE	ENSG00000106462	EZH2	2146	7	EZH2	Clone4 vs Clone5
2.13831066950022	3.31998273604372	FALSE	ENSG00000006062	MAP3K14	9020	17	MAP3K14	Clone4 vs Clone5
-1.17452659170769	3.30889305368585	FALSE	ENSG00000142627	EPHA2	1969	1	EPHA2	Clone4 vs Clone5
-1.96859232566054	3.3008641911234	FALSE	ENSG00000164867	NOS3	4846	7	NOS3	Clone4 vs Clone5
0.443846275155935	3.29948814262665	FALSE	ENSG00000105568	PPP2R1A	5518	19	PPP2R1A	Clone4 vs Clone5
1.95610861118286	3.28776013715697	FALSE	ENSG00000138193	PLCE1	51196	10	PLCE1	Clone4 vs Clone5
-2.10890628237135	3.26365088317675	FALSE	ENSG00000172380	GNG12	55970	1	GNG12	Clone4 vs Clone5
0.508919777880196	3.26079864684531	FALSE	ENSG00000114251	WNT5A	7474	3	WNT5A	Clone4 vs Clone5
1.40460999886494	3.23040874098522	FALSE	ENSG00000197461	PDGFA	5154	7	PDGFA	Clone4 vs Clone5
0.85419731925231	3.22565799489571	FALSE	ENSG00000094631	HDAC6	10013	X	HDAC6	Clone4 vs Clone5
0.488122054471462	3.19150914310547	FALSE	ENSG00000174791	RIN1	9610	11	RIN1	Clone4 vs Clone5
-0.963310995993565	3.17667657741244	FALSE	ENSG00000091128	LAMB4	22798	7	LAMB4	Clone4 vs Clone5
-1.31022739761002	3.1688823523553	FALSE	ENSG00000115392	FANCL	55120	2	FANCL	Clone4 vs Clone5
1.48992445047388	3.16806362971455	FALSE	ENSG00000140464	PML	5371	15	PML	Clone4 vs Clone5
2.74490623031758	3.16253536141316	FALSE	ENSG00000085741	WNT11	7481	11	WNT11	Clone4 vs Clone5
-2.52353499716498	3.13799186014495	FALSE	ENSG00000072133	RPS6KA6	27330	X	RPS6KA6	Clone4 vs Clone5
-0.737027509698718	3.09191821142756	FALSE	ENSG00000163161	ERCC3	2071	2	ERCC3	Clone4 vs Clone5
-0.58029965837493	3.08896747886952	FALSE	ENSG00000130702	LAMA5	3911	20	LAMA5	Clone4 vs Clone5
1.59572342916953	3.04722032992539	FALSE	ENSG00000137801	THBS1	7057	15	THBS1	Clone4 vs Clone5
1.3466452046419	3.02762156834767	FALSE	ENSG00000115705	TPO	7173	2	TPO	Clone4 vs Clone5
0.496832036807118	3.02090631335999	FALSE	ENSG00000178372	CALML5	51806	10	CALML5	Clone4 vs Clone5
-1.12414945215522	3.01161263450002	FALSE	ENSG00000011590	ZBTB32	27033	19	ZBTB32	Clone4 vs Clone5
0.844036580977877	3.00990456468254	FALSE	ENSG00000007402	CACNA2D2	9254	3	CACNA2D2	Clone4 vs Clone5
0.697848854406865	3.00650364113558	FALSE	ENSG00000204209	DAXX	1616	6	DAXX	Clone4 vs Clone5
-0.516592797637194	2.99504573173072	FALSE	ENSG00000177606	JUN	3725	1	JUN	Clone4 vs Clone5
0.581567384339717	2.96398694794261	FALSE	ENSG00000064012	CASP8	841	2	CASP8	Clone4 vs Clone5
2.49676227070236	2.96341482645293	FALSE	ENSG00000139626	ITGB7	3695	12	ITGB7	Clone4 vs Clone5
-0.829915937457175	2.95013013541505	FALSE	ENSG00000051382	PIK3CB	5291	3	PIK3CB	Clone4 vs Clone5
1.81205900221766	2.94056556501015	FALSE	ENSG00000114279	FGF12	2257	3	FGF12	Clone4 vs Clone5
-1.16508345700673	2.91368545666275	FALSE	ENSG00000175793	SFN	2810	1	SFN	Clone4 vs Clone5
1.46383280368401	2.86183003940216	FALSE	ENSG00000168772	CXXC4	80319	4	CXXC4	Clone4 vs Clone5
-0.640125274458272	2.85803504324318	FALSE	ENSG00000104432	IL7	3574	8	IL7	Clone4 vs Clone5
-2.14192816273157	2.83716919768398	FALSE	ENSG00000081052	COL4A4	1286	2	COL4A4	Clone4 vs Clone5
0.909804315459697	2.83582654432269	FALSE	ENSG00000144231	POLR2D	5433	2	POLR2D	Clone4 vs Clone5
0.290301820111661	2.81893741198188	FALSE	ENSG00000067560	RHOA	387	3	RHOA	Clone4 vs Clone5
2.34666518027498	2.80422428656896	FALSE	ENSG00000144668	ITGA9	3680	3	ITGA9	Clone4 vs Clone5
2.48313707332925	2.80222367924381	FALSE	ENSG00000108342	CSF3	1440	17	CSF3	Clone4 vs Clone5
-1.00923667972014	2.7758565668681	FALSE	ENSG00000083799	CYLD	1540	16	CYLD	Clone4 vs Clone5
2.21257034649066	2.7682168221566	FALSE	ENSG00000152217	SETBP1	26040	18	SETBP1	Clone4 vs Clone5
0.604631382057721	2.71873304098863	FALSE	ENSG00000074181	NOTCH3	4854	19	NOTCH3	Clone4 vs Clone5
0.458945525454864	2.70760158591372	FALSE	ENSG00000166508	MCM7	4176	7	MCM7	Clone4 vs Clone5
-1.2674273373257	2.69171393412926	FALSE	ENSG00000049130	KITLG	4254	12	KITLG	Clone4 vs Clone5
-2.34500458893882	2.67012073910645	FALSE	ENSG00000136158	SPRY2	10253	13	SPRY2	Clone4 vs Clone5
-0.564570177356654	2.62582278897849	FALSE	ENSG00000112715	VEGFA	7422	6	VEGFA	Clone4 vs Clone5
0.707671762387722	2.6146201349899	FALSE	ENSG00000108840	HDAC5	10014	17	HDAC5	Clone4 vs Clone5
-1.81177767957446	2.60375679201656	FALSE	ENSG00000081985	IL12RB2	3595	1	IL12RB2	Clone4 vs Clone5
1.25167863084298	2.5924505512321	FALSE	ENSG00000189056	RELN	5649	7	RELN	Clone4 vs Clone5
1.22578956683287	2.58929458488823	FALSE	ENSG00000141646	SMAD4	4089	18	SMAD4	Clone4 vs Clone5
1.32912623743522	2.58703695904398	FALSE	ENSG00000110944	IL23A	51561	12	IL23A	Clone4 vs Clone5
-0.528839091084516	2.58446469597689	FALSE	ENSG00000123358	NR4A1	3164	12	NR4A1	Clone4 vs Clone5
-0.924136199282816	2.57865641892725	FALSE	ENSG00000105808	RASA4	10156	7	RASA4	Clone4 vs Clone5
0.410282080788084	2.54810352812265	FALSE	ENSG00000163513	TGFBR2	7048	3	TGFBR2	Clone4 vs Clone5
-2.63247605669858	2.51308805874773	FALSE	ENSG00000113319	RASGRF2	5924	5	RASGRF2	Clone4 vs Clone5
-0.702399920150624	2.50553222951047	FALSE	ENSG00000133703	KRAS	3845	12	KRAS	Clone4 vs Clone5
0.578854726499742	2.4946162851549	FALSE	ENSG00000197442	MAP3K5	4217	6	MAP3K5	Clone4 vs Clone5
0.60047257158219	2.49261695016444	FALSE	ENSG00000134748	PRPF38A	84950	1	PRPF38A	Clone4 vs Clone5
2.5731086223221	2.46279099628149	FALSE	ENSG00000197565	COL4A6	1288	X	COL4A6	Clone4 vs Clone5
1.85579201731126	2.45998306857934	FALSE	ENSG00000165995	CACNB2	783	10	CACNB2	Clone4 vs Clone5
2.00517049005023	2.4562919267123	FALSE	ENSG00000127564	PKMYT1	9088	16	PKMYT1	Clone4 vs Clone5
-0.563731685816859	2.44622038042545	FALSE	ENSG00000138166	DUSP5	1847	10	DUSP5	Clone4 vs Clone5
1.67452148545315	2.42093425662137	FALSE	ENSG00000100479	POLE2	5427	14	POLE2	Clone4 vs Clone5
-0.653194979009359	2.41565399051161	FALSE	ENSG00000109670	FBXW7	55294	4	FBXW7	Clone4 vs Clone5
1.80666805621802	2.37478548908624	FALSE	ENSG00000137070	IL11RA	3590	9	IL11RA	Clone4 vs Clone5
0.859400437967713	2.35652546256112	FALSE	ENSG00000137462	TLR2	7097	4	TLR2	Clone4 vs Clone5
0.505746050398704	2.31284748059414	FALSE	ENSG00000106399	RPA3	6119	7	RPA3	Clone4 vs Clone5
0.210853817699273	2.28193218819339	FALSE	ENSG00000143947	RPS27A	6233	2	RPS27A	Clone4 vs Clone5
2.33674631200225	2.27023523635302	FALSE	ENSG00000138696	BMPR1B	658	4	BMPR1B	Clone4 vs Clone5
0.3640823030721	2.26896660900119	FALSE	ENSG00000196591	HDAC2	3066	6	HDAC2	Clone4 vs Clone5
0.825540684142653	2.26456822755625	FALSE	ENSG00000103274	NUBP1	4682	16	NUBP1	Clone4 vs Clone5
-0.559829958900324	2.25405134538082	FALSE	ENSG00000177885	GRB2	2885	17	GRB2	Clone4 vs Clone5
0.672802455050566	2.23910849682878	FALSE	ENSG00000058335	RASGRF1	5923	15	RASGRF1	Clone4 vs Clone5
0.452033847432245	2.23875925829871	FALSE	ENSG00000109320	NFKB1	4790	4	NFKB1	Clone4 vs Clone5
-1.11226666494018	2.2284551852679	FALSE	ENSG00000128340	RAC2	5880	22	RAC2	Clone4 vs Clone5
1.35640981803745	2.1953429315471	FALSE	ENSG00000163918	RFC4	5984	3	RFC4	Clone4 vs Clone5
-0.305808277880352	2.19319649278266	FALSE	ENSG00000132780	NASP	4678	1	NASP	Clone4 vs Clone5
0.740252866632238	2.19210321090893	FALSE	ENSG00000143590	EFNA3	1944	1	EFNA3	Clone4 vs Clone5
0.758715779531997	2.19095478236594	FALSE	ENSG00000077152	UBE2T	29089	1	UBE2T	Clone4 vs Clone5
1.1152776041601	2.19085267250183	FALSE	ENSG00000122861	PLAU	5328	10	PLAU	Clone4 vs Clone5
0.411489148578907	2.1887088786111	FALSE	ENSG00000143578	CREB3L4	148327	1	CREB3L4	Clone4 vs Clone5
-1.04820704437405	2.18773846201301	FALSE	ENSG00000130222	GADD45G	10912	9	GADD45G	Clone4 vs Clone5
0.634157912060494	2.16030934470208	FALSE	ENSG00000126778	SIX1	6495	14	SIX1	Clone4 vs Clone5
0.633451078326352	2.1584511063766	FALSE	ENSG00000121989	ACVR2A	92	2	ACVR2A	Clone4 vs Clone5
2.28575403918506	2.12911237852059	FALSE	ENSG00000138798	EGF	1950	4	EGF	Clone4 vs Clone5
-0.517267276899007	2.12416481623269	FALSE	ENSG00000170345	FOS	2353	14	FOS	Clone4 vs Clone5
-0.652746852784724	2.10503749977497	FALSE	ENSG00000106571	GLI3	2737	7	GLI3	Clone4 vs Clone5
-0.639021225802057	2.08973075717038	FALSE	ENSG00000171552	BCL2L1	598	20	BCL2L1	Clone4 vs Clone5
1.18263106934202	2.08758974465189	FALSE	ENSG00000104689	TNFRSF10A	8797	8	TNFRSF10A	Clone4 vs Clone5
0.889976091472418	2.08024463213518	FALSE	ENSG00000101224	CDC25B	994	20	CDC25B	Clone4 vs Clone5
-1.60711653722951	2.06087978803767	FALSE	ENSG00000152284	TCF7L1	83439	2	TCF7L1	Clone4 vs Clone5
-0.81740535450461	2.05972680300342	FALSE	ENSG00000121879	PIK3CA	5290	3	PIK3CA	Clone4 vs Clone5
2.19800710107789	2.03821953430556	FALSE	ENSG00000145386	CCNA2	890	4	CCNA2	Clone4 vs Clone5
2.12296698345027	2.01808465947406	FALSE	ENSG00000165409	TSHR	7253	14	TSHR	Clone4 vs Clone5
-0.473298083910754	1.99596902006411	FALSE	ENSG00000120889	TNFRSF10B	8795	8	TNFRSF10B	Clone4 vs Clone5
-1.94107097825177	1.97590739764938	FALSE	ENSG00000185652	NTF3	4908	12	NTF3	Clone4 vs Clone5
1.28582731351783	1.96721874261236	FALSE	ENSG00000185634	SHC4	399694	15	SHC4	Clone4 vs Clone5
1.56802040403453	1.95454366403466	FALSE	ENSG00000172575	RASGRP1	10125	15	RASGRP1	Clone4 vs Clone5
1.15526249054262	1.95266667657177	FALSE	ENSG00000196652	ZKSCAN5	23660	7	ZKSCAN5	Clone4 vs Clone5
-0.677831794101729	1.94747818780632	FALSE	ENSG00000196924	FLNA	2316	X	FLNA	Clone4 vs Clone5
-0.626007018728922	1.93174352780083	FALSE	ENSG00000129946	SHC2	25759	19	SHC2	Clone4 vs Clone5
0.215909264534165	1.9312540205701	FALSE	ENSG00000134853	PDGFRA	5156	4	PDGFRA	Clone4 vs Clone5
0.553150825814645	1.91426721670375	FALSE	ENSG00000204560	DHX16	8449	6	DHX16	Clone4 vs Clone5
0.76646469435562	1.91342061340151	FALSE	ENSG00000007516	BAIAP3	8938	16	BAIAP3	Clone4 vs Clone5
1.26198532893427	1.88151222030319	FALSE	ENSG00000171791	BCL2	596	18	BCL2	Clone4 vs Clone5
1.00988689592545	1.87117433525015	FALSE	ENSG00000152455	SUV39H2	79723	10	SUV39H2	Clone4 vs Clone5
-0.655441056888492	1.86988543606811	FALSE	ENSG00000105976	MET	4233	7	MET	Clone4 vs Clone5
-0.333694425107121	1.8697563749342	FALSE	ENSG00000100906	NFKBIA	4792	14	NFKBIA	Clone4 vs Clone5
-0.705458956697971	1.86459098211741	FALSE	ENSG00000095002	MSH2	4436	2	MSH2	Clone4 vs Clone5
0.720313019080309	1.84256155070599	FALSE	ENSG00000148053	NTRK2	4915	9	NTRK2	Clone4 vs Clone5
-0.182645274449133	1.84142430996969	FALSE	ENSG00000173530	TNFRSF10D	8793	8	TNFRSF10D	Clone4 vs Clone5
0.796335463350353	1.82452712699473	FALSE	ENSG00000172379	ARNT2	9915	15	ARNT2	Clone4 vs Clone5
1.34626082488772	1.82142618984348	FALSE	ENSG00000122756	CNTFR	1271	9	CNTFR	Clone4 vs Clone5
0.384580595155158	1.79794638361603	FALSE	ENSG00000125398	SOX9	6662	17	SOX9	Clone4 vs Clone5
-0.278564063634871	1.77721067573521	FALSE	ENSG00000143768	LEFTY2	7044	1	LEFTY2	Clone4 vs Clone5
0.555871431896029	1.77643344981613	FALSE	ENSG00000115904	SOS1	6654	2	SOS1	Clone4 vs Clone5
-1.53597534593511	1.77038223582965	FALSE	ENSG00000105810	CDK6	1021	7	CDK6	Clone4 vs Clone5
1.24500082982771	1.76671229567205	FALSE	ENSG00000187266	EPOR	2057	19	EPOR	Clone4 vs Clone5
1.05088278573322	1.75513264968832	FALSE	ENSG00000136997	MYC	4609	8	MYC	Clone4 vs Clone5
0.266330111699068	1.74303516551456	FALSE	ENSG00000173535	TNFRSF10C	8794	8	TNFRSF10C	Clone4 vs Clone5
-0.771371041736744	1.74121391365236	FALSE	ENSG00000168591	TMUB2	79089	17	TMUB2	Clone4 vs Clone5
1.01082094220432	1.73372467224383	FALSE	ENSG00000118046	STK11	6794	19	STK11	Clone4 vs Clone5
0.325199839088339	1.73057126885276	FALSE	ENSG00000116478	HDAC1	3065	1	HDAC1	Clone4 vs Clone5
-1.05326570642122	1.71225678619303	FALSE	ENSG00000079335	CDC14A	8556	1	CDC14A	Clone4 vs Clone5
0.605914463690476	1.71021649446794	FALSE	ENSG00000149554	CHEK1	1111	11	CHEK1	Clone4 vs Clone5
-1.32567328167132	1.70821549598949	FALSE	ENSG00000111344	RASAL1	8437	12	RASAL1	Clone4 vs Clone5
-0.868814996514418	1.67869455110114	FALSE	ENSG00000104368	PLAT	5327	8	PLAT	Clone4 vs Clone5
-0.438316205015887	1.6763540923783	FALSE	ENSG00000071564	TCF3	6929	19	TCF3	Clone4 vs Clone5
0.563429827139733	1.67320210856583	FALSE	ENSG00000072062	PRKACA	5566	19	PRKACA	Clone4 vs Clone5
0.363823028365593	1.67263628569164	FALSE	ENSG00000140443	IGF1R	3480	15	IGF1R	Clone4 vs Clone5
-0.572265022429644	1.67172628451788	FALSE	ENSG00000049323	LTBP1	4052	2	LTBP1	Clone4 vs Clone5
-1.34338182730755	1.66004637409612	FALSE	ENSG00000128917	DLL4	54567	15	DLL4	Clone4 vs Clone5
0.984487389828007	1.65616917450984	FALSE	ENSG00000175505	CLCF1	23529	11	CLCF1	Clone4 vs Clone5
2.59112470267628	1.64971872772713	FALSE	ENSG00000118971	CCND2	894	12	CCND2	Clone4 vs Clone5
-0.324158959293031	1.6438482091259	FALSE	ENSG00000109339	MAPK10	5602	4	MAPK10	Clone4 vs Clone5
-0.243354935124304	1.64319625808135	FALSE	ENSG00000113721	PDGFRB	5159	5	PDGFRB	Clone4 vs Clone5
1.1237336330629	1.63446149067788	FALSE	ENSG00000101144	BMP7	655	20	BMP7	Clone4 vs Clone5
1.45599353096437	1.6311436067121	FALSE	ENSG00000164171	ITGA2	3673	5	ITGA2	Clone4 vs Clone5
-0.641336534670367	1.61945470529603	FALSE	ENSG00000221823	PPP3R1	5534	2	PPP3R1	Clone4 vs Clone5
0.349199130289534	1.61123394423923	FALSE	ENSG00000138413	IDH1	3417	2	IDH1	Clone4 vs Clone5
-2.50355299754217	1.60942229257573	FALSE	ENSG00000259207	ITGB3	3690	17	ITGB3	Clone4 vs Clone5
-0.369837907353931	1.60363455349428	FALSE	ENSG00000016402	IL20RA	53832	6	IL20RA	Clone4 vs Clone5
-0.581583870548681	1.59764449978834	FALSE	ENSG00000102882	MAPK3	5595	16	MAPK3	Clone4 vs Clone5
-1.65043872644838	1.59238848865016	FALSE	ENSG00000100060	MFNG	4242	22	MFNG	Clone4 vs Clone5
-1.96549142952101	1.59163156043758	FALSE	ENSG00000010030	ETV7	51513	6	ETV7	Clone4 vs Clone5
0.776893142420957	1.59065228715431	FALSE	ENSG00000134070	IRAK2	3656	3	IRAK2	Clone4 vs Clone5
0.341958104502826	1.57708057204771	FALSE	ENSG00000176171	BNIP3	664	10	BNIP3	Clone4 vs Clone5
-0.606870727393044	1.56533788870309	FALSE	ENSG00000033800	PIAS1	8554	15	PIAS1	Clone4 vs Clone5
-0.13164308711534	1.56364408211932	FALSE	ENSG00000057657	PRDM1	639	6	PRDM1	Clone4 vs Clone5
0.491469023671604	1.55663111969075	FALSE	ENSG00000105221	AKT2	208	19	AKT2	Clone4 vs Clone5
[truncated: 2,173 more rows]
