# Supplementary material for: Reconstructing clonal tree for phylo-phenotypic characterization of cancer using single-cell transcriptomics
Source: Nat Commun. 2023 Feb 22;14:982. doi: 10.1038/s41467-023-36202-y (PMC9946941; doi:10.1038/s41467-023-36202-y)
Supplement: Supplementary file 7 — Source Data [file 41467_2023_36202_MOESM7_ESM.zip › SourceData/SupplementaryFigure1c-d.csv]

AdjRandIndex	AdjMutualInformation	VMeasure	AncestralMetric	Method
0.560084421580267	0.735616420711883	0.75600090300355	0.0879	Canopy
0.766228805419689	0.854673029400311	0.863913620918762	0.1275	Canopy
0.76470292001017	0.862226929743402	0.87059224424676	0.0961	Canopy
0.617437805596328	0.734013406032003	0.762860010732907	0.1137	Canopy
0.546722379398523	0.708727059546831	0.750117889350682	0.0902	Canopy
0.656768563243525	0.780669487580228	0.795313004399108	0.0787	Canopy
0.423745563293563	0.602223047714148	0.685563874018212	0.1197	Canopy
0.477542506415355	0.673917728493301	0.725995877125848	0.0861	Canopy
0.435560249031849	0.650686753272534	0.712068468406446	0.1033	Canopy
0.553097893852226	0.708711045570534	0.732250149399164	0.0737	Canopy
0.410024586690761	0.591579368142805	0.675307626357321	0.1135	Canopy
0.440777158170604	0.626126815995708	0.713924367274974	0.1642	Canopy
0.577909069222913	0.755414219313137	0.764512561231172	0.0902	Canopy
0.428999625327838	0.587111035236933	0.681838933423839	0.0843	Canopy
0.344957081545064	0.542096445614729	0.628564539543482	0.1494	Canopy
0.442978999573716	0.633121908214153	0.695374646518754	0.168	Canopy
0.795961532565905	0.837340458971334	0.846214500116372	0.0684	Canopy
0.762539220988511	0.825433002134058	0.832637463750436	0.0695	Canopy
0.571099058041308	0.690225024238167	0.739672700089271	0.0976	Canopy
0.585952608719738	0.741296446393905	0.765006141705232	0.0869	Canopy
0.701918092275791	0.877552391505149	0.883215252932672	0.0833	PhyloWGS
1	1	1	0.063	PhyloWGS
1	1	1	0.078	PhyloWGS
0.759262359778995	0.887267771984685	0.896393034861584	0.1047	PhyloWGS
0.68499303754538	0.821870604565915	0.841186702467956	0.1931	PhyloWGS
0.767410333091874	0.899000291315048	0.903441946296071	0.1222	PhyloWGS
0.514789717948171	0.729347997987434	0.769665742890828	0.2316	PhyloWGS
0.730842683217952	0.875647963810022	0.890843158477337	0.148	PhyloWGS
0.646251140439856	0.819366679856758	0.841586331481203	0.1371	PhyloWGS
0.658579434423659	0.825472703831295	0.836897116916644	0.1283	PhyloWGS
0.611473128492854	0.79224209964103	0.816394987432408	0.0894	PhyloWGS
0.493150472407962	0.71537593871953	0.765013209097903	0.3051	PhyloWGS
0.969589800193724	0.965049366117107	0.966081200394387	0.0056	PhyloWGS
0.535415877935182	0.729137617278713	0.768839280705703	0.1351	PhyloWGS
0.438270911996038	0.662175008910787	0.730374488871983	0.1563	PhyloWGS
0.697448383943189	0.843647984784636	0.864297104120954	0.2704	PhyloWGS
0.80237375629949	0.882583127370082	0.889258234554346	0.1064	PhyloWGS
1	1	1	0.1036	PhyloWGS
0.691918138510441	0.808867838183759	0.832227718915663	0.2473	PhyloWGS
0.69821705247092	0.848985584643371	0.857104851183696	0.1076	PhyloWGS
0.701918092275791	0.877552391505149	0.883215252932672	0.0805	TSSB
1	1	1	0.0546	TSSB
1	1	1	0.2012	TSSB
0.759262359778995	0.887267771984685	0.896393034861584	0.1926	TSSB
0.698494942872954	0.853016357767746	0.866287614129593	0.1509	TSSB
0.767410333091874	0.899000291315048	0.903441946296071	0.1159	TSSB
0.533414571575167	0.746119578142276	0.782779127345823	0.1658	TSSB
0.720637007379964	0.858476826118672	0.875765865153446	0.1818	TSSB
0.604630906847962	0.803335037884815	0.827459753826281	0.1683	TSSB
0.659392675883047	0.834730571890116	0.843770710006363	0.1282	TSSB
0.62046834150556	0.812446337302335	0.831395595643496	0.09	TSSB
0.476831554323072	0.69618880294044	0.749175488190758	0.3047	TSSB
1	1	1	0	TSSB
0.520228837355774	0.7202078066674	0.761224799914129	0.1102	TSSB
0.467631240852645	0.709224131981138	0.75946897289127	0.2964	TSSB
0.655435624162091	0.80362946815752	0.830844977404889	0.15	TSSB
0.814045963048209	0.886275269386426	0.892719505777432	0.1113	TSSB
1	1	1	0	TSSB
0.713108474508524	0.822030706856731	0.843794176882447	0.2122	TSSB
0.69821705247092	0.848985584643371	0.857104851183696	0.1478	TSSB
