# Supplementary material for: Reconstructing clonal tree for phylo-phenotypic characterization of cancer using single-cell transcriptomics
Source: Nat Commun. 2023 Feb 22;14:982. doi: 10.1038/s41467-023-36202-y (PMC9946941; doi:10.1038/s41467-023-36202-y)
Supplement: Supplementary file 7 — Source Data [file 41467_2023_36202_MOESM7_ESM.zip › SourceData/Figure4e.csv]

SampleName	PathwayExpr	Cell	Node	Clone	Depth	Pathway
BCSA2_A1	25035	c1	0_0_0_0	3	4	HALLMARK_TNFA_SIGNALING_VIA_NFKB
BCSA2_A18	16436	c10	0_0_0_0_0	4	5	HALLMARK_TNFA_SIGNALING_VIA_NFKB
BCSA2_E14	25222	c100	0_0_0_0	3	4	HALLMARK_TNFA_SIGNALING_VIA_NFKB
BCSA2_E15	22496	c101	0_0_0_0_0_0_0_0_0	8	9	HALLMARK_TNFA_SIGNALING_VIA_NFKB
BCSA2_E18	10771	c103	0_0_0_0_0_0_0	6	7	HALLMARK_TNFA_SIGNALING_VIA_NFKB
BCSA2_E19	28520	c104	0_0_0_0_0	4	5	HALLMARK_TNFA_SIGNALING_VIA_NFKB
BCSA2_E21	14778	c107	0_0_0_0	3	4	HALLMARK_TNFA_SIGNALING_VIA_NFKB
BCSA2_E22	13530	c108	0_0_0_0	3	4	HALLMARK_TNFA_SIGNALING_VIA_NFKB
BCSA2_E23	20235	c109	0_0_0_0_0	4	5	HALLMARK_TNFA_SIGNALING_VIA_NFKB
BCSA2_A19	24588	c11	0_0_0_0_0_0	5	6	HALLMARK_TNFA_SIGNALING_VIA_NFKB
BCSA2_E24	5708	c110	0_0_0_0_0	4	5	HALLMARK_TNFA_SIGNALING_VIA_NFKB
BCSA2_E4	22646	c112	0_0_0_0_0_0	5	6	HALLMARK_TNFA_SIGNALING_VIA_NFKB
BCSA2_E5	22884	c113	0_0	1	2	HALLMARK_TNFA_SIGNALING_VIA_NFKB
BCSA2_E6	14324	c114	0_0	1	2	HALLMARK_TNFA_SIGNALING_VIA_NFKB
BCSA2_E7	7431	c115	0_0_0_0_0	4	5	HALLMARK_TNFA_SIGNALING_VIA_NFKB
BCSA2_E8	16966	c116	0_0_0_0	3	4	HALLMARK_TNFA_SIGNALING_VIA_NFKB
BCSA2_E9	25983	c117	0_0_0_0_0_0_0_0	7	8	HALLMARK_TNFA_SIGNALING_VIA_NFKB
BCSA2_F1	29782	c118	0_0	1	2	HALLMARK_TNFA_SIGNALING_VIA_NFKB
BCSA2_F10	6466	c119	0_0_0_0	3	4	HALLMARK_TNFA_SIGNALING_VIA_NFKB
BCSA2_A20	15928	c12	0_0_0_0_0_0_0_0_0	8	9	HALLMARK_TNFA_SIGNALING_VIA_NFKB
BCSA2_F11	12702	c120	0_0_0_0_0	4	5	HALLMARK_TNFA_SIGNALING_VIA_NFKB
BCSA2_F12	8450	c121	0_0_0_0_0_0	5	6	HALLMARK_TNFA_SIGNALING_VIA_NFKB
BCSA2_F13	22129	c122	0_0_0_0_0_0	5	6	HALLMARK_TNFA_SIGNALING_VIA_NFKB
BCSA2_F14	21776	c123	0_0_0_0_0_0_0	6	7	HALLMARK_TNFA_SIGNALING_VIA_NFKB
BCSA2_F15	30398	c124	0_0_0_0_0_0_0_0	7	8	HALLMARK_TNFA_SIGNALING_VIA_NFKB
BCSA2_F16	18212	c125	0_0_0_0	3	4	HALLMARK_TNFA_SIGNALING_VIA_NFKB
BCSA2_A21	11815	c13	0_0_0_0_0_0_0_0_0	8	9	HALLMARK_TNFA_SIGNALING_VIA_NFKB
BCSA2_F20	17035	c130	0_0_0_0_0_0_0	6	7	HALLMARK_TNFA_SIGNALING_VIA_NFKB
BCSA2_F21	10674	c131	0_0_0_0_0_0	5	6	HALLMARK_TNFA_SIGNALING_VIA_NFKB
BCSA2_F23	11160	c133	0_0_0_0_0_0_0	6	7	HALLMARK_TNFA_SIGNALING_VIA_NFKB
BCSA2_F24	27234	c134	0_0_0_0_0_0_0	6	7	HALLMARK_TNFA_SIGNALING_VIA_NFKB
BCSA2_F4	24723	c136	0_0	1	2	HALLMARK_TNFA_SIGNALING_VIA_NFKB
BCSA2_F5	8478	c137	0_0_0_0_0	4	5	HALLMARK_TNFA_SIGNALING_VIA_NFKB
BCSA2_F6	15527	c138	0_0_0_0_0_0	5	6	HALLMARK_TNFA_SIGNALING_VIA_NFKB
BCSA2_F7	12656	c139	0_0_0_0_0_0_0	6	7	HALLMARK_TNFA_SIGNALING_VIA_NFKB
BCSA2_F8	11634	c140	0_0_0_0_0_0_0_0	7	8	HALLMARK_TNFA_SIGNALING_VIA_NFKB
BCSA2_F9	8230	c141	0_0_0	2	3	HALLMARK_TNFA_SIGNALING_VIA_NFKB
BCSA2_G1	21793	c142	0_0_0_0	3	4	HALLMARK_TNFA_SIGNALING_VIA_NFKB
BCSA2_G10	32292	c143	0_0	1	2	HALLMARK_TNFA_SIGNALING_VIA_NFKB
BCSA2_G11	26745	c144	0_0_0_0_0	4	5	HALLMARK_TNFA_SIGNALING_VIA_NFKB
BCSA2_G12	20905	c145	0_0_0	2	3	HALLMARK_TNFA_SIGNALING_VIA_NFKB
BCSA2_G13	39850	c146	0_0_0_0_0_0_0_0	7	8	HALLMARK_TNFA_SIGNALING_VIA_NFKB
BCSA2_G14	38959	c147	0_0_0_0_0	4	5	HALLMARK_TNFA_SIGNALING_VIA_NFKB
BCSA2_G15	9383	c148	0_0_0_0_0_0	5	6	HALLMARK_TNFA_SIGNALING_VIA_NFKB
BCSA2_A23	9963	c15	0_0_0_0_0_0_0	6	7	HALLMARK_TNFA_SIGNALING_VIA_NFKB
BCSA2_G18	18777	c151	0_0_0_0_0_0_0_0_0	8	9	HALLMARK_TNFA_SIGNALING_VIA_NFKB
BCSA2_G20	35408	c154	0_0_0_0_0_0_0_0_0	8	9	HALLMARK_TNFA_SIGNALING_VIA_NFKB
BCSA2_G22	11572	c156	0_0_0_0_0_0_0	6	7	HALLMARK_TNFA_SIGNALING_VIA_NFKB
BCSA2_G23	16522	c157	0_0_0_0_0_0_0_0	7	8	HALLMARK_TNFA_SIGNALING_VIA_NFKB
BCSA2_G24	53804	c158	0_0_0_0_0_0_0	6	7	HALLMARK_TNFA_SIGNALING_VIA_NFKB
BCSA2_G3	10647	c159	0_0_0_0_0_0	5	6	HALLMARK_TNFA_SIGNALING_VIA_NFKB
BCSA2_G4	8916	c160	0_0_0_0_0	4	5	HALLMARK_TNFA_SIGNALING_VIA_NFKB
BCSA2_G5	16413	c161	0_0_0_0	3	4	HALLMARK_TNFA_SIGNALING_VIA_NFKB
BCSA2_G6	11957	c162	0_0_0_0_0_0_0	6	7	HALLMARK_TNFA_SIGNALING_VIA_NFKB
BCSA2_G7	2842	c163	0_0_0_0_0_0_0_0	7	8	HALLMARK_TNFA_SIGNALING_VIA_NFKB
BCSA2_G8	3564	c164	0_0_0_0	3	4	HALLMARK_TNFA_SIGNALING_VIA_NFKB
BCSA2_G9	15763	c165	0_0_0_0_0	4	5	HALLMARK_TNFA_SIGNALING_VIA_NFKB
BCSA2_H10	16022	c167	0_0_0_0	3	4	HALLMARK_TNFA_SIGNALING_VIA_NFKB
BCSA2_H11	15673	c168	0_0_0_0_0_0_0	6	7	HALLMARK_TNFA_SIGNALING_VIA_NFKB
BCSA2_H12	14716	c169	0_0_0	2	3	HALLMARK_TNFA_SIGNALING_VIA_NFKB
BCSA2_H13	15380	c170	0_0_0_0_0_0_0_0	7	8	HALLMARK_TNFA_SIGNALING_VIA_NFKB
BCSA2_H14	22515	c171	0_0_0	2	3	HALLMARK_TNFA_SIGNALING_VIA_NFKB
BCSA2_H15	11753	c172	0_0_0_0	3	4	HALLMARK_TNFA_SIGNALING_VIA_NFKB
BCSA2_H20	19987	c178	0_0_0_0_0_0_0	6	7	HALLMARK_TNFA_SIGNALING_VIA_NFKB
BCSA2_H21	6063	c179	0_0_0_0	3	4	HALLMARK_TNFA_SIGNALING_VIA_NFKB
BCSA2_H22	9103	c180	0_0_0_0_0	4	5	HALLMARK_TNFA_SIGNALING_VIA_NFKB
BCSA2_H23	15046	c181	0_0_0_0_0_0_0_0_0	8	9	HALLMARK_TNFA_SIGNALING_VIA_NFKB
BCSA2_H24	26856	c182	0_0_0_0_0_0	5	6	HALLMARK_TNFA_SIGNALING_VIA_NFKB
BCSA2_H4	6711	c184	0_0_0_0	3	4	HALLMARK_TNFA_SIGNALING_VIA_NFKB
BCSA2_H5	11430	c185	0_0_0_0_0_0_0_0_0	8	9	HALLMARK_TNFA_SIGNALING_VIA_NFKB
BCSA2_H6	11694	c186	0_0_0_0_0	4	5	HALLMARK_TNFA_SIGNALING_VIA_NFKB
BCSA2_H7	7412	c187	0_0_0_0	3	4	HALLMARK_TNFA_SIGNALING_VIA_NFKB
BCSA2_H8	9224	c188	0_0_0_0_0_0_0_0	7	8	HALLMARK_TNFA_SIGNALING_VIA_NFKB
BCSA2_H9	2320	c189	0_0_0_0	3	4	HALLMARK_TNFA_SIGNALING_VIA_NFKB
BCSA2_A5	50548	c19	0_0	1	2	HALLMARK_TNFA_SIGNALING_VIA_NFKB
BCSA2_I1	30870	c190	0_0	1	2	HALLMARK_TNFA_SIGNALING_VIA_NFKB
BCSA2_I10	22160	c191	0_0	1	2	HALLMARK_TNFA_SIGNALING_VIA_NFKB
BCSA2_I11	20378	c192	0_0_0_0_0	4	5	HALLMARK_TNFA_SIGNALING_VIA_NFKB
BCSA2_I12	9436	c193	0_0_0_0_0	4	5	HALLMARK_TNFA_SIGNALING_VIA_NFKB
BCSA2_I13	12686	c194	0_0_0	2	3	HALLMARK_TNFA_SIGNALING_VIA_NFKB
BCSA2_I15	15137	c196	0_0_0_0	3	4	HALLMARK_TNFA_SIGNALING_VIA_NFKB
BCSA2_I16	55732	c197	0_0_0_0_0	4	5	HALLMARK_TNFA_SIGNALING_VIA_NFKB
BCSA2_I17	3855	c198	0_0_0_0_0_0_0	6	7	HALLMARK_TNFA_SIGNALING_VIA_NFKB
BCSA2_I18	9876	c199	0_0	1	2	HALLMARK_TNFA_SIGNALING_VIA_NFKB
BCSA2_A10	28229	c2	0_0_0_0	3	4	HALLMARK_TNFA_SIGNALING_VIA_NFKB
BCSA2_A6	13007	c20	0_0_0_0_0_0_0	6	7	HALLMARK_TNFA_SIGNALING_VIA_NFKB
BCSA2_I19	14235	c200	0_0_0_0_0_0_0	6	7	HALLMARK_TNFA_SIGNALING_VIA_NFKB
BCSA2_I20	9345	c202	0_0_0_0	3	4	HALLMARK_TNFA_SIGNALING_VIA_NFKB
BCSA2_I21	14745	c203	0_0_0_0	3	4	HALLMARK_TNFA_SIGNALING_VIA_NFKB
BCSA2_I22	6442	c204	0_0_0_0_0	4	5	HALLMARK_TNFA_SIGNALING_VIA_NFKB
BCSA2_I23	10455	c205	0_0_0_0_0_0	5	6	HALLMARK_TNFA_SIGNALING_VIA_NFKB
BCSA2_I24	13887	c206	0_0_0_0_0_0_0	6	7	HALLMARK_TNFA_SIGNALING_VIA_NFKB
BCSA2_I3	23733	c207	0_0	1	2	HALLMARK_TNFA_SIGNALING_VIA_NFKB
BCSA2_I4	10459	c208	0_0_0_0_0	4	5	HALLMARK_TNFA_SIGNALING_VIA_NFKB
BCSA2_I5	10471	c209	0_0_0_0_0_0	5	6	HALLMARK_TNFA_SIGNALING_VIA_NFKB
BCSA2_A7	6709	c21	0_0	1	2	HALLMARK_TNFA_SIGNALING_VIA_NFKB
BCSA2_I6	9918	c210	0_0_0_0_0	4	5	HALLMARK_TNFA_SIGNALING_VIA_NFKB
BCSA2_I7	7131	c211	0_0_0_0_0_0	5	6	HALLMARK_TNFA_SIGNALING_VIA_NFKB
BCSA2_I8	27660	c212	0_0_0_0_0_0_0_0	7	8	HALLMARK_TNFA_SIGNALING_VIA_NFKB
BCSA2_I9	20680	c213	0_0_0_0_0_0_0_0_0	8	9	HALLMARK_TNFA_SIGNALING_VIA_NFKB
BCSA2_J1	24368	c214	0_0	1	2	HALLMARK_TNFA_SIGNALING_VIA_NFKB
BCSA2_J10	15187	c215	0_0_0_0_0_0	5	6	HALLMARK_TNFA_SIGNALING_VIA_NFKB
BCSA2_J11	14435	c216	0_0_0_0	3	4	HALLMARK_TNFA_SIGNALING_VIA_NFKB
BCSA2_J12	11756	c217	0_0_0_0_0	4	5	HALLMARK_TNFA_SIGNALING_VIA_NFKB
BCSA2_J13	37427	c218	0_0_0_0_0	4	5	HALLMARK_TNFA_SIGNALING_VIA_NFKB
BCSA2_J14	7227	c219	0_0_0_0_0_0	5	6	HALLMARK_TNFA_SIGNALING_VIA_NFKB
BCSA2_A8	11284	c22	0_0_0_0_0	4	5	HALLMARK_TNFA_SIGNALING_VIA_NFKB
BCSA2_J15	21839	c220	0_0_0_0_0_0_0_0	7	8	HALLMARK_TNFA_SIGNALING_VIA_NFKB
BCSA2_J16	8367	c221	0_0_0_0_0_0	5	6	HALLMARK_TNFA_SIGNALING_VIA_NFKB
BCSA2_J18	5620	c223	0_0_0_0	3	4	HALLMARK_TNFA_SIGNALING_VIA_NFKB
BCSA2_J19	7376	c224	0_0	1	2	HALLMARK_TNFA_SIGNALING_VIA_NFKB
BCSA2_J20	7713	c226	0_0_0_0_0_0	5	6	HALLMARK_TNFA_SIGNALING_VIA_NFKB
BCSA2_J21	15072	c227	0_0_0_0_0	4	5	HALLMARK_TNFA_SIGNALING_VIA_NFKB
BCSA2_J22	8137	c228	0_0_0_0_0_0_0	6	7	HALLMARK_TNFA_SIGNALING_VIA_NFKB
BCSA2_A9	11952	c23	0_0_0_0_0_0	5	6	HALLMARK_TNFA_SIGNALING_VIA_NFKB
BCSA2_J24	32018	c230	0_0_0_0_0_0	5	6	HALLMARK_TNFA_SIGNALING_VIA_NFKB
BCSA2_J4	9652	c232	0_0_0_0_0_0	5	6	HALLMARK_TNFA_SIGNALING_VIA_NFKB
BCSA2_J5	16165	c233	0_0_0_0_0_0_0_0	7	8	HALLMARK_TNFA_SIGNALING_VIA_NFKB
BCSA2_J6	15804	c234	0_0_0_0_0	4	5	HALLMARK_TNFA_SIGNALING_VIA_NFKB
BCSA2_J7	22946	c235	0_0	1	2	HALLMARK_TNFA_SIGNALING_VIA_NFKB
BCSA2_J8	8631	c236	0_0_0_0	3	4	HALLMARK_TNFA_SIGNALING_VIA_NFKB
BCSA2_K1	29804	c238	0_0	1	2	HALLMARK_TNFA_SIGNALING_VIA_NFKB
BCSA2_K10	20234	c239	0_0_0_0_0_0_0_0_0	8	9	HALLMARK_TNFA_SIGNALING_VIA_NFKB
BCSA2_B1	20301	c24	0_0	1	2	HALLMARK_TNFA_SIGNALING_VIA_NFKB
BCSA2_K11	14558	c240	0_0_0_0_0	4	5	HALLMARK_TNFA_SIGNALING_VIA_NFKB
BCSA2_K13	18305	c242	0_0_0_0_0	4	5	HALLMARK_TNFA_SIGNALING_VIA_NFKB
BCSA2_K14	15688	c243	0_0_0	2	3	HALLMARK_TNFA_SIGNALING_VIA_NFKB
BCSA2_K16	11853	c245	0_0_0_0_0	4	5	HALLMARK_TNFA_SIGNALING_VIA_NFKB
BCSA2_K18	21101	c247	0_0_0_0	3	4	HALLMARK_TNFA_SIGNALING_VIA_NFKB
BCSA2_K19	17932	c248	0_0_0_0_0_0_0	6	7	HALLMARK_TNFA_SIGNALING_VIA_NFKB
BCSA2_B10	8989	c25	0_0_0_0_0	4	5	HALLMARK_TNFA_SIGNALING_VIA_NFKB
BCSA2_K20	23957	c250	0_0_0_0	3	4	HALLMARK_TNFA_SIGNALING_VIA_NFKB
BCSA2_K21	14054	c251	0_0_0_0	3	4	HALLMARK_TNFA_SIGNALING_VIA_NFKB
BCSA2_K23	12138	c253	0_0_0_0_0_0_0	6	7	HALLMARK_TNFA_SIGNALING_VIA_NFKB
BCSA2_K24	28576	c254	0_0_0_0_0_0	5	6	HALLMARK_TNFA_SIGNALING_VIA_NFKB
BCSA2_K4	14384	c256	0_0_0_0_0	4	5	HALLMARK_TNFA_SIGNALING_VIA_NFKB
BCSA2_K5	43962	c257	0_0	1	2	HALLMARK_TNFA_SIGNALING_VIA_NFKB
BCSA2_K6	5605	c258	0_0_0_0_0_0	5	6	HALLMARK_TNFA_SIGNALING_VIA_NFKB
BCSA2_K7	12456	c259	0_0_0_0_0	4	5	HALLMARK_TNFA_SIGNALING_VIA_NFKB
BCSA2_K8	27858	c260	0_0_0	2	3	HALLMARK_TNFA_SIGNALING_VIA_NFKB
BCSA2_K9	5238	c261	0_0_0_0_0_0	5	6	HALLMARK_TNFA_SIGNALING_VIA_NFKB
BCSA2_L1	17162	c262	0_0_0	2	3	HALLMARK_TNFA_SIGNALING_VIA_NFKB
BCSA2_L10	12898	c263	0_0_0_0_0	4	5	HALLMARK_TNFA_SIGNALING_VIA_NFKB
BCSA2_L11	20662	c264	0_0_0_0_0_0	5	6	HALLMARK_TNFA_SIGNALING_VIA_NFKB
BCSA2_L12	16640	c265	0_0_0_0_0_0	5	6	HALLMARK_TNFA_SIGNALING_VIA_NFKB
BCSA2_L13	8693	c266	0_0_0_0	3	4	HALLMARK_TNFA_SIGNALING_VIA_NFKB
BCSA2_L14	19024	c267	0_0_0_0_0_0	5	6	HALLMARK_TNFA_SIGNALING_VIA_NFKB
BCSA2_L16	23651	c269	0_0_0_0_0_0_0_0	7	8	HALLMARK_TNFA_SIGNALING_VIA_NFKB
BCSA2_L17	4034	c270	0_0_0_0_0_0	5	6	HALLMARK_TNFA_SIGNALING_VIA_NFKB
BCSA2_L18	13654	c271	0_0_0_0_0	4	5	HALLMARK_TNFA_SIGNALING_VIA_NFKB
BCSA2_L20	28653	c274	0_0_0_0_0_0_0	6	7	HALLMARK_TNFA_SIGNALING_VIA_NFKB
BCSA2_L22	6844	c276	0_0_0	2	3	HALLMARK_TNFA_SIGNALING_VIA_NFKB
BCSA2_L23	10950	c277	0_0_0_0	3	4	HALLMARK_TNFA_SIGNALING_VIA_NFKB
BCSA2_L24	5942	c278	0_0_0_0_0_0	5	6	HALLMARK_TNFA_SIGNALING_VIA_NFKB
BCSA2_L3	7981	c279	0_0_0_0_0	4	5	HALLMARK_TNFA_SIGNALING_VIA_NFKB
BCSA2_B13	13170	c28	0_0_0_0_0	4	5	HALLMARK_TNFA_SIGNALING_VIA_NFKB
BCSA2_L4	7158	c280	0_0_0_0_0_0_0_0	7	8	HALLMARK_TNFA_SIGNALING_VIA_NFKB
BCSA2_L5	25539	c281	0_0_0_0_0_0	5	6	HALLMARK_TNFA_SIGNALING_VIA_NFKB
BCSA2_L6	12636	c282	0_0_0_0_0_0_0	6	7	HALLMARK_TNFA_SIGNALING_VIA_NFKB
BCSA2_L7	8987	c283	0_0_0_0_0_0	5	6	HALLMARK_TNFA_SIGNALING_VIA_NFKB
BCSA2_L8	30710	c284	0_0_0_0	3	4	HALLMARK_TNFA_SIGNALING_VIA_NFKB
BCSA2_L9	34410	c285	0_0_0_0	3	4	HALLMARK_TNFA_SIGNALING_VIA_NFKB
BCSA2_M1	17205	c286	0_0	1	2	HALLMARK_TNFA_SIGNALING_VIA_NFKB
BCSA2_M10	40150	c287	0_0	1	2	HALLMARK_TNFA_SIGNALING_VIA_NFKB
BCSA2_M11	17877	c288	0_0_0_0_0_0_0_0	7	8	HALLMARK_TNFA_SIGNALING_VIA_NFKB
BCSA2_M12	32544	c289	0_0_0_0_0_0_0_0	7	8	HALLMARK_TNFA_SIGNALING_VIA_NFKB
BCSA2_B14	12559	c29	0_0_0_0_0_0	5	6	HALLMARK_TNFA_SIGNALING_VIA_NFKB
BCSA2_M13	32075	c290	0_0_0_0_0_0_0_0	7	8	HALLMARK_TNFA_SIGNALING_VIA_NFKB
BCSA2_M14	27220	c291	0_0_0_0_0_0_0_0_0	8	9	HALLMARK_TNFA_SIGNALING_VIA_NFKB
BCSA2_M15	42436	c292	0_0_0_0_0_0_0_0_0	8	9	HALLMARK_TNFA_SIGNALING_VIA_NFKB
BCSA2_M16	8259	c293	0_0_0_0	3	4	HALLMARK_TNFA_SIGNALING_VIA_NFKB
BCSA2_M17	13438	c294	0_0_0_0_0_0	5	6	HALLMARK_TNFA_SIGNALING_VIA_NFKB
BCSA2_M19	11668	c296	0_0_0_0_0_0_0	6	7	HALLMARK_TNFA_SIGNALING_VIA_NFKB
BCSA2_M20	52461	c298	0_0_0_0	3	4	HALLMARK_TNFA_SIGNALING_VIA_NFKB
BCSA2_A11	35078	c3	0_0_0_0	3	4	HALLMARK_TNFA_SIGNALING_VIA_NFKB
BCSA2_B15	14626	c30	0_0_0	2	3	HALLMARK_TNFA_SIGNALING_VIA_NFKB
BCSA2_M22	11540	c300	0_0_0_0_0_0_0	6	7	HALLMARK_TNFA_SIGNALING_VIA_NFKB
BCSA2_M24	18899	c302	0_0_0_0_0	4	5	HALLMARK_TNFA_SIGNALING_VIA_NFKB
BCSA2_M3	7347	c303	0_0_0_0_0_0_0_0	7	8	HALLMARK_TNFA_SIGNALING_VIA_NFKB
BCSA2_M4	42870	c304	0_0	1	2	HALLMARK_TNFA_SIGNALING_VIA_NFKB
BCSA2_M6	14333	c306	0_0_0_0	3	4	HALLMARK_TNFA_SIGNALING_VIA_NFKB
BCSA2_M7	15719	c307	0_0	1	2	HALLMARK_TNFA_SIGNALING_VIA_NFKB
BCSA2_M8	28732	c308	0_0	1	2	HALLMARK_TNFA_SIGNALING_VIA_NFKB
BCSA2_M9	8426	c309	0_0_0_0_0_0	5	6	HALLMARK_TNFA_SIGNALING_VIA_NFKB
BCSA2_N1	20470	c310	0_0_0_0	3	4	HALLMARK_TNFA_SIGNALING_VIA_NFKB
BCSA2_N10	10495	c311	0_0_0_0_0_0_0_0	7	8	HALLMARK_TNFA_SIGNALING_VIA_NFKB
BCSA2_N11	19217	c312	0_0_0	2	3	HALLMARK_TNFA_SIGNALING_VIA_NFKB
BCSA2_N12	15384	c313	0_0_0_0_0	4	5	HALLMARK_TNFA_SIGNALING_VIA_NFKB
BCSA2_N13	14001	c314	0_0_0_0_0_0_0	6	7	HALLMARK_TNFA_SIGNALING_VIA_NFKB
BCSA2_N14	39681	c315	0_0_0_0_0_0	5	6	HALLMARK_TNFA_SIGNALING_VIA_NFKB
BCSA2_N15	11242	c316	0_0_0_0_0_0_0_0_0	8	9	HALLMARK_TNFA_SIGNALING_VIA_NFKB
BCSA2_N16	15529	c317	0_0_0_0_0	4	5	HALLMARK_TNFA_SIGNALING_VIA_NFKB
BCSA2_N17	10096	c318	0_0_0_0_0_0_0_0_0	8	9	HALLMARK_TNFA_SIGNALING_VIA_NFKB
BCSA2_N19	18233	c320	0_0_0	2	3	HALLMARK_TNFA_SIGNALING_VIA_NFKB
BCSA2_N22	7759	c324	0_0_0_0_0_0_0	6	7	HALLMARK_TNFA_SIGNALING_VIA_NFKB
BCSA2_N23	13324	c325	0_0_0_0_0	4	5	HALLMARK_TNFA_SIGNALING_VIA_NFKB
BCSA2_N24	33416	c326	0_0_0_0	3	4	HALLMARK_TNFA_SIGNALING_VIA_NFKB
BCSA2_N4	24422	c328	0_0	1	2	HALLMARK_TNFA_SIGNALING_VIA_NFKB
BCSA2_N5	21185	c329	0_0_0_0_0	4	5	HALLMARK_TNFA_SIGNALING_VIA_NFKB
BCSA2_N6	8755	c330	0_0_0_0_0	4	5	HALLMARK_TNFA_SIGNALING_VIA_NFKB
BCSA2_N8	10594	c332	0_0_0_0_0_0	5	6	HALLMARK_TNFA_SIGNALING_VIA_NFKB
BCSA2_N9	33660	c333	0_0_0_0_0_0_0	6	7	HALLMARK_TNFA_SIGNALING_VIA_NFKB
BCSA2_O1	25833	c334	0_0_0_0	3	4	HALLMARK_TNFA_SIGNALING_VIA_NFKB
BCSA2_O10	9441	c335	0_0_0_0	3	4	HALLMARK_TNFA_SIGNALING_VIA_NFKB
BCSA2_O11	6169	c336	0_0_0_0_0_0_0	6	7	HALLMARK_TNFA_SIGNALING_VIA_NFKB
BCSA2_O12	11135	c337	0_0_0_0_0_0_0_0	7	8	HALLMARK_TNFA_SIGNALING_VIA_NFKB
BCSA2_O13	8555	c338	0_0_0_0_0_0_0	6	7	HALLMARK_TNFA_SIGNALING_VIA_NFKB
BCSA2_O14	9456	c339	0_0_0_0_0_0_0_0	7	8	HALLMARK_TNFA_SIGNALING_VIA_NFKB
BCSA2_B19	8870	c34	0_0_0_0	3	4	HALLMARK_TNFA_SIGNALING_VIA_NFKB
BCSA2_O16	8016	c341	0_0_0_0_0_0	5	6	HALLMARK_TNFA_SIGNALING_VIA_NFKB
BCSA2_O4	11923	c351	0_0_0_0_0_0	5	6	HALLMARK_TNFA_SIGNALING_VIA_NFKB
BCSA2_O6	7198	c353	0_0_0_0_0_0	5	6	HALLMARK_TNFA_SIGNALING_VIA_NFKB
BCSA2_O8	9105	c355	0_0_0_0	3	4	HALLMARK_TNFA_SIGNALING_VIA_NFKB
BCSA2_P1	10492	c357	0_0_0_0	3	4	HALLMARK_TNFA_SIGNALING_VIA_NFKB
BCSA2_P10	19934	c358	0_0_0_0_0_0	5	6	HALLMARK_TNFA_SIGNALING_VIA_NFKB
BCSA2_P11	18278	c359	0_0_0_0_0_0_0	6	7	HALLMARK_TNFA_SIGNALING_VIA_NFKB
BCSA2_B20	20212	c36	0_0_0_0_0_0	5	6	HALLMARK_TNFA_SIGNALING_VIA_NFKB
BCSA2_P12	17723	c360	0_0_0_0	3	4	HALLMARK_TNFA_SIGNALING_VIA_NFKB
BCSA2_P13	25886	c361	0_0_0_0	3	4	HALLMARK_TNFA_SIGNALING_VIA_NFKB
BCSA2_P15	11280	c363	0_0_0_0_0	4	5	HALLMARK_TNFA_SIGNALING_VIA_NFKB
BCSA2_P17	3456	c365	0_0_0_0_0_0_0_0	7	8	HALLMARK_TNFA_SIGNALING_VIA_NFKB
BCSA2_P18	10508	c366	0_0_0_0_0_0_0_0_0	8	9	HALLMARK_TNFA_SIGNALING_VIA_NFKB
BCSA2_P19	19041	c367	0_0_0_0_0_0	5	6	HALLMARK_TNFA_SIGNALING_VIA_NFKB
BCSA2_P20	27068	c369	0_0_0_0_0	4	5	HALLMARK_TNFA_SIGNALING_VIA_NFKB
BCSA2_B21	39445	c37	0_0_0_0_0	4	5	HALLMARK_TNFA_SIGNALING_VIA_NFKB
BCSA2_P22	6909	c371	0_0_0_0_0_0_0_0_0	8	9	HALLMARK_TNFA_SIGNALING_VIA_NFKB
BCSA2_P24	15029	c373	0_0_0_0_0_0	5	6	HALLMARK_TNFA_SIGNALING_VIA_NFKB
BCSA2_P3	3613	c374	0_0_0_0	3	4	HALLMARK_TNFA_SIGNALING_VIA_NFKB
BCSA2_P5	14961	c376	0_0_0_0_0	4	5	HALLMARK_TNFA_SIGNALING_VIA_NFKB
BCSA2_P6	33192	c377	0_0	1	2	HALLMARK_TNFA_SIGNALING_VIA_NFKB
BCSA2_P7	8219	c378	0_0_0_0_0_0_0_0	7	8	HALLMARK_TNFA_SIGNALING_VIA_NFKB
BCSA2_P8	33980	c379	0_0_0_0	3	4	HALLMARK_TNFA_SIGNALING_VIA_NFKB
BCSA2_B22	45197	c38	0_0	1	2	HALLMARK_TNFA_SIGNALING_VIA_NFKB
BCSA2_P9	7356	c380	0_0_0_0	3	4	HALLMARK_TNFA_SIGNALING_VIA_NFKB
BCSA2_A12	16495	c4	0_0_0_0_0	4	5	HALLMARK_TNFA_SIGNALING_VIA_NFKB
BCSA2_B3	46774	c41	0_0	1	2	HALLMARK_TNFA_SIGNALING_VIA_NFKB
BCSA2_B4	28400	c42	0_0	1	2	HALLMARK_TNFA_SIGNALING_VIA_NFKB
BCSA2_B5	11527	c43	0_0_0_0_0_0_0	6	7	HALLMARK_TNFA_SIGNALING_VIA_NFKB
BCSA2_B6	9242	c44	0_0_0_0_0_0_0_0	7	8	HALLMARK_TNFA_SIGNALING_VIA_NFKB
BCSA2_B7	8313	c45	0_0	1	2	HALLMARK_TNFA_SIGNALING_VIA_NFKB
BCSA2_B8	15236	c46	0_0_0_0_0_0_0	6	7	HALLMARK_TNFA_SIGNALING_VIA_NFKB
BCSA2_B9	9679	c47	0_0_0_0_0	4	5	HALLMARK_TNFA_SIGNALING_VIA_NFKB
BCSA2_C1	12701	c48	0_0	1	2	HALLMARK_TNFA_SIGNALING_VIA_NFKB
BCSA2_C10	13173	c49	0_0_0_0_0_0_0	6	7	HALLMARK_TNFA_SIGNALING_VIA_NFKB
BCSA2_A13	11250	c5	0_0_0_0	3	4	HALLMARK_TNFA_SIGNALING_VIA_NFKB
BCSA2_C12	17260	c51	0_0_0	2	3	HALLMARK_TNFA_SIGNALING_VIA_NFKB
BCSA2_C13	27501	c52	0_0_0_0_0_0	5	6	HALLMARK_TNFA_SIGNALING_VIA_NFKB
BCSA2_C14	12658	c53	0_0_0_0_0_0	5	6	HALLMARK_TNFA_SIGNALING_VIA_NFKB
BCSA2_C19	11919	c58	0_0_0_0_0_0	5	6	HALLMARK_TNFA_SIGNALING_VIA_NFKB
BCSA2_A14	11018	c6	0_0_0_0	3	4	HALLMARK_TNFA_SIGNALING_VIA_NFKB
BCSA2_C20	24986	c60	0_0_0_0_0_0_0_0	7	8	HALLMARK_TNFA_SIGNALING_VIA_NFKB
BCSA2_C21	25826	c61	0_0_0	2	3	HALLMARK_TNFA_SIGNALING_VIA_NFKB
BCSA2_C24	7325	c64	0_0_0_0	3	4	HALLMARK_TNFA_SIGNALING_VIA_NFKB
BCSA2_C3	12727	c65	0_0_0_0_0	4	5	HALLMARK_TNFA_SIGNALING_VIA_NFKB
BCSA2_C4	17890	c66	0_0_0_0	3	4	HALLMARK_TNFA_SIGNALING_VIA_NFKB
BCSA2_C5	21052	c67	0_0_0_0_0	4	5	HALLMARK_TNFA_SIGNALING_VIA_NFKB
BCSA2_C6	15773	c68	0_0_0_0_0_0	5	6	HALLMARK_TNFA_SIGNALING_VIA_NFKB
BCSA2_C7	11992	c69	0_0_0_0_0	4	5	HALLMARK_TNFA_SIGNALING_VIA_NFKB
BCSA2_C8	23629	c70	0_0_0_0	3	4	HALLMARK_TNFA_SIGNALING_VIA_NFKB
BCSA2_C9	17059	c71	0_0_0_0_0_0	5	6	HALLMARK_TNFA_SIGNALING_VIA_NFKB
BCSA2_D1	18650	c72	0_0_0_0_0	4	5	HALLMARK_TNFA_SIGNALING_VIA_NFKB
BCSA2_D10	11415	c73	0_0_0	2	3	HALLMARK_TNFA_SIGNALING_VIA_NFKB
BCSA2_D11	7391	c74	0_0_0_0_0_0	5	6	HALLMARK_TNFA_SIGNALING_VIA_NFKB
BCSA2_D13	24352	c76	0_0_0_0_0_0_0	6	7	HALLMARK_TNFA_SIGNALING_VIA_NFKB
BCSA2_D14	9208	c77	0_0_0	2	3	HALLMARK_TNFA_SIGNALING_VIA_NFKB
BCSA2_D15	8601	c78	0_0_0_0	3	4	HALLMARK_TNFA_SIGNALING_VIA_NFKB
BCSA2_A16	21520	c8	0_0_0_0_0_0	5	6	HALLMARK_TNFA_SIGNALING_VIA_NFKB
BCSA2_D18	4981	c80	0_0_0_0_0_0_0	6	7	HALLMARK_TNFA_SIGNALING_VIA_NFKB
BCSA2_D19	7669	c81	0_0_0	2	3	HALLMARK_TNFA_SIGNALING_VIA_NFKB
BCSA2_D20	6264	c83	0_0_0_0_0_0	5	6	HALLMARK_TNFA_SIGNALING_VIA_NFKB
BCSA2_D22	22144	c85	0_0_0_0_0_0_0	6	7	HALLMARK_TNFA_SIGNALING_VIA_NFKB
BCSA2_D23	6569	c86	0_0_0_0	3	4	HALLMARK_TNFA_SIGNALING_VIA_NFKB
BCSA2_D24	14099	c87	0_0_0_0_0_0_0	6	7	HALLMARK_TNFA_SIGNALING_VIA_NFKB
BCSA2_D4	2605	c89	0_0_0_0_0_0	5	6	HALLMARK_TNFA_SIGNALING_VIA_NFKB
BCSA2_A17	11542	c9	0_0_0_0_0_0_0	6	7	HALLMARK_TNFA_SIGNALING_VIA_NFKB
BCSA2_D5	13230	c90	0_0_0_0_0	4	5	HALLMARK_TNFA_SIGNALING_VIA_NFKB
BCSA2_D6	11253	c91	0_0_0_0	3	4	HALLMARK_TNFA_SIGNALING_VIA_NFKB
BCSA2_D7	15647	c92	0_0_0_0_0_0_0_0	7	8	HALLMARK_TNFA_SIGNALING_VIA_NFKB
BCSA2_D8	10670	c93	0_0_0_0_0_0_0_0	7	8	HALLMARK_TNFA_SIGNALING_VIA_NFKB
BCSA2_D9	10619	c94	0_0_0_0_0_0_0_0	7	8	HALLMARK_TNFA_SIGNALING_VIA_NFKB
BCSA2_E1	11452	c95	0_0_0_0_0_0_0	6	7	HALLMARK_TNFA_SIGNALING_VIA_NFKB
BCSA2_E10	24509	c96	0_0_0_0_0	4	5	HALLMARK_TNFA_SIGNALING_VIA_NFKB
BCSA2_E12	19333	c98	0_0_0_0_0	4	5	HALLMARK_TNFA_SIGNALING_VIA_NFKB
BCSA2_E13	21393	c99	0_0_0_0	3	4	HALLMARK_TNFA_SIGNALING_VIA_NFKB
BCSA2_A1	27351	c1	0_0_0_0	3	4	HALLMARK_HYPOXIA
BCSA2_A18	17690	c10	0_0_0_0_0	4	5	HALLMARK_HYPOXIA
BCSA2_E14	17537	c100	0_0_0_0	3	4	HALLMARK_HYPOXIA
BCSA2_E15	16961	c101	0_0_0_0_0_0_0_0_0	8	9	HALLMARK_HYPOXIA
BCSA2_E18	8616	c103	0_0_0_0_0_0_0	6	7	HALLMARK_HYPOXIA
BCSA2_E19	23602	c104	0_0_0_0_0	4	5	HALLMARK_HYPOXIA
BCSA2_E21	11820	c107	0_0_0_0	3	4	HALLMARK_HYPOXIA
BCSA2_E22	9662	c108	0_0_0_0	3	4	HALLMARK_HYPOXIA
BCSA2_E23	16074	c109	0_0_0_0_0	4	5	HALLMARK_HYPOXIA
BCSA2_A19	26281	c11	0_0_0_0_0_0	5	6	HALLMARK_HYPOXIA
BCSA2_E24	5013	c110	0_0_0_0_0	4	5	HALLMARK_HYPOXIA
BCSA2_E4	13954	c112	0_0_0_0_0_0	5	6	HALLMARK_HYPOXIA
BCSA2_E5	15320	c113	0_0	1	2	HALLMARK_HYPOXIA
BCSA2_E6	6443	c114	0_0	1	2	HALLMARK_HYPOXIA
BCSA2_E7	6939	c115	0_0_0_0_0	4	5	HALLMARK_HYPOXIA
BCSA2_E8	15548	c116	0_0_0_0	3	4	HALLMARK_HYPOXIA
BCSA2_E9	23747	c117	0_0_0_0_0_0_0_0	7	8	HALLMARK_HYPOXIA
BCSA2_F1	29065	c118	0_0	1	2	HALLMARK_HYPOXIA
BCSA2_F10	11634	c119	0_0_0_0	3	4	HALLMARK_HYPOXIA
BCSA2_A20	17581	c12	0_0_0_0_0_0_0_0_0	8	9	HALLMARK_HYPOXIA
BCSA2_F11	11887	c120	0_0_0_0_0	4	5	HALLMARK_HYPOXIA
BCSA2_F12	8770	c121	0_0_0_0_0_0	5	6	HALLMARK_HYPOXIA
BCSA2_F13	22201	c122	0_0_0_0_0_0	5	6	HALLMARK_HYPOXIA
BCSA2_F14	13512	c123	0_0_0_0_0_0_0	6	7	HALLMARK_HYPOXIA
BCSA2_F15	27028	c124	0_0_0_0_0_0_0_0	7	8	HALLMARK_HYPOXIA
BCSA2_F16	20459	c125	0_0_0_0	3	4	HALLMARK_HYPOXIA
BCSA2_A21	11333	c13	0_0_0_0_0_0_0_0_0	8	9	HALLMARK_HYPOXIA
BCSA2_F20	14991	c130	0_0_0_0_0_0_0	6	7	HALLMARK_HYPOXIA
BCSA2_F21	11934	c131	0_0_0_0_0_0	5	6	HALLMARK_HYPOXIA
BCSA2_F23	10047	c133	0_0_0_0_0_0_0	6	7	HALLMARK_HYPOXIA
BCSA2_F24	25430	c134	0_0_0_0_0_0_0	6	7	HALLMARK_HYPOXIA
BCSA2_F4	14616	c136	0_0	1	2	HALLMARK_HYPOXIA
BCSA2_F5	9096	c137	0_0_0_0_0	4	5	HALLMARK_HYPOXIA
BCSA2_F6	12993	c138	0_0_0_0_0_0	5	6	HALLMARK_HYPOXIA
BCSA2_F7	9752	c139	0_0_0_0_0_0_0	6	7	HALLMARK_HYPOXIA
BCSA2_F8	8194	c140	0_0_0_0_0_0_0_0	7	8	HALLMARK_HYPOXIA
BCSA2_F9	9604	c141	0_0_0	2	3	HALLMARK_HYPOXIA
BCSA2_G1	18031	c142	0_0_0_0	3	4	HALLMARK_HYPOXIA
BCSA2_G10	28352	c143	0_0	1	2	HALLMARK_HYPOXIA
BCSA2_G11	18583	c144	0_0_0_0_0	4	5	HALLMARK_HYPOXIA
BCSA2_G12	14662	c145	0_0_0	2	3	HALLMARK_HYPOXIA
BCSA2_G13	39959	c146	0_0_0_0_0_0_0_0	7	8	HALLMARK_HYPOXIA
BCSA2_G14	29673	c147	0_0_0_0_0	4	5	HALLMARK_HYPOXIA
BCSA2_G15	13602	c148	0_0_0_0_0_0	5	6	HALLMARK_HYPOXIA
BCSA2_A23	6574	c15	0_0_0_0_0_0_0	6	7	HALLMARK_HYPOXIA
BCSA2_G18	16111	c151	0_0_0_0_0_0_0_0_0	8	9	HALLMARK_HYPOXIA
BCSA2_G20	24043	c154	0_0_0_0_0_0_0_0_0	8	9	HALLMARK_HYPOXIA
BCSA2_G22	12201	c156	0_0_0_0_0_0_0	6	7	HALLMARK_HYPOXIA
BCSA2_G23	12513	c157	0_0_0_0_0_0_0_0	7	8	HALLMARK_HYPOXIA
BCSA2_G24	41435	c158	0_0_0_0_0_0_0	6	7	HALLMARK_HYPOXIA
BCSA2_G3	8957	c159	0_0_0_0_0_0	5	6	HALLMARK_HYPOXIA
BCSA2_G4	16117	c160	0_0_0_0_0	4	5	HALLMARK_HYPOXIA
BCSA2_G5	15012	c161	0_0_0_0	3	4	HALLMARK_HYPOXIA
BCSA2_G6	13783	c162	0_0_0_0_0_0_0	6	7	HALLMARK_HYPOXIA
BCSA2_G7	6706	c163	0_0_0_0_0_0_0_0	7	8	HALLMARK_HYPOXIA
BCSA2_G8	12200	c164	0_0_0_0	3	4	HALLMARK_HYPOXIA
BCSA2_G9	16597	c165	0_0_0_0_0	4	5	HALLMARK_HYPOXIA
BCSA2_H10	13899	c167	0_0_0_0	3	4	HALLMARK_HYPOXIA
BCSA2_H11	16393	c168	0_0_0_0_0_0_0	6	7	HALLMARK_HYPOXIA
BCSA2_H12	13549	c169	0_0_0	2	3	HALLMARK_HYPOXIA
BCSA2_H13	16960	c170	0_0_0_0_0_0_0_0	7	8	HALLMARK_HYPOXIA
BCSA2_H14	17999	c171	0_0_0	2	3	HALLMARK_HYPOXIA
BCSA2_H15	10128	c172	0_0_0_0	3	4	HALLMARK_HYPOXIA
BCSA2_H20	16924	c178	0_0_0_0_0_0_0	6	7	HALLMARK_HYPOXIA
BCSA2_H21	6036	c179	0_0_0_0	3	4	HALLMARK_HYPOXIA
BCSA2_H22	11573	c180	0_0_0_0_0	4	5	HALLMARK_HYPOXIA
BCSA2_H23	13256	c181	0_0_0_0_0_0_0_0_0	8	9	HALLMARK_HYPOXIA
BCSA2_H24	15684	c182	0_0_0_0_0_0	5	6	HALLMARK_HYPOXIA
BCSA2_H4	7875	c184	0_0_0_0	3	4	HALLMARK_HYPOXIA
BCSA2_H5	11732	c185	0_0_0_0_0_0_0_0_0	8	9	HALLMARK_HYPOXIA
BCSA2_H6	14673	c186	0_0_0_0_0	4	5	HALLMARK_HYPOXIA
BCSA2_H7	8531	c187	0_0_0_0	3	4	HALLMARK_HYPOXIA
BCSA2_H8	14310	c188	0_0_0_0_0_0_0_0	7	8	HALLMARK_HYPOXIA
BCSA2_H9	7705	c189	0_0_0_0	3	4	HALLMARK_HYPOXIA
BCSA2_A5	41560	c19	0_0	1	2	HALLMARK_HYPOXIA
BCSA2_I1	28383	c190	0_0	1	2	HALLMARK_HYPOXIA
BCSA2_I10	17942	c191	0_0	1	2	HALLMARK_HYPOXIA
BCSA2_I11	14192	c192	0_0_0_0_0	4	5	HALLMARK_HYPOXIA
BCSA2_I12	15553	c193	0_0_0_0_0	4	5	HALLMARK_HYPOXIA
BCSA2_I13	8567	c194	0_0_0	2	3	HALLMARK_HYPOXIA
BCSA2_I15	13195	c196	0_0_0_0	3	4	HALLMARK_HYPOXIA
BCSA2_I16	53160	c197	0_0_0_0_0	4	5	HALLMARK_HYPOXIA
BCSA2_I17	5654	c198	0_0_0_0_0_0_0	6	7	HALLMARK_HYPOXIA
BCSA2_I18	19774	c199	0_0	1	2	HALLMARK_HYPOXIA
BCSA2_A10	24922	c2	0_0_0_0	3	4	HALLMARK_HYPOXIA
BCSA2_A6	14717	c20	0_0_0_0_0_0_0	6	7	HALLMARK_HYPOXIA
BCSA2_I19	10664	c200	0_0_0_0_0_0_0	6	7	HALLMARK_HYPOXIA
BCSA2_I20	9178	c202	0_0_0_0	3	4	HALLMARK_HYPOXIA
BCSA2_I21	9977	c203	0_0_0_0	3	4	HALLMARK_HYPOXIA
BCSA2_I22	7170	c204	0_0_0_0_0	4	5	HALLMARK_HYPOXIA
BCSA2_I23	5092	c205	0_0_0_0_0_0	5	6	HALLMARK_HYPOXIA
BCSA2_I24	11853	c206	0_0_0_0_0_0_0	6	7	HALLMARK_HYPOXIA
BCSA2_I3	14242	c207	0_0	1	2	HALLMARK_HYPOXIA
BCSA2_I4	11812	c208	0_0_0_0_0	4	5	HALLMARK_HYPOXIA
BCSA2_I5	9946	c209	0_0_0_0_0_0	5	6	HALLMARK_HYPOXIA
BCSA2_A7	6973	c21	0_0	1	2	HALLMARK_HYPOXIA
BCSA2_I6	10354	c210	0_0_0_0_0	4	5	HALLMARK_HYPOXIA
BCSA2_I7	8177	c211	0_0_0_0_0_0	5	6	HALLMARK_HYPOXIA
BCSA2_I8	20438	c212	0_0_0_0_0_0_0_0	7	8	HALLMARK_HYPOXIA
BCSA2_I9	16792	c213	0_0_0_0_0_0_0_0_0	8	9	HALLMARK_HYPOXIA
BCSA2_J1	19365	c214	0_0	1	2	HALLMARK_HYPOXIA
BCSA2_J10	16779	c215	0_0_0_0_0_0	5	6	HALLMARK_HYPOXIA
BCSA2_J11	10686	c216	0_0_0_0	3	4	HALLMARK_HYPOXIA
BCSA2_J12	3893	c217	0_0_0_0_0	4	5	HALLMARK_HYPOXIA
BCSA2_J13	33569	c218	0_0_0_0_0	4	5	HALLMARK_HYPOXIA
BCSA2_J14	10634	c219	0_0_0_0_0_0	5	6	HALLMARK_HYPOXIA
BCSA2_A8	9180	c22	0_0_0_0_0	4	5	HALLMARK_HYPOXIA
BCSA2_J15	19989	c220	0_0_0_0_0_0_0_0	7	8	HALLMARK_HYPOXIA
BCSA2_J16	7847	c221	0_0_0_0_0_0	5	6	HALLMARK_HYPOXIA
BCSA2_J18	7070	c223	0_0_0_0	3	4	HALLMARK_HYPOXIA
BCSA2_J19	8063	c224	0_0	1	2	HALLMARK_HYPOXIA
BCSA2_J20	11518	c226	0_0_0_0_0_0	5	6	HALLMARK_HYPOXIA
BCSA2_J21	12707	c227	0_0_0_0_0	4	5	HALLMARK_HYPOXIA
BCSA2_J22	9885	c228	0_0_0_0_0_0_0	6	7	HALLMARK_HYPOXIA
BCSA2_A9	13638	c23	0_0_0_0_0_0	5	6	HALLMARK_HYPOXIA
BCSA2_J24	26613	c230	0_0_0_0_0_0	5	6	HALLMARK_HYPOXIA
BCSA2_J4	8569	c232	0_0_0_0_0_0	5	6	HALLMARK_HYPOXIA
BCSA2_J5	16453	c233	0_0_0_0_0_0_0_0	7	8	HALLMARK_HYPOXIA
BCSA2_J6	15968	c234	0_0_0_0_0	4	5	HALLMARK_HYPOXIA
BCSA2_J7	10796	c235	0_0	1	2	HALLMARK_HYPOXIA
BCSA2_J8	7081	c236	0_0_0_0	3	4	HALLMARK_HYPOXIA
BCSA2_K1	25195	c238	0_0	1	2	HALLMARK_HYPOXIA
BCSA2_K10	12404	c239	0_0_0_0_0_0_0_0_0	8	9	HALLMARK_HYPOXIA
BCSA2_B1	26477	c24	0_0	1	2	HALLMARK_HYPOXIA
BCSA2_K11	13731	c240	0_0_0_0_0	4	5	HALLMARK_HYPOXIA
BCSA2_K13	12970	c242	0_0_0_0_0	4	5	HALLMARK_HYPOXIA
BCSA2_K14	7517	c243	0_0_0	2	3	HALLMARK_HYPOXIA
BCSA2_K16	9586	c245	0_0_0_0_0	4	5	HALLMARK_HYPOXIA
BCSA2_K18	20217	c247	0_0_0_0	3	4	HALLMARK_HYPOXIA
BCSA2_K19	18466	c248	0_0_0_0_0_0_0	6	7	HALLMARK_HYPOXIA
BCSA2_B10	7216	c25	0_0_0_0_0	4	5	HALLMARK_HYPOXIA
BCSA2_K20	27112	c250	0_0_0_0	3	4	HALLMARK_HYPOXIA
BCSA2_K21	11436	c251	0_0_0_0	3	4	HALLMARK_HYPOXIA
BCSA2_K23	8692	c253	0_0_0_0_0_0_0	6	7	HALLMARK_HYPOXIA
BCSA2_K24	17713	c254	0_0_0_0_0_0	5	6	HALLMARK_HYPOXIA
BCSA2_K4	11990	c256	0_0_0_0_0	4	5	HALLMARK_HYPOXIA
BCSA2_K5	42681	c257	0_0	1	2	HALLMARK_HYPOXIA
BCSA2_K6	7756	c258	0_0_0_0_0_0	5	6	HALLMARK_HYPOXIA
BCSA2_K7	8143	c259	0_0_0_0_0	4	5	HALLMARK_HYPOXIA
BCSA2_K8	20572	c260	0_0_0	2	3	HALLMARK_HYPOXIA
BCSA2_K9	9023	c261	0_0_0_0_0_0	5	6	HALLMARK_HYPOXIA
BCSA2_L1	12342	c262	0_0_0	2	3	HALLMARK_HYPOXIA
BCSA2_L10	13791	c263	0_0_0_0_0	4	5	HALLMARK_HYPOXIA
BCSA2_L11	24884	c264	0_0_0_0_0_0	5	6	HALLMARK_HYPOXIA
BCSA2_L12	25677	c265	0_0_0_0_0_0	5	6	HALLMARK_HYPOXIA
BCSA2_L13	11803	c266	0_0_0_0	3	4	HALLMARK_HYPOXIA
BCSA2_L14	16223	c267	0_0_0_0_0_0	5	6	HALLMARK_HYPOXIA
BCSA2_L16	23951	c269	0_0_0_0_0_0_0_0	7	8	HALLMARK_HYPOXIA
BCSA2_L17	7866	c270	0_0_0_0_0_0	5	6	HALLMARK_HYPOXIA
BCSA2_L18	28600	c271	0_0_0_0_0	4	5	HALLMARK_HYPOXIA
BCSA2_L20	25809	c274	0_0_0_0_0_0_0	6	7	HALLMARK_HYPOXIA
BCSA2_L22	7273	c276	0_0_0	2	3	HALLMARK_HYPOXIA
BCSA2_L23	14199	c277	0_0_0_0	3	4	HALLMARK_HYPOXIA
BCSA2_L24	5006	c278	0_0_0_0_0_0	5	6	HALLMARK_HYPOXIA
BCSA2_L3	6850	c279	0_0_0_0_0	4	5	HALLMARK_HYPOXIA
BCSA2_B13	11152	c28	0_0_0_0_0	4	5	HALLMARK_HYPOXIA
BCSA2_L4	9494	c280	0_0_0_0_0_0_0_0	7	8	HALLMARK_HYPOXIA
BCSA2_L5	24339	c281	0_0_0_0_0_0	5	6	HALLMARK_HYPOXIA
BCSA2_L6	9910	c282	0_0_0_0_0_0_0	6	7	HALLMARK_HYPOXIA
BCSA2_L7	10026	c283	0_0_0_0_0_0	5	6	HALLMARK_HYPOXIA
BCSA2_L8	24782	c284	0_0_0_0	3	4	HALLMARK_HYPOXIA
BCSA2_L9	29457	c285	0_0_0_0	3	4	HALLMARK_HYPOXIA
BCSA2_M1	15939	c286	0_0	1	2	HALLMARK_HYPOXIA
BCSA2_M10	35076	c287	0_0	1	2	HALLMARK_HYPOXIA
BCSA2_M11	17925	c288	0_0_0_0_0_0_0_0	7	8	HALLMARK_HYPOXIA
BCSA2_M12	27438	c289	0_0_0_0_0_0_0_0	7	8	HALLMARK_HYPOXIA
BCSA2_B14	11796	c29	0_0_0_0_0_0	5	6	HALLMARK_HYPOXIA
BCSA2_M13	30327	c290	0_0_0_0_0_0_0_0	7	8	HALLMARK_HYPOXIA
BCSA2_M14	27168	c291	0_0_0_0_0_0_0_0_0	8	9	HALLMARK_HYPOXIA
BCSA2_M15	35197	c292	0_0_0_0_0_0_0_0_0	8	9	HALLMARK_HYPOXIA
BCSA2_M16	43195	c293	0_0_0_0	3	4	HALLMARK_HYPOXIA
BCSA2_M17	10612	c294	0_0_0_0_0_0	5	6	HALLMARK_HYPOXIA
BCSA2_M19	16079	c296	0_0_0_0_0_0_0	6	7	HALLMARK_HYPOXIA
BCSA2_M20	45603	c298	0_0_0_0	3	4	HALLMARK_HYPOXIA
BCSA2_A11	29012	c3	0_0_0_0	3	4	HALLMARK_HYPOXIA
BCSA2_B15	10107	c30	0_0_0	2	3	HALLMARK_HYPOXIA
BCSA2_M22	15226	c300	0_0_0_0_0_0_0	6	7	HALLMARK_HYPOXIA
BCSA2_M24	11825	c302	0_0_0_0_0	4	5	HALLMARK_HYPOXIA
BCSA2_M3	7883	c303	0_0_0_0_0_0_0_0	7	8	HALLMARK_HYPOXIA
BCSA2_M4	29908	c304	0_0	1	2	HALLMARK_HYPOXIA
BCSA2_M6	17964	c306	0_0_0_0	3	4	HALLMARK_HYPOXIA
BCSA2_M7	10028	c307	0_0	1	2	HALLMARK_HYPOXIA
BCSA2_M8	26834	c308	0_0	1	2	HALLMARK_HYPOXIA
BCSA2_M9	9226	c309	0_0_0_0_0_0	5	6	HALLMARK_HYPOXIA
BCSA2_N1	16660	c310	0_0_0_0	3	4	HALLMARK_HYPOXIA
BCSA2_N10	10475	c311	0_0_0_0_0_0_0_0	7	8	HALLMARK_HYPOXIA
BCSA2_N11	13810	c312	0_0_0	2	3	HALLMARK_HYPOXIA
BCSA2_N12	10732	c313	0_0_0_0_0	4	5	HALLMARK_HYPOXIA
BCSA2_N13	19764	c314	0_0_0_0_0_0_0	6	7	HALLMARK_HYPOXIA
BCSA2_N14	27760	c315	0_0_0_0_0_0	5	6	HALLMARK_HYPOXIA
BCSA2_N15	14966	c316	0_0_0_0_0_0_0_0_0	8	9	HALLMARK_HYPOXIA
BCSA2_N16	18410	c317	0_0_0_0_0	4	5	HALLMARK_HYPOXIA
BCSA2_N17	8088	c318	0_0_0_0_0_0_0_0_0	8	9	HALLMARK_HYPOXIA
BCSA2_N19	16589	c320	0_0_0	2	3	HALLMARK_HYPOXIA
BCSA2_N22	8073	c324	0_0_0_0_0_0_0	6	7	HALLMARK_HYPOXIA
BCSA2_N23	11921	c325	0_0_0_0_0	4	5	HALLMARK_HYPOXIA
BCSA2_N24	30135	c326	0_0_0_0	3	4	HALLMARK_HYPOXIA
BCSA2_N4	25687	c328	0_0	1	2	HALLMARK_HYPOXIA
BCSA2_N5	22249	c329	0_0_0_0_0	4	5	HALLMARK_HYPOXIA
BCSA2_N6	11796	c330	0_0_0_0_0	4	5	HALLMARK_HYPOXIA
BCSA2_N8	11115	c332	0_0_0_0_0_0	5	6	HALLMARK_HYPOXIA
BCSA2_N9	29370	c333	0_0_0_0_0_0_0	6	7	HALLMARK_HYPOXIA
BCSA2_O1	15683	c334	0_0_0_0	3	4	HALLMARK_HYPOXIA
BCSA2_O10	4322	c335	0_0_0_0	3	4	HALLMARK_HYPOXIA
BCSA2_O11	4736	c336	0_0_0_0_0_0_0	6	7	HALLMARK_HYPOXIA
BCSA2_O12	9360	c337	0_0_0_0_0_0_0_0	7	8	HALLMARK_HYPOXIA
BCSA2_O13	10527	c338	0_0_0_0_0_0_0	6	7	HALLMARK_HYPOXIA
BCSA2_O14	9142	c339	0_0_0_0_0_0_0_0	7	8	HALLMARK_HYPOXIA
BCSA2_B19	5476	c34	0_0_0_0	3	4	HALLMARK_HYPOXIA
BCSA2_O16	9864	c341	0_0_0_0_0_0	5	6	HALLMARK_HYPOXIA
BCSA2_O4	10757	c351	0_0_0_0_0_0	5	6	HALLMARK_HYPOXIA
BCSA2_O6	6917	c353	0_0_0_0_0_0	5	6	HALLMARK_HYPOXIA
BCSA2_O8	7549	c355	0_0_0_0	3	4	HALLMARK_HYPOXIA
BCSA2_P1	9747	c357	0_0_0_0	3	4	HALLMARK_HYPOXIA
BCSA2_P10	15250	c358	0_0_0_0_0_0	5	6	HALLMARK_HYPOXIA
BCSA2_P11	14693	c359	0_0_0_0_0_0_0	6	7	HALLMARK_HYPOXIA
BCSA2_B20	16514	c36	0_0_0_0_0_0	5	6	HALLMARK_HYPOXIA
BCSA2_P12	12711	c360	0_0_0_0	3	4	HALLMARK_HYPOXIA
BCSA2_P13	26323	c361	0_0_0_0	3	4	HALLMARK_HYPOXIA
BCSA2_P15	8430	c363	0_0_0_0_0	4	5	HALLMARK_HYPOXIA
BCSA2_P17	5340	c365	0_0_0_0_0_0_0_0	7	8	HALLMARK_HYPOXIA
BCSA2_P18	9540	c366	0_0_0_0_0_0_0_0_0	8	9	HALLMARK_HYPOXIA
BCSA2_P19	21008	c367	0_0_0_0_0_0	5	6	HALLMARK_HYPOXIA
BCSA2_P20	16919	c369	0_0_0_0_0	4	5	HALLMARK_HYPOXIA
BCSA2_B21	15240	c37	0_0_0_0_0	4	5	HALLMARK_HYPOXIA
BCSA2_P22	5710	c371	0_0_0_0_0_0_0_0_0	8	9	HALLMARK_HYPOXIA
BCSA2_P24	12546	c373	0_0_0_0_0_0	5	6	HALLMARK_HYPOXIA
BCSA2_P3	4986	c374	0_0_0_0	3	4	HALLMARK_HYPOXIA
BCSA2_P5	13860	c376	0_0_0_0_0	4	5	HALLMARK_HYPOXIA
BCSA2_P6	28754	c377	0_0	1	2	HALLMARK_HYPOXIA
BCSA2_P7	12418	c378	0_0_0_0_0_0_0_0	7	8	HALLMARK_HYPOXIA
BCSA2_P8	25322	c379	0_0_0_0	3	4	HALLMARK_HYPOXIA
BCSA2_B22	30218	c38	0_0	1	2	HALLMARK_HYPOXIA
BCSA2_P9	4226	c380	0_0_0_0	3	4	HALLMARK_HYPOXIA
BCSA2_A12	15163	c4	0_0_0_0_0	4	5	HALLMARK_HYPOXIA
BCSA2_B3	37382	c41	0_0	1	2	HALLMARK_HYPOXIA
BCSA2_B4	21037	c42	0_0	1	2	HALLMARK_HYPOXIA
BCSA2_B5	13085	c43	0_0_0_0_0_0_0	6	7	HALLMARK_HYPOXIA
BCSA2_B6	7744	c44	0_0_0_0_0_0_0_0	7	8	HALLMARK_HYPOXIA
BCSA2_B7	4327	c45	0_0	1	2	HALLMARK_HYPOXIA
BCSA2_B8	11248	c46	0_0_0_0_0_0_0	6	7	HALLMARK_HYPOXIA
BCSA2_B9	10966	c47	0_0_0_0_0	4	5	HALLMARK_HYPOXIA
BCSA2_C1	10326	c48	0_0	1	2	HALLMARK_HYPOXIA
BCSA2_C10	13009	c49	0_0_0_0_0_0_0	6	7	HALLMARK_HYPOXIA
BCSA2_A13	8379	c5	0_0_0_0	3	4	HALLMARK_HYPOXIA
BCSA2_C12	14351	c51	0_0_0	2	3	HALLMARK_HYPOXIA
BCSA2_C13	31154	c52	0_0_0_0_0_0	5	6	HALLMARK_HYPOXIA
BCSA2_C14	18075	c53	0_0_0_0_0_0	5	6	HALLMARK_HYPOXIA
BCSA2_C19	14795	c58	0_0_0_0_0_0	5	6	HALLMARK_HYPOXIA
BCSA2_A14	15332	c6	0_0_0_0	3	4	HALLMARK_HYPOXIA
BCSA2_C20	26686	c60	0_0_0_0_0_0_0_0	7	8	HALLMARK_HYPOXIA
BCSA2_C21	25415	c61	0_0_0	2	3	HALLMARK_HYPOXIA
BCSA2_C24	4492	c64	0_0_0_0	3	4	HALLMARK_HYPOXIA
BCSA2_C3	11502	c65	0_0_0_0_0	4	5	HALLMARK_HYPOXIA
BCSA2_C4	19073	c66	0_0_0_0	3	4	HALLMARK_HYPOXIA
BCSA2_C5	14894	c67	0_0_0_0_0	4	5	HALLMARK_HYPOXIA
BCSA2_C6	20290	c68	0_0_0_0_0_0	5	6	HALLMARK_HYPOXIA
BCSA2_C7	15192	c69	0_0_0_0_0	4	5	HALLMARK_HYPOXIA
BCSA2_C8	29291	c70	0_0_0_0	3	4	HALLMARK_HYPOXIA
BCSA2_C9	14671	c71	0_0_0_0_0_0	5	6	HALLMARK_HYPOXIA
BCSA2_D1	14829	c72	0_0_0_0_0	4	5	HALLMARK_HYPOXIA
BCSA2_D10	12007	c73	0_0_0	2	3	HALLMARK_HYPOXIA
BCSA2_D11	9407	c74	0_0_0_0_0_0	5	6	HALLMARK_HYPOXIA
BCSA2_D13	22052	c76	0_0_0_0_0_0_0	6	7	HALLMARK_HYPOXIA
BCSA2_D14	6163	c77	0_0_0	2	3	HALLMARK_HYPOXIA
BCSA2_D15	7585	c78	0_0_0_0	3	4	HALLMARK_HYPOXIA
BCSA2_A16	15084	c8	0_0_0_0_0_0	5	6	HALLMARK_HYPOXIA
BCSA2_D18	4391	c80	0_0_0_0_0_0_0	6	7	HALLMARK_HYPOXIA
BCSA2_D19	10140	c81	0_0_0	2	3	HALLMARK_HYPOXIA
BCSA2_D20	9145	c83	0_0_0_0_0_0	5	6	HALLMARK_HYPOXIA
BCSA2_D22	18097	c85	0_0_0_0_0_0_0	6	7	HALLMARK_HYPOXIA
BCSA2_D23	35161	c86	0_0_0_0	3	4	HALLMARK_HYPOXIA
BCSA2_D24	13623	c87	0_0_0_0_0_0_0	6	7	HALLMARK_HYPOXIA
BCSA2_D4	12736	c89	0_0_0_0_0_0	5	6	HALLMARK_HYPOXIA
BCSA2_A17	12366	c9	0_0_0_0_0_0_0	6	7	HALLMARK_HYPOXIA
BCSA2_D5	11822	c90	0_0_0_0_0	4	5	HALLMARK_HYPOXIA
BCSA2_D6	12535	c91	0_0_0_0	3	4	HALLMARK_HYPOXIA
BCSA2_D7	14877	c92	0_0_0_0_0_0_0_0	7	8	HALLMARK_HYPOXIA
BCSA2_D8	13599	c93	0_0_0_0_0_0_0_0	7	8	HALLMARK_HYPOXIA
BCSA2_D9	8491	c94	0_0_0_0_0_0_0_0	7	8	HALLMARK_HYPOXIA
BCSA2_E1	8071	c95	0_0_0_0_0_0_0	6	7	HALLMARK_HYPOXIA
BCSA2_E10	20946	c96	0_0_0_0_0	4	5	HALLMARK_HYPOXIA
BCSA2_E12	17493	c98	0_0_0_0_0	4	5	HALLMARK_HYPOXIA
BCSA2_E13	16476	c99	0_0_0_0	3	4	HALLMARK_HYPOXIA
BCSA2_A1	10216	c1	0_0_0_0	3	4	HALLMARK_CHOLESTEROL_HOMEOSTASIS
BCSA2_A18	8454	c10	0_0_0_0_0	4	5	HALLMARK_CHOLESTEROL_HOMEOSTASIS
BCSA2_E14	6536	c100	0_0_0_0	3	4	HALLMARK_CHOLESTEROL_HOMEOSTASIS
BCSA2_E15	4241	c101	0_0_0_0_0_0_0_0_0	8	9	HALLMARK_CHOLESTEROL_HOMEOSTASIS
BCSA2_E18	2232	c103	0_0_0_0_0_0_0	6	7	HALLMARK_CHOLESTEROL_HOMEOSTASIS
BCSA2_E19	5011	c104	0_0_0_0_0	4	5	HALLMARK_CHOLESTEROL_HOMEOSTASIS
BCSA2_E21	4284	c107	0_0_0_0	3	4	HALLMARK_CHOLESTEROL_HOMEOSTASIS
BCSA2_E22	2798	c108	0_0_0_0	3	4	HALLMARK_CHOLESTEROL_HOMEOSTASIS
BCSA2_E23	2518	c109	0_0_0_0_0	4	5	HALLMARK_CHOLESTEROL_HOMEOSTASIS
BCSA2_A19	7740	c11	0_0_0_0_0_0	5	6	HALLMARK_CHOLESTEROL_HOMEOSTASIS
BCSA2_E24	1141	c110	0_0_0_0_0	4	5	HALLMARK_CHOLESTEROL_HOMEOSTASIS
BCSA2_E4	3498	c112	0_0_0_0_0_0	5	6	HALLMARK_CHOLESTEROL_HOMEOSTASIS
BCSA2_E5	5105	c113	0_0	1	2	HALLMARK_CHOLESTEROL_HOMEOSTASIS
BCSA2_E6	2266	c114	0_0	1	2	HALLMARK_CHOLESTEROL_HOMEOSTASIS
BCSA2_E7	1484	c115	0_0_0_0_0	4	5	HALLMARK_CHOLESTEROL_HOMEOSTASIS
BCSA2_E8	5297	c116	0_0_0_0	3	4	HALLMARK_CHOLESTEROL_HOMEOSTASIS
BCSA2_E9	3869	c117	0_0_0_0_0_0_0_0	7	8	HALLMARK_CHOLESTEROL_HOMEOSTASIS
BCSA2_F1	2859	c118	0_0	1	2	HALLMARK_CHOLESTEROL_HOMEOSTASIS
BCSA2_F10	2829	c119	0_0_0_0	3	4	HALLMARK_CHOLESTEROL_HOMEOSTASIS
BCSA2_A20	5428	c12	0_0_0_0_0_0_0_0_0	8	9	HALLMARK_CHOLESTEROL_HOMEOSTASIS
BCSA2_F11	2745	c120	0_0_0_0_0	4	5	HALLMARK_CHOLESTEROL_HOMEOSTASIS
BCSA2_F12	3277	c121	0_0_0_0_0_0	5	6	HALLMARK_CHOLESTEROL_HOMEOSTASIS
BCSA2_F13	4214	c122	0_0_0_0_0_0	5	6	HALLMARK_CHOLESTEROL_HOMEOSTASIS
BCSA2_F14	6532	c123	0_0_0_0_0_0_0	6	7	HALLMARK_CHOLESTEROL_HOMEOSTASIS
BCSA2_F15	1692	c124	0_0_0_0_0_0_0_0	7	8	HALLMARK_CHOLESTEROL_HOMEOSTASIS
BCSA2_F16	3138	c125	0_0_0_0	3	4	HALLMARK_CHOLESTEROL_HOMEOSTASIS
BCSA2_A21	6751	c13	0_0_0_0_0_0_0_0_0	8	9	HALLMARK_CHOLESTEROL_HOMEOSTASIS
BCSA2_F20	3550	c130	0_0_0_0_0_0_0	6	7	HALLMARK_CHOLESTEROL_HOMEOSTASIS
BCSA2_F21	1868	c131	0_0_0_0_0_0	5	6	HALLMARK_CHOLESTEROL_HOMEOSTASIS
BCSA2_F23	3687	c133	0_0_0_0_0_0_0	6	7	HALLMARK_CHOLESTEROL_HOMEOSTASIS
BCSA2_F24	4044	c134	0_0_0_0_0_0_0	6	7	HALLMARK_CHOLESTEROL_HOMEOSTASIS
BCSA2_F4	6568	c136	0_0	1	2	HALLMARK_CHOLESTEROL_HOMEOSTASIS
BCSA2_F5	2427	c137	0_0_0_0_0	4	5	HALLMARK_CHOLESTEROL_HOMEOSTASIS
BCSA2_F6	5956	c138	0_0_0_0_0_0	5	6	HALLMARK_CHOLESTEROL_HOMEOSTASIS
BCSA2_F7	4019	c139	0_0_0_0_0_0_0	6	7	HALLMARK_CHOLESTEROL_HOMEOSTASIS
BCSA2_F8	4109	c140	0_0_0_0_0_0_0_0	7	8	HALLMARK_CHOLESTEROL_HOMEOSTASIS
BCSA2_F9	4037	c141	0_0_0	2	3	HALLMARK_CHOLESTEROL_HOMEOSTASIS
BCSA2_G1	6092	c142	0_0_0_0	3	4	HALLMARK_CHOLESTEROL_HOMEOSTASIS
BCSA2_G10	9042	c143	0_0	1	2	HALLMARK_CHOLESTEROL_HOMEOSTASIS
BCSA2_G11	1663	c144	0_0_0_0_0	4	5	HALLMARK_CHOLESTEROL_HOMEOSTASIS
BCSA2_G12	5167	c145	0_0_0	2	3	HALLMARK_CHOLESTEROL_HOMEOSTASIS
BCSA2_G13	6368	c146	0_0_0_0_0_0_0_0	7	8	HALLMARK_CHOLESTEROL_HOMEOSTASIS
BCSA2_G14	7889	c147	0_0_0_0_0	4	5	HALLMARK_CHOLESTEROL_HOMEOSTASIS
BCSA2_G15	4595	c148	0_0_0_0_0_0	5	6	HALLMARK_CHOLESTEROL_HOMEOSTASIS
BCSA2_A23	840	c15	0_0_0_0_0_0_0	6	7	HALLMARK_CHOLESTEROL_HOMEOSTASIS
BCSA2_G18	6355	c151	0_0_0_0_0_0_0_0_0	8	9	HALLMARK_CHOLESTEROL_HOMEOSTASIS
BCSA2_G20	8493	c154	0_0_0_0_0_0_0_0_0	8	9	HALLMARK_CHOLESTEROL_HOMEOSTASIS
BCSA2_G22	3671	c156	0_0_0_0_0_0_0	6	7	HALLMARK_CHOLESTEROL_HOMEOSTASIS
BCSA2_G23	4555	c157	0_0_0_0_0_0_0_0	7	8	HALLMARK_CHOLESTEROL_HOMEOSTASIS
BCSA2_G24	7024	c158	0_0_0_0_0_0_0	6	7	HALLMARK_CHOLESTEROL_HOMEOSTASIS
BCSA2_G3	3437	c159	0_0_0_0_0_0	5	6	HALLMARK_CHOLESTEROL_HOMEOSTASIS
BCSA2_G4	4156	c160	0_0_0_0_0	4	5	HALLMARK_CHOLESTEROL_HOMEOSTASIS
BCSA2_G5	9229	c161	0_0_0_0	3	4	HALLMARK_CHOLESTEROL_HOMEOSTASIS
BCSA2_G6	2546	c162	0_0_0_0_0_0_0	6	7	HALLMARK_CHOLESTEROL_HOMEOSTASIS
BCSA2_G7	2354	c163	0_0_0_0_0_0_0_0	7	8	HALLMARK_CHOLESTEROL_HOMEOSTASIS
BCSA2_G8	5532	c164	0_0_0_0	3	4	HALLMARK_CHOLESTEROL_HOMEOSTASIS
BCSA2_G9	3859	c165	0_0_0_0_0	4	5	HALLMARK_CHOLESTEROL_HOMEOSTASIS
BCSA2_H10	5955	c167	0_0_0_0	3	4	HALLMARK_CHOLESTEROL_HOMEOSTASIS
BCSA2_H11	6971	c168	0_0_0_0_0_0_0	6	7	HALLMARK_CHOLESTEROL_HOMEOSTASIS
BCSA2_H12	6635	c169	0_0_0	2	3	HALLMARK_CHOLESTEROL_HOMEOSTASIS
BCSA2_H13	11708	c170	0_0_0_0_0_0_0_0	7	8	HALLMARK_CHOLESTEROL_HOMEOSTASIS
BCSA2_H14	3483	c171	0_0_0	2	3	HALLMARK_CHOLESTEROL_HOMEOSTASIS
BCSA2_H15	1616	c172	0_0_0_0	3	4	HALLMARK_CHOLESTEROL_HOMEOSTASIS
BCSA2_H20	6466	c178	0_0_0_0_0_0_0	6	7	HALLMARK_CHOLESTEROL_HOMEOSTASIS
BCSA2_H21	1304	c179	0_0_0_0	3	4	HALLMARK_CHOLESTEROL_HOMEOSTASIS
BCSA2_H22	5459	c180	0_0_0_0_0	4	5	HALLMARK_CHOLESTEROL_HOMEOSTASIS
BCSA2_H23	3625	c181	0_0_0_0_0_0_0_0_0	8	9	HALLMARK_CHOLESTEROL_HOMEOSTASIS
BCSA2_H24	4402	c182	0_0_0_0_0_0	5	6	HALLMARK_CHOLESTEROL_HOMEOSTASIS
BCSA2_H4	3875	c184	0_0_0_0	3	4	HALLMARK_CHOLESTEROL_HOMEOSTASIS
BCSA2_H5	2448	c185	0_0_0_0_0_0_0_0_0	8	9	HALLMARK_CHOLESTEROL_HOMEOSTASIS
BCSA2_H6	4646	c186	0_0_0_0_0	4	5	HALLMARK_CHOLESTEROL_HOMEOSTASIS
BCSA2_H7	2031	c187	0_0_0_0	3	4	HALLMARK_CHOLESTEROL_HOMEOSTASIS
BCSA2_H8	3984	c188	0_0_0_0_0_0_0_0	7	8	HALLMARK_CHOLESTEROL_HOMEOSTASIS
BCSA2_H9	2184	c189	0_0_0_0	3	4	HALLMARK_CHOLESTEROL_HOMEOSTASIS
BCSA2_A5	7381	c19	0_0	1	2	HALLMARK_CHOLESTEROL_HOMEOSTASIS
BCSA2_I1	1736	c190	0_0	1	2	HALLMARK_CHOLESTEROL_HOMEOSTASIS
BCSA2_I10	5629	c191	0_0	1	2	HALLMARK_CHOLESTEROL_HOMEOSTASIS
BCSA2_I11	8021	c192	0_0_0_0_0	4	5	HALLMARK_CHOLESTEROL_HOMEOSTASIS
BCSA2_I12	4061	c193	0_0_0_0_0	4	5	HALLMARK_CHOLESTEROL_HOMEOSTASIS
BCSA2_I13	2525	c194	0_0_0	2	3	HALLMARK_CHOLESTEROL_HOMEOSTASIS
BCSA2_I15	5483	c196	0_0_0_0	3	4	HALLMARK_CHOLESTEROL_HOMEOSTASIS
BCSA2_I16	3515	c197	0_0_0_0_0	4	5	HALLMARK_CHOLESTEROL_HOMEOSTASIS
BCSA2_I17	1571	c198	0_0_0_0_0_0_0	6	7	HALLMARK_CHOLESTEROL_HOMEOSTASIS
BCSA2_I18	1887	c199	0_0	1	2	HALLMARK_CHOLESTEROL_HOMEOSTASIS
BCSA2_A10	6424	c2	0_0_0_0	3	4	HALLMARK_CHOLESTEROL_HOMEOSTASIS
BCSA2_A6	4397	c20	0_0_0_0_0_0_0	6	7	HALLMARK_CHOLESTEROL_HOMEOSTASIS
BCSA2_I19	1586	c200	0_0_0_0_0_0_0	6	7	HALLMARK_CHOLESTEROL_HOMEOSTASIS
BCSA2_I20	3346	c202	0_0_0_0	3	4	HALLMARK_CHOLESTEROL_HOMEOSTASIS
BCSA2_I21	5185	c203	0_0_0_0	3	4	HALLMARK_CHOLESTEROL_HOMEOSTASIS
BCSA2_I22	2215	c204	0_0_0_0_0	4	5	HALLMARK_CHOLESTEROL_HOMEOSTASIS
BCSA2_I23	1397	c205	0_0_0_0_0_0	5	6	HALLMARK_CHOLESTEROL_HOMEOSTASIS
BCSA2_I24	1407	c206	0_0_0_0_0_0_0	6	7	HALLMARK_CHOLESTEROL_HOMEOSTASIS
BCSA2_I3	2532	c207	0_0	1	2	HALLMARK_CHOLESTEROL_HOMEOSTASIS
BCSA2_I4	6670	c208	0_0_0_0_0	4	5	HALLMARK_CHOLESTEROL_HOMEOSTASIS
BCSA2_I5	2231	c209	0_0_0_0_0_0	5	6	HALLMARK_CHOLESTEROL_HOMEOSTASIS
BCSA2_A7	2032	c21	0_0	1	2	HALLMARK_CHOLESTEROL_HOMEOSTASIS
BCSA2_I6	4464	c210	0_0_0_0_0	4	5	HALLMARK_CHOLESTEROL_HOMEOSTASIS
BCSA2_I7	4895	c211	0_0_0_0_0_0	5	6	HALLMARK_CHOLESTEROL_HOMEOSTASIS
BCSA2_I8	7689	c212	0_0_0_0_0_0_0_0	7	8	HALLMARK_CHOLESTEROL_HOMEOSTASIS
BCSA2_I9	4273	c213	0_0_0_0_0_0_0_0_0	8	9	HALLMARK_CHOLESTEROL_HOMEOSTASIS
BCSA2_J1	4751	c214	0_0	1	2	HALLMARK_CHOLESTEROL_HOMEOSTASIS
BCSA2_J10	4113	c215	0_0_0_0_0_0	5	6	HALLMARK_CHOLESTEROL_HOMEOSTASIS
BCSA2_J11	3666	c216	0_0_0_0	3	4	HALLMARK_CHOLESTEROL_HOMEOSTASIS
BCSA2_J12	1597	c217	0_0_0_0_0	4	5	HALLMARK_CHOLESTEROL_HOMEOSTASIS
BCSA2_J13	5056	c218	0_0_0_0_0	4	5	HALLMARK_CHOLESTEROL_HOMEOSTASIS
BCSA2_J14	6213	c219	0_0_0_0_0_0	5	6	HALLMARK_CHOLESTEROL_HOMEOSTASIS
BCSA2_A8	2301	c22	0_0_0_0_0	4	5	HALLMARK_CHOLESTEROL_HOMEOSTASIS
BCSA2_J15	2864	c220	0_0_0_0_0_0_0_0	7	8	HALLMARK_CHOLESTEROL_HOMEOSTASIS
BCSA2_J16	4802	c221	0_0_0_0_0_0	5	6	HALLMARK_CHOLESTEROL_HOMEOSTASIS
BCSA2_J18	1544	c223	0_0_0_0	3	4	HALLMARK_CHOLESTEROL_HOMEOSTASIS
BCSA2_J19	966	c224	0_0	1	2	HALLMARK_CHOLESTEROL_HOMEOSTASIS
BCSA2_J20	3095	c226	0_0_0_0_0_0	5	6	HALLMARK_CHOLESTEROL_HOMEOSTASIS
BCSA2_J21	4324	c227	0_0_0_0_0	4	5	HALLMARK_CHOLESTEROL_HOMEOSTASIS
BCSA2_J22	2688	c228	0_0_0_0_0_0_0	6	7	HALLMARK_CHOLESTEROL_HOMEOSTASIS
BCSA2_A9	5592	c23	0_0_0_0_0_0	5	6	HALLMARK_CHOLESTEROL_HOMEOSTASIS
BCSA2_J24	8278	c230	0_0_0_0_0_0	5	6	HALLMARK_CHOLESTEROL_HOMEOSTASIS
BCSA2_J4	2728	c232	0_0_0_0_0_0	5	6	HALLMARK_CHOLESTEROL_HOMEOSTASIS
BCSA2_J5	2031	c233	0_0_0_0_0_0_0_0	7	8	HALLMARK_CHOLESTEROL_HOMEOSTASIS
BCSA2_J6	3013	c234	0_0_0_0_0	4	5	HALLMARK_CHOLESTEROL_HOMEOSTASIS
BCSA2_J7	2741	c235	0_0	1	2	HALLMARK_CHOLESTEROL_HOMEOSTASIS
BCSA2_J8	2417	c236	0_0_0_0	3	4	HALLMARK_CHOLESTEROL_HOMEOSTASIS
BCSA2_K1	2634	c238	0_0	1	2	HALLMARK_CHOLESTEROL_HOMEOSTASIS
BCSA2_K10	3483	c239	0_0_0_0_0_0_0_0_0	8	9	HALLMARK_CHOLESTEROL_HOMEOSTASIS
BCSA2_B1	2902	c24	0_0	1	2	HALLMARK_CHOLESTEROL_HOMEOSTASIS
BCSA2_K11	3138	c240	0_0_0_0_0	4	5	HALLMARK_CHOLESTEROL_HOMEOSTASIS
BCSA2_K13	4794	c242	0_0_0_0_0	4	5	HALLMARK_CHOLESTEROL_HOMEOSTASIS
BCSA2_K14	2461	c243	0_0_0	2	3	HALLMARK_CHOLESTEROL_HOMEOSTASIS
BCSA2_K16	2720	c245	0_0_0_0_0	4	5	HALLMARK_CHOLESTEROL_HOMEOSTASIS
BCSA2_K18	4580	c247	0_0_0_0	3	4	HALLMARK_CHOLESTEROL_HOMEOSTASIS
BCSA2_K19	4006	c248	0_0_0_0_0_0_0	6	7	HALLMARK_CHOLESTEROL_HOMEOSTASIS
BCSA2_B10	2620	c25	0_0_0_0_0	4	5	HALLMARK_CHOLESTEROL_HOMEOSTASIS
BCSA2_K20	3044	c250	0_0_0_0	3	4	HALLMARK_CHOLESTEROL_HOMEOSTASIS
BCSA2_K21	1210	c251	0_0_0_0	3	4	HALLMARK_CHOLESTEROL_HOMEOSTASIS
BCSA2_K23	1828	c253	0_0_0_0_0_0_0	6	7	HALLMARK_CHOLESTEROL_HOMEOSTASIS
BCSA2_K24	5041	c254	0_0_0_0_0_0	5	6	HALLMARK_CHOLESTEROL_HOMEOSTASIS
BCSA2_K4	4070	c256	0_0_0_0_0	4	5	HALLMARK_CHOLESTEROL_HOMEOSTASIS
BCSA2_K5	3208	c257	0_0	1	2	HALLMARK_CHOLESTEROL_HOMEOSTASIS
BCSA2_K6	3978	c258	0_0_0_0_0_0	5	6	HALLMARK_CHOLESTEROL_HOMEOSTASIS
BCSA2_K7	3150	c259	0_0_0_0_0	4	5	HALLMARK_CHOLESTEROL_HOMEOSTASIS
BCSA2_K8	5598	c260	0_0_0	2	3	HALLMARK_CHOLESTEROL_HOMEOSTASIS
BCSA2_K9	2446	c261	0_0_0_0_0_0	5	6	HALLMARK_CHOLESTEROL_HOMEOSTASIS
BCSA2_L1	4515	c262	0_0_0	2	3	HALLMARK_CHOLESTEROL_HOMEOSTASIS
BCSA2_L10	2174	c263	0_0_0_0_0	4	5	HALLMARK_CHOLESTEROL_HOMEOSTASIS
BCSA2_L11	4638	c264	0_0_0_0_0_0	5	6	HALLMARK_CHOLESTEROL_HOMEOSTASIS
BCSA2_L12	3876	c265	0_0_0_0_0_0	5	6	HALLMARK_CHOLESTEROL_HOMEOSTASIS
BCSA2_L13	4542	c266	0_0_0_0	3	4	HALLMARK_CHOLESTEROL_HOMEOSTASIS
BCSA2_L14	5752	c267	0_0_0_0_0_0	5	6	HALLMARK_CHOLESTEROL_HOMEOSTASIS
BCSA2_L16	7373	c269	0_0_0_0_0_0_0_0	7	8	HALLMARK_CHOLESTEROL_HOMEOSTASIS
BCSA2_L17	3213	c270	0_0_0_0_0_0	5	6	HALLMARK_CHOLESTEROL_HOMEOSTASIS
BCSA2_L18	4121	c271	0_0_0_0_0	4	5	HALLMARK_CHOLESTEROL_HOMEOSTASIS
BCSA2_L20	5664	c274	0_0_0_0_0_0_0	6	7	HALLMARK_CHOLESTEROL_HOMEOSTASIS
BCSA2_L22	5420	c276	0_0_0	2	3	HALLMARK_CHOLESTEROL_HOMEOSTASIS
BCSA2_L23	3713	c277	0_0_0_0	3	4	HALLMARK_CHOLESTEROL_HOMEOSTASIS
BCSA2_L24	2087	c278	0_0_0_0_0_0	5	6	HALLMARK_CHOLESTEROL_HOMEOSTASIS
BCSA2_L3	2920	c279	0_0_0_0_0	4	5	HALLMARK_CHOLESTEROL_HOMEOSTASIS
BCSA2_B13	1576	c28	0_0_0_0_0	4	5	HALLMARK_CHOLESTEROL_HOMEOSTASIS
BCSA2_L4	3362	c280	0_0_0_0_0_0_0_0	7	8	HALLMARK_CHOLESTEROL_HOMEOSTASIS
BCSA2_L5	6160	c281	0_0_0_0_0_0	5	6	HALLMARK_CHOLESTEROL_HOMEOSTASIS
BCSA2_L6	2707	c282	0_0_0_0_0_0_0	6	7	HALLMARK_CHOLESTEROL_HOMEOSTASIS
BCSA2_L7	3755	c283	0_0_0_0_0_0	5	6	HALLMARK_CHOLESTEROL_HOMEOSTASIS
BCSA2_L8	7632	c284	0_0_0_0	3	4	HALLMARK_CHOLESTEROL_HOMEOSTASIS
BCSA2_L9	4591	c285	0_0_0_0	3	4	HALLMARK_CHOLESTEROL_HOMEOSTASIS
BCSA2_M1	1453	c286	0_0	1	2	HALLMARK_CHOLESTEROL_HOMEOSTASIS
BCSA2_M10	1919	c287	0_0	1	2	HALLMARK_CHOLESTEROL_HOMEOSTASIS
BCSA2_M11	6118	c288	0_0_0_0_0_0_0_0	7	8	HALLMARK_CHOLESTEROL_HOMEOSTASIS
BCSA2_M12	11714	c289	0_0_0_0_0_0_0_0	7	8	HALLMARK_CHOLESTEROL_HOMEOSTASIS
BCSA2_B14	4662	c29	0_0_0_0_0_0	5	6	HALLMARK_CHOLESTEROL_HOMEOSTASIS
BCSA2_M13	6289	c290	0_0_0_0_0_0_0_0	7	8	HALLMARK_CHOLESTEROL_HOMEOSTASIS
BCSA2_M14	5798	c291	0_0_0_0_0_0_0_0_0	8	9	HALLMARK_CHOLESTEROL_HOMEOSTASIS
BCSA2_M15	4926	c292	0_0_0_0_0_0_0_0_0	8	9	HALLMARK_CHOLESTEROL_HOMEOSTASIS
BCSA2_M16	4610	c293	0_0_0_0	3	4	HALLMARK_CHOLESTEROL_HOMEOSTASIS
BCSA2_M17	4488	c294	0_0_0_0_0_0	5	6	HALLMARK_CHOLESTEROL_HOMEOSTASIS
BCSA2_M19	14901	c296	0_0_0_0_0_0_0	6	7	HALLMARK_CHOLESTEROL_HOMEOSTASIS
BCSA2_M20	5452	c298	0_0_0_0	3	4	HALLMARK_CHOLESTEROL_HOMEOSTASIS
BCSA2_A11	3533	c3	0_0_0_0	3	4	HALLMARK_CHOLESTEROL_HOMEOSTASIS
BCSA2_B15	4051	c30	0_0_0	2	3	HALLMARK_CHOLESTEROL_HOMEOSTASIS
BCSA2_M22	2099	c300	0_0_0_0_0_0_0	6	7	HALLMARK_CHOLESTEROL_HOMEOSTASIS
BCSA2_M24	8780	c302	0_0_0_0_0	4	5	HALLMARK_CHOLESTEROL_HOMEOSTASIS
BCSA2_M3	1825	c303	0_0_0_0_0_0_0_0	7	8	HALLMARK_CHOLESTEROL_HOMEOSTASIS
BCSA2_M4	4215	c304	0_0	1	2	HALLMARK_CHOLESTEROL_HOMEOSTASIS
BCSA2_M6	3628	c306	0_0_0_0	3	4	HALLMARK_CHOLESTEROL_HOMEOSTASIS
BCSA2_M7	2535	c307	0_0	1	2	HALLMARK_CHOLESTEROL_HOMEOSTASIS
BCSA2_M8	3122	c308	0_0	1	2	HALLMARK_CHOLESTEROL_HOMEOSTASIS
BCSA2_M9	4056	c309	0_0_0_0_0_0	5	6	HALLMARK_CHOLESTEROL_HOMEOSTASIS
BCSA2_N1	3090	c310	0_0_0_0	3	4	HALLMARK_CHOLESTEROL_HOMEOSTASIS
BCSA2_N10	3521	c311	0_0_0_0_0_0_0_0	7	8	HALLMARK_CHOLESTEROL_HOMEOSTASIS
BCSA2_N11	1010	c312	0_0_0	2	3	HALLMARK_CHOLESTEROL_HOMEOSTASIS
BCSA2_N12	2026	c313	0_0_0_0_0	4	5	HALLMARK_CHOLESTEROL_HOMEOSTASIS
BCSA2_N13	10242	c314	0_0_0_0_0_0_0	6	7	HALLMARK_CHOLESTEROL_HOMEOSTASIS
BCSA2_N14	7045	c315	0_0_0_0_0_0	5	6	HALLMARK_CHOLESTEROL_HOMEOSTASIS
BCSA2_N15	4140	c316	0_0_0_0_0_0_0_0_0	8	9	HALLMARK_CHOLESTEROL_HOMEOSTASIS
BCSA2_N16	7011	c317	0_0_0_0_0	4	5	HALLMARK_CHOLESTEROL_HOMEOSTASIS
BCSA2_N17	2945	c318	0_0_0_0_0_0_0_0_0	8	9	HALLMARK_CHOLESTEROL_HOMEOSTASIS
BCSA2_N19	5048	c320	0_0_0	2	3	HALLMARK_CHOLESTEROL_HOMEOSTASIS
BCSA2_N22	3502	c324	0_0_0_0_0_0_0	6	7	HALLMARK_CHOLESTEROL_HOMEOSTASIS
BCSA2_N23	4716	c325	0_0_0_0_0	4	5	HALLMARK_CHOLESTEROL_HOMEOSTASIS
BCSA2_N24	2002	c326	0_0_0_0	3	4	HALLMARK_CHOLESTEROL_HOMEOSTASIS
BCSA2_N4	2107	c328	0_0	1	2	HALLMARK_CHOLESTEROL_HOMEOSTASIS
BCSA2_N5	4782	c329	0_0_0_0_0	4	5	HALLMARK_CHOLESTEROL_HOMEOSTASIS
BCSA2_N6	5071	c330	0_0_0_0_0	4	5	HALLMARK_CHOLESTEROL_HOMEOSTASIS
BCSA2_N8	2571	c332	0_0_0_0_0_0	5	6	HALLMARK_CHOLESTEROL_HOMEOSTASIS
BCSA2_N9	4592	c333	0_0_0_0_0_0_0	6	7	HALLMARK_CHOLESTEROL_HOMEOSTASIS
BCSA2_O1	3108	c334	0_0_0_0	3	4	HALLMARK_CHOLESTEROL_HOMEOSTASIS
BCSA2_O10	1746	c335	0_0_0_0	3	4	HALLMARK_CHOLESTEROL_HOMEOSTASIS
BCSA2_O11	1813	c336	0_0_0_0_0_0_0	6	7	HALLMARK_CHOLESTEROL_HOMEOSTASIS
BCSA2_O12	4431	c337	0_0_0_0_0_0_0_0	7	8	HALLMARK_CHOLESTEROL_HOMEOSTASIS
BCSA2_O13	4049	c338	0_0_0_0_0_0_0	6	7	HALLMARK_CHOLESTEROL_HOMEOSTASIS
BCSA2_O14	8994	c339	0_0_0_0_0_0_0_0	7	8	HALLMARK_CHOLESTEROL_HOMEOSTASIS
BCSA2_B19	1180	c34	0_0_0_0	3	4	HALLMARK_CHOLESTEROL_HOMEOSTASIS
BCSA2_O16	2884	c341	0_0_0_0_0_0	5	6	HALLMARK_CHOLESTEROL_HOMEOSTASIS
BCSA2_O4	1435	c351	0_0_0_0_0_0	5	6	HALLMARK_CHOLESTEROL_HOMEOSTASIS
BCSA2_O6	2032	c353	0_0_0_0_0_0	5	6	HALLMARK_CHOLESTEROL_HOMEOSTASIS
BCSA2_O8	1986	c355	0_0_0_0	3	4	HALLMARK_CHOLESTEROL_HOMEOSTASIS
BCSA2_P1	3428	c357	0_0_0_0	3	4	HALLMARK_CHOLESTEROL_HOMEOSTASIS
BCSA2_P10	5582	c358	0_0_0_0_0_0	5	6	HALLMARK_CHOLESTEROL_HOMEOSTASIS
BCSA2_P11	2320	c359	0_0_0_0_0_0_0	6	7	HALLMARK_CHOLESTEROL_HOMEOSTASIS
BCSA2_B20	7458	c36	0_0_0_0_0_0	5	6	HALLMARK_CHOLESTEROL_HOMEOSTASIS
BCSA2_P12	3074	c360	0_0_0_0	3	4	HALLMARK_CHOLESTEROL_HOMEOSTASIS
BCSA2_P13	3348	c361	0_0_0_0	3	4	HALLMARK_CHOLESTEROL_HOMEOSTASIS
BCSA2_P15	1647	c363	0_0_0_0_0	4	5	HALLMARK_CHOLESTEROL_HOMEOSTASIS
BCSA2_P17	919	c365	0_0_0_0_0_0_0_0	7	8	HALLMARK_CHOLESTEROL_HOMEOSTASIS
BCSA2_P18	3498	c366	0_0_0_0_0_0_0_0_0	8	9	HALLMARK_CHOLESTEROL_HOMEOSTASIS
BCSA2_P19	3635	c367	0_0_0_0_0_0	5	6	HALLMARK_CHOLESTEROL_HOMEOSTASIS
BCSA2_P20	4107	c369	0_0_0_0_0	4	5	HALLMARK_CHOLESTEROL_HOMEOSTASIS
BCSA2_B21	5904	c37	0_0_0_0_0	4	5	HALLMARK_CHOLESTEROL_HOMEOSTASIS
BCSA2_P22	2020	c371	0_0_0_0_0_0_0_0_0	8	9	HALLMARK_CHOLESTEROL_HOMEOSTASIS
BCSA2_P24	2597	c373	0_0_0_0_0_0	5	6	HALLMARK_CHOLESTEROL_HOMEOSTASIS
BCSA2_P3	1099	c374	0_0_0_0	3	4	HALLMARK_CHOLESTEROL_HOMEOSTASIS
BCSA2_P5	3621	c376	0_0_0_0_0	4	5	HALLMARK_CHOLESTEROL_HOMEOSTASIS
BCSA2_P6	2162	c377	0_0	1	2	HALLMARK_CHOLESTEROL_HOMEOSTASIS
BCSA2_P7	2638	c378	0_0_0_0_0_0_0_0	7	8	HALLMARK_CHOLESTEROL_HOMEOSTASIS
BCSA2_P8	3802	c379	0_0_0_0	3	4	HALLMARK_CHOLESTEROL_HOMEOSTASIS
BCSA2_B22	3356	c38	0_0	1	2	HALLMARK_CHOLESTEROL_HOMEOSTASIS
BCSA2_P9	2593	c380	0_0_0_0	3	4	HALLMARK_CHOLESTEROL_HOMEOSTASIS
BCSA2_A12	4722	c4	0_0_0_0_0	4	5	HALLMARK_CHOLESTEROL_HOMEOSTASIS
BCSA2_B3	2228	c41	0_0	1	2	HALLMARK_CHOLESTEROL_HOMEOSTASIS
BCSA2_B4	4290	c42	0_0	1	2	HALLMARK_CHOLESTEROL_HOMEOSTASIS
BCSA2_B5	3048	c43	0_0_0_0_0_0_0	6	7	HALLMARK_CHOLESTEROL_HOMEOSTASIS
BCSA2_B6	2907	c44	0_0_0_0_0_0_0_0	7	8	HALLMARK_CHOLESTEROL_HOMEOSTASIS
BCSA2_B7	3030	c45	0_0	1	2	HALLMARK_CHOLESTEROL_HOMEOSTASIS
BCSA2_B8	4047	c46	0_0_0_0_0_0_0	6	7	HALLMARK_CHOLESTEROL_HOMEOSTASIS
BCSA2_B9	2011	c47	0_0_0_0_0	4	5	HALLMARK_CHOLESTEROL_HOMEOSTASIS
BCSA2_C1	3110	c48	0_0	1	2	HALLMARK_CHOLESTEROL_HOMEOSTASIS
BCSA2_C10	1609	c49	0_0_0_0_0_0_0	6	7	HALLMARK_CHOLESTEROL_HOMEOSTASIS
BCSA2_A13	2387	c5	0_0_0_0	3	4	HALLMARK_CHOLESTEROL_HOMEOSTASIS
BCSA2_C12	6013	c51	0_0_0	2	3	HALLMARK_CHOLESTEROL_HOMEOSTASIS
BCSA2_C13	3656	c52	0_0_0_0_0_0	5	6	HALLMARK_CHOLESTEROL_HOMEOSTASIS
BCSA2_C14	6803	c53	0_0_0_0_0_0	5	6	HALLMARK_CHOLESTEROL_HOMEOSTASIS
BCSA2_C19	6419	c58	0_0_0_0_0_0	5	6	HALLMARK_CHOLESTEROL_HOMEOSTASIS
BCSA2_A14	4235	c6	0_0_0_0	3	4	HALLMARK_CHOLESTEROL_HOMEOSTASIS
BCSA2_C20	5760	c60	0_0_0_0_0_0_0_0	7	8	HALLMARK_CHOLESTEROL_HOMEOSTASIS
BCSA2_C21	4002	c61	0_0_0	2	3	HALLMARK_CHOLESTEROL_HOMEOSTASIS
BCSA2_C24	1676	c64	0_0_0_0	3	4	HALLMARK_CHOLESTEROL_HOMEOSTASIS
BCSA2_C3	3425	c65	0_0_0_0_0	4	5	HALLMARK_CHOLESTEROL_HOMEOSTASIS
BCSA2_C4	4919	c66	0_0_0_0	3	4	HALLMARK_CHOLESTEROL_HOMEOSTASIS
BCSA2_C5	6427	c67	0_0_0_0_0	4	5	HALLMARK_CHOLESTEROL_HOMEOSTASIS
BCSA2_C6	4080	c68	0_0_0_0_0_0	5	6	HALLMARK_CHOLESTEROL_HOMEOSTASIS
BCSA2_C7	6049	c69	0_0_0_0_0	4	5	HALLMARK_CHOLESTEROL_HOMEOSTASIS
BCSA2_C8	5009	c70	0_0_0_0	3	4	HALLMARK_CHOLESTEROL_HOMEOSTASIS
BCSA2_C9	4670	c71	0_0_0_0_0_0	5	6	HALLMARK_CHOLESTEROL_HOMEOSTASIS
BCSA2_D1	4125	c72	0_0_0_0_0	4	5	HALLMARK_CHOLESTEROL_HOMEOSTASIS
BCSA2_D10	1901	c73	0_0_0	2	3	HALLMARK_CHOLESTEROL_HOMEOSTASIS
BCSA2_D11	2777	c74	0_0_0_0_0_0	5	6	HALLMARK_CHOLESTEROL_HOMEOSTASIS
BCSA2_D13	2970	c76	0_0_0_0_0_0_0	6	7	HALLMARK_CHOLESTEROL_HOMEOSTASIS
BCSA2_D14	1622	c77	0_0_0	2	3	HALLMARK_CHOLESTEROL_HOMEOSTASIS
BCSA2_D15	1573	c78	0_0_0_0	3	4	HALLMARK_CHOLESTEROL_HOMEOSTASIS
BCSA2_A16	5112	c8	0_0_0_0_0_0	5	6	HALLMARK_CHOLESTEROL_HOMEOSTASIS
BCSA2_D18	2061	c80	0_0_0_0_0_0_0	6	7	HALLMARK_CHOLESTEROL_HOMEOSTASIS
BCSA2_D19	2708	c81	0_0_0	2	3	HALLMARK_CHOLESTEROL_HOMEOSTASIS
BCSA2_D20	3848	c83	0_0_0_0_0_0	5	6	HALLMARK_CHOLESTEROL_HOMEOSTASIS
BCSA2_D22	2716	c85	0_0_0_0_0_0_0	6	7	HALLMARK_CHOLESTEROL_HOMEOSTASIS
BCSA2_D23	4221	c86	0_0_0_0	3	4	HALLMARK_CHOLESTEROL_HOMEOSTASIS
BCSA2_D24	5657	c87	0_0_0_0_0_0_0	6	7	HALLMARK_CHOLESTEROL_HOMEOSTASIS
BCSA2_D4	3739	c89	0_0_0_0_0_0	5	6	HALLMARK_CHOLESTEROL_HOMEOSTASIS
BCSA2_A17	3866	c9	0_0_0_0_0_0_0	6	7	HALLMARK_CHOLESTEROL_HOMEOSTASIS
BCSA2_D5	1807	c90	0_0_0_0_0	4	5	HALLMARK_CHOLESTEROL_HOMEOSTASIS
BCSA2_D6	1375	c91	0_0_0_0	3	4	HALLMARK_CHOLESTEROL_HOMEOSTASIS
BCSA2_D7	2296	c92	0_0_0_0_0_0_0_0	7	8	HALLMARK_CHOLESTEROL_HOMEOSTASIS
BCSA2_D8	3686	c93	0_0_0_0_0_0_0_0	7	8	HALLMARK_CHOLESTEROL_HOMEOSTASIS
BCSA2_D9	2280	c94	0_0_0_0_0_0_0_0	7	8	HALLMARK_CHOLESTEROL_HOMEOSTASIS
BCSA2_E1	2017	c95	0_0_0_0_0_0_0	6	7	HALLMARK_CHOLESTEROL_HOMEOSTASIS
BCSA2_E10	5655	c96	0_0_0_0_0	4	5	HALLMARK_CHOLESTEROL_HOMEOSTASIS
BCSA2_E12	5680	c98	0_0_0_0_0	4	5	HALLMARK_CHOLESTEROL_HOMEOSTASIS
BCSA2_E13	7104	c99	0_0_0_0	3	4	HALLMARK_CHOLESTEROL_HOMEOSTASIS
BCSA2_A1	12325	c1	0_0_0_0	3	4	HALLMARK_MITOTIC_SPINDLE
BCSA2_A18	8431	c10	0_0_0_0_0	4	5	HALLMARK_MITOTIC_SPINDLE
BCSA2_E14	6690	c100	0_0_0_0	3	4	HALLMARK_MITOTIC_SPINDLE
BCSA2_E15	5009	c101	0_0_0_0_0_0_0_0_0	8	9	HALLMARK_MITOTIC_SPINDLE
BCSA2_E18	7181	c103	0_0_0_0_0_0_0	6	7	HALLMARK_MITOTIC_SPINDLE
BCSA2_E19	4653	c104	0_0_0_0_0	4	5	HALLMARK_MITOTIC_SPINDLE
BCSA2_E21	5041	c107	0_0_0_0	3	4	HALLMARK_MITOTIC_SPINDLE
BCSA2_E22	3279	c108	0_0_0_0	3	4	HALLMARK_MITOTIC_SPINDLE
BCSA2_E23	5049	c109	0_0_0_0_0	4	5	HALLMARK_MITOTIC_SPINDLE
BCSA2_A19	10559	c11	0_0_0_0_0_0	5	6	HALLMARK_MITOTIC_SPINDLE
BCSA2_E24	2937	c110	0_0_0_0_0	4	5	HALLMARK_MITOTIC_SPINDLE
BCSA2_E4	5682	c112	0_0_0_0_0_0	5	6	HALLMARK_MITOTIC_SPINDLE
BCSA2_E5	2954	c113	0_0	1	2	HALLMARK_MITOTIC_SPINDLE
BCSA2_E6	1859	c114	0_0	1	2	HALLMARK_MITOTIC_SPINDLE
BCSA2_E7	4462	c115	0_0_0_0_0	4	5	HALLMARK_MITOTIC_SPINDLE
BCSA2_E8	6606	c116	0_0_0_0	3	4	HALLMARK_MITOTIC_SPINDLE
BCSA2_E9	5977	c117	0_0_0_0_0_0_0_0	7	8	HALLMARK_MITOTIC_SPINDLE
BCSA2_F1	2967	c118	0_0	1	2	HALLMARK_MITOTIC_SPINDLE
BCSA2_F10	4505	c119	0_0_0_0	3	4	HALLMARK_MITOTIC_SPINDLE
BCSA2_A20	9465	c12	0_0_0_0_0_0_0_0_0	8	9	HALLMARK_MITOTIC_SPINDLE
BCSA2_F11	3730	c120	0_0_0_0_0	4	5	HALLMARK_MITOTIC_SPINDLE
BCSA2_F12	2708	c121	0_0_0_0_0_0	5	6	HALLMARK_MITOTIC_SPINDLE
BCSA2_F13	5894	c122	0_0_0_0_0_0	5	6	HALLMARK_MITOTIC_SPINDLE
BCSA2_F14	11686	c123	0_0_0_0_0_0_0	6	7	HALLMARK_MITOTIC_SPINDLE
BCSA2_F15	2261	c124	0_0_0_0_0_0_0_0	7	8	HALLMARK_MITOTIC_SPINDLE
BCSA2_F16	3502	c125	0_0_0_0	3	4	HALLMARK_MITOTIC_SPINDLE
BCSA2_A21	7818	c13	0_0_0_0_0_0_0_0_0	8	9	HALLMARK_MITOTIC_SPINDLE
BCSA2_F20	4691	c130	0_0_0_0_0_0_0	6	7	HALLMARK_MITOTIC_SPINDLE
BCSA2_F21	4451	c131	0_0_0_0_0_0	5	6	HALLMARK_MITOTIC_SPINDLE
BCSA2_F23	5822	c133	0_0_0_0_0_0_0	6	7	HALLMARK_MITOTIC_SPINDLE
BCSA2_F24	5385	c134	0_0_0_0_0_0_0	6	7	HALLMARK_MITOTIC_SPINDLE
BCSA2_F4	5226	c136	0_0	1	2	HALLMARK_MITOTIC_SPINDLE
BCSA2_F5	4597	c137	0_0_0_0_0	4	5	HALLMARK_MITOTIC_SPINDLE
BCSA2_F6	7644	c138	0_0_0_0_0_0	5	6	HALLMARK_MITOTIC_SPINDLE
BCSA2_F7	5406	c139	0_0_0_0_0_0_0	6	7	HALLMARK_MITOTIC_SPINDLE
BCSA2_F8	4864	c140	0_0_0_0_0_0_0_0	7	8	HALLMARK_MITOTIC_SPINDLE
BCSA2_F9	5527	c141	0_0_0	2	3	HALLMARK_MITOTIC_SPINDLE
BCSA2_G1	9313	c142	0_0_0_0	3	4	HALLMARK_MITOTIC_SPINDLE
BCSA2_G10	9332	c143	0_0	1	2	HALLMARK_MITOTIC_SPINDLE
BCSA2_G11	7506	c144	0_0_0_0_0	4	5	HALLMARK_MITOTIC_SPINDLE
BCSA2_G12	4399	c145	0_0_0	2	3	HALLMARK_MITOTIC_SPINDLE
BCSA2_G13	7305	c146	0_0_0_0_0_0_0_0	7	8	HALLMARK_MITOTIC_SPINDLE
BCSA2_G14	14812	c147	0_0_0_0_0	4	5	HALLMARK_MITOTIC_SPINDLE
BCSA2_G15	7177	c148	0_0_0_0_0_0	5	6	HALLMARK_MITOTIC_SPINDLE
BCSA2_A23	2502	c15	0_0_0_0_0_0_0	6	7	HALLMARK_MITOTIC_SPINDLE
BCSA2_G18	9548	c151	0_0_0_0_0_0_0_0_0	8	9	HALLMARK_MITOTIC_SPINDLE
BCSA2_G20	16693	c154	0_0_0_0_0_0_0_0_0	8	9	HALLMARK_MITOTIC_SPINDLE
BCSA2_G22	6786	c156	0_0_0_0_0_0_0	6	7	HALLMARK_MITOTIC_SPINDLE
BCSA2_G23	6573	c157	0_0_0_0_0_0_0_0	7	8	HALLMARK_MITOTIC_SPINDLE
BCSA2_G24	8036	c158	0_0_0_0_0_0_0	6	7	HALLMARK_MITOTIC_SPINDLE
BCSA2_G3	5089	c159	0_0_0_0_0_0	5	6	HALLMARK_MITOTIC_SPINDLE
BCSA2_G4	8228	c160	0_0_0_0_0	4	5	HALLMARK_MITOTIC_SPINDLE
BCSA2_G5	11984	c161	0_0_0_0	3	4	HALLMARK_MITOTIC_SPINDLE
BCSA2_G6	4219	c162	0_0_0_0_0_0_0	6	7	HALLMARK_MITOTIC_SPINDLE
BCSA2_G7	7380	c163	0_0_0_0_0_0_0_0	7	8	HALLMARK_MITOTIC_SPINDLE
BCSA2_G8	8945	c164	0_0_0_0	3	4	HALLMARK_MITOTIC_SPINDLE
BCSA2_G9	6229	c165	0_0_0_0_0	4	5	HALLMARK_MITOTIC_SPINDLE
BCSA2_H10	7219	c167	0_0_0_0	3	4	HALLMARK_MITOTIC_SPINDLE
BCSA2_H11	6085	c168	0_0_0_0_0_0_0	6	7	HALLMARK_MITOTIC_SPINDLE
BCSA2_H12	5943	c169	0_0_0	2	3	HALLMARK_MITOTIC_SPINDLE
BCSA2_H13	10411	c170	0_0_0_0_0_0_0_0	7	8	HALLMARK_MITOTIC_SPINDLE
BCSA2_H14	5644	c171	0_0_0	2	3	HALLMARK_MITOTIC_SPINDLE
BCSA2_H15	2547	c172	0_0_0_0	3	4	HALLMARK_MITOTIC_SPINDLE
BCSA2_H20	8549	c178	0_0_0_0_0_0_0	6	7	HALLMARK_MITOTIC_SPINDLE
BCSA2_H21	2913	c179	0_0_0_0	3	4	HALLMARK_MITOTIC_SPINDLE
BCSA2_H22	7255	c180	0_0_0_0_0	4	5	HALLMARK_MITOTIC_SPINDLE
BCSA2_H23	5047	c181	0_0_0_0_0_0_0_0_0	8	9	HALLMARK_MITOTIC_SPINDLE
BCSA2_H24	6397	c182	0_0_0_0_0_0	5	6	HALLMARK_MITOTIC_SPINDLE
BCSA2_H4	6424	c184	0_0_0_0	3	4	HALLMARK_MITOTIC_SPINDLE
BCSA2_H5	3636	c185	0_0_0_0_0_0_0_0_0	8	9	HALLMARK_MITOTIC_SPINDLE
BCSA2_H6	9807	c186	0_0_0_0_0	4	5	HALLMARK_MITOTIC_SPINDLE
BCSA2_H7	4074	c187	0_0_0_0	3	4	HALLMARK_MITOTIC_SPINDLE
BCSA2_H8	9063	c188	0_0_0_0_0_0_0_0	7	8	HALLMARK_MITOTIC_SPINDLE
BCSA2_H9	3421	c189	0_0_0_0	3	4	HALLMARK_MITOTIC_SPINDLE
BCSA2_A5	6610	c19	0_0	1	2	HALLMARK_MITOTIC_SPINDLE
BCSA2_I1	1664	c190	0_0	1	2	HALLMARK_MITOTIC_SPINDLE
BCSA2_I10	4012	c191	0_0	1	2	HALLMARK_MITOTIC_SPINDLE
BCSA2_I11	9027	c192	0_0_0_0_0	4	5	HALLMARK_MITOTIC_SPINDLE
BCSA2_I12	4815	c193	0_0_0_0_0	4	5	HALLMARK_MITOTIC_SPINDLE
BCSA2_I13	6279	c194	0_0_0	2	3	HALLMARK_MITOTIC_SPINDLE
BCSA2_I15	7230	c196	0_0_0_0	3	4	HALLMARK_MITOTIC_SPINDLE
BCSA2_I16	5908	c197	0_0_0_0_0	4	5	HALLMARK_MITOTIC_SPINDLE
BCSA2_I17	3023	c198	0_0_0_0_0_0_0	6	7	HALLMARK_MITOTIC_SPINDLE
BCSA2_I18	8001	c199	0_0	1	2	HALLMARK_MITOTIC_SPINDLE
BCSA2_A10	8246	c2	0_0_0_0	3	4	HALLMARK_MITOTIC_SPINDLE
BCSA2_A6	7709	c20	0_0_0_0_0_0_0	6	7	HALLMARK_MITOTIC_SPINDLE
BCSA2_I19	4743	c200	0_0_0_0_0_0_0	6	7	HALLMARK_MITOTIC_SPINDLE
BCSA2_I20	7937	c202	0_0_0_0	3	4	HALLMARK_MITOTIC_SPINDLE
BCSA2_I21	8064	c203	0_0_0_0	3	4	HALLMARK_MITOTIC_SPINDLE
BCSA2_I22	6329	c204	0_0_0_0_0	4	5	HALLMARK_MITOTIC_SPINDLE
BCSA2_I23	3907	c205	0_0_0_0_0_0	5	6	HALLMARK_MITOTIC_SPINDLE
BCSA2_I24	2106	c206	0_0_0_0_0_0_0	6	7	HALLMARK_MITOTIC_SPINDLE
BCSA2_I3	2400	c207	0_0	1	2	HALLMARK_MITOTIC_SPINDLE
BCSA2_I4	12230	c208	0_0_0_0_0	4	5	HALLMARK_MITOTIC_SPINDLE
BCSA2_I5	2525	c209	0_0_0_0_0_0	5	6	HALLMARK_MITOTIC_SPINDLE
BCSA2_A7	3007	c21	0_0	1	2	HALLMARK_MITOTIC_SPINDLE
BCSA2_I6	6304	c210	0_0_0_0_0	4	5	HALLMARK_MITOTIC_SPINDLE
BCSA2_I7	4242	c211	0_0_0_0_0_0	5	6	HALLMARK_MITOTIC_SPINDLE
BCSA2_I8	12696	c212	0_0_0_0_0_0_0_0	7	8	HALLMARK_MITOTIC_SPINDLE
BCSA2_I9	6096	c213	0_0_0_0_0_0_0_0_0	8	9	HALLMARK_MITOTIC_SPINDLE
BCSA2_J1	5421	c214	0_0	1	2	HALLMARK_MITOTIC_SPINDLE
BCSA2_J10	7625	c215	0_0_0_0_0_0	5	6	HALLMARK_MITOTIC_SPINDLE
BCSA2_J11	5074	c216	0_0_0_0	3	4	HALLMARK_MITOTIC_SPINDLE
BCSA2_J12	3004	c217	0_0_0_0_0	4	5	HALLMARK_MITOTIC_SPINDLE
BCSA2_J13	8188	c218	0_0_0_0_0	4	5	HALLMARK_MITOTIC_SPINDLE
BCSA2_J14	7572	c219	0_0_0_0_0_0	5	6	HALLMARK_MITOTIC_SPINDLE
BCSA2_A8	3922	c22	0_0_0_0_0	4	5	HALLMARK_MITOTIC_SPINDLE
BCSA2_J15	4249	c220	0_0_0_0_0_0_0_0	7	8	HALLMARK_MITOTIC_SPINDLE
BCSA2_J16	5740	c221	0_0_0_0_0_0	5	6	HALLMARK_MITOTIC_SPINDLE
BCSA2_J18	5160	c223	0_0_0_0	3	4	HALLMARK_MITOTIC_SPINDLE
BCSA2_J19	3298	c224	0_0	1	2	HALLMARK_MITOTIC_SPINDLE
BCSA2_J20	6561	c226	0_0_0_0_0_0	5	6	HALLMARK_MITOTIC_SPINDLE
BCSA2_J21	8262	c227	0_0_0_0_0	4	5	HALLMARK_MITOTIC_SPINDLE
BCSA2_J22	4871	c228	0_0_0_0_0_0_0	6	7	HALLMARK_MITOTIC_SPINDLE
BCSA2_A9	5943	c23	0_0_0_0_0_0	5	6	HALLMARK_MITOTIC_SPINDLE
BCSA2_J24	8844	c230	0_0_0_0_0_0	5	6	HALLMARK_MITOTIC_SPINDLE
BCSA2_J4	4678	c232	0_0_0_0_0_0	5	6	HALLMARK_MITOTIC_SPINDLE
BCSA2_J5	6989	c233	0_0_0_0_0_0_0_0	7	8	HALLMARK_MITOTIC_SPINDLE
BCSA2_J6	5340	c234	0_0_0_0_0	4	5	HALLMARK_MITOTIC_SPINDLE
BCSA2_J7	3099	c235	0_0	1	2	HALLMARK_MITOTIC_SPINDLE
BCSA2_J8	4155	c236	0_0_0_0	3	4	HALLMARK_MITOTIC_SPINDLE
BCSA2_K1	2918	c238	0_0	1	2	HALLMARK_MITOTIC_SPINDLE
BCSA2_K10	5873	c239	0_0_0_0_0_0_0_0_0	8	9	HALLMARK_MITOTIC_SPINDLE
BCSA2_B1	4357	c24	0_0	1	2	HALLMARK_MITOTIC_SPINDLE
BCSA2_K11	5995	c240	0_0_0_0_0	4	5	HALLMARK_MITOTIC_SPINDLE
BCSA2_K13	3220	c242	0_0_0_0_0	4	5	HALLMARK_MITOTIC_SPINDLE
BCSA2_K14	3129	c243	0_0_0	2	3	HALLMARK_MITOTIC_SPINDLE
BCSA2_K16	4745	c245	0_0_0_0_0	4	5	HALLMARK_MITOTIC_SPINDLE
BCSA2_K18	7397	c247	0_0_0_0	3	4	HALLMARK_MITOTIC_SPINDLE
BCSA2_K19	6480	c248	0_0_0_0_0_0_0	6	7	HALLMARK_MITOTIC_SPINDLE
BCSA2_B10	4891	c25	0_0_0_0_0	4	5	HALLMARK_MITOTIC_SPINDLE
BCSA2_K20	7294	c250	0_0_0_0	3	4	HALLMARK_MITOTIC_SPINDLE
BCSA2_K21	3886	c251	0_0_0_0	3	4	HALLMARK_MITOTIC_SPINDLE
BCSA2_K23	3314	c253	0_0_0_0_0_0_0	6	7	HALLMARK_MITOTIC_SPINDLE
BCSA2_K24	7324	c254	0_0_0_0_0_0	5	6	HALLMARK_MITOTIC_SPINDLE
BCSA2_K4	5841	c256	0_0_0_0_0	4	5	HALLMARK_MITOTIC_SPINDLE
BCSA2_K5	7873	c257	0_0	1	2	HALLMARK_MITOTIC_SPINDLE
BCSA2_K6	3092	c258	0_0_0_0_0_0	5	6	HALLMARK_MITOTIC_SPINDLE
BCSA2_K7	3781	c259	0_0_0_0_0	4	5	HALLMARK_MITOTIC_SPINDLE
BCSA2_K8	11263	c260	0_0_0	2	3	HALLMARK_MITOTIC_SPINDLE
BCSA2_K9	4493	c261	0_0_0_0_0_0	5	6	HALLMARK_MITOTIC_SPINDLE
BCSA2_L1	6593	c262	0_0_0	2	3	HALLMARK_MITOTIC_SPINDLE
BCSA2_L10	3331	c263	0_0_0_0_0	4	5	HALLMARK_MITOTIC_SPINDLE
BCSA2_L11	9239	c264	0_0_0_0_0_0	5	6	HALLMARK_MITOTIC_SPINDLE
BCSA2_L12	9465	c265	0_0_0_0_0_0	5	6	HALLMARK_MITOTIC_SPINDLE
BCSA2_L13	6681	c266	0_0_0_0	3	4	HALLMARK_MITOTIC_SPINDLE
BCSA2_L14	7689	c267	0_0_0_0_0_0	5	6	HALLMARK_MITOTIC_SPINDLE
BCSA2_L16	12356	c269	0_0_0_0_0_0_0_0	7	8	HALLMARK_MITOTIC_SPINDLE
BCSA2_L17	4575	c270	0_0_0_0_0_0	5	6	HALLMARK_MITOTIC_SPINDLE
BCSA2_L18	9695	c271	0_0_0_0_0	4	5	HALLMARK_MITOTIC_SPINDLE
BCSA2_L20	11458	c274	0_0_0_0_0_0_0	6	7	HALLMARK_MITOTIC_SPINDLE
BCSA2_L22	5811	c276	0_0_0	2	3	HALLMARK_MITOTIC_SPINDLE
BCSA2_L23	5702	c277	0_0_0_0	3	4	HALLMARK_MITOTIC_SPINDLE
BCSA2_L24	5034	c278	0_0_0_0_0_0	5	6	HALLMARK_MITOTIC_SPINDLE
BCSA2_L3	4967	c279	0_0_0_0_0	4	5	HALLMARK_MITOTIC_SPINDLE
BCSA2_B13	4592	c28	0_0_0_0_0	4	5	HALLMARK_MITOTIC_SPINDLE
BCSA2_L4	6032	c280	0_0_0_0_0_0_0_0	7	8	HALLMARK_MITOTIC_SPINDLE
BCSA2_L5	7355	c281	0_0_0_0_0_0	5	6	HALLMARK_MITOTIC_SPINDLE
BCSA2_L6	3030	c282	0_0_0_0_0_0_0	6	7	HALLMARK_MITOTIC_SPINDLE
BCSA2_L7	6014	c283	0_0_0_0_0_0	5	6	HALLMARK_MITOTIC_SPINDLE
BCSA2_L8	8855	c284	0_0_0_0	3	4	HALLMARK_MITOTIC_SPINDLE
BCSA2_L9	7996	c285	0_0_0_0	3	4	HALLMARK_MITOTIC_SPINDLE
BCSA2_M1	2918	c286	0_0	1	2	HALLMARK_MITOTIC_SPINDLE
BCSA2_M10	2179	c287	0_0	1	2	HALLMARK_MITOTIC_SPINDLE
BCSA2_M11	8128	c288	0_0_0_0_0_0_0_0	7	8	HALLMARK_MITOTIC_SPINDLE
BCSA2_M12	11879	c289	0_0_0_0_0_0_0_0	7	8	HALLMARK_MITOTIC_SPINDLE
BCSA2_B14	8545	c29	0_0_0_0_0_0	5	6	HALLMARK_MITOTIC_SPINDLE
BCSA2_M13	6573	c290	0_0_0_0_0_0_0_0	7	8	HALLMARK_MITOTIC_SPINDLE
BCSA2_M14	13580	c291	0_0_0_0_0_0_0_0_0	8	9	HALLMARK_MITOTIC_SPINDLE
BCSA2_M15	9262	c292	0_0_0_0_0_0_0_0_0	8	9	HALLMARK_MITOTIC_SPINDLE
BCSA2_M16	7768	c293	0_0_0_0	3	4	HALLMARK_MITOTIC_SPINDLE
BCSA2_M17	6471	c294	0_0_0_0_0_0	5	6	HALLMARK_MITOTIC_SPINDLE
BCSA2_M19	12689	c296	0_0_0_0_0_0_0	6	7	HALLMARK_MITOTIC_SPINDLE
BCSA2_M20	11555	c298	0_0_0_0	3	4	HALLMARK_MITOTIC_SPINDLE
BCSA2_A11	2375	c3	0_0_0_0	3	4	HALLMARK_MITOTIC_SPINDLE
BCSA2_B15	4998	c30	0_0_0	2	3	HALLMARK_MITOTIC_SPINDLE
BCSA2_M22	3902	c300	0_0_0_0_0_0_0	6	7	HALLMARK_MITOTIC_SPINDLE
BCSA2_M24	6346	c302	0_0_0_0_0	4	5	HALLMARK_MITOTIC_SPINDLE
BCSA2_M3	5017	c303	0_0_0_0_0_0_0_0	7	8	HALLMARK_MITOTIC_SPINDLE
BCSA2_M4	5921	c304	0_0	1	2	HALLMARK_MITOTIC_SPINDLE
BCSA2_M6	8211	c306	0_0_0_0	3	4	HALLMARK_MITOTIC_SPINDLE
BCSA2_M7	3324	c307	0_0	1	2	HALLMARK_MITOTIC_SPINDLE
BCSA2_M8	2926	c308	0_0	1	2	HALLMARK_MITOTIC_SPINDLE
BCSA2_M9	5115	c309	0_0_0_0_0_0	5	6	HALLMARK_MITOTIC_SPINDLE
BCSA2_N1	6690	c310	0_0_0_0	3	4	HALLMARK_MITOTIC_SPINDLE
BCSA2_N10	5779	c311	0_0_0_0_0_0_0_0	7	8	HALLMARK_MITOTIC_SPINDLE
BCSA2_N11	3409	c312	0_0_0	2	3	HALLMARK_MITOTIC_SPINDLE
BCSA2_N12	5869	c313	0_0_0_0_0	4	5	HALLMARK_MITOTIC_SPINDLE
BCSA2_N13	12924	c314	0_0_0_0_0_0_0	6	7	HALLMARK_MITOTIC_SPINDLE
BCSA2_N14	11301	c315	0_0_0_0_0_0	5	6	HALLMARK_MITOTIC_SPINDLE
BCSA2_N15	7499	c316	0_0_0_0_0_0_0_0_0	8	9	HALLMARK_MITOTIC_SPINDLE
BCSA2_N16	12849	c317	0_0_0_0_0	4	5	HALLMARK_MITOTIC_SPINDLE
BCSA2_N17	4722	c318	0_0_0_0_0_0_0_0_0	8	9	HALLMARK_MITOTIC_SPINDLE
BCSA2_N19	9323	c320	0_0_0	2	3	HALLMARK_MITOTIC_SPINDLE
BCSA2_N22	6148	c324	0_0_0_0_0_0_0	6	7	HALLMARK_MITOTIC_SPINDLE
BCSA2_N23	6041	c325	0_0_0_0_0	4	5	HALLMARK_MITOTIC_SPINDLE
BCSA2_N24	4835	c326	0_0_0_0	3	4	HALLMARK_MITOTIC_SPINDLE
BCSA2_N4	3708	c328	0_0	1	2	HALLMARK_MITOTIC_SPINDLE
BCSA2_N5	6306	c329	0_0_0_0_0	4	5	HALLMARK_MITOTIC_SPINDLE
BCSA2_N6	6254	c330	0_0_0_0_0	4	5	HALLMARK_MITOTIC_SPINDLE
BCSA2_N8	5493	c332	0_0_0_0_0_0	5	6	HALLMARK_MITOTIC_SPINDLE
BCSA2_N9	6833	c333	0_0_0_0_0_0_0	6	7	HALLMARK_MITOTIC_SPINDLE
BCSA2_O1	5069	c334	0_0_0_0	3	4	HALLMARK_MITOTIC_SPINDLE
BCSA2_O10	3536	c335	0_0_0_0	3	4	HALLMARK_MITOTIC_SPINDLE
BCSA2_O11	2492	c336	0_0_0_0_0_0_0	6	7	HALLMARK_MITOTIC_SPINDLE
BCSA2_O12	4443	c337	0_0_0_0_0_0_0_0	7	8	HALLMARK_MITOTIC_SPINDLE
BCSA2_O13	4315	c338	0_0_0_0_0_0_0	6	7	HALLMARK_MITOTIC_SPINDLE
BCSA2_O14	6550	c339	0_0_0_0_0_0_0_0	7	8	HALLMARK_MITOTIC_SPINDLE
BCSA2_B19	3689	c34	0_0_0_0	3	4	HALLMARK_MITOTIC_SPINDLE
BCSA2_O16	4094	c341	0_0_0_0_0_0	5	6	HALLMARK_MITOTIC_SPINDLE
BCSA2_O4	2259	c351	0_0_0_0_0_0	5	6	HALLMARK_MITOTIC_SPINDLE
BCSA2_O6	3204	c353	0_0_0_0_0_0	5	6	HALLMARK_MITOTIC_SPINDLE
BCSA2_O8	4158	c355	0_0_0_0	3	4	HALLMARK_MITOTIC_SPINDLE
BCSA2_P1	5753	c357	0_0_0_0	3	4	HALLMARK_MITOTIC_SPINDLE
BCSA2_P10	7987	c358	0_0_0_0_0_0	5	6	HALLMARK_MITOTIC_SPINDLE
BCSA2_P11	4946	c359	0_0_0_0_0_0_0	6	7	HALLMARK_MITOTIC_SPINDLE
BCSA2_B20	11852	c36	0_0_0_0_0_0	5	6	HALLMARK_MITOTIC_SPINDLE
BCSA2_P12	6041	c360	0_0_0_0	3	4	HALLMARK_MITOTIC_SPINDLE
BCSA2_P13	4852	c361	0_0_0_0	3	4	HALLMARK_MITOTIC_SPINDLE
BCSA2_P15	3956	c363	0_0_0_0_0	4	5	HALLMARK_MITOTIC_SPINDLE
BCSA2_P17	3013	c365	0_0_0_0_0_0_0_0	7	8	HALLMARK_MITOTIC_SPINDLE
BCSA2_P18	5755	c366	0_0_0_0_0_0_0_0_0	8	9	HALLMARK_MITOTIC_SPINDLE
BCSA2_P19	4250	c367	0_0_0_0_0_0	5	6	HALLMARK_MITOTIC_SPINDLE
BCSA2_P20	4919	c369	0_0_0_0_0	4	5	HALLMARK_MITOTIC_SPINDLE
BCSA2_B21	5207	c37	0_0_0_0_0	4	5	HALLMARK_MITOTIC_SPINDLE
BCSA2_P22	3423	c371	0_0_0_0_0_0_0_0_0	8	9	HALLMARK_MITOTIC_SPINDLE
BCSA2_P24	3927	c373	0_0_0_0_0_0	5	6	HALLMARK_MITOTIC_SPINDLE
BCSA2_P3	3019	c374	0_0_0_0	3	4	HALLMARK_MITOTIC_SPINDLE
BCSA2_P5	6149	c376	0_0_0_0_0	4	5	HALLMARK_MITOTIC_SPINDLE
BCSA2_P6	3711	c377	0_0	1	2	HALLMARK_MITOTIC_SPINDLE
BCSA2_P7	5364	c378	0_0_0_0_0_0_0_0	7	8	HALLMARK_MITOTIC_SPINDLE
BCSA2_P8	7282	c379	0_0_0_0	3	4	HALLMARK_MITOTIC_SPINDLE
BCSA2_B22	2607	c38	0_0	1	2	HALLMARK_MITOTIC_SPINDLE
BCSA2_P9	3413	c380	0_0_0_0	3	4	HALLMARK_MITOTIC_SPINDLE
BCSA2_A12	8012	c4	0_0_0_0_0	4	5	HALLMARK_MITOTIC_SPINDLE
BCSA2_B3	1686	c41	0_0	1	2	HALLMARK_MITOTIC_SPINDLE
BCSA2_B4	6200	c42	0_0	1	2	HALLMARK_MITOTIC_SPINDLE
BCSA2_B5	6858	c43	0_0_0_0_0_0_0	6	7	HALLMARK_MITOTIC_SPINDLE
BCSA2_B6	7595	c44	0_0_0_0_0_0_0_0	7	8	HALLMARK_MITOTIC_SPINDLE
BCSA2_B7	3097	c45	0_0	1	2	HALLMARK_MITOTIC_SPINDLE
BCSA2_B8	6568	c46	0_0_0_0_0_0_0	6	7	HALLMARK_MITOTIC_SPINDLE
BCSA2_B9	3862	c47	0_0_0_0_0	4	5	HALLMARK_MITOTIC_SPINDLE
BCSA2_C1	3989	c48	0_0	1	2	HALLMARK_MITOTIC_SPINDLE
BCSA2_C10	3541	c49	0_0_0_0_0_0_0	6	7	HALLMARK_MITOTIC_SPINDLE
BCSA2_A13	4144	c5	0_0_0_0	3	4	HALLMARK_MITOTIC_SPINDLE
BCSA2_C12	7797	c51	0_0_0	2	3	HALLMARK_MITOTIC_SPINDLE
BCSA2_C13	6943	c52	0_0_0_0_0_0	5	6	HALLMARK_MITOTIC_SPINDLE
BCSA2_C14	14532	c53	0_0_0_0_0_0	5	6	HALLMARK_MITOTIC_SPINDLE
BCSA2_C19	11473	c58	0_0_0_0_0_0	5	6	HALLMARK_MITOTIC_SPINDLE
BCSA2_A14	6822	c6	0_0_0_0	3	4	HALLMARK_MITOTIC_SPINDLE
BCSA2_C20	11412	c60	0_0_0_0_0_0_0_0	7	8	HALLMARK_MITOTIC_SPINDLE
BCSA2_C21	6361	c61	0_0_0	2	3	HALLMARK_MITOTIC_SPINDLE
BCSA2_C24	4558	c64	0_0_0_0	3	4	HALLMARK_MITOTIC_SPINDLE
BCSA2_C3	5808	c65	0_0_0_0_0	4	5	HALLMARK_MITOTIC_SPINDLE
BCSA2_C4	5968	c66	0_0_0_0	3	4	HALLMARK_MITOTIC_SPINDLE
BCSA2_C5	7733	c67	0_0_0_0_0	4	5	HALLMARK_MITOTIC_SPINDLE
BCSA2_C6	6070	c68	0_0_0_0_0_0	5	6	HALLMARK_MITOTIC_SPINDLE
BCSA2_C7	5993	c69	0_0_0_0_0	4	5	HALLMARK_MITOTIC_SPINDLE
BCSA2_C8	5923	c70	0_0_0_0	3	4	HALLMARK_MITOTIC_SPINDLE
BCSA2_C9	6215	c71	0_0_0_0_0_0	5	6	HALLMARK_MITOTIC_SPINDLE
BCSA2_D1	9155	c72	0_0_0_0_0	4	5	HALLMARK_MITOTIC_SPINDLE
BCSA2_D10	4618	c73	0_0_0	2	3	HALLMARK_MITOTIC_SPINDLE
BCSA2_D11	4068	c74	0_0_0_0_0_0	5	6	HALLMARK_MITOTIC_SPINDLE
BCSA2_D13	4146	c76	0_0_0_0_0_0_0	6	7	HALLMARK_MITOTIC_SPINDLE
BCSA2_D14	3153	c77	0_0_0	2	3	HALLMARK_MITOTIC_SPINDLE
BCSA2_D15	3449	c78	0_0_0_0	3	4	HALLMARK_MITOTIC_SPINDLE
BCSA2_A16	8202	c8	0_0_0_0_0_0	5	6	HALLMARK_MITOTIC_SPINDLE
BCSA2_D18	3102	c80	0_0_0_0_0_0_0	6	7	HALLMARK_MITOTIC_SPINDLE
BCSA2_D19	4254	c81	0_0_0	2	3	HALLMARK_MITOTIC_SPINDLE
BCSA2_D20	4691	c83	0_0_0_0_0_0	5	6	HALLMARK_MITOTIC_SPINDLE
BCSA2_D22	3457	c85	0_0_0_0_0_0_0	6	7	HALLMARK_MITOTIC_SPINDLE
BCSA2_D23	7269	c86	0_0_0_0	3	4	HALLMARK_MITOTIC_SPINDLE
BCSA2_D24	6849	c87	0_0_0_0_0_0_0	6	7	HALLMARK_MITOTIC_SPINDLE
BCSA2_D4	7338	c89	0_0_0_0_0_0	5	6	HALLMARK_MITOTIC_SPINDLE
BCSA2_A17	4101	c9	0_0_0_0_0_0_0	6	7	HALLMARK_MITOTIC_SPINDLE
BCSA2_D5	1909	c90	0_0_0_0_0	4	5	HALLMARK_MITOTIC_SPINDLE
BCSA2_D6	2728	c91	0_0_0_0	3	4	HALLMARK_MITOTIC_SPINDLE
BCSA2_D7	3893	c92	0_0_0_0_0_0_0_0	7	8	HALLMARK_MITOTIC_SPINDLE
BCSA2_D8	7380	c93	0_0_0_0_0_0_0_0	7	8	HALLMARK_MITOTIC_SPINDLE
BCSA2_D9	5325	c94	0_0_0_0_0_0_0_0	7	8	HALLMARK_MITOTIC_SPINDLE
BCSA2_E1	2998	c95	0_0_0_0_0_0_0	6	7	HALLMARK_MITOTIC_SPINDLE
BCSA2_E10	11609	c96	0_0_0_0_0	4	5	HALLMARK_MITOTIC_SPINDLE
BCSA2_E12	8288	c98	0_0_0_0_0	4	5	HALLMARK_MITOTIC_SPINDLE
BCSA2_E13	8756	c99	0_0_0_0	3	4	HALLMARK_MITOTIC_SPINDLE
BCSA2_A1	1519	c1	0_0_0_0	3	4	HALLMARK_WNT_BETA_CATENIN_SIGNALING
BCSA2_A18	765	c10	0_0_0_0_0	4	5	HALLMARK_WNT_BETA_CATENIN_SIGNALING
BCSA2_E14	361	c100	0_0_0_0	3	4	HALLMARK_WNT_BETA_CATENIN_SIGNALING
BCSA2_E15	297	c101	0_0_0_0_0_0_0_0_0	8	9	HALLMARK_WNT_BETA_CATENIN_SIGNALING
BCSA2_E18	1052	c103	0_0_0_0_0_0_0	6	7	HALLMARK_WNT_BETA_CATENIN_SIGNALING
BCSA2_E19	595	c104	0_0_0_0_0	4	5	HALLMARK_WNT_BETA_CATENIN_SIGNALING
BCSA2_E21	360	c107	0_0_0_0	3	4	HALLMARK_WNT_BETA_CATENIN_SIGNALING
BCSA2_E22	219	c108	0_0_0_0	3	4	HALLMARK_WNT_BETA_CATENIN_SIGNALING
BCSA2_E23	282	c109	0_0_0_0_0	4	5	HALLMARK_WNT_BETA_CATENIN_SIGNALING
BCSA2_A19	879	c11	0_0_0_0_0_0	5	6	HALLMARK_WNT_BETA_CATENIN_SIGNALING
BCSA2_E24	282	c110	0_0_0_0_0	4	5	HALLMARK_WNT_BETA_CATENIN_SIGNALING
BCSA2_E4	398	c112	0_0_0_0_0_0	5	6	HALLMARK_WNT_BETA_CATENIN_SIGNALING
BCSA2_E5	463	c113	0_0	1	2	HALLMARK_WNT_BETA_CATENIN_SIGNALING
BCSA2_E6	495	c114	0_0	1	2	HALLMARK_WNT_BETA_CATENIN_SIGNALING
BCSA2_E7	221	c115	0_0_0_0_0	4	5	HALLMARK_WNT_BETA_CATENIN_SIGNALING
BCSA2_E8	561	c116	0_0_0_0	3	4	HALLMARK_WNT_BETA_CATENIN_SIGNALING
BCSA2_E9	504	c117	0_0_0_0_0_0_0_0	7	8	HALLMARK_WNT_BETA_CATENIN_SIGNALING
BCSA2_F1	374	c118	0_0	1	2	HALLMARK_WNT_BETA_CATENIN_SIGNALING
BCSA2_F10	571	c119	0_0_0_0	3	4	HALLMARK_WNT_BETA_CATENIN_SIGNALING
BCSA2_A20	793	c12	0_0_0_0_0_0_0_0_0	8	9	HALLMARK_WNT_BETA_CATENIN_SIGNALING
BCSA2_F11	293	c120	0_0_0_0_0	4	5	HALLMARK_WNT_BETA_CATENIN_SIGNALING
BCSA2_F12	229	c121	0_0_0_0_0_0	5	6	HALLMARK_WNT_BETA_CATENIN_SIGNALING
BCSA2_F13	990	c122	0_0_0_0_0_0	5	6	HALLMARK_WNT_BETA_CATENIN_SIGNALING
BCSA2_F14	612	c123	0_0_0_0_0_0_0	6	7	HALLMARK_WNT_BETA_CATENIN_SIGNALING
BCSA2_F15	447	c124	0_0_0_0_0_0_0_0	7	8	HALLMARK_WNT_BETA_CATENIN_SIGNALING
BCSA2_F16	313	c125	0_0_0_0	3	4	HALLMARK_WNT_BETA_CATENIN_SIGNALING
BCSA2_A21	1076	c13	0_0_0_0_0_0_0_0_0	8	9	HALLMARK_WNT_BETA_CATENIN_SIGNALING
BCSA2_F20	429	c130	0_0_0_0_0_0_0	6	7	HALLMARK_WNT_BETA_CATENIN_SIGNALING
BCSA2_F21	407	c131	0_0_0_0_0_0	5	6	HALLMARK_WNT_BETA_CATENIN_SIGNALING
BCSA2_F23	329	c133	0_0_0_0_0_0_0	6	7	HALLMARK_WNT_BETA_CATENIN_SIGNALING
BCSA2_F24	522	c134	0_0_0_0_0_0_0	6	7	HALLMARK_WNT_BETA_CATENIN_SIGNALING
BCSA2_F4	820	c136	0_0	1	2	HALLMARK_WNT_BETA_CATENIN_SIGNALING
BCSA2_F5	637	c137	0_0_0_0_0	4	5	HALLMARK_WNT_BETA_CATENIN_SIGNALING
BCSA2_F6	429	c138	0_0_0_0_0_0	5	6	HALLMARK_WNT_BETA_CATENIN_SIGNALING
BCSA2_F7	369	c139	0_0_0_0_0_0_0	6	7	HALLMARK_WNT_BETA_CATENIN_SIGNALING
BCSA2_F8	377	c140	0_0_0_0_0_0_0_0	7	8	HALLMARK_WNT_BETA_CATENIN_SIGNALING
BCSA2_F9	371	c141	0_0_0	2	3	HALLMARK_WNT_BETA_CATENIN_SIGNALING
BCSA2_G1	884	c142	0_0_0_0	3	4	HALLMARK_WNT_BETA_CATENIN_SIGNALING
BCSA2_G10	312	c143	0_0	1	2	HALLMARK_WNT_BETA_CATENIN_SIGNALING
BCSA2_G11	423	c144	0_0_0_0_0	4	5	HALLMARK_WNT_BETA_CATENIN_SIGNALING
BCSA2_G12	971	c145	0_0_0	2	3	HALLMARK_WNT_BETA_CATENIN_SIGNALING
BCSA2_G13	695	c146	0_0_0_0_0_0_0_0	7	8	HALLMARK_WNT_BETA_CATENIN_SIGNALING
BCSA2_G14	1221	c147	0_0_0_0_0	4	5	HALLMARK_WNT_BETA_CATENIN_SIGNALING
BCSA2_G15	797	c148	0_0_0_0_0_0	5	6	HALLMARK_WNT_BETA_CATENIN_SIGNALING
BCSA2_A23	232	c15	0_0_0_0_0_0_0	6	7	HALLMARK_WNT_BETA_CATENIN_SIGNALING
BCSA2_G18	999	c151	0_0_0_0_0_0_0_0_0	8	9	HALLMARK_WNT_BETA_CATENIN_SIGNALING
BCSA2_G20	691	c154	0_0_0_0_0_0_0_0_0	8	9	HALLMARK_WNT_BETA_CATENIN_SIGNALING
BCSA2_G22	472	c156	0_0_0_0_0_0_0	6	7	HALLMARK_WNT_BETA_CATENIN_SIGNALING
BCSA2_G23	467	c157	0_0_0_0_0_0_0_0	7	8	HALLMARK_WNT_BETA_CATENIN_SIGNALING
BCSA2_G24	890	c158	0_0_0_0_0_0_0	6	7	HALLMARK_WNT_BETA_CATENIN_SIGNALING
BCSA2_G3	508	c159	0_0_0_0_0_0	5	6	HALLMARK_WNT_BETA_CATENIN_SIGNALING
BCSA2_G4	439	c160	0_0_0_0_0	4	5	HALLMARK_WNT_BETA_CATENIN_SIGNALING
BCSA2_G5	1135	c161	0_0_0_0	3	4	HALLMARK_WNT_BETA_CATENIN_SIGNALING
BCSA2_G6	367	c162	0_0_0_0_0_0_0	6	7	HALLMARK_WNT_BETA_CATENIN_SIGNALING
BCSA2_G7	472	c163	0_0_0_0_0_0_0_0	7	8	HALLMARK_WNT_BETA_CATENIN_SIGNALING
BCSA2_G8	896	c164	0_0_0_0	3	4	HALLMARK_WNT_BETA_CATENIN_SIGNALING
BCSA2_G9	577	c165	0_0_0_0_0	4	5	HALLMARK_WNT_BETA_CATENIN_SIGNALING
BCSA2_H10	422	c167	0_0_0_0	3	4	HALLMARK_WNT_BETA_CATENIN_SIGNALING
BCSA2_H11	383	c168	0_0_0_0_0_0_0	6	7	HALLMARK_WNT_BETA_CATENIN_SIGNALING
BCSA2_H12	785	c169	0_0_0	2	3	HALLMARK_WNT_BETA_CATENIN_SIGNALING
BCSA2_H13	856	c170	0_0_0_0_0_0_0_0	7	8	HALLMARK_WNT_BETA_CATENIN_SIGNALING
BCSA2_H14	295	c171	0_0_0	2	3	HALLMARK_WNT_BETA_CATENIN_SIGNALING
BCSA2_H15	366	c172	0_0_0_0	3	4	HALLMARK_WNT_BETA_CATENIN_SIGNALING
BCSA2_H20	717	c178	0_0_0_0_0_0_0	6	7	HALLMARK_WNT_BETA_CATENIN_SIGNALING
BCSA2_H21	144	c179	0_0_0_0	3	4	HALLMARK_WNT_BETA_CATENIN_SIGNALING
BCSA2_H22	743	c180	0_0_0_0_0	4	5	HALLMARK_WNT_BETA_CATENIN_SIGNALING
BCSA2_H23	393	c181	0_0_0_0_0_0_0_0_0	8	9	HALLMARK_WNT_BETA_CATENIN_SIGNALING
BCSA2_H24	901	c182	0_0_0_0_0_0	5	6	HALLMARK_WNT_BETA_CATENIN_SIGNALING
BCSA2_H4	311	c184	0_0_0_0	3	4	HALLMARK_WNT_BETA_CATENIN_SIGNALING
BCSA2_H5	444	c185	0_0_0_0_0_0_0_0_0	8	9	HALLMARK_WNT_BETA_CATENIN_SIGNALING
BCSA2_H6	557	c186	0_0_0_0_0	4	5	HALLMARK_WNT_BETA_CATENIN_SIGNALING
BCSA2_H7	293	c187	0_0_0_0	3	4	HALLMARK_WNT_BETA_CATENIN_SIGNALING
BCSA2_H8	514	c188	0_0_0_0_0_0_0_0	7	8	HALLMARK_WNT_BETA_CATENIN_SIGNALING
BCSA2_H9	177	c189	0_0_0_0	3	4	HALLMARK_WNT_BETA_CATENIN_SIGNALING
BCSA2_A5	275	c19	0_0	1	2	HALLMARK_WNT_BETA_CATENIN_SIGNALING
BCSA2_I1	345	c190	0_0	1	2	HALLMARK_WNT_BETA_CATENIN_SIGNALING
BCSA2_I10	900	c191	0_0	1	2	HALLMARK_WNT_BETA_CATENIN_SIGNALING
BCSA2_I11	578	c192	0_0_0_0_0	4	5	HALLMARK_WNT_BETA_CATENIN_SIGNALING
BCSA2_I12	590	c193	0_0_0_0_0	4	5	HALLMARK_WNT_BETA_CATENIN_SIGNALING
BCSA2_I13	736	c194	0_0_0	2	3	HALLMARK_WNT_BETA_CATENIN_SIGNALING
BCSA2_I15	684	c196	0_0_0_0	3	4	HALLMARK_WNT_BETA_CATENIN_SIGNALING
BCSA2_I16	606	c197	0_0_0_0_0	4	5	HALLMARK_WNT_BETA_CATENIN_SIGNALING
BCSA2_I17	173	c198	0_0_0_0_0_0_0	6	7	HALLMARK_WNT_BETA_CATENIN_SIGNALING
BCSA2_I18	514	c199	0_0	1	2	HALLMARK_WNT_BETA_CATENIN_SIGNALING
BCSA2_A10	806	c2	0_0_0_0	3	4	HALLMARK_WNT_BETA_CATENIN_SIGNALING
BCSA2_A6	594	c20	0_0_0_0_0_0_0	6	7	HALLMARK_WNT_BETA_CATENIN_SIGNALING
BCSA2_I19	289	c200	0_0_0_0_0_0_0	6	7	HALLMARK_WNT_BETA_CATENIN_SIGNALING
BCSA2_I20	563	c202	0_0_0_0	3	4	HALLMARK_WNT_BETA_CATENIN_SIGNALING
BCSA2_I21	689	c203	0_0_0_0	3	4	HALLMARK_WNT_BETA_CATENIN_SIGNALING
BCSA2_I22	484	c204	0_0_0_0_0	4	5	HALLMARK_WNT_BETA_CATENIN_SIGNALING
BCSA2_I23	346	c205	0_0_0_0_0_0	5	6	HALLMARK_WNT_BETA_CATENIN_SIGNALING
BCSA2_I24	273	c206	0_0_0_0_0_0_0	6	7	HALLMARK_WNT_BETA_CATENIN_SIGNALING
BCSA2_I3	123	c207	0_0	1	2	HALLMARK_WNT_BETA_CATENIN_SIGNALING
BCSA2_I4	1017	c208	0_0_0_0_0	4	5	HALLMARK_WNT_BETA_CATENIN_SIGNALING
BCSA2_I5	380	c209	0_0_0_0_0_0	5	6	HALLMARK_WNT_BETA_CATENIN_SIGNALING
BCSA2_A7	372	c21	0_0	1	2	HALLMARK_WNT_BETA_CATENIN_SIGNALING
BCSA2_I6	636	c210	0_0_0_0_0	4	5	HALLMARK_WNT_BETA_CATENIN_SIGNALING
BCSA2_I7	366	c211	0_0_0_0_0_0	5	6	HALLMARK_WNT_BETA_CATENIN_SIGNALING
BCSA2_I8	604	c212	0_0_0_0_0_0_0_0	7	8	HALLMARK_WNT_BETA_CATENIN_SIGNALING
BCSA2_I9	842	c213	0_0_0_0_0_0_0_0_0	8	9	HALLMARK_WNT_BETA_CATENIN_SIGNALING
BCSA2_J1	922	c214	0_0	1	2	HALLMARK_WNT_BETA_CATENIN_SIGNALING
BCSA2_J10	381	c215	0_0_0_0_0_0	5	6	HALLMARK_WNT_BETA_CATENIN_SIGNALING
BCSA2_J11	449	c216	0_0_0_0	3	4	HALLMARK_WNT_BETA_CATENIN_SIGNALING
BCSA2_J12	286	c217	0_0_0_0_0	4	5	HALLMARK_WNT_BETA_CATENIN_SIGNALING
BCSA2_J13	721	c218	0_0_0_0_0	4	5	HALLMARK_WNT_BETA_CATENIN_SIGNALING
BCSA2_J14	578	c219	0_0_0_0_0_0	5	6	HALLMARK_WNT_BETA_CATENIN_SIGNALING
BCSA2_A8	446	c22	0_0_0_0_0	4	5	HALLMARK_WNT_BETA_CATENIN_SIGNALING
BCSA2_J15	255	c220	0_0_0_0_0_0_0_0	7	8	HALLMARK_WNT_BETA_CATENIN_SIGNALING
BCSA2_J16	599	c221	0_0_0_0_0_0	5	6	HALLMARK_WNT_BETA_CATENIN_SIGNALING
BCSA2_J18	556	c223	0_0_0_0	3	4	HALLMARK_WNT_BETA_CATENIN_SIGNALING
BCSA2_J19	517	c224	0_0	1	2	HALLMARK_WNT_BETA_CATENIN_SIGNALING
BCSA2_J20	709	c226	0_0_0_0_0_0	5	6	HALLMARK_WNT_BETA_CATENIN_SIGNALING
BCSA2_J21	963	c227	0_0_0_0_0	4	5	HALLMARK_WNT_BETA_CATENIN_SIGNALING
BCSA2_J22	300	c228	0_0_0_0_0_0_0	6	7	HALLMARK_WNT_BETA_CATENIN_SIGNALING
BCSA2_A9	431	c23	0_0_0_0_0_0	5	6	HALLMARK_WNT_BETA_CATENIN_SIGNALING
BCSA2_J24	918	c230	0_0_0_0_0_0	5	6	HALLMARK_WNT_BETA_CATENIN_SIGNALING
BCSA2_J4	474	c232	0_0_0_0_0_0	5	6	HALLMARK_WNT_BETA_CATENIN_SIGNALING
BCSA2_J5	304	c233	0_0_0_0_0_0_0_0	7	8	HALLMARK_WNT_BETA_CATENIN_SIGNALING
BCSA2_J6	480	c234	0_0_0_0_0	4	5	HALLMARK_WNT_BETA_CATENIN_SIGNALING
BCSA2_J7	464	c235	0_0	1	2	HALLMARK_WNT_BETA_CATENIN_SIGNALING
BCSA2_J8	326	c236	0_0_0_0	3	4	HALLMARK_WNT_BETA_CATENIN_SIGNALING
BCSA2_K1	946	c238	0_0	1	2	HALLMARK_WNT_BETA_CATENIN_SIGNALING
BCSA2_K10	404	c239	0_0_0_0_0_0_0_0_0	8	9	HALLMARK_WNT_BETA_CATENIN_SIGNALING
BCSA2_B1	546	c24	0_0	1	2	HALLMARK_WNT_BETA_CATENIN_SIGNALING
BCSA2_K11	297	c240	0_0_0_0_0	4	5	HALLMARK_WNT_BETA_CATENIN_SIGNALING
BCSA2_K13	289	c242	0_0_0_0_0	4	5	HALLMARK_WNT_BETA_CATENIN_SIGNALING
BCSA2_K14	266	c243	0_0_0	2	3	HALLMARK_WNT_BETA_CATENIN_SIGNALING
BCSA2_K16	362	c245	0_0_0_0_0	4	5	HALLMARK_WNT_BETA_CATENIN_SIGNALING
BCSA2_K18	422	c247	0_0_0_0	3	4	HALLMARK_WNT_BETA_CATENIN_SIGNALING
BCSA2_K19	618	c248	0_0_0_0_0_0_0	6	7	HALLMARK_WNT_BETA_CATENIN_SIGNALING
BCSA2_B10	344	c25	0_0_0_0_0	4	5	HALLMARK_WNT_BETA_CATENIN_SIGNALING
BCSA2_K20	848	c250	0_0_0_0	3	4	HALLMARK_WNT_BETA_CATENIN_SIGNALING
BCSA2_K21	258	c251	0_0_0_0	3	4	HALLMARK_WNT_BETA_CATENIN_SIGNALING
BCSA2_K23	435	c253	0_0_0_0_0_0_0	6	7	HALLMARK_WNT_BETA_CATENIN_SIGNALING
BCSA2_K24	532	c254	0_0_0_0_0_0	5	6	HALLMARK_WNT_BETA_CATENIN_SIGNALING
BCSA2_K4	378	c256	0_0_0_0_0	4	5	HALLMARK_WNT_BETA_CATENIN_SIGNALING
BCSA2_K5	540	c257	0_0	1	2	HALLMARK_WNT_BETA_CATENIN_SIGNALING
BCSA2_K6	226	c258	0_0_0_0_0_0	5	6	HALLMARK_WNT_BETA_CATENIN_SIGNALING
BCSA2_K7	172	c259	0_0_0_0_0	4	5	HALLMARK_WNT_BETA_CATENIN_SIGNALING
BCSA2_K8	770	c260	0_0_0	2	3	HALLMARK_WNT_BETA_CATENIN_SIGNALING
BCSA2_K9	496	c261	0_0_0_0_0_0	5	6	HALLMARK_WNT_BETA_CATENIN_SIGNALING
BCSA2_L1	529	c262	0_0_0	2	3	HALLMARK_WNT_BETA_CATENIN_SIGNALING
BCSA2_L10	274	c263	0_0_0_0_0	4	5	HALLMARK_WNT_BETA_CATENIN_SIGNALING
BCSA2_L11	753	c264	0_0_0_0_0_0	5	6	HALLMARK_WNT_BETA_CATENIN_SIGNALING
BCSA2_L12	879	c265	0_0_0_0_0_0	5	6	HALLMARK_WNT_BETA_CATENIN_SIGNALING
BCSA2_L13	530	c266	0_0_0_0	3	4	HALLMARK_WNT_BETA_CATENIN_SIGNALING
BCSA2_L14	963	c267	0_0_0_0_0_0	5	6	HALLMARK_WNT_BETA_CATENIN_SIGNALING
BCSA2_L16	909	c269	0_0_0_0_0_0_0_0	7	8	HALLMARK_WNT_BETA_CATENIN_SIGNALING
BCSA2_L17	135	c270	0_0_0_0_0_0	5	6	HALLMARK_WNT_BETA_CATENIN_SIGNALING
BCSA2_L18	698	c271	0_0_0_0_0	4	5	HALLMARK_WNT_BETA_CATENIN_SIGNALING
BCSA2_L20	888	c274	0_0_0_0_0_0_0	6	7	HALLMARK_WNT_BETA_CATENIN_SIGNALING
BCSA2_L22	611	c276	0_0_0	2	3	HALLMARK_WNT_BETA_CATENIN_SIGNALING
BCSA2_L23	221	c277	0_0_0_0	3	4	HALLMARK_WNT_BETA_CATENIN_SIGNALING
BCSA2_L24	377	c278	0_0_0_0_0_0	5	6	HALLMARK_WNT_BETA_CATENIN_SIGNALING
BCSA2_L3	240	c279	0_0_0_0_0	4	5	HALLMARK_WNT_BETA_CATENIN_SIGNALING
BCSA2_B13	336	c28	0_0_0_0_0	4	5	HALLMARK_WNT_BETA_CATENIN_SIGNALING
BCSA2_L4	529	c280	0_0_0_0_0_0_0_0	7	8	HALLMARK_WNT_BETA_CATENIN_SIGNALING
BCSA2_L5	367	c281	0_0_0_0_0_0	5	6	HALLMARK_WNT_BETA_CATENIN_SIGNALING
BCSA2_L6	406	c282	0_0_0_0_0_0_0	6	7	HALLMARK_WNT_BETA_CATENIN_SIGNALING
BCSA2_L7	484	c283	0_0_0_0_0_0	5	6	HALLMARK_WNT_BETA_CATENIN_SIGNALING
BCSA2_L8	639	c284	0_0_0_0	3	4	HALLMARK_WNT_BETA_CATENIN_SIGNALING
BCSA2_L9	553	c285	0_0_0_0	3	4	HALLMARK_WNT_BETA_CATENIN_SIGNALING
BCSA2_M1	168	c286	0_0	1	2	HALLMARK_WNT_BETA_CATENIN_SIGNALING
BCSA2_M10	502	c287	0_0	1	2	HALLMARK_WNT_BETA_CATENIN_SIGNALING
BCSA2_M11	758	c288	0_0_0_0_0_0_0_0	7	8	HALLMARK_WNT_BETA_CATENIN_SIGNALING
BCSA2_M12	1183	c289	0_0_0_0_0_0_0_0	7	8	HALLMARK_WNT_BETA_CATENIN_SIGNALING
BCSA2_B14	649	c29	0_0_0_0_0_0	5	6	HALLMARK_WNT_BETA_CATENIN_SIGNALING
BCSA2_M13	854	c290	0_0_0_0_0_0_0_0	7	8	HALLMARK_WNT_BETA_CATENIN_SIGNALING
BCSA2_M14	1139	c291	0_0_0_0_0_0_0_0_0	8	9	HALLMARK_WNT_BETA_CATENIN_SIGNALING
BCSA2_M15	709	c292	0_0_0_0_0_0_0_0_0	8	9	HALLMARK_WNT_BETA_CATENIN_SIGNALING
BCSA2_M16	1419	c293	0_0_0_0	3	4	HALLMARK_WNT_BETA_CATENIN_SIGNALING
BCSA2_M17	600	c294	0_0_0_0_0_0	5	6	HALLMARK_WNT_BETA_CATENIN_SIGNALING
BCSA2_M19	1210	c296	0_0_0_0_0_0_0	6	7	HALLMARK_WNT_BETA_CATENIN_SIGNALING
BCSA2_M20	672	c298	0_0_0_0	3	4	HALLMARK_WNT_BETA_CATENIN_SIGNALING
BCSA2_A11	631	c3	0_0_0_0	3	4	HALLMARK_WNT_BETA_CATENIN_SIGNALING
BCSA2_B15	348	c30	0_0_0	2	3	HALLMARK_WNT_BETA_CATENIN_SIGNALING
BCSA2_M22	450	c300	0_0_0_0_0_0_0	6	7	HALLMARK_WNT_BETA_CATENIN_SIGNALING
BCSA2_M24	638	c302	0_0_0_0_0	4	5	HALLMARK_WNT_BETA_CATENIN_SIGNALING
BCSA2_M3	492	c303	0_0_0_0_0_0_0_0	7	8	HALLMARK_WNT_BETA_CATENIN_SIGNALING
BCSA2_M4	275	c304	0_0	1	2	HALLMARK_WNT_BETA_CATENIN_SIGNALING
BCSA2_M6	874	c306	0_0_0_0	3	4	HALLMARK_WNT_BETA_CATENIN_SIGNALING
BCSA2_M7	1042	c307	0_0	1	2	HALLMARK_WNT_BETA_CATENIN_SIGNALING
BCSA2_M8	693	c308	0_0	1	2	HALLMARK_WNT_BETA_CATENIN_SIGNALING
BCSA2_M9	480	c309	0_0_0_0_0_0	5	6	HALLMARK_WNT_BETA_CATENIN_SIGNALING
BCSA2_N1	352	c310	0_0_0_0	3	4	HALLMARK_WNT_BETA_CATENIN_SIGNALING
BCSA2_N10	473	c311	0_0_0_0_0_0_0_0	7	8	HALLMARK_WNT_BETA_CATENIN_SIGNALING
BCSA2_N11	128	c312	0_0_0	2	3	HALLMARK_WNT_BETA_CATENIN_SIGNALING
BCSA2_N12	840	c313	0_0_0_0_0	4	5	HALLMARK_WNT_BETA_CATENIN_SIGNALING
BCSA2_N13	986	c314	0_0_0_0_0_0_0	6	7	HALLMARK_WNT_BETA_CATENIN_SIGNALING
BCSA2_N14	808	c315	0_0_0_0_0_0	5	6	HALLMARK_WNT_BETA_CATENIN_SIGNALING
BCSA2_N15	473	c316	0_0_0_0_0_0_0_0_0	8	9	HALLMARK_WNT_BETA_CATENIN_SIGNALING
BCSA2_N16	798	c317	0_0_0_0_0	4	5	HALLMARK_WNT_BETA_CATENIN_SIGNALING
BCSA2_N17	307	c318	0_0_0_0_0_0_0_0_0	8	9	HALLMARK_WNT_BETA_CATENIN_SIGNALING
BCSA2_N19	1057	c320	0_0_0	2	3	HALLMARK_WNT_BETA_CATENIN_SIGNALING
BCSA2_N22	164	c324	0_0_0_0_0_0_0	6	7	HALLMARK_WNT_BETA_CATENIN_SIGNALING
BCSA2_N23	815	c325	0_0_0_0_0	4	5	HALLMARK_WNT_BETA_CATENIN_SIGNALING
BCSA2_N24	641	c326	0_0_0_0	3	4	HALLMARK_WNT_BETA_CATENIN_SIGNALING
BCSA2_N4	541	c328	0_0	1	2	HALLMARK_WNT_BETA_CATENIN_SIGNALING
BCSA2_N5	515	c329	0_0_0_0_0	4	5	HALLMARK_WNT_BETA_CATENIN_SIGNALING
BCSA2_N6	479	c330	0_0_0_0_0	4	5	HALLMARK_WNT_BETA_CATENIN_SIGNALING
BCSA2_N8	432	c332	0_0_0_0_0_0	5	6	HALLMARK_WNT_BETA_CATENIN_SIGNALING
BCSA2_N9	828	c333	0_0_0_0_0_0_0	6	7	HALLMARK_WNT_BETA_CATENIN_SIGNALING
BCSA2_O1	816	c334	0_0_0_0	3	4	HALLMARK_WNT_BETA_CATENIN_SIGNALING
BCSA2_O10	156	c335	0_0_0_0	3	4	HALLMARK_WNT_BETA_CATENIN_SIGNALING
BCSA2_O11	274	c336	0_0_0_0_0_0_0	6	7	HALLMARK_WNT_BETA_CATENIN_SIGNALING
BCSA2_O12	299	c337	0_0_0_0_0_0_0_0	7	8	HALLMARK_WNT_BETA_CATENIN_SIGNALING
BCSA2_O13	402	c338	0_0_0_0_0_0_0	6	7	HALLMARK_WNT_BETA_CATENIN_SIGNALING
BCSA2_O14	395	c339	0_0_0_0_0_0_0_0	7	8	HALLMARK_WNT_BETA_CATENIN_SIGNALING
BCSA2_B19	188	c34	0_0_0_0	3	4	HALLMARK_WNT_BETA_CATENIN_SIGNALING
BCSA2_O16	299	c341	0_0_0_0_0_0	5	6	HALLMARK_WNT_BETA_CATENIN_SIGNALING
BCSA2_O4	220	c351	0_0_0_0_0_0	5	6	HALLMARK_WNT_BETA_CATENIN_SIGNALING
BCSA2_O6	289	c353	0_0_0_0_0_0	5	6	HALLMARK_WNT_BETA_CATENIN_SIGNALING
BCSA2_O8	261	c355	0_0_0_0	3	4	HALLMARK_WNT_BETA_CATENIN_SIGNALING
BCSA2_P1	515	c357	0_0_0_0	3	4	HALLMARK_WNT_BETA_CATENIN_SIGNALING
BCSA2_P10	678	c358	0_0_0_0_0_0	5	6	HALLMARK_WNT_BETA_CATENIN_SIGNALING
BCSA2_P11	412	c359	0_0_0_0_0_0_0	6	7	HALLMARK_WNT_BETA_CATENIN_SIGNALING
BCSA2_B20	740	c36	0_0_0_0_0_0	5	6	HALLMARK_WNT_BETA_CATENIN_SIGNALING
BCSA2_P12	601	c360	0_0_0_0	3	4	HALLMARK_WNT_BETA_CATENIN_SIGNALING
BCSA2_P13	484	c361	0_0_0_0	3	4	HALLMARK_WNT_BETA_CATENIN_SIGNALING
BCSA2_P15	320	c363	0_0_0_0_0	4	5	HALLMARK_WNT_BETA_CATENIN_SIGNALING
BCSA2_P17	199	c365	0_0_0_0_0_0_0_0	7	8	HALLMARK_WNT_BETA_CATENIN_SIGNALING
BCSA2_P18	434	c366	0_0_0_0_0_0_0_0_0	8	9	HALLMARK_WNT_BETA_CATENIN_SIGNALING
BCSA2_P19	438	c367	0_0_0_0_0_0	5	6	HALLMARK_WNT_BETA_CATENIN_SIGNALING
BCSA2_P20	361	c369	0_0_0_0_0	4	5	HALLMARK_WNT_BETA_CATENIN_SIGNALING
BCSA2_B21	466	c37	0_0_0_0_0	4	5	HALLMARK_WNT_BETA_CATENIN_SIGNALING
BCSA2_P22	304	c371	0_0_0_0_0_0_0_0_0	8	9	HALLMARK_WNT_BETA_CATENIN_SIGNALING
BCSA2_P24	391	c373	0_0_0_0_0_0	5	6	HALLMARK_WNT_BETA_CATENIN_SIGNALING
BCSA2_P3	201	c374	0_0_0_0	3	4	HALLMARK_WNT_BETA_CATENIN_SIGNALING
BCSA2_P5	385	c376	0_0_0_0_0	4	5	HALLMARK_WNT_BETA_CATENIN_SIGNALING
BCSA2_P6	654	c377	0_0	1	2	HALLMARK_WNT_BETA_CATENIN_SIGNALING
BCSA2_P7	481	c378	0_0_0_0_0_0_0_0	7	8	HALLMARK_WNT_BETA_CATENIN_SIGNALING
BCSA2_P8	524	c379	0_0_0_0	3	4	HALLMARK_WNT_BETA_CATENIN_SIGNALING
BCSA2_B22	460	c38	0_0	1	2	HALLMARK_WNT_BETA_CATENIN_SIGNALING
BCSA2_P9	190	c380	0_0_0_0	3	4	HALLMARK_WNT_BETA_CATENIN_SIGNALING
BCSA2_A12	604	c4	0_0_0_0_0	4	5	HALLMARK_WNT_BETA_CATENIN_SIGNALING
BCSA2_B3	279	c41	0_0	1	2	HALLMARK_WNT_BETA_CATENIN_SIGNALING
BCSA2_B4	851	c42	0_0	1	2	HALLMARK_WNT_BETA_CATENIN_SIGNALING
BCSA2_B5	892	c43	0_0_0_0_0_0_0	6	7	HALLMARK_WNT_BETA_CATENIN_SIGNALING
BCSA2_B6	567	c44	0_0_0_0_0_0_0_0	7	8	HALLMARK_WNT_BETA_CATENIN_SIGNALING
BCSA2_B7	425	c45	0_0	1	2	HALLMARK_WNT_BETA_CATENIN_SIGNALING
BCSA2_B8	366	c46	0_0_0_0_0_0_0	6	7	HALLMARK_WNT_BETA_CATENIN_SIGNALING
BCSA2_B9	329	c47	0_0_0_0_0	4	5	HALLMARK_WNT_BETA_CATENIN_SIGNALING
BCSA2_C1	435	c48	0_0	1	2	HALLMARK_WNT_BETA_CATENIN_SIGNALING
BCSA2_C10	388	c49	0_0_0_0_0_0_0	6	7	HALLMARK_WNT_BETA_CATENIN_SIGNALING
BCSA2_A13	417	c5	0_0_0_0	3	4	HALLMARK_WNT_BETA_CATENIN_SIGNALING
BCSA2_C12	636	c51	0_0_0	2	3	HALLMARK_WNT_BETA_CATENIN_SIGNALING
BCSA2_C13	707	c52	0_0_0_0_0_0	5	6	HALLMARK_WNT_BETA_CATENIN_SIGNALING
BCSA2_C14	876	c53	0_0_0_0_0_0	5	6	HALLMARK_WNT_BETA_CATENIN_SIGNALING
BCSA2_C19	870	c58	0_0_0_0_0_0	5	6	HALLMARK_WNT_BETA_CATENIN_SIGNALING
BCSA2_A14	819	c6	0_0_0_0	3	4	HALLMARK_WNT_BETA_CATENIN_SIGNALING
BCSA2_C20	1079	c60	0_0_0_0_0_0_0_0	7	8	HALLMARK_WNT_BETA_CATENIN_SIGNALING
BCSA2_C21	534	c61	0_0_0	2	3	HALLMARK_WNT_BETA_CATENIN_SIGNALING
BCSA2_C24	240	c64	0_0_0_0	3	4	HALLMARK_WNT_BETA_CATENIN_SIGNALING
BCSA2_C3	667	c65	0_0_0_0_0	4	5	HALLMARK_WNT_BETA_CATENIN_SIGNALING
BCSA2_C4	666	c66	0_0_0_0	3	4	HALLMARK_WNT_BETA_CATENIN_SIGNALING
BCSA2_C5	678	c67	0_0_0_0_0	4	5	HALLMARK_WNT_BETA_CATENIN_SIGNALING
BCSA2_C6	498	c68	0_0_0_0_0_0	5	6	HALLMARK_WNT_BETA_CATENIN_SIGNALING
BCSA2_C7	493	c69	0_0_0_0_0	4	5	HALLMARK_WNT_BETA_CATENIN_SIGNALING
BCSA2_C8	743	c70	0_0_0_0	3	4	HALLMARK_WNT_BETA_CATENIN_SIGNALING
BCSA2_C9	643	c71	0_0_0_0_0_0	5	6	HALLMARK_WNT_BETA_CATENIN_SIGNALING
BCSA2_D1	427	c72	0_0_0_0_0	4	5	HALLMARK_WNT_BETA_CATENIN_SIGNALING
BCSA2_D10	543	c73	0_0_0	2	3	HALLMARK_WNT_BETA_CATENIN_SIGNALING
BCSA2_D11	338	c74	0_0_0_0_0_0	5	6	HALLMARK_WNT_BETA_CATENIN_SIGNALING
BCSA2_D13	431	c76	0_0_0_0_0_0_0	6	7	HALLMARK_WNT_BETA_CATENIN_SIGNALING
BCSA2_D14	231	c77	0_0_0	2	3	HALLMARK_WNT_BETA_CATENIN_SIGNALING
BCSA2_D15	560	c78	0_0_0_0	3	4	HALLMARK_WNT_BETA_CATENIN_SIGNALING
BCSA2_A16	650	c8	0_0_0_0_0_0	5	6	HALLMARK_WNT_BETA_CATENIN_SIGNALING
BCSA2_D18	161	c80	0_0_0_0_0_0_0	6	7	HALLMARK_WNT_BETA_CATENIN_SIGNALING
BCSA2_D19	352	c81	0_0_0	2	3	HALLMARK_WNT_BETA_CATENIN_SIGNALING
BCSA2_D20	500	c83	0_0_0_0_0_0	5	6	HALLMARK_WNT_BETA_CATENIN_SIGNALING
BCSA2_D22	321	c85	0_0_0_0_0_0_0	6	7	HALLMARK_WNT_BETA_CATENIN_SIGNALING
BCSA2_D23	274	c86	0_0_0_0	3	4	HALLMARK_WNT_BETA_CATENIN_SIGNALING
BCSA2_D24	514	c87	0_0_0_0_0_0_0	6	7	HALLMARK_WNT_BETA_CATENIN_SIGNALING
BCSA2_D4	836	c89	0_0_0_0_0_0	5	6	HALLMARK_WNT_BETA_CATENIN_SIGNALING
BCSA2_A17	442	c9	0_0_0_0_0_0_0	6	7	HALLMARK_WNT_BETA_CATENIN_SIGNALING
BCSA2_D5	256	c90	0_0_0_0_0	4	5	HALLMARK_WNT_BETA_CATENIN_SIGNALING
BCSA2_D6	387	c91	0_0_0_0	3	4	HALLMARK_WNT_BETA_CATENIN_SIGNALING
BCSA2_D7	288	c92	0_0_0_0_0_0_0_0	7	8	HALLMARK_WNT_BETA_CATENIN_SIGNALING
BCSA2_D8	326	c93	0_0_0_0_0_0_0_0	7	8	HALLMARK_WNT_BETA_CATENIN_SIGNALING
BCSA2_D9	250	c94	0_0_0_0_0_0_0_0	7	8	HALLMARK_WNT_BETA_CATENIN_SIGNALING
BCSA2_E1	289	c95	0_0_0_0_0_0_0	6	7	HALLMARK_WNT_BETA_CATENIN_SIGNALING
BCSA2_E10	702	c96	0_0_0_0_0	4	5	HALLMARK_WNT_BETA_CATENIN_SIGNALING
BCSA2_E12	525	c98	0_0_0_0_0	4	5	HALLMARK_WNT_BETA_CATENIN_SIGNALING
BCSA2_E13	661	c99	0_0_0_0	3	4	HALLMARK_WNT_BETA_CATENIN_SIGNALING
BCSA2_A1	8349	c1	0_0_0_0	3	4	HALLMARK_TGF_BETA_SIGNALING
BCSA2_A18	3839	c10	0_0_0_0_0	4	5	HALLMARK_TGF_BETA_SIGNALING
BCSA2_E14	5057	c100	0_0_0_0	3	4	HALLMARK_TGF_BETA_SIGNALING
BCSA2_E15	4957	c101	0_0_0_0_0_0_0_0_0	8	9	HALLMARK_TGF_BETA_SIGNALING
BCSA2_E18	3068	c103	0_0_0_0_0_0_0	6	7	HALLMARK_TGF_BETA_SIGNALING
BCSA2_E19	4278	c104	0_0_0_0_0	4	5	HALLMARK_TGF_BETA_SIGNALING
BCSA2_E21	2502	c107	0_0_0_0	3	4	HALLMARK_TGF_BETA_SIGNALING
BCSA2_E22	2259	c108	0_0_0_0	3	4	HALLMARK_TGF_BETA_SIGNALING
BCSA2_E23	3917	c109	0_0_0_0_0	4	5	HALLMARK_TGF_BETA_SIGNALING
BCSA2_A19	6628	c11	0_0_0_0_0_0	5	6	HALLMARK_TGF_BETA_SIGNALING
BCSA2_E24	1719	c110	0_0_0_0_0	4	5	HALLMARK_TGF_BETA_SIGNALING
BCSA2_E4	2603	c112	0_0_0_0_0_0	5	6	HALLMARK_TGF_BETA_SIGNALING
BCSA2_E5	2859	c113	0_0	1	2	HALLMARK_TGF_BETA_SIGNALING
BCSA2_E6	1252	c114	0_0	1	2	HALLMARK_TGF_BETA_SIGNALING
BCSA2_E7	1936	c115	0_0_0_0_0	4	5	HALLMARK_TGF_BETA_SIGNALING
BCSA2_E8	4426	c116	0_0_0_0	3	4	HALLMARK_TGF_BETA_SIGNALING
BCSA2_E9	3871	c117	0_0_0_0_0_0_0_0	7	8	HALLMARK_TGF_BETA_SIGNALING
BCSA2_F1	1283	c118	0_0	1	2	HALLMARK_TGF_BETA_SIGNALING
BCSA2_F10	1479	c119	0_0_0_0	3	4	HALLMARK_TGF_BETA_SIGNALING
BCSA2_A20	4799	c12	0_0_0_0_0_0_0_0_0	8	9	HALLMARK_TGF_BETA_SIGNALING
BCSA2_F11	2621	c120	0_0_0_0_0	4	5	HALLMARK_TGF_BETA_SIGNALING
BCSA2_F12	1749	c121	0_0_0_0_0_0	5	6	HALLMARK_TGF_BETA_SIGNALING
BCSA2_F13	3909	c122	0_0_0_0_0_0	5	6	HALLMARK_TGF_BETA_SIGNALING
BCSA2_F14	6682	c123	0_0_0_0_0_0_0	6	7	HALLMARK_TGF_BETA_SIGNALING
BCSA2_F15	2322	c124	0_0_0_0_0_0_0_0	7	8	HALLMARK_TGF_BETA_SIGNALING
BCSA2_F16	1787	c125	0_0_0_0	3	4	HALLMARK_TGF_BETA_SIGNALING
BCSA2_A21	4290	c13	0_0_0_0_0_0_0_0_0	8	9	HALLMARK_TGF_BETA_SIGNALING
BCSA2_F20	4886	c130	0_0_0_0_0_0_0	6	7	HALLMARK_TGF_BETA_SIGNALING
BCSA2_F21	1924	c131	0_0_0_0_0_0	5	6	HALLMARK_TGF_BETA_SIGNALING
BCSA2_F23	2394	c133	0_0_0_0_0_0_0	6	7	HALLMARK_TGF_BETA_SIGNALING
BCSA2_F24	4552	c134	0_0_0_0_0_0_0	6	7	HALLMARK_TGF_BETA_SIGNALING
BCSA2_F4	3180	c136	0_0	1	2	HALLMARK_TGF_BETA_SIGNALING
BCSA2_F5	1945	c137	0_0_0_0_0	4	5	HALLMARK_TGF_BETA_SIGNALING
BCSA2_F6	3385	c138	0_0_0_0_0_0	5	6	HALLMARK_TGF_BETA_SIGNALING
BCSA2_F7	2895	c139	0_0_0_0_0_0_0	6	7	HALLMARK_TGF_BETA_SIGNALING
BCSA2_F8	3204	c140	0_0_0_0_0_0_0_0	7	8	HALLMARK_TGF_BETA_SIGNALING
BCSA2_F9	2151	c141	0_0_0	2	3	HALLMARK_TGF_BETA_SIGNALING
BCSA2_G1	4634	c142	0_0_0_0	3	4	HALLMARK_TGF_BETA_SIGNALING
BCSA2_G10	4573	c143	0_0	1	2	HALLMARK_TGF_BETA_SIGNALING
BCSA2_G11	2426	c144	0_0_0_0_0	4	5	HALLMARK_TGF_BETA_SIGNALING
BCSA2_G12	5819	c145	0_0_0	2	3	HALLMARK_TGF_BETA_SIGNALING
BCSA2_G13	7139	c146	0_0_0_0_0_0_0_0	7	8	HALLMARK_TGF_BETA_SIGNALING
BCSA2_G14	6404	c147	0_0_0_0_0	4	5	HALLMARK_TGF_BETA_SIGNALING
BCSA2_G15	4587	c148	0_0_0_0_0_0	5	6	HALLMARK_TGF_BETA_SIGNALING
BCSA2_A23	2530	c15	0_0_0_0_0_0_0	6	7	HALLMARK_TGF_BETA_SIGNALING
BCSA2_G18	4679	c151	0_0_0_0_0_0_0_0_0	8	9	HALLMARK_TGF_BETA_SIGNALING
BCSA2_G20	7917	c154	0_0_0_0_0_0_0_0_0	8	9	HALLMARK_TGF_BETA_SIGNALING
BCSA2_G22	3092	c156	0_0_0_0_0_0_0	6	7	HALLMARK_TGF_BETA_SIGNALING
BCSA2_G23	2837	c157	0_0_0_0_0_0_0_0	7	8	HALLMARK_TGF_BETA_SIGNALING
BCSA2_G24	10134	c158	0_0_0_0_0_0_0	6	7	HALLMARK_TGF_BETA_SIGNALING
BCSA2_G3	2063	c159	0_0_0_0_0_0	5	6	HALLMARK_TGF_BETA_SIGNALING
BCSA2_G4	3305	c160	0_0_0_0_0	4	5	HALLMARK_TGF_BETA_SIGNALING
BCSA2_G5	5424	c161	0_0_0_0	3	4	HALLMARK_TGF_BETA_SIGNALING
BCSA2_G6	4597	c162	0_0_0_0_0_0_0	6	7	HALLMARK_TGF_BETA_SIGNALING
BCSA2_G7	2521	c163	0_0_0_0_0_0_0_0	7	8	HALLMARK_TGF_BETA_SIGNALING
BCSA2_G8	3745	c164	0_0_0_0	3	4	HALLMARK_TGF_BETA_SIGNALING
BCSA2_G9	3579	c165	0_0_0_0_0	4	5	HALLMARK_TGF_BETA_SIGNALING
BCSA2_H10	4421	c167	0_0_0_0	3	4	HALLMARK_TGF_BETA_SIGNALING
BCSA2_H11	3032	c168	0_0_0_0_0_0_0	6	7	HALLMARK_TGF_BETA_SIGNALING
BCSA2_H12	3995	c169	0_0_0	2	3	HALLMARK_TGF_BETA_SIGNALING
BCSA2_H13	5407	c170	0_0_0_0_0_0_0_0	7	8	HALLMARK_TGF_BETA_SIGNALING
BCSA2_H14	3961	c171	0_0_0	2	3	HALLMARK_TGF_BETA_SIGNALING
BCSA2_H15	2052	c172	0_0_0_0	3	4	HALLMARK_TGF_BETA_SIGNALING
BCSA2_H20	4537	c178	0_0_0_0_0_0_0	6	7	HALLMARK_TGF_BETA_SIGNALING
BCSA2_H21	1639	c179	0_0_0_0	3	4	HALLMARK_TGF_BETA_SIGNALING
BCSA2_H22	3502	c180	0_0_0_0_0	4	5	HALLMARK_TGF_BETA_SIGNALING
BCSA2_H23	2042	c181	0_0_0_0_0_0_0_0_0	8	9	HALLMARK_TGF_BETA_SIGNALING
BCSA2_H24	3708	c182	0_0_0_0_0_0	5	6	HALLMARK_TGF_BETA_SIGNALING
BCSA2_H4	3046	c184	0_0_0_0	3	4	HALLMARK_TGF_BETA_SIGNALING
BCSA2_H5	2346	c185	0_0_0_0_0_0_0_0_0	8	9	HALLMARK_TGF_BETA_SIGNALING
BCSA2_H6	3783	c186	0_0_0_0_0	4	5	HALLMARK_TGF_BETA_SIGNALING
BCSA2_H7	1525	c187	0_0_0_0	3	4	HALLMARK_TGF_BETA_SIGNALING
BCSA2_H8	4018	c188	0_0_0_0_0_0_0_0	7	8	HALLMARK_TGF_BETA_SIGNALING
BCSA2_H9	1552	c189	0_0_0_0	3	4	HALLMARK_TGF_BETA_SIGNALING
BCSA2_A5	7217	c19	0_0	1	2	HALLMARK_TGF_BETA_SIGNALING
BCSA2_I1	851	c190	0_0	1	2	HALLMARK_TGF_BETA_SIGNALING
BCSA2_I10	1604	c191	0_0	1	2	HALLMARK_TGF_BETA_SIGNALING
BCSA2_I11	3682	c192	0_0_0_0_0	4	5	HALLMARK_TGF_BETA_SIGNALING
BCSA2_I12	1684	c193	0_0_0_0_0	4	5	HALLMARK_TGF_BETA_SIGNALING
BCSA2_I13	3790	c194	0_0_0	2	3	HALLMARK_TGF_BETA_SIGNALING
BCSA2_I15	3973	c196	0_0_0_0	3	4	HALLMARK_TGF_BETA_SIGNALING
BCSA2_I16	8859	c197	0_0_0_0_0	4	5	HALLMARK_TGF_BETA_SIGNALING
BCSA2_I17	1582	c198	0_0_0_0_0_0_0	6	7	HALLMARK_TGF_BETA_SIGNALING
BCSA2_I18	2723	c199	0_0	1	2	HALLMARK_TGF_BETA_SIGNALING
BCSA2_A10	4962	c2	0_0_0_0	3	4	HALLMARK_TGF_BETA_SIGNALING
BCSA2_A6	3846	c20	0_0_0_0_0_0_0	6	7	HALLMARK_TGF_BETA_SIGNALING
BCSA2_I19	2130	c200	0_0_0_0_0_0_0	6	7	HALLMARK_TGF_BETA_SIGNALING
BCSA2_I20	2815	c202	0_0_0_0	3	4	HALLMARK_TGF_BETA_SIGNALING
BCSA2_I21	2995	c203	0_0_0_0	3	4	HALLMARK_TGF_BETA_SIGNALING
BCSA2_I22	2114	c204	0_0_0_0_0	4	5	HALLMARK_TGF_BETA_SIGNALING
BCSA2_I23	1679	c205	0_0_0_0_0_0	5	6	HALLMARK_TGF_BETA_SIGNALING
BCSA2_I24	1218	c206	0_0_0_0_0_0_0	6	7	HALLMARK_TGF_BETA_SIGNALING
BCSA2_I3	1922	c207	0_0	1	2	HALLMARK_TGF_BETA_SIGNALING
BCSA2_I4	5096	c208	0_0_0_0_0	4	5	HALLMARK_TGF_BETA_SIGNALING
BCSA2_I5	2010	c209	0_0_0_0_0_0	5	6	HALLMARK_TGF_BETA_SIGNALING
BCSA2_A7	1488	c21	0_0	1	2	HALLMARK_TGF_BETA_SIGNALING
BCSA2_I6	3879	c210	0_0_0_0_0	4	5	HALLMARK_TGF_BETA_SIGNALING
BCSA2_I7	3235	c211	0_0_0_0_0_0	5	6	HALLMARK_TGF_BETA_SIGNALING
BCSA2_I8	5982	c212	0_0_0_0_0_0_0_0	7	8	HALLMARK_TGF_BETA_SIGNALING
BCSA2_I9	6608	c213	0_0_0_0_0_0_0_0_0	8	9	HALLMARK_TGF_BETA_SIGNALING
BCSA2_J1	3139	c214	0_0	1	2	HALLMARK_TGF_BETA_SIGNALING
BCSA2_J10	3443	c215	0_0_0_0_0_0	5	6	HALLMARK_TGF_BETA_SIGNALING
BCSA2_J11	2529	c216	0_0_0_0	3	4	HALLMARK_TGF_BETA_SIGNALING
BCSA2_J12	1381	c217	0_0_0_0_0	4	5	HALLMARK_TGF_BETA_SIGNALING
BCSA2_J13	6726	c218	0_0_0_0_0	4	5	HALLMARK_TGF_BETA_SIGNALING
BCSA2_J14	3248	c219	0_0_0_0_0_0	5	6	HALLMARK_TGF_BETA_SIGNALING
BCSA2_A8	2274	c22	0_0_0_0_0	4	5	HALLMARK_TGF_BETA_SIGNALING
BCSA2_J15	2644	c220	0_0_0_0_0_0_0_0	7	8	HALLMARK_TGF_BETA_SIGNALING
BCSA2_J16	2541	c221	0_0_0_0_0_0	5	6	HALLMARK_TGF_BETA_SIGNALING
BCSA2_J18	1820	c223	0_0_0_0	3	4	HALLMARK_TGF_BETA_SIGNALING
BCSA2_J19	4082	c224	0_0	1	2	HALLMARK_TGF_BETA_SIGNALING
BCSA2_J20	4326	c226	0_0_0_0_0_0	5	6	HALLMARK_TGF_BETA_SIGNALING
BCSA2_J21	3872	c227	0_0_0_0_0	4	5	HALLMARK_TGF_BETA_SIGNALING
BCSA2_J22	2266	c228	0_0_0_0_0_0_0	6	7	HALLMARK_TGF_BETA_SIGNALING
BCSA2_A9	3745	c23	0_0_0_0_0_0	5	6	HALLMARK_TGF_BETA_SIGNALING
BCSA2_J24	5906	c230	0_0_0_0_0_0	5	6	HALLMARK_TGF_BETA_SIGNALING
BCSA2_J4	2443	c232	0_0_0_0_0_0	5	6	HALLMARK_TGF_BETA_SIGNALING
BCSA2_J5	2808	c233	0_0_0_0_0_0_0_0	7	8	HALLMARK_TGF_BETA_SIGNALING
BCSA2_J6	4720	c234	0_0_0_0_0	4	5	HALLMARK_TGF_BETA_SIGNALING
BCSA2_J7	3105	c235	0_0	1	2	HALLMARK_TGF_BETA_SIGNALING
BCSA2_J8	2023	c236	0_0_0_0	3	4	HALLMARK_TGF_BETA_SIGNALING
BCSA2_K1	1639	c238	0_0	1	2	HALLMARK_TGF_BETA_SIGNALING
BCSA2_K10	3396	c239	0_0_0_0_0_0_0_0_0	8	9	HALLMARK_TGF_BETA_SIGNALING
BCSA2_B1	2585	c24	0_0	1	2	HALLMARK_TGF_BETA_SIGNALING
BCSA2_K11	3869	c240	0_0_0_0_0	4	5	HALLMARK_TGF_BETA_SIGNALING
BCSA2_K13	3076	c242	0_0_0_0_0	4	5	HALLMARK_TGF_BETA_SIGNALING
BCSA2_K14	1277	c243	0_0_0	2	3	HALLMARK_TGF_BETA_SIGNALING
BCSA2_K16	1901	c245	0_0_0_0_0	4	5	HALLMARK_TGF_BETA_SIGNALING
BCSA2_K18	5075	c247	0_0_0_0	3	4	HALLMARK_TGF_BETA_SIGNALING
BCSA2_K19	4123	c248	0_0_0_0_0_0_0	6	7	HALLMARK_TGF_BETA_SIGNALING
BCSA2_B10	2701	c25	0_0_0_0_0	4	5	HALLMARK_TGF_BETA_SIGNALING
BCSA2_K20	4593	c250	0_0_0_0	3	4	HALLMARK_TGF_BETA_SIGNALING
BCSA2_K21	2445	c251	0_0_0_0	3	4	HALLMARK_TGF_BETA_SIGNALING
BCSA2_K23	1854	c253	0_0_0_0_0_0_0	6	7	HALLMARK_TGF_BETA_SIGNALING
BCSA2_K24	3656	c254	0_0_0_0_0_0	5	6	HALLMARK_TGF_BETA_SIGNALING
BCSA2_K4	3903	c256	0_0_0_0_0	4	5	HALLMARK_TGF_BETA_SIGNALING
BCSA2_K5	3504	c257	0_0	1	2	HALLMARK_TGF_BETA_SIGNALING
BCSA2_K6	2298	c258	0_0_0_0_0_0	5	6	HALLMARK_TGF_BETA_SIGNALING
BCSA2_K7	3566	c259	0_0_0_0_0	4	5	HALLMARK_TGF_BETA_SIGNALING
BCSA2_K8	5445	c260	0_0_0	2	3	HALLMARK_TGF_BETA_SIGNALING
BCSA2_K9	2562	c261	0_0_0_0_0_0	5	6	HALLMARK_TGF_BETA_SIGNALING
BCSA2_L1	4096	c262	0_0_0	2	3	HALLMARK_TGF_BETA_SIGNALING
BCSA2_L10	2404	c263	0_0_0_0_0	4	5	HALLMARK_TGF_BETA_SIGNALING
BCSA2_L11	4142	c264	0_0_0_0_0_0	5	6	HALLMARK_TGF_BETA_SIGNALING
BCSA2_L12	4826	c265	0_0_0_0_0_0	5	6	HALLMARK_TGF_BETA_SIGNALING
BCSA2_L13	3148	c266	0_0_0_0	3	4	HALLMARK_TGF_BETA_SIGNALING
BCSA2_L14	3343	c267	0_0_0_0_0_0	5	6	HALLMARK_TGF_BETA_SIGNALING
BCSA2_L16	5134	c269	0_0_0_0_0_0_0_0	7	8	HALLMARK_TGF_BETA_SIGNALING
BCSA2_L17	2073	c270	0_0_0_0_0_0	5	6	HALLMARK_TGF_BETA_SIGNALING
BCSA2_L18	4259	c271	0_0_0_0_0	4	5	HALLMARK_TGF_BETA_SIGNALING
BCSA2_L20	6157	c274	0_0_0_0_0_0_0	6	7	HALLMARK_TGF_BETA_SIGNALING
BCSA2_L22	3309	c276	0_0_0	2	3	HALLMARK_TGF_BETA_SIGNALING
BCSA2_L23	3554	c277	0_0_0_0	3	4	HALLMARK_TGF_BETA_SIGNALING
BCSA2_L24	2253	c278	0_0_0_0_0_0	5	6	HALLMARK_TGF_BETA_SIGNALING
BCSA2_L3	1972	c279	0_0_0_0_0	4	5	HALLMARK_TGF_BETA_SIGNALING
BCSA2_B13	3057	c28	0_0_0_0_0	4	5	HALLMARK_TGF_BETA_SIGNALING
BCSA2_L4	4306	c280	0_0_0_0_0_0_0_0	7	8	HALLMARK_TGF_BETA_SIGNALING
BCSA2_L5	4741	c281	0_0_0_0_0_0	5	6	HALLMARK_TGF_BETA_SIGNALING
BCSA2_L6	2674	c282	0_0_0_0_0_0_0	6	7	HALLMARK_TGF_BETA_SIGNALING
BCSA2_L7	2380	c283	0_0_0_0_0_0	5	6	HALLMARK_TGF_BETA_SIGNALING
BCSA2_L8	5971	c284	0_0_0_0	3	4	HALLMARK_TGF_BETA_SIGNALING
BCSA2_L9	4697	c285	0_0_0_0	3	4	HALLMARK_TGF_BETA_SIGNALING
BCSA2_M1	1576	c286	0_0	1	2	HALLMARK_TGF_BETA_SIGNALING
BCSA2_M10	1238	c287	0_0	1	2	HALLMARK_TGF_BETA_SIGNALING
BCSA2_M11	4378	c288	0_0_0_0_0_0_0_0	7	8	HALLMARK_TGF_BETA_SIGNALING
BCSA2_M12	6867	c289	0_0_0_0_0_0_0_0	7	8	HALLMARK_TGF_BETA_SIGNALING
BCSA2_B14	3878	c29	0_0_0_0_0_0	5	6	HALLMARK_TGF_BETA_SIGNALING
BCSA2_M13	4273	c290	0_0_0_0_0_0_0_0	7	8	HALLMARK_TGF_BETA_SIGNALING
BCSA2_M14	5760	c291	0_0_0_0_0_0_0_0_0	8	9	HALLMARK_TGF_BETA_SIGNALING
BCSA2_M15	8255	c292	0_0_0_0_0_0_0_0_0	8	9	HALLMARK_TGF_BETA_SIGNALING
BCSA2_M16	2527	c293	0_0_0_0	3	4	HALLMARK_TGF_BETA_SIGNALING
BCSA2_M17	3093	c294	0_0_0_0_0_0	5	6	HALLMARK_TGF_BETA_SIGNALING
BCSA2_M19	6154	c296	0_0_0_0_0_0_0	6	7	HALLMARK_TGF_BETA_SIGNALING
BCSA2_M20	14454	c298	0_0_0_0	3	4	HALLMARK_TGF_BETA_SIGNALING
BCSA2_A11	7183	c3	0_0_0_0	3	4	HALLMARK_TGF_BETA_SIGNALING
BCSA2_B15	2487	c30	0_0_0	2	3	HALLMARK_TGF_BETA_SIGNALING
BCSA2_M22	2716	c300	0_0_0_0_0_0_0	6	7	HALLMARK_TGF_BETA_SIGNALING
BCSA2_M24	4251	c302	0_0_0_0_0	4	5	HALLMARK_TGF_BETA_SIGNALING
BCSA2_M3	2931	c303	0_0_0_0_0_0_0_0	7	8	HALLMARK_TGF_BETA_SIGNALING
BCSA2_M4	3929	c304	0_0	1	2	HALLMARK_TGF_BETA_SIGNALING
BCSA2_M6	3505	c306	0_0_0_0	3	4	HALLMARK_TGF_BETA_SIGNALING
BCSA2_M7	1453	c307	0_0	1	2	HALLMARK_TGF_BETA_SIGNALING
BCSA2_M8	1853	c308	0_0	1	2	HALLMARK_TGF_BETA_SIGNALING
BCSA2_M9	2681	c309	0_0_0_0_0_0	5	6	HALLMARK_TGF_BETA_SIGNALING
BCSA2_N1	2863	c310	0_0_0_0	3	4	HALLMARK_TGF_BETA_SIGNALING
BCSA2_N10	3949	c311	0_0_0_0_0_0_0_0	7	8	HALLMARK_TGF_BETA_SIGNALING
BCSA2_N11	2473	c312	0_0_0	2	3	HALLMARK_TGF_BETA_SIGNALING
BCSA2_N12	4763	c313	0_0_0_0_0	4	5	HALLMARK_TGF_BETA_SIGNALING
BCSA2_N13	7491	c314	0_0_0_0_0_0_0	6	7	HALLMARK_TGF_BETA_SIGNALING
BCSA2_N14	5176	c315	0_0_0_0_0_0	5	6	HALLMARK_TGF_BETA_SIGNALING
BCSA2_N15	4525	c316	0_0_0_0_0_0_0_0_0	8	9	HALLMARK_TGF_BETA_SIGNALING
BCSA2_N16	5118	c317	0_0_0_0_0	4	5	HALLMARK_TGF_BETA_SIGNALING
BCSA2_N17	2621	c318	0_0_0_0_0_0_0_0_0	8	9	HALLMARK_TGF_BETA_SIGNALING
BCSA2_N19	5499	c320	0_0_0	2	3	HALLMARK_TGF_BETA_SIGNALING
BCSA2_N22	2465	c324	0_0_0_0_0_0_0	6	7	HALLMARK_TGF_BETA_SIGNALING
BCSA2_N23	3391	c325	0_0_0_0_0	4	5	HALLMARK_TGF_BETA_SIGNALING
BCSA2_N24	1876	c326	0_0_0_0	3	4	HALLMARK_TGF_BETA_SIGNALING
BCSA2_N4	2264	c328	0_0	1	2	HALLMARK_TGF_BETA_SIGNALING
BCSA2_N5	4311	c329	0_0_0_0_0	4	5	HALLMARK_TGF_BETA_SIGNALING
BCSA2_N6	3323	c330	0_0_0_0_0	4	5	HALLMARK_TGF_BETA_SIGNALING
BCSA2_N8	2904	c332	0_0_0_0_0_0	5	6	HALLMARK_TGF_BETA_SIGNALING
BCSA2_N9	5049	c333	0_0_0_0_0_0_0	6	7	HALLMARK_TGF_BETA_SIGNALING
BCSA2_O1	3251	c334	0_0_0_0	3	4	HALLMARK_TGF_BETA_SIGNALING
BCSA2_O10	2008	c335	0_0_0_0	3	4	HALLMARK_TGF_BETA_SIGNALING
BCSA2_O11	963	c336	0_0_0_0_0_0_0	6	7	HALLMARK_TGF_BETA_SIGNALING
BCSA2_O12	3117	c337	0_0_0_0_0_0_0_0	7	8	HALLMARK_TGF_BETA_SIGNALING
BCSA2_O13	1932	c338	0_0_0_0_0_0_0	6	7	HALLMARK_TGF_BETA_SIGNALING
BCSA2_O14	2605	c339	0_0_0_0_0_0_0_0	7	8	HALLMARK_TGF_BETA_SIGNALING
BCSA2_B19	1178	c34	0_0_0_0	3	4	HALLMARK_TGF_BETA_SIGNALING
BCSA2_O16	2231	c341	0_0_0_0_0_0	5	6	HALLMARK_TGF_BETA_SIGNALING
BCSA2_O4	1692	c351	0_0_0_0_0_0	5	6	HALLMARK_TGF_BETA_SIGNALING
BCSA2_O6	2055	c353	0_0_0_0_0_0	5	6	HALLMARK_TGF_BETA_SIGNALING
BCSA2_O8	2015	c355	0_0_0_0	3	4	HALLMARK_TGF_BETA_SIGNALING
BCSA2_P1	2404	c357	0_0_0_0	3	4	HALLMARK_TGF_BETA_SIGNALING
BCSA2_P10	4401	c358	0_0_0_0_0_0	5	6	HALLMARK_TGF_BETA_SIGNALING
BCSA2_P11	3947	c359	0_0_0_0_0_0_0	6	7	HALLMARK_TGF_BETA_SIGNALING
BCSA2_B20	5604	c36	0_0_0_0_0_0	5	6	HALLMARK_TGF_BETA_SIGNALING
BCSA2_P12	3078	c360	0_0_0_0	3	4	HALLMARK_TGF_BETA_SIGNALING
BCSA2_P13	3886	c361	0_0_0_0	3	4	HALLMARK_TGF_BETA_SIGNALING
BCSA2_P15	2154	c363	0_0_0_0_0	4	5	HALLMARK_TGF_BETA_SIGNALING
BCSA2_P17	853	c365	0_0_0_0_0_0_0_0	7	8	HALLMARK_TGF_BETA_SIGNALING
BCSA2_P18	3045	c366	0_0_0_0_0_0_0_0_0	8	9	HALLMARK_TGF_BETA_SIGNALING
BCSA2_P19	2289	c367	0_0_0_0_0_0	5	6	HALLMARK_TGF_BETA_SIGNALING
BCSA2_P20	5446	c369	0_0_0_0_0	4	5	HALLMARK_TGF_BETA_SIGNALING
BCSA2_B21	5385	c37	0_0_0_0_0	4	5	HALLMARK_TGF_BETA_SIGNALING
BCSA2_P22	1528	c371	0_0_0_0_0_0_0_0_0	8	9	HALLMARK_TGF_BETA_SIGNALING
BCSA2_P24	2383	c373	0_0_0_0_0_0	5	6	HALLMARK_TGF_BETA_SIGNALING
BCSA2_P3	1281	c374	0_0_0_0	3	4	HALLMARK_TGF_BETA_SIGNALING
BCSA2_P5	4905	c376	0_0_0_0_0	4	5	HALLMARK_TGF_BETA_SIGNALING
BCSA2_P6	2136	c377	0_0	1	2	HALLMARK_TGF_BETA_SIGNALING
BCSA2_P7	2057	c378	0_0_0_0_0_0_0_0	7	8	HALLMARK_TGF_BETA_SIGNALING
BCSA2_P8	6157	c379	0_0_0_0	3	4	HALLMARK_TGF_BETA_SIGNALING
BCSA2_B22	2881	c38	0_0	1	2	HALLMARK_TGF_BETA_SIGNALING
BCSA2_P9	1839	c380	0_0_0_0	3	4	HALLMARK_TGF_BETA_SIGNALING
BCSA2_A12	3503	c4	0_0_0_0_0	4	5	HALLMARK_TGF_BETA_SIGNALING
BCSA2_B3	2892	c41	0_0	1	2	HALLMARK_TGF_BETA_SIGNALING
BCSA2_B4	5989	c42	0_0	1	2	HALLMARK_TGF_BETA_SIGNALING
BCSA2_B5	3501	c43	0_0_0_0_0_0_0	6	7	HALLMARK_TGF_BETA_SIGNALING
BCSA2_B6	2676	c44	0_0_0_0_0_0_0_0	7	8	HALLMARK_TGF_BETA_SIGNALING
BCSA2_B7	1855	c45	0_0	1	2	HALLMARK_TGF_BETA_SIGNALING
BCSA2_B8	3149	c46	0_0_0_0_0_0_0	6	7	HALLMARK_TGF_BETA_SIGNALING
BCSA2_B9	2197	c47	0_0_0_0_0	4	5	HALLMARK_TGF_BETA_SIGNALING
BCSA2_C1	2959	c48	0_0	1	2	HALLMARK_TGF_BETA_SIGNALING
BCSA2_C10	2551	c49	0_0_0_0_0_0_0	6	7	HALLMARK_TGF_BETA_SIGNALING
BCSA2_A13	2582	c5	0_0_0_0	3	4	HALLMARK_TGF_BETA_SIGNALING
BCSA2_C12	4128	c51	0_0_0	2	3	HALLMARK_TGF_BETA_SIGNALING
BCSA2_C13	5222	c52	0_0_0_0_0_0	5	6	HALLMARK_TGF_BETA_SIGNALING
BCSA2_C14	11132	c53	0_0_0_0_0_0	5	6	HALLMARK_TGF_BETA_SIGNALING
BCSA2_C19	4743	c58	0_0_0_0_0_0	5	6	HALLMARK_TGF_BETA_SIGNALING
BCSA2_A14	4449	c6	0_0_0_0	3	4	HALLMARK_TGF_BETA_SIGNALING
BCSA2_C20	7198	c60	0_0_0_0_0_0_0_0	7	8	HALLMARK_TGF_BETA_SIGNALING
BCSA2_C21	4470	c61	0_0_0	2	3	HALLMARK_TGF_BETA_SIGNALING
BCSA2_C24	4369	c64	0_0_0_0	3	4	HALLMARK_TGF_BETA_SIGNALING
BCSA2_C3	2847	c65	0_0_0_0_0	4	5	HALLMARK_TGF_BETA_SIGNALING
BCSA2_C4	3214	c66	0_0_0_0	3	4	HALLMARK_TGF_BETA_SIGNALING
BCSA2_C5	4387	c67	0_0_0_0_0	4	5	HALLMARK_TGF_BETA_SIGNALING
BCSA2_C6	4485	c68	0_0_0_0_0_0	5	6	HALLMARK_TGF_BETA_SIGNALING
BCSA2_C7	3113	c69	0_0_0_0_0	4	5	HALLMARK_TGF_BETA_SIGNALING
BCSA2_C8	5654	c70	0_0_0_0	3	4	HALLMARK_TGF_BETA_SIGNALING
BCSA2_C9	3975	c71	0_0_0_0_0_0	5	6	HALLMARK_TGF_BETA_SIGNALING
BCSA2_D1	4258	c72	0_0_0_0_0	4	5	HALLMARK_TGF_BETA_SIGNALING
BCSA2_D10	2443	c73	0_0_0	2	3	HALLMARK_TGF_BETA_SIGNALING
BCSA2_D11	1742	c74	0_0_0_0_0_0	5	6	HALLMARK_TGF_BETA_SIGNALING
BCSA2_D13	2747	c76	0_0_0_0_0_0_0	6	7	HALLMARK_TGF_BETA_SIGNALING
BCSA2_D14	2071	c77	0_0_0	2	3	HALLMARK_TGF_BETA_SIGNALING
BCSA2_D15	3018	c78	0_0_0_0	3	4	HALLMARK_TGF_BETA_SIGNALING
BCSA2_A16	5088	c8	0_0_0_0_0_0	5	6	HALLMARK_TGF_BETA_SIGNALING
BCSA2_D18	1475	c80	0_0_0_0_0_0_0	6	7	HALLMARK_TGF_BETA_SIGNALING
BCSA2_D19	2552	c81	0_0_0	2	3	HALLMARK_TGF_BETA_SIGNALING
BCSA2_D20	1785	c83	0_0_0_0_0_0	5	6	HALLMARK_TGF_BETA_SIGNALING
BCSA2_D22	2753	c85	0_0_0_0_0_0_0	6	7	HALLMARK_TGF_BETA_SIGNALING
BCSA2_D23	2711	c86	0_0_0_0	3	4	HALLMARK_TGF_BETA_SIGNALING
BCSA2_D24	4299	c87	0_0_0_0_0_0_0	6	7	HALLMARK_TGF_BETA_SIGNALING
BCSA2_D4	3339	c89	0_0_0_0_0_0	5	6	HALLMARK_TGF_BETA_SIGNALING
BCSA2_A17	1677	c9	0_0_0_0_0_0_0	6	7	HALLMARK_TGF_BETA_SIGNALING
BCSA2_D5	2364	c90	0_0_0_0_0	4	5	HALLMARK_TGF_BETA_SIGNALING
BCSA2_D6	2625	c91	0_0_0_0	3	4	HALLMARK_TGF_BETA_SIGNALING
BCSA2_D7	2721	c92	0_0_0_0_0_0_0_0	7	8	HALLMARK_TGF_BETA_SIGNALING
BCSA2_D8	3460	c93	0_0_0_0_0_0_0_0	7	8	HALLMARK_TGF_BETA_SIGNALING
BCSA2_D9	2236	c94	0_0_0_0_0_0_0_0	7	8	HALLMARK_TGF_BETA_SIGNALING
BCSA2_E1	2060	c95	0_0_0_0_0_0_0	6	7	HALLMARK_TGF_BETA_SIGNALING
BCSA2_E10	4336	c96	0_0_0_0_0	4	5	HALLMARK_TGF_BETA_SIGNALING
BCSA2_E12	4259	c98	0_0_0_0_0	4	5	HALLMARK_TGF_BETA_SIGNALING
BCSA2_E13	3819	c99	0_0_0_0	3	4	HALLMARK_TGF_BETA_SIGNALING
BCSA2_A1	5968	c1	0_0_0_0	3	4	HALLMARK_IL6_JAK_STAT3_SIGNALING
BCSA2_A18	2732	c10	0_0_0_0_0	4	5	HALLMARK_IL6_JAK_STAT3_SIGNALING
BCSA2_E14	3442	c100	0_0_0_0	3	4	HALLMARK_IL6_JAK_STAT3_SIGNALING
BCSA2_E15	1855	c101	0_0_0_0_0_0_0_0_0	8	9	HALLMARK_IL6_JAK_STAT3_SIGNALING
BCSA2_E18	1852	c103	0_0_0_0_0_0_0	6	7	HALLMARK_IL6_JAK_STAT3_SIGNALING
BCSA2_E19	3258	c104	0_0_0_0_0	4	5	HALLMARK_IL6_JAK_STAT3_SIGNALING
BCSA2_E21	2899	c107	0_0_0_0	3	4	HALLMARK_IL6_JAK_STAT3_SIGNALING
BCSA2_E22	716	c108	0_0_0_0	3	4	HALLMARK_IL6_JAK_STAT3_SIGNALING
BCSA2_E23	2031	c109	0_0_0_0_0	4	5	HALLMARK_IL6_JAK_STAT3_SIGNALING
BCSA2_A19	3699	c11	0_0_0_0_0_0	5	6	HALLMARK_IL6_JAK_STAT3_SIGNALING
BCSA2_E24	1253	c110	0_0_0_0_0	4	5	HALLMARK_IL6_JAK_STAT3_SIGNALING
BCSA2_E4	2494	c112	0_0_0_0_0_0	5	6	HALLMARK_IL6_JAK_STAT3_SIGNALING
BCSA2_E5	3072	c113	0_0	1	2	HALLMARK_IL6_JAK_STAT3_SIGNALING
BCSA2_E6	441	c114	0_0	1	2	HALLMARK_IL6_JAK_STAT3_SIGNALING
BCSA2_E7	1112	c115	0_0_0_0_0	4	5	HALLMARK_IL6_JAK_STAT3_SIGNALING
BCSA2_E8	2663	c116	0_0_0_0	3	4	HALLMARK_IL6_JAK_STAT3_SIGNALING
BCSA2_E9	1127	c117	0_0_0_0_0_0_0_0	7	8	HALLMARK_IL6_JAK_STAT3_SIGNALING
BCSA2_F1	1848	c118	0_0	1	2	HALLMARK_IL6_JAK_STAT3_SIGNALING
BCSA2_F10	2011	c119	0_0_0_0	3	4	HALLMARK_IL6_JAK_STAT3_SIGNALING
BCSA2_A20	3629	c12	0_0_0_0_0_0_0_0_0	8	9	HALLMARK_IL6_JAK_STAT3_SIGNALING
BCSA2_F11	1337	c120	0_0_0_0_0	4	5	HALLMARK_IL6_JAK_STAT3_SIGNALING
BCSA2_F12	2017	c121	0_0_0_0_0_0	5	6	HALLMARK_IL6_JAK_STAT3_SIGNALING
BCSA2_F13	2429	c122	0_0_0_0_0_0	5	6	HALLMARK_IL6_JAK_STAT3_SIGNALING
BCSA2_F14	2418	c123	0_0_0_0_0_0_0	6	7	HALLMARK_IL6_JAK_STAT3_SIGNALING
BCSA2_F15	1359	c124	0_0_0_0_0_0_0_0	7	8	HALLMARK_IL6_JAK_STAT3_SIGNALING
BCSA2_F16	1139	c125	0_0_0_0	3	4	HALLMARK_IL6_JAK_STAT3_SIGNALING
BCSA2_A21	2808	c13	0_0_0_0_0_0_0_0_0	8	9	HALLMARK_IL6_JAK_STAT3_SIGNALING
BCSA2_F20	3270	c130	0_0_0_0_0_0_0	6	7	HALLMARK_IL6_JAK_STAT3_SIGNALING
BCSA2_F21	1802	c131	0_0_0_0_0_0	5	6	HALLMARK_IL6_JAK_STAT3_SIGNALING
BCSA2_F23	2049	c133	0_0_0_0_0_0_0	6	7	HALLMARK_IL6_JAK_STAT3_SIGNALING
BCSA2_F24	1750	c134	0_0_0_0_0_0_0	6	7	HALLMARK_IL6_JAK_STAT3_SIGNALING
BCSA2_F4	3706	c136	0_0	1	2	HALLMARK_IL6_JAK_STAT3_SIGNALING
BCSA2_F5	2133	c137	0_0_0_0_0	4	5	HALLMARK_IL6_JAK_STAT3_SIGNALING
BCSA2_F6	2911	c138	0_0_0_0_0_0	5	6	HALLMARK_IL6_JAK_STAT3_SIGNALING
BCSA2_F7	1386	c139	0_0_0_0_0_0_0	6	7	HALLMARK_IL6_JAK_STAT3_SIGNALING
BCSA2_F8	2593	c140	0_0_0_0_0_0_0_0	7	8	HALLMARK_IL6_JAK_STAT3_SIGNALING
BCSA2_F9	1802	c141	0_0_0	2	3	HALLMARK_IL6_JAK_STAT3_SIGNALING
BCSA2_G1	3227	c142	0_0_0_0	3	4	HALLMARK_IL6_JAK_STAT3_SIGNALING
BCSA2_G10	2918	c143	0_0	1	2	HALLMARK_IL6_JAK_STAT3_SIGNALING
BCSA2_G11	1665	c144	0_0_0_0_0	4	5	HALLMARK_IL6_JAK_STAT3_SIGNALING
BCSA2_G12	1144	c145	0_0_0	2	3	HALLMARK_IL6_JAK_STAT3_SIGNALING
BCSA2_G13	3467	c146	0_0_0_0_0_0_0_0	7	8	HALLMARK_IL6_JAK_STAT3_SIGNALING
BCSA2_G14	4172	c147	0_0_0_0_0	4	5	HALLMARK_IL6_JAK_STAT3_SIGNALING
BCSA2_G15	1884	c148	0_0_0_0_0_0	5	6	HALLMARK_IL6_JAK_STAT3_SIGNALING
BCSA2_A23	846	c15	0_0_0_0_0_0_0	6	7	HALLMARK_IL6_JAK_STAT3_SIGNALING
BCSA2_G18	4233	c151	0_0_0_0_0_0_0_0_0	8	9	HALLMARK_IL6_JAK_STAT3_SIGNALING
BCSA2_G20	3365	c154	0_0_0_0_0_0_0_0_0	8	9	HALLMARK_IL6_JAK_STAT3_SIGNALING
BCSA2_G22	3245	c156	0_0_0_0_0_0_0	6	7	HALLMARK_IL6_JAK_STAT3_SIGNALING
BCSA2_G23	2334	c157	0_0_0_0_0_0_0_0	7	8	HALLMARK_IL6_JAK_STAT3_SIGNALING
BCSA2_G24	4878	c158	0_0_0_0_0_0_0	6	7	HALLMARK_IL6_JAK_STAT3_SIGNALING
BCSA2_G3	1449	c159	0_0_0_0_0_0	5	6	HALLMARK_IL6_JAK_STAT3_SIGNALING
BCSA2_G4	1364	c160	0_0_0_0_0	4	5	HALLMARK_IL6_JAK_STAT3_SIGNALING
BCSA2_G5	4216	c161	0_0_0_0	3	4	HALLMARK_IL6_JAK_STAT3_SIGNALING
BCSA2_G6	1268	c162	0_0_0_0_0_0_0	6	7	HALLMARK_IL6_JAK_STAT3_SIGNALING
BCSA2_G7	1797	c163	0_0_0_0_0_0_0_0	7	8	HALLMARK_IL6_JAK_STAT3_SIGNALING
BCSA2_G8	1720	c164	0_0_0_0	3	4	HALLMARK_IL6_JAK_STAT3_SIGNALING
BCSA2_G9	1818	c165	0_0_0_0_0	4	5	HALLMARK_IL6_JAK_STAT3_SIGNALING
BCSA2_H10	2809	c167	0_0_0_0	3	4	HALLMARK_IL6_JAK_STAT3_SIGNALING
BCSA2_H11	2834	c168	0_0_0_0_0_0_0	6	7	HALLMARK_IL6_JAK_STAT3_SIGNALING
BCSA2_H12	2402	c169	0_0_0	2	3	HALLMARK_IL6_JAK_STAT3_SIGNALING
BCSA2_H13	2846	c170	0_0_0_0_0_0_0_0	7	8	HALLMARK_IL6_JAK_STAT3_SIGNALING
BCSA2_H14	4351	c171	0_0_0	2	3	HALLMARK_IL6_JAK_STAT3_SIGNALING
BCSA2_H15	585	c172	0_0_0_0	3	4	HALLMARK_IL6_JAK_STAT3_SIGNALING
BCSA2_H20	2251	c178	0_0_0_0_0_0_0	6	7	HALLMARK_IL6_JAK_STAT3_SIGNALING
BCSA2_H21	1139	c179	0_0_0_0	3	4	HALLMARK_IL6_JAK_STAT3_SIGNALING
BCSA2_H22	2699	c180	0_0_0_0_0	4	5	HALLMARK_IL6_JAK_STAT3_SIGNALING
BCSA2_H23	1993	c181	0_0_0_0_0_0_0_0_0	8	9	HALLMARK_IL6_JAK_STAT3_SIGNALING
BCSA2_H24	3353	c182	0_0_0_0_0_0	5	6	HALLMARK_IL6_JAK_STAT3_SIGNALING
BCSA2_H4	1181	c184	0_0_0_0	3	4	HALLMARK_IL6_JAK_STAT3_SIGNALING
BCSA2_H5	1693	c185	0_0_0_0_0_0_0_0_0	8	9	HALLMARK_IL6_JAK_STAT3_SIGNALING
BCSA2_H6	2870	c186	0_0_0_0_0	4	5	HALLMARK_IL6_JAK_STAT3_SIGNALING
BCSA2_H7	1466	c187	0_0_0_0	3	4	HALLMARK_IL6_JAK_STAT3_SIGNALING
BCSA2_H8	2121	c188	0_0_0_0_0_0_0_0	7	8	HALLMARK_IL6_JAK_STAT3_SIGNALING
BCSA2_H9	945	c189	0_0_0_0	3	4	HALLMARK_IL6_JAK_STAT3_SIGNALING
BCSA2_A5	3403	c19	0_0	1	2	HALLMARK_IL6_JAK_STAT3_SIGNALING
BCSA2_I1	1339	c190	0_0	1	2	HALLMARK_IL6_JAK_STAT3_SIGNALING
BCSA2_I10	2041	c191	0_0	1	2	HALLMARK_IL6_JAK_STAT3_SIGNALING
BCSA2_I11	3267	c192	0_0_0_0_0	4	5	HALLMARK_IL6_JAK_STAT3_SIGNALING
BCSA2_I12	1678	c193	0_0_0_0_0	4	5	HALLMARK_IL6_JAK_STAT3_SIGNALING
BCSA2_I13	1615	c194	0_0_0	2	3	HALLMARK_IL6_JAK_STAT3_SIGNALING
BCSA2_I15	3365	c196	0_0_0_0	3	4	HALLMARK_IL6_JAK_STAT3_SIGNALING
BCSA2_I16	2472	c197	0_0_0_0_0	4	5	HALLMARK_IL6_JAK_STAT3_SIGNALING
BCSA2_I17	1011	c198	0_0_0_0_0_0_0	6	7	HALLMARK_IL6_JAK_STAT3_SIGNALING
BCSA2_I18	1095	c199	0_0	1	2	HALLMARK_IL6_JAK_STAT3_SIGNALING
BCSA2_A10	3571	c2	0_0_0_0	3	4	HALLMARK_IL6_JAK_STAT3_SIGNALING
BCSA2_A6	3044	c20	0_0_0_0_0_0_0	6	7	HALLMARK_IL6_JAK_STAT3_SIGNALING
BCSA2_I19	384	c200	0_0_0_0_0_0_0	6	7	HALLMARK_IL6_JAK_STAT3_SIGNALING
BCSA2_I20	1375	c202	0_0_0_0	3	4	HALLMARK_IL6_JAK_STAT3_SIGNALING
BCSA2_I21	2360	c203	0_0_0_0	3	4	HALLMARK_IL6_JAK_STAT3_SIGNALING
BCSA2_I22	1426	c204	0_0_0_0_0	4	5	HALLMARK_IL6_JAK_STAT3_SIGNALING
BCSA2_I23	1521	c205	0_0_0_0_0_0	5	6	HALLMARK_IL6_JAK_STAT3_SIGNALING
BCSA2_I24	2292	c206	0_0_0_0_0_0_0	6	7	HALLMARK_IL6_JAK_STAT3_SIGNALING
BCSA2_I3	1875	c207	0_0	1	2	HALLMARK_IL6_JAK_STAT3_SIGNALING
BCSA2_I4	3126	c208	0_0_0_0_0	4	5	HALLMARK_IL6_JAK_STAT3_SIGNALING
BCSA2_I5	833	c209	0_0_0_0_0_0	5	6	HALLMARK_IL6_JAK_STAT3_SIGNALING
BCSA2_A7	1338	c21	0_0	1	2	HALLMARK_IL6_JAK_STAT3_SIGNALING
BCSA2_I6	1364	c210	0_0_0_0_0	4	5	HALLMARK_IL6_JAK_STAT3_SIGNALING
BCSA2_I7	1174	c211	0_0_0_0_0_0	5	6	HALLMARK_IL6_JAK_STAT3_SIGNALING
BCSA2_I8	3541	c212	0_0_0_0_0_0_0_0	7	8	HALLMARK_IL6_JAK_STAT3_SIGNALING
BCSA2_I9	4281	c213	0_0_0_0_0_0_0_0_0	8	9	HALLMARK_IL6_JAK_STAT3_SIGNALING
BCSA2_J1	3716	c214	0_0	1	2	HALLMARK_IL6_JAK_STAT3_SIGNALING
BCSA2_J10	2691	c215	0_0_0_0_0_0	5	6	HALLMARK_IL6_JAK_STAT3_SIGNALING
BCSA2_J11	2262	c216	0_0_0_0	3	4	HALLMARK_IL6_JAK_STAT3_SIGNALING
BCSA2_J12	1326	c217	0_0_0_0_0	4	5	HALLMARK_IL6_JAK_STAT3_SIGNALING
BCSA2_J13	3628	c218	0_0_0_0_0	4	5	HALLMARK_IL6_JAK_STAT3_SIGNALING
BCSA2_J14	1947	c219	0_0_0_0_0_0	5	6	HALLMARK_IL6_JAK_STAT3_SIGNALING
BCSA2_A8	1584	c22	0_0_0_0_0	4	5	HALLMARK_IL6_JAK_STAT3_SIGNALING
BCSA2_J15	1382	c220	0_0_0_0_0_0_0_0	7	8	HALLMARK_IL6_JAK_STAT3_SIGNALING
BCSA2_J16	1851	c221	0_0_0_0_0_0	5	6	HALLMARK_IL6_JAK_STAT3_SIGNALING
BCSA2_J18	1442	c223	0_0_0_0	3	4	HALLMARK_IL6_JAK_STAT3_SIGNALING
BCSA2_J19	1593	c224	0_0	1	2	HALLMARK_IL6_JAK_STAT3_SIGNALING
BCSA2_J20	1706	c226	0_0_0_0_0_0	5	6	HALLMARK_IL6_JAK_STAT3_SIGNALING
BCSA2_J21	2821	c227	0_0_0_0_0	4	5	HALLMARK_IL6_JAK_STAT3_SIGNALING
BCSA2_J22	1670	c228	0_0_0_0_0_0_0	6	7	HALLMARK_IL6_JAK_STAT3_SIGNALING
BCSA2_A9	1289	c23	0_0_0_0_0_0	5	6	HALLMARK_IL6_JAK_STAT3_SIGNALING
BCSA2_J24	4384	c230	0_0_0_0_0_0	5	6	HALLMARK_IL6_JAK_STAT3_SIGNALING
BCSA2_J4	1492	c232	0_0_0_0_0_0	5	6	HALLMARK_IL6_JAK_STAT3_SIGNALING
BCSA2_J5	1716	c233	0_0_0_0_0_0_0_0	7	8	HALLMARK_IL6_JAK_STAT3_SIGNALING
BCSA2_J6	1662	c234	0_0_0_0_0	4	5	HALLMARK_IL6_JAK_STAT3_SIGNALING
BCSA2_J7	2926	c235	0_0	1	2	HALLMARK_IL6_JAK_STAT3_SIGNALING
BCSA2_J8	1673	c236	0_0_0_0	3	4	HALLMARK_IL6_JAK_STAT3_SIGNALING
BCSA2_K1	1958	c238	0_0	1	2	HALLMARK_IL6_JAK_STAT3_SIGNALING
BCSA2_K10	2509	c239	0_0_0_0_0_0_0_0_0	8	9	HALLMARK_IL6_JAK_STAT3_SIGNALING
BCSA2_B1	3082	c24	0_0	1	2	HALLMARK_IL6_JAK_STAT3_SIGNALING
BCSA2_K11	1817	c240	0_0_0_0_0	4	5	HALLMARK_IL6_JAK_STAT3_SIGNALING
BCSA2_K13	2413	c242	0_0_0_0_0	4	5	HALLMARK_IL6_JAK_STAT3_SIGNALING
BCSA2_K14	1368	c243	0_0_0	2	3	HALLMARK_IL6_JAK_STAT3_SIGNALING
BCSA2_K16	1630	c245	0_0_0_0_0	4	5	HALLMARK_IL6_JAK_STAT3_SIGNALING
BCSA2_K18	995	c247	0_0_0_0	3	4	HALLMARK_IL6_JAK_STAT3_SIGNALING
BCSA2_K19	1751	c248	0_0_0_0_0_0_0	6	7	HALLMARK_IL6_JAK_STAT3_SIGNALING
BCSA2_B10	1609	c25	0_0_0_0_0	4	5	HALLMARK_IL6_JAK_STAT3_SIGNALING
BCSA2_K20	1823	c250	0_0_0_0	3	4	HALLMARK_IL6_JAK_STAT3_SIGNALING
BCSA2_K21	954	c251	0_0_0_0	3	4	HALLMARK_IL6_JAK_STAT3_SIGNALING
BCSA2_K23	654	c253	0_0_0_0_0_0_0	6	7	HALLMARK_IL6_JAK_STAT3_SIGNALING
BCSA2_K24	3331	c254	0_0_0_0_0_0	5	6	HALLMARK_IL6_JAK_STAT3_SIGNALING
BCSA2_K4	1854	c256	0_0_0_0_0	4	5	HALLMARK_IL6_JAK_STAT3_SIGNALING
BCSA2_K5	2630	c257	0_0	1	2	HALLMARK_IL6_JAK_STAT3_SIGNALING
BCSA2_K6	921	c258	0_0_0_0_0_0	5	6	HALLMARK_IL6_JAK_STAT3_SIGNALING
BCSA2_K7	1002	c259	0_0_0_0_0	4	5	HALLMARK_IL6_JAK_STAT3_SIGNALING
BCSA2_K8	3038	c260	0_0_0	2	3	HALLMARK_IL6_JAK_STAT3_SIGNALING
BCSA2_K9	1384	c261	0_0_0_0_0_0	5	6	HALLMARK_IL6_JAK_STAT3_SIGNALING
BCSA2_L1	3281	c262	0_0_0	2	3	HALLMARK_IL6_JAK_STAT3_SIGNALING
BCSA2_L10	1307	c263	0_0_0_0_0	4	5	HALLMARK_IL6_JAK_STAT3_SIGNALING
BCSA2_L11	1617	c264	0_0_0_0_0_0	5	6	HALLMARK_IL6_JAK_STAT3_SIGNALING
BCSA2_L12	3830	c265	0_0_0_0_0_0	5	6	HALLMARK_IL6_JAK_STAT3_SIGNALING
BCSA2_L13	2976	c266	0_0_0_0	3	4	HALLMARK_IL6_JAK_STAT3_SIGNALING
BCSA2_L14	3040	c267	0_0_0_0_0_0	5	6	HALLMARK_IL6_JAK_STAT3_SIGNALING
BCSA2_L16	5383	c269	0_0_0_0_0_0_0_0	7	8	HALLMARK_IL6_JAK_STAT3_SIGNALING
BCSA2_L17	649	c270	0_0_0_0_0_0	5	6	HALLMARK_IL6_JAK_STAT3_SIGNALING
BCSA2_L18	2177	c271	0_0_0_0_0	4	5	HALLMARK_IL6_JAK_STAT3_SIGNALING
BCSA2_L20	5259	c274	0_0_0_0_0_0_0	6	7	HALLMARK_IL6_JAK_STAT3_SIGNALING
BCSA2_L22	1676	c276	0_0_0	2	3	HALLMARK_IL6_JAK_STAT3_SIGNALING
BCSA2_L23	2609	c277	0_0_0_0	3	4	HALLMARK_IL6_JAK_STAT3_SIGNALING
BCSA2_L24	1246	c278	0_0_0_0_0_0	5	6	HALLMARK_IL6_JAK_STAT3_SIGNALING
BCSA2_L3	1829	c279	0_0_0_0_0	4	5	HALLMARK_IL6_JAK_STAT3_SIGNALING
BCSA2_B13	1943	c28	0_0_0_0_0	4	5	HALLMARK_IL6_JAK_STAT3_SIGNALING
BCSA2_L4	1702	c280	0_0_0_0_0_0_0_0	7	8	HALLMARK_IL6_JAK_STAT3_SIGNALING
BCSA2_L5	2713	c281	0_0_0_0_0_0	5	6	HALLMARK_IL6_JAK_STAT3_SIGNALING
BCSA2_L6	2125	c282	0_0_0_0_0_0_0	6	7	HALLMARK_IL6_JAK_STAT3_SIGNALING
BCSA2_L7	1781	c283	0_0_0_0_0_0	5	6	HALLMARK_IL6_JAK_STAT3_SIGNALING
BCSA2_L8	2787	c284	0_0_0_0	3	4	HALLMARK_IL6_JAK_STAT3_SIGNALING
BCSA2_L9	1938	c285	0_0_0_0	3	4	HALLMARK_IL6_JAK_STAT3_SIGNALING
BCSA2_M1	1578	c286	0_0	1	2	HALLMARK_IL6_JAK_STAT3_SIGNALING
BCSA2_M10	1632	c287	0_0	1	2	HALLMARK_IL6_JAK_STAT3_SIGNALING
BCSA2_M11	2063	c288	0_0_0_0_0_0_0_0	7	8	HALLMARK_IL6_JAK_STAT3_SIGNALING
BCSA2_M12	4157	c289	0_0_0_0_0_0_0_0	7	8	HALLMARK_IL6_JAK_STAT3_SIGNALING
BCSA2_B14	3577	c29	0_0_0_0_0_0	5	6	HALLMARK_IL6_JAK_STAT3_SIGNALING
BCSA2_M13	2286	c290	0_0_0_0_0_0_0_0	7	8	HALLMARK_IL6_JAK_STAT3_SIGNALING
BCSA2_M14	3341	c291	0_0_0_0_0_0_0_0_0	8	9	HALLMARK_IL6_JAK_STAT3_SIGNALING
BCSA2_M15	3869	c292	0_0_0_0_0_0_0_0_0	8	9	HALLMARK_IL6_JAK_STAT3_SIGNALING
BCSA2_M16	2706	c293	0_0_0_0	3	4	HALLMARK_IL6_JAK_STAT3_SIGNALING
BCSA2_M17	2243	c294	0_0_0_0_0_0	5	6	HALLMARK_IL6_JAK_STAT3_SIGNALING
BCSA2_M19	3705	c296	0_0_0_0_0_0_0	6	7	HALLMARK_IL6_JAK_STAT3_SIGNALING
BCSA2_M20	3809	c298	0_0_0_0	3	4	HALLMARK_IL6_JAK_STAT3_SIGNALING
BCSA2_A11	1843	c3	0_0_0_0	3	4	HALLMARK_IL6_JAK_STAT3_SIGNALING
BCSA2_B15	1941	c30	0_0_0	2	3	HALLMARK_IL6_JAK_STAT3_SIGNALING
BCSA2_M22	1058	c300	0_0_0_0_0_0_0	6	7	HALLMARK_IL6_JAK_STAT3_SIGNALING
BCSA2_M24	4593	c302	0_0_0_0_0	4	5	HALLMARK_IL6_JAK_STAT3_SIGNALING
BCSA2_M3	1101	c303	0_0_0_0_0_0_0_0	7	8	HALLMARK_IL6_JAK_STAT3_SIGNALING
BCSA2_M4	6164	c304	0_0	1	2	HALLMARK_IL6_JAK_STAT3_SIGNALING
BCSA2_M6	2388	c306	0_0_0_0	3	4	HALLMARK_IL6_JAK_STAT3_SIGNALING
BCSA2_M7	1394	c307	0_0	1	2	HALLMARK_IL6_JAK_STAT3_SIGNALING
BCSA2_M8	900	c308	0_0	1	2	HALLMARK_IL6_JAK_STAT3_SIGNALING
BCSA2_M9	2049	c309	0_0_0_0_0_0	5	6	HALLMARK_IL6_JAK_STAT3_SIGNALING
BCSA2_N1	1994	c310	0_0_0_0	3	4	HALLMARK_IL6_JAK_STAT3_SIGNALING
BCSA2_N10	2525	c311	0_0_0_0_0_0_0_0	7	8	HALLMARK_IL6_JAK_STAT3_SIGNALING
BCSA2_N11	850	c312	0_0_0	2	3	HALLMARK_IL6_JAK_STAT3_SIGNALING
BCSA2_N12	1430	c313	0_0_0_0_0	4	5	HALLMARK_IL6_JAK_STAT3_SIGNALING
BCSA2_N13	2895	c314	0_0_0_0_0_0_0	6	7	HALLMARK_IL6_JAK_STAT3_SIGNALING
BCSA2_N14	8513	c315	0_0_0_0_0_0	5	6	HALLMARK_IL6_JAK_STAT3_SIGNALING
BCSA2_N15	3110	c316	0_0_0_0_0_0_0_0_0	8	9	HALLMARK_IL6_JAK_STAT3_SIGNALING
BCSA2_N16	3067	c317	0_0_0_0_0	4	5	HALLMARK_IL6_JAK_STAT3_SIGNALING
BCSA2_N17	1920	c318	0_0_0_0_0_0_0_0_0	8	9	HALLMARK_IL6_JAK_STAT3_SIGNALING
BCSA2_N19	3412	c320	0_0_0	2	3	HALLMARK_IL6_JAK_STAT3_SIGNALING
BCSA2_N22	1639	c324	0_0_0_0_0_0_0	6	7	HALLMARK_IL6_JAK_STAT3_SIGNALING
BCSA2_N23	2749	c325	0_0_0_0_0	4	5	HALLMARK_IL6_JAK_STAT3_SIGNALING
BCSA2_N24	2942	c326	0_0_0_0	3	4	HALLMARK_IL6_JAK_STAT3_SIGNALING
BCSA2_N4	1300	c328	0_0	1	2	HALLMARK_IL6_JAK_STAT3_SIGNALING
BCSA2_N5	1459	c329	0_0_0_0_0	4	5	HALLMARK_IL6_JAK_STAT3_SIGNALING
BCSA2_N6	1847	c330	0_0_0_0_0	4	5	HALLMARK_IL6_JAK_STAT3_SIGNALING
BCSA2_N8	2134	c332	0_0_0_0_0_0	5	6	HALLMARK_IL6_JAK_STAT3_SIGNALING
BCSA2_N9	3037	c333	0_0_0_0_0_0_0	6	7	HALLMARK_IL6_JAK_STAT3_SIGNALING
BCSA2_O1	1761	c334	0_0_0_0	3	4	HALLMARK_IL6_JAK_STAT3_SIGNALING
BCSA2_O10	1655	c335	0_0_0_0	3	4	HALLMARK_IL6_JAK_STAT3_SIGNALING
BCSA2_O11	1115	c336	0_0_0_0_0_0_0	6	7	HALLMARK_IL6_JAK_STAT3_SIGNALING
BCSA2_O12	2323	c337	0_0_0_0_0_0_0_0	7	8	HALLMARK_IL6_JAK_STAT3_SIGNALING
BCSA2_O13	1149	c338	0_0_0_0_0_0_0	6	7	HALLMARK_IL6_JAK_STAT3_SIGNALING
BCSA2_O14	1850	c339	0_0_0_0_0_0_0_0	7	8	HALLMARK_IL6_JAK_STAT3_SIGNALING
BCSA2_B19	1372	c34	0_0_0_0	3	4	HALLMARK_IL6_JAK_STAT3_SIGNALING
BCSA2_O16	1905	c341	0_0_0_0_0_0	5	6	HALLMARK_IL6_JAK_STAT3_SIGNALING
BCSA2_O4	604	c351	0_0_0_0_0_0	5	6	HALLMARK_IL6_JAK_STAT3_SIGNALING
BCSA2_O6	1947	c353	0_0_0_0_0_0	5	6	HALLMARK_IL6_JAK_STAT3_SIGNALING
BCSA2_O8	1288	c355	0_0_0_0	3	4	HALLMARK_IL6_JAK_STAT3_SIGNALING
BCSA2_P1	1771	c357	0_0_0_0	3	4	HALLMARK_IL6_JAK_STAT3_SIGNALING
BCSA2_P10	5349	c358	0_0_0_0_0_0	5	6	HALLMARK_IL6_JAK_STAT3_SIGNALING
BCSA2_P11	2214	c359	0_0_0_0_0_0_0	6	7	HALLMARK_IL6_JAK_STAT3_SIGNALING
BCSA2_B20	3290	c36	0_0_0_0_0_0	5	6	HALLMARK_IL6_JAK_STAT3_SIGNALING
BCSA2_P12	2548	c360	0_0_0_0	3	4	HALLMARK_IL6_JAK_STAT3_SIGNALING
BCSA2_P13	2410	c361	0_0_0_0	3	4	HALLMARK_IL6_JAK_STAT3_SIGNALING
BCSA2_P15	2058	c363	0_0_0_0_0	4	5	HALLMARK_IL6_JAK_STAT3_SIGNALING
BCSA2_P17	579	c365	0_0_0_0_0_0_0_0	7	8	HALLMARK_IL6_JAK_STAT3_SIGNALING
BCSA2_P18	2606	c366	0_0_0_0_0_0_0_0_0	8	9	HALLMARK_IL6_JAK_STAT3_SIGNALING
BCSA2_P19	1441	c367	0_0_0_0_0_0	5	6	HALLMARK_IL6_JAK_STAT3_SIGNALING
BCSA2_P20	2354	c369	0_0_0_0_0	4	5	HALLMARK_IL6_JAK_STAT3_SIGNALING
BCSA2_B21	8745	c37	0_0_0_0_0	4	5	HALLMARK_IL6_JAK_STAT3_SIGNALING
BCSA2_P22	718	c371	0_0_0_0_0_0_0_0_0	8	9	HALLMARK_IL6_JAK_STAT3_SIGNALING
BCSA2_P24	1793	c373	0_0_0_0_0_0	5	6	HALLMARK_IL6_JAK_STAT3_SIGNALING
BCSA2_P3	949	c374	0_0_0_0	3	4	HALLMARK_IL6_JAK_STAT3_SIGNALING
BCSA2_P5	4242	c376	0_0_0_0_0	4	5	HALLMARK_IL6_JAK_STAT3_SIGNALING
BCSA2_P6	1767	c377	0_0	1	2	HALLMARK_IL6_JAK_STAT3_SIGNALING
BCSA2_P7	1367	c378	0_0_0_0_0_0_0_0	7	8	HALLMARK_IL6_JAK_STAT3_SIGNALING
BCSA2_P8	3297	c379	0_0_0_0	3	4	HALLMARK_IL6_JAK_STAT3_SIGNALING
BCSA2_B22	1872	c38	0_0	1	2	HALLMARK_IL6_JAK_STAT3_SIGNALING
BCSA2_P9	997	c380	0_0_0_0	3	4	HALLMARK_IL6_JAK_STAT3_SIGNALING
BCSA2_A12	2063	c4	0_0_0_0_0	4	5	HALLMARK_IL6_JAK_STAT3_SIGNALING
BCSA2_B3	1820	c41	0_0	1	2	HALLMARK_IL6_JAK_STAT3_SIGNALING
BCSA2_B4	3265	c42	0_0	1	2	HALLMARK_IL6_JAK_STAT3_SIGNALING
BCSA2_B5	1932	c43	0_0_0_0_0_0_0	6	7	HALLMARK_IL6_JAK_STAT3_SIGNALING
BCSA2_B6	1816	c44	0_0_0_0_0_0_0_0	7	8	HALLMARK_IL6_JAK_STAT3_SIGNALING
BCSA2_B7	806	c45	0_0	1	2	HALLMARK_IL6_JAK_STAT3_SIGNALING
BCSA2_B8	2898	c46	0_0_0_0_0_0_0	6	7	HALLMARK_IL6_JAK_STAT3_SIGNALING
BCSA2_B9	1304	c47	0_0_0_0_0	4	5	HALLMARK_IL6_JAK_STAT3_SIGNALING
BCSA2_C1	3226	c48	0_0	1	2	HALLMARK_IL6_JAK_STAT3_SIGNALING
BCSA2_C10	884	c49	0_0_0_0_0_0_0	6	7	HALLMARK_IL6_JAK_STAT3_SIGNALING
BCSA2_A13	1890	c5	0_0_0_0	3	4	HALLMARK_IL6_JAK_STAT3_SIGNALING
BCSA2_C12	3309	c51	0_0_0	2	3	HALLMARK_IL6_JAK_STAT3_SIGNALING
BCSA2_C13	2892	c52	0_0_0_0_0_0	5	6	HALLMARK_IL6_JAK_STAT3_SIGNALING
BCSA2_C14	2184	c53	0_0_0_0_0_0	5	6	HALLMARK_IL6_JAK_STAT3_SIGNALING
BCSA2_C19	3006	c58	0_0_0_0_0_0	5	6	HALLMARK_IL6_JAK_STAT3_SIGNALING
BCSA2_A14	2224	c6	0_0_0_0	3	4	HALLMARK_IL6_JAK_STAT3_SIGNALING
BCSA2_C20	2587	c60	0_0_0_0_0_0_0_0	7	8	HALLMARK_IL6_JAK_STAT3_SIGNALING
BCSA2_C21	4053	c61	0_0_0	2	3	HALLMARK_IL6_JAK_STAT3_SIGNALING
BCSA2_C24	886	c64	0_0_0_0	3	4	HALLMARK_IL6_JAK_STAT3_SIGNALING
BCSA2_C3	3063	c65	0_0_0_0_0	4	5	HALLMARK_IL6_JAK_STAT3_SIGNALING
BCSA2_C4	2791	c66	0_0_0_0	3	4	HALLMARK_IL6_JAK_STAT3_SIGNALING
BCSA2_C5	2554	c67	0_0_0_0_0	4	5	HALLMARK_IL6_JAK_STAT3_SIGNALING
BCSA2_C6	2258	c68	0_0_0_0_0_0	5	6	HALLMARK_IL6_JAK_STAT3_SIGNALING
BCSA2_C7	2761	c69	0_0_0_0_0	4	5	HALLMARK_IL6_JAK_STAT3_SIGNALING
BCSA2_C8	2878	c70	0_0_0_0	3	4	HALLMARK_IL6_JAK_STAT3_SIGNALING
BCSA2_C9	2477	c71	0_0_0_0_0_0	5	6	HALLMARK_IL6_JAK_STAT3_SIGNALING
BCSA2_D1	2760	c72	0_0_0_0_0	4	5	HALLMARK_IL6_JAK_STAT3_SIGNALING
BCSA2_D10	1431	c73	0_0_0	2	3	HALLMARK_IL6_JAK_STAT3_SIGNALING
BCSA2_D11	1342	c74	0_0_0_0_0_0	5	6	HALLMARK_IL6_JAK_STAT3_SIGNALING
BCSA2_D13	1199	c76	0_0_0_0_0_0_0	6	7	HALLMARK_IL6_JAK_STAT3_SIGNALING
BCSA2_D14	645	c77	0_0_0	2	3	HALLMARK_IL6_JAK_STAT3_SIGNALING
BCSA2_D15	1188	c78	0_0_0_0	3	4	HALLMARK_IL6_JAK_STAT3_SIGNALING
BCSA2_A16	3042	c8	0_0_0_0_0_0	5	6	HALLMARK_IL6_JAK_STAT3_SIGNALING
BCSA2_D18	781	c80	0_0_0_0_0_0_0	6	7	HALLMARK_IL6_JAK_STAT3_SIGNALING
BCSA2_D19	1562	c81	0_0_0	2	3	HALLMARK_IL6_JAK_STAT3_SIGNALING
BCSA2_D20	1201	c83	0_0_0_0_0_0	5	6	HALLMARK_IL6_JAK_STAT3_SIGNALING
BCSA2_D22	1680	c85	0_0_0_0_0_0_0	6	7	HALLMARK_IL6_JAK_STAT3_SIGNALING
BCSA2_D23	2457	c86	0_0_0_0	3	4	HALLMARK_IL6_JAK_STAT3_SIGNALING
BCSA2_D24	3036	c87	0_0_0_0_0_0_0	6	7	HALLMARK_IL6_JAK_STAT3_SIGNALING
BCSA2_D4	1760	c89	0_0_0_0_0_0	5	6	HALLMARK_IL6_JAK_STAT3_SIGNALING
BCSA2_A17	1098	c9	0_0_0_0_0_0_0	6	7	HALLMARK_IL6_JAK_STAT3_SIGNALING
BCSA2_D5	1542	c90	0_0_0_0_0	4	5	HALLMARK_IL6_JAK_STAT3_SIGNALING
BCSA2_D6	857	c91	0_0_0_0	3	4	HALLMARK_IL6_JAK_STAT3_SIGNALING
BCSA2_D7	1065	c92	0_0_0_0_0_0_0_0	7	8	HALLMARK_IL6_JAK_STAT3_SIGNALING
BCSA2_D8	1557	c93	0_0_0_0_0_0_0_0	7	8	HALLMARK_IL6_JAK_STAT3_SIGNALING
BCSA2_D9	1371	c94	0_0_0_0_0_0_0_0	7	8	HALLMARK_IL6_JAK_STAT3_SIGNALING
BCSA2_E1	1092	c95	0_0_0_0_0_0_0	6	7	HALLMARK_IL6_JAK_STAT3_SIGNALING
BCSA2_E10	4591	c96	0_0_0_0_0	4	5	HALLMARK_IL6_JAK_STAT3_SIGNALING
BCSA2_E12	4603	c98	0_0_0_0_0	4	5	HALLMARK_IL6_JAK_STAT3_SIGNALING
BCSA2_E13	4708	c99	0_0_0_0	3	4	HALLMARK_IL6_JAK_STAT3_SIGNALING
BCSA2_A1	9630	c1	0_0_0_0	3	4	HALLMARK_DNA_REPAIR
BCSA2_A18	5828	c10	0_0_0_0_0	4	5	HALLMARK_DNA_REPAIR
BCSA2_E14	6313	c100	0_0_0_0	3	4	HALLMARK_DNA_REPAIR
BCSA2_E15	3129	c101	0_0_0_0_0_0_0_0_0	8	9	HALLMARK_DNA_REPAIR
BCSA2_E18	3330	c103	0_0_0_0_0_0_0	6	7	HALLMARK_DNA_REPAIR
BCSA2_E19	4529	c104	0_0_0_0_0	4	5	HALLMARK_DNA_REPAIR
BCSA2_E21	3719	c107	0_0_0_0	3	4	HALLMARK_DNA_REPAIR
BCSA2_E22	2093	c108	0_0_0_0	3	4	HALLMARK_DNA_REPAIR
BCSA2_E23	4607	c109	0_0_0_0_0	4	5	HALLMARK_DNA_REPAIR
BCSA2_A19	5911	c11	0_0_0_0_0_0	5	6	HALLMARK_DNA_REPAIR
BCSA2_E24	1425	c110	0_0_0_0_0	4	5	HALLMARK_DNA_REPAIR
[truncated: 12,201 more rows]
