# Supplementary material for: Reconstructing clonal tree for phylo-phenotypic characterization of cancer using single-cell transcriptomics
Source: Nat Commun. 2023 Feb 22;14:982. doi: 10.1038/s41467-023-36202-y (PMC9946941; doi:10.1038/s41467-023-36202-y)
Supplement: Supplementary file 7 — Source Data [file 41467_2023_36202_MOESM7_ESM.zip › SourceData/Figure4d.csv]

Clone	Region	CellPrev	CellFrac
1	A	0.992693	0.415533
1	B	0.99612	0.357492
1	C	0.993549	0.437969
1	D	0.963513	0.522926
1	E	0.998917	0.234187
2	A	0.57716	0.112116
2	B	0.638628	0.0886009999999999
2	C	0.55558	0.11937
2	D	0.440587	0.073801
2	E	0.76473	0.031485
3	A	0.465044	0.130591
3	B	0.550027	0.119261
3	C	0.43621	0.073173
3	D	0.366786	0.090998
3	E	0.733245	0.250775
4	A	0.334453	0.016267
4	B	0.430766	0.073386
4	C	0.363037	0.037752
4	D	0.275788	0.0354
4	E	0.48247	0.00992599999999999
5	A	0.318186	0.05197
5	B	0.35738	0.018788
5	C	0.325285	0.015581
5	D	0.240388	0.000470999999999999
5	E	0.472544	0.080605
6	A	0.266216	0.048792
6	B	0.338592	0.085244
6	C	0.309704	0.113144
6	D	0.239917	0.06615
6	E	0.391939	0.135584
7	A	0.217424	0.129747
7	B	0.253348	0.158607
7	C	0.19656	0.067301
7	D	0.173767	0.069444
7	E	0.256355	0.041533
8	A	0.087677	0.087677
8	B	0.094741	0.094741
8	C	0.129259	0.129259
8	D	0.104323	0.104323
8	E	0.214822	0.214822
