# Supplementary material for: Reconstructing clonal tree for phylo-phenotypic characterization of cancer using single-cell transcriptomics
Source: Nat Commun. 2023 Feb 22;14:982. doi: 10.1038/s41467-023-36202-y (PMC9946941; doi:10.1038/s41467-023-36202-y)
Supplement: Supplementary file 7 — Source Data [file 41467_2023_36202_MOESM7_ESM.zip › SourceData/SupplementaryFigure7d.csv]

ID	Cell	a	b	d
s52	c1	0	1	1
s0	c2	0	4	4
s6	c2	12	19	31
s7	c2	3	15	18
s12	c2	0	2	2
s24	c2	72	0	72
s26	c2	0	3	3
s41	c2	2	0	2
s50	c2	0	1	1
s52	c2	260	0	260
s53	c2	4	0	4
s54	c2	2	0	2
s61	c2	3	0	3
s65	c2	1	0	1
s0	c4	25	20	45
s7	c4	13	9	22
s9	c4	0	5	5
s24	c4	77	0	77
s52	c4	233	0	233
s0	c5	0	3	3
s4	c5	1	0	1
s6	c5	3	0	3
s7	c5	1	0	1
s9	c5	4	0	4
s11	c5	1	0	1
s24	c5	0	11	11
s27	c5	1	2	3
s32	c5	0	2	2
s39	c5	0	1	1
s41	c5	5	0	5
s44	c5	2	0	2
s46	c5	5	0	5
s48	c5	3	0	3
s52	c5	270	0	270
s66	c5	0	7	7
s0	c6	11	0	11
s4	c6	0	5	5
s6	c6	0	27	27
s7	c6	13	21	34
s24	c6	49	0	49
s44	c6	1	2	3
s52	c6	78	180	258
s54	c6	2	0	2
s64	c6	0	34	34
s66	c6	69	0	69
s12	c7	1	2	3
s22	c7	1	0	1
s48	c7	0	5	5
s52	c7	71	0	71
s55	c7	1	0	1
s62	c7	0	7	7
s66	c7	3	0	3
s6	c8	53	0	53
s7	c8	8	0	8
s24	c8	162	0	162
s25	c8	0	1	1
s29	c8	0	1	1
s43	c8	2	0	2
s47	c8	3	0	3
s52	c8	254	0	254
s53	c8	22	0	22
s66	c8	15	0	15
s52	c9	1	0	1
s52	c10	1	0	1
s0	c11	0	1	1
s1	c12	0	22	22
s10	c12	22	0	22
s22	c12	3	0	3
s0	c13	0	3	3
s2	c13	2	0	2
s3	c13	2	0	2
s6	c13	0	10	10
s7	c13	34	7	41
s12	c13	2	2	4
s16	c13	5	0	5
s24	c13	24	52	76
s30	c13	0	2	2
s39	c13	0	1	1
s49	c13	1	0	1
s52	c13	259	0	259
s56	c13	0	14	14
s62	c13	6	0	6
s0	c14	0	22	22
s5	c14	1	0	1
s6	c14	2	0	2
s7	c14	50	83	133
s9	c14	0	7	7
s24	c14	27	0	27
s26	c14	0	3	3
s45	c14	0	3	3
s52	c14	268	0	268
s65	c14	2	0	2
s7	c15	0	1	1
s52	c16	1	0	1
s3	c17	3	4	7
s6	c17	44	2	46
s7	c17	17	0	17
s24	c17	29	0	29
s36	c17	0	2	2
s45	c17	1	0	1
s52	c17	0	148	148
s61	c17	17	0	17
s66	c17	13	0	13
s3	c18	1	3	4
s5	c18	2	0	2
s6	c18	34	0	34
s7	c18	81	23	104
s11	c18	1	0	1
s24	c18	46	0	46
s32	c18	2	0	2
s43	c18	1	0	1
s46	c18	3	0	3
s52	c18	275	0	275
s63	c18	1	0	1
s0	c19	8	0	8
s7	c19	66	6	72
s16	c19	0	1	1
s24	c19	43	0	43
s41	c19	21	0	21
s43	c19	1	0	1
s52	c19	263	0	263
s53	c19	1	0	1
s56	c19	18	0	18
s58	c19	0	1	1
s62	c19	0	4	4
s2	c20	3	1	4
s5	c20	18	0	18
s6	c20	0	4	4
s7	c20	8	21	29
s12	c20	0	1	1
s13	c20	2	0	2
s22	c20	2	0	2
s24	c20	70	0	70
s25	c20	0	12	12
s26	c20	0	3	3
s32	c20	0	7	7
s38	c20	5	0	5
s52	c20	254	0	254
s56	c20	8	0	8
s62	c20	0	1	1
s66	c20	20	0	20
s7	c21	2	0	2
s12	c21	0	1	1
s16	c21	1	0	1
s26	c21	0	1	1
s52	c21	27	0	27
s61	c21	0	2	2
s65	c21	1	0	1
s6	c22	5	1	6
s7	c22	8	4	12
s14	c22	0	2	2
s22	c22	1	0	1
s23	c22	1	0	1
s24	c22	0	4	4
s26	c22	2	0	2
s34	c22	0	5	5
s52	c22	257	0	257
s53	c22	3	0	3
s59	c22	0	1	1
s60	c22	6	0	6
s66	c22	0	2	2
s0	c23	6	0	6
s7	c23	9	8	17
s24	c23	3	13	16
s37	c23	3	0	3
s45	c23	1	0	1
s52	c23	167	0	167
s53	c23	4	0	4
s65	c23	1	0	1
s7	c24	0	9	9
s24	c24	12	0	12
s52	c24	126	0	126
s62	c24	9	0	9
s7	c25	18	1	19
s16	c25	33	0	33
s18	c25	0	2	2
s20	c25	0	1	1
s24	c25	33	0	33
s26	c25	6	0	6
s52	c25	173	71	244
s58	c25	0	5	5
s61	c25	17	0	17
s65	c25	0	1	1
s66	c25	26	0	26
s6	c26	1	0	1
s7	c26	2	5	7
s12	c26	0	1	1
s24	c26	14	0	14
s26	c26	2	0	2
s39	c26	0	1	1
s52	c26	106	0	106
s66	c26	2	0	2
s3	c27	0	2	2
s6	c27	4	1	5
s7	c27	8	0	8
s12	c27	0	3	3
s24	c27	52	0	52
s28	c27	3	0	3
s29	c27	0	1	1
s32	c27	1	0	1
s43	c27	1	0	1
s52	c27	260	0	260
s65	c27	1	0	1
s0	c28	6	2	8
s6	c28	19	1	20
s7	c28	8	16	24
s17	c28	2	0	2
s24	c28	20	0	20
s27	c28	1	3	4
s48	c28	2	0	2
s52	c28	266	0	266
s56	c28	5	0	5
s65	c28	1	0	1
s66	c28	21	0	21
s24	c29	97	0	97
s52	c29	263	0	263
s58	c29	0	1	1
s7	c30	4	0	4
s24	c30	16	0	16
s46	c30	1	0	1
s52	c30	63	0	63
s53	c30	3	0	3
s54	c30	2	0	2
s66	c30	3	0	3
s2	c31	0	1	1
s6	c31	2	0	2
s7	c31	1	4	5
s18	c31	0	2	2
s24	c31	25	0	25
s26	c31	3	0	3
s34	c31	22	0	22
s37	c31	1	0	1
s46	c31	2	0	2
s52	c31	254	0	254
s53	c31	11	0	11
s62	c31	3	0	3
s7	c32	2	0	2
s15	c32	0	5	5
s18	c32	0	2	2
s21	c32	1	0	1
s22	c32	2	0	2
s24	c32	6	5	11
s26	c32	5	0	5
s37	c32	7	0	7
s46	c32	0	1	1
s52	c32	214	0	214
s53	c32	0	5	5
s57	c32	8	0	8
s52	c33	0	1	1
s52	c34	1	0	1
s6	c35	18	0	18
s7	c35	21	8	29
s11	c35	3	0	3
s12	c35	0	4	4
s16	c35	0	3	3
s22	c35	2	0	2
s23	c35	6	0	6
s24	c35	62	0	62
s26	c35	5	5	10
s34	c35	1	0	1
s45	c35	1	0	1
s52	c35	136	112	248
s53	c35	1	0	1
s54	c35	4	0	4
s56	c35	2	0	2
s66	c35	44	0	44
s7	c36	3	7	10
s26	c36	1	1	2
s52	c36	25	43	68
s53	c36	20	0	20
s59	c36	0	3	3
s62	c36	23	0	23
s6	c37	2	0	2
s7	c37	23	23	46
s14	c37	2	1	3
s21	c37	0	1	1
s24	c37	57	0	57
s37	c37	5	0	5
s45	c37	1	0	1
s46	c37	4	0	4
s52	c37	197	70	267
s53	c37	8	0	8
s54	c37	9	0	9
s58	c37	0	1	1
s63	c37	0	26	26
s65	c37	0	1	1
s66	c37	50	0	50
s24	c38	0	2	2
s52	c38	1	0	1
s2	c39	11	0	11
s3	c39	0	6	6
s7	c39	5	0	5
s12	c39	0	1	1
s21	c39	1	0	1
s24	c39	1	0	1
s46	c39	6	0	6
s52	c39	247	0	247
s64	c39	25	0	25
s65	c39	8	0	8
s7	c40	5	11	16
s12	c40	1	0	1
s24	c40	75	0	75
s37	c40	3	0	3
s39	c40	0	13	13
s46	c40	23	0	23
s52	c40	278	0	278
s53	c40	1	0	1
s63	c40	19	0	19
s52	c41	1	0	1
s52	c42	1	0	1
s52	c43	1	0	1
s66	c43	1	0	1
s1	c44	3	0	3
s7	c44	22	3	25
s13	c44	10	0	10
s15	c44	7	0	7
s16	c44	1	0	1
s23	c44	0	4	4
s24	c44	0	39	39
s26	c44	3	0	3
s27	c44	1	0	1
s39	c44	0	25	25
s44	c44	2	0	2
s46	c44	0	3	3
s49	c44	0	2	2
s52	c44	269	0	269
s62	c44	3	0	3
s66	c44	0	8	8
s3	c45	19	0	19
s7	c45	14	9	23
s16	c45	36	0	36
s37	c45	2	0	2
s43	c45	0	3	3
s52	c45	264	0	264
s53	c45	1	0	1
s60	c45	14	0	14
s52	c46	1	0	1
s2	c47	16	0	16
s6	c47	0	1	1
s7	c47	14	0	14
s22	c47	6	0	6
s24	c47	105	0	105
s52	c47	33	0	33
s53	c47	14	0	14
s7	c48	4	2	6
s8	c48	0	8	8
s11	c48	13	0	13
s24	c48	13	0	13
s26	c48	1	0	1
s32	c48	1	0	1
s37	c48	2	0	2
s41	c48	1	0	1
s52	c48	122	0	122
s62	c48	5	0	5
s66	c48	5	0	5
s1	c49	2	0	2
s3	c49	2	0	2
s6	c49	1	16	17
s7	c49	2	2	4
s8	c49	0	8	8
s12	c49	1	0	1
s24	c49	110	0	110
s26	c49	3	5	8
s29	c49	0	3	3
s33	c49	0	4	4
s39	c49	0	1	1
s52	c49	122	131	253
s53	c49	28	0	28
s54	c49	9	0	9
s62	c49	4	3	7
s65	c49	0	5	5
s66	c49	55	0	55
s7	c50	7	0	7
s14	c50	0	5	5
s52	c50	14	28	42
s53	c50	33	0	33
s7	c51	29	0	29
s10	c51	10	0	10
s12	c51	8	0	8
s16	c51	5	0	5
s24	c51	134	0	134
s32	c51	3	0	3
s52	c51	210	43	253
s65	c51	0	5	5
s0	c52	0	5	5
s6	c52	28	0	28
s7	c52	15	4	19
s9	c52	0	1	1
s18	c52	0	3	3
s24	c52	7	0	7
s26	c52	0	2	2
s50	c52	0	7	7
s52	c52	261	0	261
s53	c52	1	0	1
s0	c53	0	10	10
s2	c53	2	0	2
s4	c53	8	0	8
s7	c53	6	0	6
s12	c53	0	8	8
s16	c53	0	10	10
s24	c53	37	0	37
s34	c53	1	0	1
s41	c53	5	0	5
s46	c53	35	0	35
s52	c53	271	0	271
s57	c53	0	70	70
s7	c54	26	44	70
s12	c54	0	5	5
s18	c54	10	0	10
s24	c54	41	0	41
s41	c54	0	2	2
s52	c54	166	103	269
s53	c54	23	0	23
s56	c54	12	0	12
s62	c54	0	9	9
s6	c55	9	2	11
s24	c55	5	0	5
s52	c55	255	0	255
s52	c56	2	0	2
s7	c57	14	4	18
s10	c57	0	2	2
s12	c57	2	5	7
s16	c57	1	0	1
s18	c57	0	1	1
s20	c57	1	0	1
s24	c57	14	40	54
s26	c57	1	0	1
s38	c57	1	0	1
s46	c57	8	0	8
s52	c57	265	0	265
s53	c57	0	1	1
s56	c57	3	0	3
s62	c57	9	0	9
s65	c57	1	0	1
s66	c57	0	5	5
s6	c58	0	1	1
s7	c58	10	19	29
s15	c58	1	0	1
s24	c58	92	0	92
s45	c58	0	3	3
s52	c58	269	0	269
s53	c58	17	0	17
s54	c58	1	0	1
s63	c58	2	0	2
s66	c58	22	0	22
s52	c59	2	0	2
s52	c60	1	0	1
s52	c61	1	0	1
s7	c62	0	51	51
s17	c62	8	0	8
s24	c62	78	0	78
s26	c62	0	4	4
s27	c62	1	1	2
s37	c62	1	0	1
s52	c62	145	110	255
s53	c62	6	0	6
s58	c62	0	2	2
s62	c62	0	6	6
s65	c62	0	3	3
s22	c63	1	0	1
s52	c63	1	0	1
s6	c64	0	5	5
s7	c64	46	0	46
s8	c64	0	18	18
s9	c64	0	3	3
s12	c64	6	0	6
s16	c64	0	3	3
s24	c64	16	0	16
s52	c64	0	35	35
s53	c64	110	0	110
s60	c64	0	11	11
s1	c65	8	0	8
s5	c65	0	28	28
s6	c65	1	0	1
s7	c65	5	36	41
s12	c65	0	7	7
s19	c65	0	21	21
s24	c65	9	0	9
s26	c65	2	0	2
s27	c65	0	8	8
s29	c65	0	1	1
s31	c65	3	0	3
s52	c65	95	152	247
s62	c65	1	0	1
s63	c65	0	38	38
s65	c65	0	9	9
s52	c66	1	0	1
s1	c67	0	30	30
s3	c67	0	19	19
s6	c67	42	0	42
s12	c67	0	3	3
s24	c67	30	0	30
s52	c67	39	0	39
s6	c68	47	53	100
s7	c68	22	0	22
s21	c68	2	0	2
s24	c68	14	0	14
s26	c68	3	0	3
s32	c68	0	34	34
s42	c68	0	2	2
s46	c68	13	0	13
s52	c68	257	0	257
s7	c69	1	0	1
s24	c69	28	0	28
s6	c71	0	2	2
s7	c72	51	20	71
s24	c72	57	0	57
s27	c72	0	2	2
s52	c72	218	0	218
s62	c72	9	19	28
s65	c72	1	0	1
s6	c73	0	23	23
s12	c73	4	5	9
s56	c73	4	0	4
s2	c74	7	0	7
s6	c74	0	47	47
s7	c74	16	0	16
s12	c74	0	6	6
s43	c74	9	0	9
s46	c74	82	0	82
s52	c74	1	0	1
s6	c75	0	5	5
s7	c75	29	10	39
s10	c75	27	0	27
s24	c75	37	0	37
s27	c75	3	5	8
s37	c75	1	0	1
s42	c75	0	2	2
s43	c75	1	0	1
s45	c75	1	0	1
s52	c75	261	0	261
s53	c75	7	0	7
s58	c75	0	5	5
s66	c75	13	0	13
s1	c76	1	0	1
s6	c76	1	0	1
s7	c76	9	3	12
s24	c76	18	0	18
s32	c76	3	1	4
s50	c76	0	2	2
s52	c76	196	0	196
s54	c76	1	0	1
s66	c76	7	0	7
s0	c77	8	0	8
s6	c77	0	10	10
s7	c77	5	0	5
s23	c77	1	0	1
s24	c77	11	0	11
s26	c77	0	1	1
s27	c77	3	0	3
s37	c77	0	3	3
s52	c77	130	80	210
s24	c78	1	0	1
s5	c79	1	0	1
s6	c79	0	3	3
s7	c79	3	0	3
s13	c79	3	0	3
s14	c79	0	5	5
s16	c79	3	0	3
s24	c79	4	0	4
s26	c79	3	0	3
s41	c79	1	0	1
s44	c79	9	0	9
s46	c79	0	1	1
s52	c79	239	0	239
s53	c79	3	0	3
s59	c79	0	1	1
s46	c80	0	1	1
s1	c81	0	1	1
s6	c81	1	0	1
s7	c81	21	14	35
s24	c81	10	0	10
s29	c81	0	1	1
s34	c81	15	0	15
s45	c81	0	2	2
s52	c81	58	113	171
s66	c81	25	0	25
s6	c82	0	2	2
s7	c82	3	3	6
s24	c82	9	0	9
s29	c82	0	1	1
s52	c82	22	39	61
s62	c82	1	0	1
s52	c83	1	0	1
s1	c84	0	2	2
s4	c84	1	0	1
s6	c84	20	35	55
s7	c84	27	0	27
s12	c84	5	8	13
s22	c84	13	0	13
s24	c84	51	0	51
s25	c84	0	17	17
s27	c84	1	1	2
s30	c84	0	23	23
s32	c84	7	0	7
s35	c84	0	15	15
s37	c84	2	0	2
s43	c84	1	0	1
s45	c84	0	3	3
s47	c84	1	0	1
s49	c84	25	0	25
s52	c84	253	0	253
s53	c84	9	0	9
s56	c84	47	0	47
s62	c84	0	2	2
s65	c84	0	1	1
s52	c85	1	0	1
s52	c86	1	0	1
s6	c87	1	0	1
s7	c87	0	1	1
s24	c87	179	0	179
s34	c87	77	0	77
s42	c87	2	0	2
s52	c87	267	0	267
s4	c88	0	2	2
s6	c88	29	10	39
s7	c88	23	1	24
s24	c88	30	0	30
s32	c88	1	0	1
s37	c88	1	0	1
s49	c88	3	0	3
s52	c88	163	0	163
s53	c88	1	0	1
s65	c88	1	0	1
s52	c89	1	0	1
s0	c90	0	7	7
s7	c90	11	0	11
s24	c90	54	0	54
s26	c90	10	0	10
s30	c90	0	3	3
s52	c90	101	34	135
s2	c91	2	0	2
s6	c91	0	4	4
s7	c91	30	3	33
s11	c91	12	0	12
s12	c91	1	0	1
s16	c91	4	0	4
s18	c91	3	0	3
s21	c91	0	2	2
s24	c91	4	9	13
s26	c91	13	0	13
s37	c91	3	0	3
s39	c91	0	3	3
s41	c91	2	0	2
s50	c91	6	0	6
s52	c91	266	0	266
s53	c91	10	0	10
s56	c91	0	7	7
s62	c91	1	0	1
s66	c91	0	7	7
s1	c92	0	3	3
s7	c92	9	2	11
s13	c92	0	2	2
s16	c92	12	0	12
s24	c92	7	10	17
s37	c92	2	0	2
s45	c92	1	0	1
s46	c92	6	0	6
s52	c92	262	0	262
s53	c92	7	0	7
s57	c92	1	0	1
s62	c92	9	0	9
s0	c93	0	4	4
s2	c93	1	0	1
s3	c93	5	0	5
s7	c93	10	0	10
s16	c93	3	0	3
s24	c93	5	14	19
s30	c93	0	2	2
s52	c93	255	0	255
s66	c93	0	41	41
s52	c94	1	0	1
s0	c95	12	0	12
s2	c95	1	11	12
s7	c95	0	18	18
s24	c95	50	1	51
s29	c95	0	4	4
s39	c95	0	6	6
s52	c95	249	0	249
s53	c95	6	0	6
s59	c95	0	4	4
s62	c95	0	4	4
s0	c96	0	5	5
s3	c96	1	0	1
s7	c96	12	8	20
s12	c96	0	1	1
s18	c96	0	1	1
s24	c96	53	0	53
s45	c96	0	1	1
s52	c96	267	0	267
s63	c96	1	0	1
s66	c96	2	0	2
s0	c97	3	0	3
s5	c97	0	8	8
s6	c97	7	19	26
s7	c97	1	0	1
s24	c97	3	0	3
s26	c97	0	2	2
s37	c97	0	6	6
s46	c97	2	0	2
s52	c97	52	39	91
s58	c97	0	3	3
s66	c97	4	0	4
s4	c98	0	11	11
s6	c98	15	0	15
s7	c98	28	20	48
s12	c98	1	0	1
s24	c98	41	0	41
s26	c98	9	0	9
s39	c98	0	19	19
s52	c98	118	0	118
s58	c98	0	5	5
s65	c98	0	1	1
s3	c99	1	0	1
s7	c99	22	15	37
s9	c99	1	0	1
s12	c99	0	2	2
s24	c99	23	0	23
s25	c99	0	4	4
s26	c99	5	0	5
s27	c99	0	1	1
s45	c99	2	0	2
s52	c99	263	0	263
s62	c99	8	0	8
s7	c100	7	0	7
s12	c100	0	1	1
s24	c100	43	0	43
s46	c100	3	0	3
s52	c100	1	0	1
s56	c100	7	0	7
s66	c100	20	0	20
s52	c101	1	0	1
s3	c102	1	0	1
s7	c102	15	0	15
s11	c102	0	6	6
s14	c102	0	2	2
s24	c102	6	2	8
s26	c102	1	0	1
s32	c102	1	0	1
s45	c102	2	0	2
s48	c102	2	0	2
s52	c102	189	0	189
s62	c102	1	0	1
s66	c102	0	25	25
s2	c103	4	0	4
s7	c103	2	3	5
s8	c103	0	3	3
s14	c103	0	1	1
s16	c103	2	0	2
s20	c103	2	0	2
s24	c103	0	16	16
s32	c103	3	0	3
s37	c103	1	0	1
s44	c103	1	0	1
s46	c103	3	0	3
s52	c103	254	0	254
s60	c103	3	0	3
s65	c103	3	0	3
s66	c103	0	3	3
s0	c104	0	1	1
s6	c104	11	18	29
s7	c104	12	1	13
s24	c104	27	0	27
s25	c104	0	1	1
s37	c104	1	0	1
s52	c104	64	192	256
s53	c104	6	0	6
s59	c104	0	1	1
s0	c105	0	1	1
s6	c105	10	9	19
s7	c105	9	2	11
s12	c105	0	3	3
s16	c105	1	0	1
s17	c105	1	0	1
s20	c105	0	4	4
s22	c105	1	0	1
s23	c105	0	2	2
s24	c105	79	0	79
s25	c105	4	0	4
s27	c105	1	0	1
s35	c105	0	1	1
s38	c105	0	4	4
s50	c105	0	1	1
s52	c105	121	139	260
s53	c105	16	0	16
s56	c105	5	0	5
s62	c105	1	4	5
s63	c105	1	0	1
s66	c105	6	0	6
s0	c106	0	14	14
s7	c106	13	3	16
s8	c106	11	0	11
s12	c106	1	1	2
s21	c106	1	0	1
s22	c106	3	0	3
s24	c106	16	0	16
s26	c106	11	0	11
s29	c106	0	2	2
s32	c106	8	0	8
s39	c106	0	2	2
s40	c106	0	1	1
s46	c106	2	0	2
s48	c106	0	3	3
s52	c106	85	85	170
s3	c107	0	2	2
s7	c107	6	20	26
s12	c107	2	0	2
s16	c107	1	0	1
s24	c107	29	1	30
s30	c107	0	1	1
s33	c107	0	10	10
s45	c107	1	0	1
s49	c107	0	5	5
s52	c107	0	93	93
s53	c107	7	0	7
s60	c107	0	1	1
s65	c107	0	1	1
s66	c107	1	0	1
s24	c108	1	0	1
s2	c109	0	1	1
s7	c109	8	7	15
s12	c109	0	1	1
s22	c109	1	0	1
s24	c109	35	0	35
s32	c109	2	0	2
s45	c109	0	1	1
s52	c109	216	0	216
s54	c109	2	0	2
s62	c109	0	2	2
s66	c109	23	0	23
s52	c110	1	0	1
s1	c111	0	9	9
s7	c111	16	11	27
s20	c111	0	1	1
s21	c111	1	0	1
s24	c111	40	0	40
s26	c111	0	3	3
s37	c111	0	1	1
s43	c111	3	0	3
s52	c111	138	108	246
s54	c111	10	0	10
s0	c112	0	21	21
s4	c112	0	5	5
s6	c112	0	4	4
s7	c112	0	11	11
s24	c112	6	0	6
s52	c112	243	0	243
s66	c112	26	0	26
s7	c113	2	0	2
s24	c113	16	0	16
s52	c113	111	0	111
s3	c114	1	0	1
s6	c114	0	7	7
s7	c114	8	7	15
s12	c114	0	4	4
s18	c114	1	0	1
s24	c114	32	0	32
s32	c114	5	0	5
s39	c114	0	2	2
s52	c114	258	0	258
s66	c114	33	0	33
s0	c115	0	2	2
s5	c115	1	0	1
s6	c115	4	0	4
s7	c115	0	6	6
s24	c115	62	0	62
s37	c115	11	0	11
s52	c115	263	0	263
s66	c115	1	0	1
s6	c116	1	0	1
s7	c116	0	1	1
s8	c116	6	0	6
s24	c116	10	0	10
s43	c116	1	0	1
s52	c116	80	0	80
s58	c116	0	1	1
s66	c116	1	0	1
s66	c117	1	0	1
s3	c118	6	0	6
s7	c118	1	0	1
s16	c118	2	0	2
s24	c118	31	26	57
s52	c118	273	0	273
s53	c118	14	20	34
s62	c118	12	0	12
s66	c118	0	41	41
s1	c119	4	0	4
s6	c119	3	0	3
s7	c119	18	5	23
s20	c119	3	0	3
s37	c119	1	0	1
s46	c119	1	0	1
s48	c119	1	0	1
s52	c119	255	0	255
s53	c119	0	3	3
s65	c119	1	0	1
s66	c119	0	10	10
s7	c120	5	4	9
s10	c120	2	0	2
s24	c120	7	0	7
s45	c120	0	1	1
s52	c120	12	7	19
s66	c120	5	0	5
s7	c121	0	1	1
s0	c122	0	6	6
s2	c122	0	1	1
s3	c122	1	1	2
s6	c122	46	0	46
s7	c122	1	1	2
s24	c122	53	0	53
s29	c122	0	15	15
s52	c122	166	0	166
s53	c122	5	0	5
s54	c122	0	9	9
s57	c122	0	16	16
s64	c122	0	1	1
s66	c122	93	0	93
s2	c123	1	0	1
s6	c123	26	0	26
s7	c123	20	0	20
s8	c123	0	25	25
s20	c123	0	1	1
s24	c123	23	0	23
s32	c123	1	0	1
s37	c123	8	0	8
s52	c123	57	86	143
s58	c123	0	1	1
s66	c123	23	0	23
s1	c124	1	0	1
s2	c124	0	1	1
s6	c124	1	13	14
s7	c124	15	0	15
s12	c124	0	5	5
s22	c124	1	0	1
s24	c124	27	0	27
s37	c124	6	0	6
s49	c124	0	3	3
s50	c124	4	0	4
s52	c124	155	34	189
s53	c124	3	0	3
s58	c124	0	3	3
s62	c124	0	16	16
s65	c124	0	2	2
s7	c125	12	1	13
s12	c125	0	1	1
s20	c125	1	0	1
s24	c125	40	0	40
s27	c125	0	1	1
s37	c125	5	0	5
s52	c125	180	0	180
s2	c126	0	1	1
s17	c126	0	8	8
s24	c126	37	0	37
s52	c126	86	0	86
s1	c127	2	0	2
s3	c127	1	0	1
s7	c127	6	3	9
s24	c127	10	0	10
s52	c127	39	0	39
s66	c127	1	0	1
s7	c128	9	0	9
s24	c128	13	0	13
s38	c128	0	2	2
s46	c128	3	0	3
s52	c128	8	39	47
s56	c128	10	0	10
s52	c129	1	0	1
s6	c130	1	0	1
s7	c130	17	5	22
s22	c130	1	0	1
s24	c130	39	0	39
s46	c130	2	0	2
s52	c130	176	0	176
s54	c130	2	0	2
s56	c130	2	0	2
s65	c130	1	0	1
s66	c130	12	0	12
s0	c131	8	27	35
s6	c131	10	1	11
s7	c131	4	11	15
s12	c131	0	3	3
s24	c131	46	0	46
s29	c131	0	2	2
s37	c131	5	0	5
s45	c131	0	1	1
s46	c131	10	0	10
s52	c131	179	87	266
s56	c131	22	0	22
s65	c131	0	9	9
s6	c132	0	9	9
s7	c132	4	0	4
s12	c132	1	0	1
s19	c132	4	0	4
s20	c132	3	0	3
s22	c132	0	1	1
s24	c132	0	17	17
s33	c132	1	0	1
s37	c132	2	0	2
s39	c132	0	6	6
s47	c132	0	2	2
s52	c132	243	0	243
s53	c132	0	9	9
s55	c132	1	0	1
s66	c132	0	2	2
s6	c133	9	7	16
s7	c133	20	0	20
s23	c133	0	1	1
s24	c133	11	0	11
s52	c133	110	76	186
s62	c133	0	2	2
s65	c133	0	1	1
s0	c134	0	6	6
s4	c134	0	3	3
s6	c134	16	5	21
s7	c134	19	35	54
s12	c134	1	6	7
s16	c134	30	0	30
s24	c134	83	0	83
s27	c134	1	0	1
s36	c134	0	3	3
s52	c134	268	0	268
s56	c134	25	0	25
s62	c134	1	0	1
s22	c135	7	0	7
s26	c135	0	1	1
s33	c135	4	0	4
s46	c135	17	0	17
s52	c135	0	20	20
s53	c135	6	0	6
s65	c135	0	5	5
s66	c135	9	0	9
s52	c136	0	28	28
s52	c137	1	0	1
s24	c138	2	0	2
s52	c138	1	0	1
s0	c139	21	0	21
s1	c139	5	0	5
s7	c139	40	0	40
s12	c139	0	2	2
s23	c139	0	46	46
s24	c139	39	0	39
s26	c139	0	7	7
s30	c139	0	10	10
s37	c139	9	0	9
s45	c139	1	0	1
s46	c139	9	0	9
s50	c139	0	7	7
s52	c139	176	70	246
s53	c139	37	0	37
s56	c139	16	0	16
s62	c139	0	17	17
s66	c139	141	0	141
s52	c140	115	0	115
s0	c141	1	0	1
s7	c141	17	10	27
s12	c141	1	0	1
s24	c141	15	0	15
s26	c141	0	1	1
s31	c141	0	5	5
s40	c141	0	6	6
s46	c141	3	0	3
s52	c141	264	0	264
s53	c141	3	0	3
s54	c141	7	0	7
s62	c141	1	0	1
s1	c142	4	0	4
s2	c142	1	0	1
s6	c142	0	1	1
s7	c142	14	6	20
s12	c142	0	4	4
s24	c142	58	0	58
s37	c142	4	0	4
s52	c142	262	0	262
s54	c142	4	0	4
s65	c142	8	0	8
s52	c143	1	0	1
s1	c144	2	10	12
s7	c144	13	0	13
s16	c144	1	0	1
s24	c144	22	38	60
s37	c144	6	0	6
s39	c144	0	3	3
s44	c144	1	0	1
s52	c144	264	0	264
s53	c144	3	0	3
s56	c144	0	2	2
s65	c144	2	0	2
s66	c144	0	23	23
s1	c145	0	43	43
s13	c145	1	0	1
s52	c146	1	0	1
s4	c147	1	0	1
s6	c147	37	0	37
s7	c147	11	4	15
s24	c147	50	0	50
s26	c147	0	22	22
s37	c147	23	0	23
s52	c147	159	35	194
s53	c147	5	0	5
s58	c147	0	1	1
s66	c147	8	0	8
s0	c148	0	18	18
s1	c148	0	5	5
s7	c148	115	52	167
s24	c148	114	0	114
s29	c148	0	1	1
s32	c148	2	0	2
s37	c148	1	0	1
s52	c148	146	115	261
s53	c148	15	0	15
s56	c148	5	0	5
s60	c148	0	1	1
s62	c148	2	0	2
s64	c148	0	1	1
s65	c148	0	9	9
s66	c148	18	0	18
s6	c149	0	1	1
s7	c149	2	2	4
s12	c149	4	2	6
s24	c149	20	0	20
s28	c149	56	0	56
s45	c149	0	1	1
s52	c149	64	0	64
s53	c149	3	0	3
s66	c149	52	0	52
s7	c150	3	0	3
s24	c150	9	0	9
s52	c150	108	59	167
s53	c150	3	0	3
s65	c150	0	1	1
s66	c150	46	0	46
s0	c151	3	0	3
s6	c151	9	0	9
s7	c151	18	0	18
s24	c151	57	0	57
s27	c151	19	0	19
s37	c151	14	0	14
s52	c151	149	93	242
s61	c151	0	9	9
s62	c151	0	13	13
s65	c151	0	5	5
s66	c151	10	0	10
s52	c152	3	0	3
s52	c153	1	0	1
s52	c154	1	0	1
s3	c155	1	1	2
s6	c155	6	0	6
s7	c155	19	24	43
s21	c155	0	2	2
s24	c155	55	1	56
s26	c155	11	4	15
s52	c155	161	0	161
s65	c155	1	0	1
s66	c155	36	0	36
s3	c156	6	0	6
s6	c156	5	0	5
s7	c156	17	0	17
s12	c156	0	1	1
s16	c156	2	0	2
s24	c156	40	0	40
s46	c156	1	0	1
s52	c156	98	138	236
s53	c156	3	0	3
s21	c157	26	0	26
s3	c158	5	0	5
s6	c158	6	17	23
s7	c158	3	0	3
s24	c158	1	11	12
s35	c158	0	3	3
s41	c158	3	0	3
s52	c158	250	0	250
s53	c158	5	0	5
s6	c159	8	0	8
s7	c159	16	0	16
s12	c159	0	1	1
s16	c159	3	0	3
s20	c159	0	2	2
s24	c159	10	0	10
s26	c159	6	0	6
s52	c159	20	9	29
s56	c159	7	0	7
s66	c159	1	0	1
s6	c160	0	1	1
s2	c161	0	16	16
s4	c161	1	0	1
s6	c161	10	0	10
s7	c161	13	9	22
s9	c161	5	0	5
s16	c161	2	5	7
s18	c161	0	1	1
s24	c161	22	0	22
s37	c161	3	0	3
s39	c161	0	1	1
s52	c161	97	0	97
s53	c161	2	0	2
s6	c162	6	4	10
s12	c162	0	1	1
s24	c162	5	0	5
s29	c162	0	1	1
s43	c162	6	0	6
s49	c162	0	3	3
s52	c162	25	20	45
s53	c162	1	0	1
s54	c162	2	0	2
s66	c162	7	0	7
s52	c163	1	0	1
s3	c164	0	3	3
s7	c164	8	0	8
s17	c164	1	0	1
s24	c164	18	0	18
s52	c164	30	27	57
s53	c164	15	0	15
s56	c164	3	0	3
s62	c164	1	0	1
s3	c165	11	0	11
s5	c165	0	2	2
s7	c165	18	19	37
s24	c165	22	0	22
s37	c165	1	0	1
s52	c165	82	18	100
s53	c165	9	0	9
s3	c166	1	0	1
s7	c166	3	0	3
s13	c166	0	1	1
s21	c166	1	0	1
s24	c166	2	7	9
s26	c166	2	0	2
s30	c166	0	5	5
s34	c166	10	0	10
s48	c166	1	0	1
s52	c166	259	0	259
s66	c166	0	7	7
s7	c167	5	0	5
s24	c167	5	0	5
s43	c167	1	0	1
s52	c167	38	0	38
s53	c167	4	0	4
s66	c167	93	0	93
s3	c168	0	1	1
s7	c168	0	4	4
s22	c168	1	0	1
s24	c168	39	0	39
s25	c168	0	5	5
s26	c168	2	1	3
s35	c168	0	4	4
s41	c168	0	11	11
s52	c168	57	61	118
s62	c168	0	1	1
s52	c169	3	0	3
s1	c170	10	0	10
s7	c170	1	12	13
s24	c170	26	0	26
s32	c170	1	0	1
s52	c170	43	0	43
s62	c170	2	0	2
s1	c171	4	0	4
s6	c171	0	10	10
s7	c171	3	0	3
s8	c171	0	1	1
s22	c171	2	0	2
s24	c171	29	0	29
s37	c171	6	0	6
s40	c171	0	1	1
s52	c171	55	26	81
s53	c171	11	0	11
s58	c171	0	1	1
s66	c171	8	0	8
s7	c172	33	8	41
s24	c172	14	0	14
s29	c172	0	6	6
s34	c172	1	0	1
s37	c172	2	0	2
s38	c172	7	0	7
s52	c172	235	0	235
s53	c172	3	0	3
s2	c173	0	2	2
s6	c173	0	2	2
s7	c173	1	7	8
s16	c173	0	2	2
s24	c173	25	0	25
s32	c173	1	0	1
s46	c173	1	0	1
s52	c173	201	0	201
s53	c173	4	0	4
s6	c174	0	4	4
s7	c174	2	4	6
s12	c174	1	0	1
s16	c174	0	7	7
s24	c174	42	0	42
s50	c174	0	2	2
s52	c174	71	0	71
s66	c174	1	0	1
s7	c175	2	0	2
s24	c175	3	0	3
s52	c175	19	12	31
s66	c175	2	0	2
s24	c176	1	0	1
s1	c177	0	2	2
s2	c177	2	0	2
s6	c177	0	1	1
s7	c177	0	2	2
s14	c177	0	1	1
s16	c177	3	0	3
s20	c177	3	0	3
s24	c177	2	8	10
s30	c177	0	1	1
s52	c177	194	0	194
s53	c177	0	1	1
s66	c177	0	3	3
s6	c178	0	1	1
s7	c178	11	0	11
s13	c178	0	2	2
s16	c178	0	1	1
s24	c178	10	0	10
s25	c178	3	0	3
s26	c178	0	1	1
s52	c178	148	0	148
s53	c178	3	0	3
s54	c178	4	0	4
s60	c178	0	2	2
s66	c178	5	0	5
s52	c179	1	0	1
s7	c180	2	0	2
s16	c180	0	3	3
s24	c180	3	0	3
s52	c180	15	17	32
s0	c181	1	0	1
s6	c181	15	0	15
s7	c181	3	0	3
s24	c181	7	0	7
s29	c181	0	2	2
s52	c181	87	35	122
s66	c181	4	0	4
s2	c182	0	1	1
s4	c182	0	46	46
s6	c182	0	148	148
s7	c182	1	4	5
s12	c182	6	15	21
s24	c182	25	0	25
s39	c182	0	5	5
s41	c182	56	0	56
s52	c182	260	0	260
s62	c182	5	0	5
s66	c182	21	0	21
s2	c183	0	2	2
s7	c183	4	7	11
s24	c183	17	0	17
s37	c183	5	0	5
s46	c183	7	0	7
s48	c183	0	9	9
s52	c183	104	0	104
s6	c184	0	7	7
s7	c184	3	0	3
s12	c184	0	7	7
s24	c184	82	0	82
s27	c184	7	0	7
s46	c184	1	0	1
s52	c184	256	0	256
s65	c184	1	0	1
s66	c184	55	0	55
s1	c185	0	17	17
s6	c185	8	0	8
s7	c185	30	0	30
s19	c185	0	6	6
s24	c185	72	0	72
s32	c185	3	0	3
s37	c185	2	0	2
s43	c185	8	0	8
s52	c185	156	95	251
s58	c185	0	13	13
s0	c186	0	16	16
s6	c186	88	1	89
s7	c186	3	25	28
s12	c186	0	2	2
s20	c186	0	2	2
s22	c186	15	0	15
s24	c186	51	0	51
s26	c186	5	0	5
s52	c186	241	0	241
s62	c186	1	0	1
s1	c187	0	1	1
s7	c187	5	0	5
s12	c187	1	0	1
s16	c187	2	0	2
s24	c187	0	3	3
s34	c187	3	0	3
s45	c187	1	0	1
s52	c187	177	0	177
s55	c187	1	0	1
s66	c187	0	3	3
s2	c188	2	0	2
s3	c188	0	1	1
s24	c188	27	0	27
s32	c188	0	1	1
s37	c188	0	3	3
s52	c188	37	87	124
s53	c188	1	0	1
s62	c188	0	4	4
s52	c189	2	0	2
s0	c190	10	0	10
s6	c190	56	0	56
s7	c190	2	0	2
s24	c190	65	0	65
s29	c190	0	9	9
s37	c190	0	9	9
s52	c190	150	98	248
s58	c190	0	1	1
s63	c190	2	0	2
s66	c190	14	0	14
s6	c191	1	23	24
s7	c191	7	0	7
s24	c191	69	0	69
s52	c191	86	62	148
s60	c191	0	10	10
s62	c191	4	0	4
s0	c192	0	12	12
s6	c192	7	0	7
s7	c192	25	8	33
s22	c192	1	0	1
s24	c192	80	0	80
s37	c192	5	0	5
s43	c192	12	0	12
s49	c192	0	13	13
s52	c192	255	0	255
s53	c192	2	0	2
s2	c193	5	11	16
s7	c193	5	0	5
s52	c194	1	0	1
s6	c195	43	0	43
s7	c195	3	0	3
s24	c195	61	0	61
s52	c195	140	0	140
s66	c195	55	0	55
s6	c196	0	15	15
s7	c196	12	2	14
s24	c196	96	0	96
s46	c196	3	0	3
s52	c196	211	0	211
s65	c196	1	0	1
s0	c197	0	2	2
s6	c197	0	10	10
s7	c197	6	7	13
s17	c197	0	1	1
s24	c197	28	0	28
s37	c197	1	0	1
s52	c197	251	0	251
s56	c197	20	0	20
s66	c197	4	0	4
s24	c198	1	0	1
s43	c198	7	0	7
s46	c198	5	0	5
s47	c198	3	0	3
s52	c198	12	0	12
s22	c199	10	0	10
s22	c200	2	0	2
s1	c201	0	1	1
s6	c201	0	2	2
s7	c201	5	2	7
s8	c201	0	6	6
s24	c201	3	20	23
s29	c201	0	1	1
s34	c201	0	2	2
s44	c201	5	0	5
s49	c201	0	1	1
s52	c201	228	0	228
s60	c201	1	0	1
s6	c202	4	2	6
s7	c202	6	0	6
s12	c202	2	0	2
s24	c202	5	11	16
s26	c202	1	0	1
s35	c202	0	2	2
s41	c202	2	0	2
s44	c202	7	0	7
s46	c202	1	0	1
s52	c202	253	0	253
s53	c202	4	0	4
s61	c202	2	0	2
s63	c202	1	0	1
s65	c202	1	0	1
s6	c203	0	8	8
s7	c203	0	1	1
s12	c203	3	1	4
s21	c203	1	0	1
s22	c203	4	0	4
s46	c203	2	0	2
s48	c203	8	0	8
s52	c203	238	0	238
s6	c204	0	16	16
s7	c204	2	0	2
s48	c204	1	0	1
s52	c204	20	0	20
s61	c204	5	0	5
s6	c205	11	0	11
s7	c205	11	0	11
s9	c205	4	0	4
s12	c205	0	10	10
s24	c205	71	0	71
s26	c205	1	0	1
s39	c205	0	13	13
s52	c205	93	159	252
s53	c205	18	0	18
s66	c205	34	0	34
s6	c206	0	2	2
s7	c206	17	8	25
s9	c206	3	0	3
s12	c206	0	2	2
s24	c206	23	0	23
s26	c206	4	0	4
s47	c206	1	0	1
s52	c206	233	0	233
s53	c206	3	0	3
s56	c206	1	0	1
s7	c207	6	10	16
s21	c207	0	2	2
s24	c207	10	0	10
s52	c207	206	0	206
s6	c208	1	0	1
s7	c208	19	6	25
s24	c208	51	0	51
s30	c208	0	10	10
s37	c208	7	0	7
s42	c208	1	0	1
s52	c208	249	0	249
s53	c208	3	0	3
s60	c208	0	4	4
s66	c208	6	0	6
s12	c209	0	6	6
s16	c209	22	0	22
s22	c209	17	0	17
s41	c209	0	38	38
s53	c209	21	0	21
s55	c209	0	1	1
s65	c209	0	2	2
s1	c210	2	0	2
s7	c210	15	4	19
s16	c210	0	4	4
s22	c210	3	0	3
s23	c210	7	0	7
s24	c210	4	0	4
s45	c210	0	4	4
s52	c210	170	0	170
s53	c210	18	0	18
s61	c210	0	3	3
s66	c210	28	0	28
s6	c211	24	0	24
s12	c211	0	14	14
s13	c211	0	9	9
s16	c211	0	32	32
s21	c211	0	2	2
s24	c211	40	0	40
s52	c211	1	0	1
s53	c211	6	0	6
s54	c211	12	0	12
s7	c212	3	0	3
s21	c212	1	0	1
s24	c212	30	0	30
s52	c212	98	46	144
s64	c212	3	0	3
s66	c212	12	0	12
s2	c213	6	0	6
s6	c213	1	24	25
s7	c213	3	10	13
s24	c213	29	0	29
s26	c213	0	2	2
s48	c213	10	0	10
s52	c213	53	78	131
s53	c213	1	0	1
s57	c213	0	7	7
s65	c213	0	15	15
s66	c213	13	0	13
s7	c214	13	0	13
s20	c214	31	0	31
s24	c214	27	0	27
s30	c214	0	25	25
s34	c214	25	0	25
s37	c214	2	0	2
s39	c214	0	1	1
s52	c214	98	0	98
s66	c214	17	0	17
s0	c215	5	0	5
s1	c215	0	6	6
s7	c215	0	15	15
s12	c215	0	10	10
s27	c215	0	1	1
s43	c215	22	0	22
s45	c215	0	1	1
s52	c215	252	0	252
s62	c215	6	0	6
s66	c215	104	0	104
s0	c216	11	0	11
s7	c216	8	0	8
s12	c216	0	3	3
s24	c216	5	0	5
s25	c216	0	2	2
s27	c216	0	11	11
s45	c216	0	2	2
s52	c216	198	0	198
s66	c216	1	0	1
s0	c217	5	0	5
s6	c217	0	3	3
s7	c217	5	4	9
s12	c217	0	1	1
s24	c217	21	0	21
s25	c217	0	1	1
s52	c217	133	0	133
s66	c217	2	0	2
s1	c218	0	3	3
s6	c218	14	0	14
s7	c218	10	14	24
s12	c218	0	2	2
s24	c218	43	0	43
s52	c218	252	0	252
s65	c218	1	0	1
s66	c218	2	0	2
s0	c219	4	0	4
s7	c219	7	2	9
s8	c219	1	0	1
s12	c219	0	2	2
s24	c219	8	0	8
s32	c219	3	0	3
s33	c219	6	0	6
s38	c219	7	0	7
s45	c219	1	0	1
s52	c219	85	0	85
s63	c219	6	0	6
s66	c219	2	0	2
s1	c220	1	0	1
s2	c220	2	0	2
s6	c220	13	23	36
s7	c220	17	10	27
s12	c220	0	1	1
s22	c220	2	0	2
s24	c220	44	1	45
s26	c220	1	0	1
s32	c220	2	0	2
s43	c220	1	0	1
s46	c220	3	0	3
s52	c220	214	0	214
s62	c220	5	0	5
s64	c220	2	0	2
s66	c220	4	0	4
s3	c221	0	1	1
s12	c221	0	5	5
s24	c221	26	0	26
s26	c221	0	5	5
s52	c221	13	120	133
s62	c221	0	3	3
s6	c222	3	0	3
s0	c223	0	1	1
s3	c223	1	0	1
s6	c223	0	8	8
s7	c223	2	0	2
s10	c223	0	2	2
s16	c223	1	0	1
s24	c223	1	8	9
s26	c223	1	0	1
s39	c223	0	2	2
s48	c223	2	0	2
s49	c223	1	0	1
s52	c223	96	0	96
s1	c224	0	1	1
s61	c225	1	0	1
s6	c226	1	0	1
s52	c227	1	0	1
s5	c228	0	17	17
s6	c228	12	0	12
s7	c228	39	37	76
s12	c228	0	1	1
s13	c228	0	7	7
s16	c228	5	0	5
s24	c228	9	0	9
s37	c228	4	0	4
s52	c228	111	47	158
s56	c228	10	0	10
s62	c228	0	20	20
s3	c229	1	0	1
s7	c229	0	1	1
s22	c229	2	0	2
s24	c229	24	0	24
s41	c229	2	0	2
s46	c229	3	0	3
s52	c229	156	0	156
s53	c229	7	0	7
s54	c229	0	3	3
s52	c230	2	0	2
s1	c231	0	2	2
s6	c231	48	5	53
s7	c231	31	19	50
s12	c231	4	0	4
s17	c231	0	1	1
s20	c231	1	0	1
s24	c231	86	0	86
s26	c231	3	1	4
s37	c231	4	0	4
s38	c231	3	0	3
s45	c231	0	1	1
s52	c231	262	0	262
s65	c231	1	0	1
s0	c232	9	8	17
s2	c232	37	0	37
s5	c232	4	0	4
s6	c232	6	0	6
s7	c232	24	6	30
s12	c232	1	0	1
s20	c232	1	0	1
s22	c232	8	0	8
s24	c232	44	0	44
s26	c232	0	8	8
s37	c232	2	0	2
s46	c232	8	0	8
s52	c232	270	0	270
s53	c232	15	0	15
s65	c232	2	0	2
s66	c232	8	0	8
s52	c233	1	0	1
s5	c234	1	0	1
s7	c234	8	3	11
s21	c234	12	0	12
s24	c234	35	0	35
s34	c234	6	0	6
s37	c234	3	0	3
s46	c234	15	0	15
s52	c234	176	0	176
s54	c234	1	0	1
s66	c234	10	0	10
s6	c235	43	6	49
s7	c235	15	18	33
s11	c235	1	0	1
s16	c235	0	17	17
s24	c235	42	0	42
s32	c235	1	0	1
s49	c235	0	9	9
s52	c235	89	0	89
s59	c235	0	1	1
s66	c235	13	0	13
s16	c236	33	0	33
s19	c236	8	0	8
s28	c236	0	46	46
s35	c236	0	5	5
s52	c236	49	0	49
s53	c236	12	0	12
s6	c237	6	0	6
s7	c237	25	8	33
s52	c237	21	24	45
s53	c237	37	0	37
s62	c237	5	0	5
s64	c237	0	3	3
s7	c238	3	1	4
s12	c238	4	1	5
s13	c238	11	0	11
s22	c238	0	2	2
s24	c238	7	0	7
s26	c238	3	0	3
s39	c238	0	1	1
s40	c238	0	1	1
s44	c238	1	0	1
s52	c238	255	0	255
s54	c238	5	0	5
s56	c238	1	0	1
s57	c238	1	0	1
s60	c238	1	0	1
s62	c238	13	0	13
s11	c239	0	13	13
s52	c239	234	0	234
s66	c239	0	5	5
s0	c240	0	2	2
s6	c240	6	0	6
s7	c240	3	0	3
s10	c240	1	0	1
s11	c240	2	0	2
s16	c240	14	0	14
s24	c240	0	29	29
s26	c240	4	0	4
s28	c240	0	4	4
s35	c240	0	2	2
s43	c240	0	1	1
s52	c240	261	0	261
s53	c240	1	3	4
s2	c241	1	0	1
s6	c241	0	26	26
s7	c241	71	11	82
s12	c241	1	3	4
s16	c241	3	0	3
s22	c241	8	0	8
s24	c241	99	0	99
s46	c241	5	0	5
s52	c241	75	144	219
s53	c241	5	0	5
s65	c241	0	1	1
s3	c242	0	2	2
s6	c242	1	8	9
s7	c242	20	0	20
s24	c242	10	0	10
s37	c242	1	0	1
s43	c242	1	0	1
s52	c242	246	0	246
s56	c242	34	0	34
s66	c242	9	0	9
s0	c243	0	2	2
s6	c243	4	2	6
s20	c243	1	0	1
s24	c243	10	0	10
s52	c243	51	0	51
s66	c243	4	0	4
s1	c244	0	1	1
s7	c244	3	3	6
s16	c244	0	1	1
s24	c244	6	0	6
s50	c244	0	1	1
s52	c244	127	0	127
s1	c245	7	0	7
s7	c245	1	1	2
s24	c245	5	0	5
s52	c245	29	0	29
s66	c245	8	0	8
s1	c246	0	11	11
s6	c246	10	4	14
s7	c246	7	7	14
s12	c246	0	1	1
s24	c246	16	0	16
s52	c246	61	34	95
s56	c246	4	0	4
s62	c246	1	0	1
s6	c247	9	0	9
s7	c247	32	27	59
s12	c247	0	8	8
s21	c247	1	0	1
s24	c247	44	0	44
s52	c247	258	0	258
s53	c247	12	0	12
s2	c248	7	0	7
s3	c248	22	1	23
s6	c248	0	34	34
s7	c248	47	5	52
s12	c248	0	9	9
s16	c248	0	12	12
s20	c248	1	0	1
s22	c248	6	0	6
s23	c248	0	62	62
s24	c248	9	0	9
s26	c248	5	0	5
s37	c248	6	0	6
s45	c248	0	1	1
s52	c248	264	0	264
s6	c249	0	56	56
s7	c249	6	24	30
s9	c249	5	0	5
s12	c249	0	8	8
s24	c249	61	0	61
s37	c249	1	0	1
s39	c249	0	18	18
s52	c249	262	0	262
s6	c250	6	0	6
s7	c250	27	0	27
s12	c250	0	4	4
s17	c250	0	14	14
s24	c250	70	0	70
s52	c250	216	45	261
s62	c250	2	0	2
s64	c250	0	3	3
s6	c251	0	2	2
s7	c251	4	2	6
s9	c251	1	0	1
s12	c251	0	4	4
s15	c251	0	1	1
s23	c251	5	0	5
s24	c251	18	13	31
s45	c251	1	0	1
s46	c251	1	0	1
s52	c251	245	0	245
s63	c251	1	0	1
s66	c251	0	16	16
s52	c252	1	0	1
s7	c253	5	9	14
s32	c253	3	0	3
s38	c253	26	0	26
s52	c253	152	0	152
s62	c253	0	1	1
s0	c254	7	0	7
s3	c254	4	0	4
s6	c254	32	0	32
s7	c254	16	14	30
s23	c254	0	2	2
s24	c254	23	0	23
s52	c254	86	47	133
s53	c254	2	0	2
s65	c254	0	2	2
s3	c255	0	1	1
s6	c255	4	0	4
s7	c255	7	15	22
s24	c255	3	0	3
s26	c255	13	0	13
s32	c255	34	8	42
s34	c255	32	0	32
s37	c255	5	0	5
s46	c255	6	0	6
s52	c255	240	0	240
s56	c255	2	0	2
s62	c255	0	1	1
s65	c255	1	0	1
s66	c255	2	0	2
s1	c256	0	1	1
s4	c256	0	2	2
s6	c256	0	20	20
s7	c256	19	5	24
s12	c256	5	12	17
s21	c256	0	1	1
s22	c256	6	0	6
s24	c256	121	0	121
s26	c256	0	2	2
s27	c256	0	4	4
s40	c256	0	1	1
s52	c256	259	0	259
s66	c256	34	0	34
s52	c257	2	0	2
s6	c258	1	0	1
s7	c258	3	12	15
s12	c258	0	3	3
s23	c258	1	0	1
s24	c258	56	0	56
s26	c258	0	2	2
s32	c258	0	5	5
s40	c258	0	1	1
s46	c258	1	0	1
s52	c258	257	0	257
s57	c258	0	3	3
s60	c258	0	1	1
s66	c258	71	0	71
s6	c259	8	0	8
s7	c259	0	9	9
s19	c259	2	0	2
s24	c259	36	0	36
s32	c259	0	31	31
s46	c259	1	0	1
s52	c259	264	0	264
s3	c260	1	5	6
s6	c260	15	0	15
s7	c260	23	9	32
s12	c260	1	0	1
s17	c260	2	0	2
s23	c260	1	0	1
s24	c260	69	0	69
s34	c260	3	0	3
s37	c260	1	0	1
s48	c260	0	1	1
s50	c260	5	0	5
s52	c260	245	0	245
s65	c260	3	0	3
s66	c260	3	0	3
s7	c261	1	0	1
s52	c261	1	0	1
s3	c262	1	0	1
s6	c262	0	25	25
s7	c262	3	2	5
s12	c262	3	0	3
s13	c262	1	0	1
s16	c262	13	0	13
s24	c262	24	12	36
s39	c262	0	11	11
s43	c262	0	3	3
s52	c262	263	0	263
s53	c262	7	0	7
s56	c262	0	2	2
s66	c262	0	6	6
s3	c263	16	0	16
s7	c263	32	10	42
s12	c263	0	5	5
s20	c263	1	0	1
s21	c263	1	0	1
s24	c263	0	109	109
s25	c263	0	6	6
s26	c263	8	0	8
s37	c263	5	0	5
s41	c263	4	0	4
s49	c263	2	2	4
s52	c263	276	0	276
s53	c263	10	2	12
s57	c263	2	0	2
s60	c263	1	0	1
s65	c263	1	0	1
s66	c263	0	25	25
s52	c264	1	0	1
s6	c265	17	7	24
s52	c265	142	109	251
s58	c265	0	1	1
s2	c266	0	19	19
s6	c266	5	0	5
s7	c266	15	0	15
s12	c266	6	0	6
s46	c266	3	0	3
s47	c266	1	0	1
s52	c266	201	65	266
s62	c266	0	1	1
s0	c267	0	16	16
s2	c267	3	0	3
s4	c267	1	0	1
s6	c267	11	6	17
s7	c267	46	4	50
[truncated: 739 more rows]
