# Supplementary material for: Reconstructing clonal tree for phylo-phenotypic characterization of cancer using single-cell transcriptomics
Source: Nat Commun. 2023 Feb 22;14:982. doi: 10.1038/s41467-023-36202-y (PMC9946941; doi:10.1038/s41467-023-36202-y)
Supplement: Supplementary file 7 — Source Data [file 41467_2023_36202_MOESM7_ESM.zip › SourceData/Figure3f.csv]

gene_name	logfc	logpvalue	significant
HSPB1	-3.59982421352145	82.9089480623078	TRUE
RPS17	2.09672316653749	76.9751074384806	TRUE
ARPC2	-1.92956657185549	60.3197719250293	TRUE
ANXA11	-2.66150707117408	59.8917007784284	TRUE
COX5B	-1.7667502570434	58.6272234617887	TRUE
CAPG	-3.75087345766378	58.6120785462708	TRUE
CXCL16	-3.1379726607396	49.7188131741474	TRUE
HLA-A	-4.04303842230098	49.0940525052163	TRUE
RPL35A	1.04047778630371	45.9167310223192	TRUE
GGH	2.14367429101094	45.5009096789024	TRUE
ABLIM1	2.49149816351645	41.5794452243682	TRUE
WFDC2	-3.5225768006059	41.2566116090507	TRUE
LRPAP1	-1.76481685646654	41.1167155892375	TRUE
HLA-C	-2.11611244913175	40.8958437838797	TRUE
HLA-B	-3.94385971378893	40.7169411282451	TRUE
BEX3	-1.91831841027883	40.5730466489134	TRUE
SNRPD3	1.47280746777976	40.1234429240271	TRUE
DRAP1	-1.71336723414041	38.6808190658969	TRUE
EIF4H	-1.47740578804156	37.8089075804588	TRUE
NSFL1C	-1.9185461124291	37.569702906468	TRUE
B2M	-2.07819670152666	35.9524366049821	TRUE
POLR2J	-1.72029745248494	35.802726142706	TRUE
NDUFB2	-1.42335965018763	35.7870049096695	TRUE
PABPC1	1.44017295745395	35.389353073767	TRUE
ATP6V1F	-1.62763720292555	35.2693043433092	TRUE
TNFAIP2	-4.00760561012452	34.4759204096131	TRUE
MDK	-1.68748933508653	34.3733418970788	TRUE
LAP3	-2.35315303074049	33.7553170131134	TRUE
UBE2L6	-2.4384982183764	33.51519682528	TRUE
HDAC7	-2.10239401645647	33.3061522489207	TRUE
ATP5MF	-1.24198560109498	32.6472249490442	TRUE
EXOSC8	-2.30492278324356	32.4670108317931	TRUE
PRDX5	-1.59317696104432	32.1909756582918	TRUE
IL32	-4.97136303186749	32.1442012812948	TRUE
RPS16	1.0428068302936	32.1340248059754	TRUE
PDLIM7	-2.05822403637138	32.1119718000191	TRUE
PPDPF	-1.54005066376502	31.8155585146231	TRUE
RPL7	1.36360249960214	31.7332001018327	TRUE
LMAN2	-1.2227884249854	31.6752087698738	TRUE
MRPL22	-1.32249047733087	31.2333087635061	TRUE
RPL24	1.15977846330717	31.0880602410722	TRUE
PSMB9	-3.89910093969751	30.9746679005406	TRUE
RPL11	0.962830871996747	30.8391258012915	TRUE
CSDE1	-1.38691354454029	30.4291928975229	TRUE
ATP5MG	-0.945283487120899	30.2448959200109	TRUE
VAMP8	-1.66237724666321	30.1028744124967	TRUE
TMEM59	-1.6845910175983	29.7311276482888	TRUE
LCN2	-3.25988194628901	29.6385051133324	TRUE
MYL12B	-1.3110256553196	29.4026516428469	TRUE
FIS1	-2.12039002225868	29.1638369328606	TRUE
CD82	-2.66653707924919	28.9860756682268	TRUE
KRT7	-1.68656469705862	28.9108892756651	TRUE
COX8A	-1.05576835415433	28.6924335523611	TRUE
SCP2	-1.94350166126158	28.691222837386	TRUE
IDH3B	-1.71661771512178	28.5792031464392	TRUE
NDUFB9	1.11216746381649	28.476551168346	TRUE
COPS6	-1.42750901299653	28.4144449811422	TRUE
TXN	-1.21255291749095	28.2237410659219	TRUE
SNRPB	-1.2233364612647	28.0974807546801	TRUE
TACSTD2	-2.17957674652702	28.0539715519851	TRUE
CRIP2	-1.75820116745733	27.8685241684619	TRUE
NANS	-1.67186048743794	27.7543331972739	TRUE
RPL31	-1.01092697210335	27.729332910628	TRUE
TFRC	1.74312404188615	26.9200661488178	TRUE
PRDX2	1.13308136466745	26.8421690415134	TRUE
MAGED2	-2.84710066957102	26.5921447051216	TRUE
SLC48A1	-1.88803118455426	26.5903424084588	TRUE
MIR4435-2HG	-1.863468854637	26.4839525406333	TRUE
AP1S1	-2.41407706752476	26.3525190259167	TRUE
USP18	-3.58582185532217	26.3149779473774	TRUE
AAMP	-1.61989473088061	26.160847775729	TRUE
COA6	-1.52711006430787	26.1005710240379	TRUE
PPP1CA	-1.22501290645106	25.9058281992594	TRUE
NF2	1.87736405469095	25.8607968493931	TRUE
IDH2	1.51190882178378	25.7976254387094	TRUE
IGFBP2	-3.10638064991854	25.6424091879124	TRUE
BUD31	-1.99036572636026	25.5384778949253	TRUE
BUD23	-1.32657640306375	25.2284763014507	TRUE
GNG5	-1.17005289934763	25.2251765731739	TRUE
HLA-E	-1.86727751213573	25.1693029347535	TRUE
RPL37	0.902552080901303	25.1024546567881	TRUE
CDK2AP2	-1.56237225470676	24.9818302705774	TRUE
NDUFV1	-1.23138799569739	24.9320724952104	TRUE
NDUFB3	-1.29800790665669	24.920253342862	TRUE
CREB3	-1.94640721554557	24.9096019409288	TRUE
NDUFS6	1.0775578349911	24.6320953779821	TRUE
DYNC2I2	-1.68831493848846	24.2891853726039	TRUE
TPD52L2	-1.54584140876393	24.2217373212716	TRUE
ZDHHC12	-1.50033973066821	24.1631610070327	TRUE
CDH6	2.09064322967484	24.0650723958329	TRUE
GTF3C5	-1.86615361029064	23.8767187007062	TRUE
ANXA3	-1.47597337191745	23.8405386340729	TRUE
LAMTOR5	-1.38573699007347	23.6035449783997	TRUE
SELENOW	-1.55115164575933	23.3296057744286	TRUE
ANXA1	1.35695783506972	23.3293362352815	TRUE
NOL4L	-2.10808855140231	23.2607525133064	TRUE
SEC11A	1.36835833527532	23.2593862477612	TRUE
C6orf62	-1.32346773924411	23.2264397656259	TRUE
COPB2	-1.57838415790822	23.0160403886505	TRUE
SAA1	-3.9632199254126	23.0054079153646	TRUE
SSBP1	-1.1387669989754	22.9008416570564	TRUE
PPP1R7	-1.87364721161002	22.8788443724245	TRUE
RNF114	-1.34501199700694	22.8391721242024	TRUE
COPS9	-1.24512550779773	22.4045747912923	TRUE
POMP	-1.07368351674651	22.1620809655817	TRUE
USP9X	-1.336131785714	22.1219969494214	TRUE
GSTP1	-1.00607813948059	22.0995714796774	TRUE
TFPI2	-2.3483009151012	22.0466522804345	TRUE
CXCL1	-3.0798695535828	21.9849867542991	TRUE
DYNLT1	-1.15595301300939	21.9294699327655	TRUE
CAPZA1	-1.51280698758697	21.9089748192458	TRUE
PARP14	-2.50757231227707	21.6414939641687	TRUE
ABHD11	-1.56011370457231	21.4682783012194	TRUE
CDC123	-1.19446931541455	21.4601463505538	TRUE
C6orf132	-1.84145379774834	21.3432949243602	TRUE
SUMO1	-1.16317520111362	21.3071035413735	TRUE
CDC42EP3	1.62902912157502	21.2604586873764	TRUE
UBE2D3	-1.03066453146544	21.2501306834312	TRUE
PSMB8	-2.31404140280315	21.2290108153313	TRUE
FTL	-1.9057171970712	21.0647726737844	TRUE
CCT5	1.09133539419757	20.8860612558679	TRUE
GRPEL1	-1.52086162608199	20.8220703239003	TRUE
ATP6V0E1	-1.03266629180515	20.4651859065371	TRUE
EWSR1	0.968799518069458	20.4244631457375	TRUE
RNF213	-1.88537558406609	20.4131431825975	TRUE
TMEM258	-1.08881328066244	20.1946324406588	TRUE
HDLBP	-1.32746251288801	20.0536083977313	TRUE
ID2	-2.23863513410445	20.053537673102	TRUE
SLC25A1	-1.17813148386925	19.9342845757654	TRUE
CLDN4	-1.62185947854321	19.5586840543703	TRUE
SELENOH	-1.08393193974545	19.4784542901554	TRUE
CYSTM1	-2.65209862739471	19.4191574971055	TRUE
RPL23	0.910120668348491	19.3861867974539	TRUE
PHPT1	-1.14425272380574	19.3766995253831	TRUE
ZNHIT1	-1.61290061148218	19.185633448129	TRUE
MYL12A	-1.11040106139044	19.164703608707	TRUE
AGRN	-1.56290408066157	19.0925901930344	TRUE
IFIT3	-3.35177306883235	19.0872088956048	TRUE
GAS5	-1.57256129150699	18.9564186114129	TRUE
SRA1	-1.2825101851597	18.9446224956633	TRUE
PSMF1	-1.3891230707673	18.8739845873902	TRUE
DTYMK	-1.30347234874334	18.8131016802979	TRUE
GHITM	-1.07452977281162	18.7618274028581	TRUE
ISG15	-1.96394132985222	18.7311390266714	TRUE
ARL1	-1.52602443862168	18.7104475945207	TRUE
OAS1	-2.62954382742857	18.6306156165001	TRUE
IFNGR1	-2.26701824766904	18.5070807708042	TRUE
SQSTM1	-1.52281609262764	18.5012925434009	TRUE
PSMB7	-0.919457813260124	18.4002777383034	TRUE
RPS3A	0.752593263625284	18.3092330286447	TRUE
MAGOH	-1.22183981772261	18.2255987367608	TRUE
IFITM1	-1.96827113597355	18.2050723189271	TRUE
UBXN1	-1.23944703847801	18.1530949922889	TRUE
SOD2	-2.30920817535583	18.0725430030093	TRUE
NDUFS3	-1.20397854271092	17.8959916638231	TRUE
TRMT112	-0.918783514253636	17.8380271810335	TRUE
CHMP2A	-1.39852308768804	17.8193449422552	TRUE
PSME2	-0.918668748190446	17.8184009048804	TRUE
STOML2	-1.06030060016228	17.7237206222741	TRUE
LDHB	0.935975615623248	17.6740665915799	TRUE
KRT18	0.986136191397869	17.6635621287403	TRUE
TPI1	0.752030838572859	17.6310552220759	TRUE
CLIC1	-0.854268611959451	17.6211227941043	TRUE
PRPF6	-1.63797638495366	17.5633973379592	TRUE
SEM1	-0.891196500159682	17.5459629908037	TRUE
EEF2	0.783075734923717	17.5341915990175	TRUE
XRCC5	-1.0914736714227	17.4695518715944	TRUE
ACP1	-1.00726589119109	17.4623276287392	TRUE
CYBA	-1.26659398615722	17.4561623088028	TRUE
CTNNA1	-2.95770405328989	17.3399022000881	TRUE
FTH1	-1.74502756575166	17.2739698680345	TRUE
MX1	-3.24863716033978	17.2411968037245	TRUE
NDFIP2	-1.90699631549371	17.1547621533709	TRUE
DDRGK1	-1.29616560647554	17.1504309776382	TRUE
PSMA4	0.999266657524619	17.1457650895117	TRUE
CFL1	-0.807463085552469	17.1101341706864	TRUE
ATP5F1A	-0.86526299549482	17.0995298797009	TRUE
GBP1	-1.7288383438211	16.952108177339	TRUE
TMEM219	-1.48440609692888	16.9412624863372	TRUE
NDUFA4	0.854450654719042	16.8104778314886	TRUE
PDAP1	-0.883057453374567	16.7752541527142	TRUE
NINJ1	-1.88656416821005	16.746052207447	TRUE
TPM2	-2.68502011612108	16.7112989134489	TRUE
TCEAL9	-1.8109916501586	16.6933216984659	TRUE
WWC1	-1.61195972870005	16.6791539503741	TRUE
SPOCK2	-5.910120881048	16.6340425694739	TRUE
TMEM106C	-1.09144963366114	16.4159950882783	TRUE
IFIT1	-2.38308229108441	16.38964236096	TRUE
PFDN2	-1.10607267311962	16.3565730068297	TRUE
EIF3M	-0.940433097034034	16.2663050018994	TRUE
PSAP	-0.946750351378734	16.2288809622204	TRUE
TMSB4X	-1.19488652462442	16.1271657312178	TRUE
RPL36	0.634162562030235	16.0853196730739	TRUE
MDH2	-0.931168592344632	16.0459011012396	TRUE
RPS23	0.791230023733183	15.9896636452035	TRUE
PEA15	-1.11928706568117	15.9366085181498	TRUE
IFI44L	-3.08115135209107	15.9222491137141	TRUE
RHOBTB3	-1.83450415454711	15.7610117985755	TRUE
RPL30	0.817306554902142	15.6866555400273	TRUE
ITGA3	-1.6262621379464	15.6150123405814	TRUE
LAMA3	-2.09884693251154	15.5793750315187	TRUE
RAB11A	-1.07037602209945	15.5605579658557	TRUE
AIF1L	-1.29884790262901	15.4840893871301	TRUE
SLC39A1	-1.14015053534187	15.4828591771578	TRUE
SLC39A4	0.987005236691153	15.4765517488948	TRUE
MRPS15	-0.969640492826741	15.3231647836681	TRUE
ATP5PB	-1.05489767143169	15.2777859767147	TRUE
PKM	0.764166671369948	15.2272010743064	TRUE
UBC	-1.17113382621174	15.215260535003	TRUE
MRPS18C	-1.00696566179235	15.0598478203881	TRUE
RPS3	0.749948109822616	15.055400436002	TRUE
RPS5	0.65388563539131	15.0272381610332	TRUE
BST2	-1.16133070989438	15.025328957564	TRUE
DCTN3	-1.07583106263756	15.020193485558	TRUE
RPS19	0.735822061190968	14.9516068965503	TRUE
ECHDC1	-1.13928840426916	14.8373214547473	TRUE
PGAM1	0.9236269711154	14.8262916161914	TRUE
EIF3H	0.882972566237527	14.7930208919076	TRUE
PSMD2	0.838090794400127	14.7423568443771	TRUE
YWHAZ	0.806497298421524	14.7053237721939	TRUE
NQO1	-1.5520890638148	14.703427860102	TRUE
ATG101	-1.38774025817714	14.6942724332359	TRUE
PSMC2	-0.987012815984685	14.5936592650233	TRUE
PNKD	-1.11152272936579	14.521003787321	TRUE
SRI	-1.11503340501263	14.4382284734724	TRUE
COX6A1	-0.609128264304828	14.4222084156146	TRUE
CD63	-0.865517837234231	14.3727994340164	TRUE
CD151	-1.16710446830519	14.3573223584242	TRUE
APLP2	-0.98805832230423	14.2758237404365	TRUE
RAB7A	-0.911405057095858	14.1761327260364	TRUE
FKBP2	-0.838879651061811	14.1529211126267	TRUE
UPP1	-1.97239309152758	14.1410668969317	TRUE
FAU	-0.680089912665308	14.1393179040011	TRUE
NDUFB4	-0.744080427825403	14.1294250627638	TRUE
EIF3E	0.916288903646755	14.0981064615227	TRUE
RPL19	0.664159587737901	14.0935528916333	TRUE
RNASEH2C	-1.32485432756131	14.0326322221666	TRUE
ATP5MC1	0.828535996798618	13.9092595261876	TRUE
GGPS1	-1.35365846130442	13.8704668118518	TRUE
INAVA	-1.52251805282486	13.8240055804398	TRUE
PRXL2A	-1.21994254822067	13.8173127419822	TRUE
RPL6	0.579193284299561	13.8105786642876	TRUE
DMKN	-1.30426402359683	13.7860214270527	TRUE
POP7	-1.07762254216981	13.765005777171	TRUE
C7orf50	-1.20463283702508	13.7647780878742	TRUE
PPP4C	-0.911221361817162	13.7612037461002	TRUE
EMP1	-1.53011539923508	13.7544275688752	TRUE
PCCB	-1.18092410345206	13.6476468163648	TRUE
SCNM1	-1.26606155414758	13.5911824249929	TRUE
HM13	-0.935730511655551	13.4869252737512	TRUE
LITAF	-1.23465792918767	13.4634014475553	TRUE
STYXL1	-1.31200377009449	13.442345785193	TRUE
RTF2	-0.969646918900333	13.3680928748296	TRUE
XRCC6	0.827283919472384	13.2980700099357	TRUE
RNF7	-0.983030894956913	13.2839785395189	TRUE
PDRG1	-1.31007346514338	13.2463301725926	TRUE
NEDD9	-1.48459110837955	13.2031785882513	TRUE
MRPL13	0.84051365856138	13.189395995636	TRUE
CDC42	0.769829900369068	13.1619739480504	TRUE
RPL23A	0.756958847556143	13.1302897288121	TRUE
ITPA	-1.21560840158577	13.0894005860436	TRUE
RNF181	-0.907729396023406	13.0174343112981	TRUE
YIF1A	-1.12259402274406	13.0161470349118	TRUE
CD74	-10.0069574627949	12.9818466269395	TRUE
HSPE1	-0.723579545936851	12.8353512680123	TRUE
KIF1A	-1.05701829220423	12.8014761554094	TRUE
LSM1	-1.01132716645438	12.7883280599194	TRUE
SARS1	-1.02138459949175	12.7461462843674	TRUE
PTTG1IP	-1.20460826623693	12.7385232740607	TRUE
SNRPD2	0.577366998857174	12.6751572920881	TRUE
CHCHD2	0.653946171487974	12.5482961449864	TRUE
ACTB	0.855457324890591	12.5436772997601	TRUE
SSR4	-0.980645215043697	12.4969503989226	TRUE
DDIT3	-1.63643481900569	12.4857174484897	TRUE
IMP4	-1.02458923034375	12.3823750555523	TRUE
IRF1	-1.97574251532318	12.3782837699942	TRUE
DHRS3	-1.37993961060191	12.3409586792684	TRUE
RPS20	0.535599367348796	12.3384096438771	TRUE
RPL29	0.644938075890614	12.2171139126836	TRUE
POR	-1.13264624335301	12.2096358339739	TRUE
ATG3	-1.22017021135365	12.1010814994141	TRUE
ELOVL1	-1.0285712271478	12.0318541923617	TRUE
ITM2C	-1.23185068314366	11.9624477383729	TRUE
SLC50A1	-1.21471718857189	11.8964337786902	TRUE
CAPN2	-1.13762599156815	11.8861445512629	TRUE
SELENOT	-0.916036577261621	11.8456986872885	TRUE
LRRFIP1	-1.304974025543	11.7673949502619	TRUE
ID3	-1.25940057159239	11.7345718918653	TRUE
TMED9	-0.674319746018604	11.7094511159548	TRUE
ARPC5	-0.92026178570404	11.7000423892388	TRUE
GAPDH	0.618426638991665	11.5902335430834	TRUE
CASP2	-1.22114858243639	11.5562226630395	TRUE
RPSA	0.724897142366918	11.5543161580677	TRUE
EIF3D	0.844349620033171	11.544832905368	TRUE
ATP5F1C	-0.762338490794691	11.5027345690129	TRUE
EIF4G1	0.923851992163049	11.4773870651212	TRUE
CLTA	-0.821734451610243	11.4568100867348	TRUE
PSMD1	-0.909346020171204	11.4154654734127	TRUE
S100A14	-1.58547420132944	11.4149072166835	TRUE
SOD1	0.700649972891295	11.4018385037469	TRUE
CBWD2	-1.27664573155061	11.3946421734965	TRUE
PFN1	-0.837695595241455	11.3731209985981	TRUE
ARPC5L	-1.05687357207448	11.3332572044486	TRUE
GPX3	-1.08225866785217	11.2818774993513	TRUE
RER1	-0.807852277547812	11.2279594580829	TRUE
HSPA1B	1.08877103784878	11.1911043996351	TRUE
UBXN4	-1.12287665911681	11.0700473621384	TRUE
C1orf43	-0.808109331461365	11.0330597918184	TRUE
NOPCHAP1	-0.985191860088508	11.0254809591069	TRUE
NDUFS2	-0.858962393411751	10.9832678012259	TRUE
SF3B1	-1.15178583892303	10.9479037560666	TRUE
MRPL11	-0.872088452944649	10.9129416578379	TRUE
EIF5B	-0.985841756338633	10.8932352958119	TRUE
IFITM3	-0.937192157282241	10.8288543164331	TRUE
POLR2K	0.658982495340467	10.7963700517685	TRUE
DNAJA1	-0.715978017138042	10.7593638753187	TRUE
CALM1	0.703981639034827	10.7511313891599	TRUE
LARP1	-0.828405065370978	10.7492880139731	TRUE
SNHG32	-1.12112861111891	10.6854889902571	TRUE
RPL3	0.603035789619814	10.6633953542856	TRUE
TMEM9	-1.02477367121619	10.6487686258443	TRUE
ATP5PD	-0.646825695758398	10.6379228230518	TRUE
RPS7	0.529239935831286	10.620497817963	TRUE
MRPL37	-0.785048083651827	10.6082101792977	TRUE
PSME1	-0.70827742555249	10.5858269415192	TRUE
SRSF11	-1.03784845085948	10.546497059687	TRUE
UBA52	0.615127981110168	10.4965997945366	TRUE
CCT4	0.607882767515085	10.4865692473071	TRUE
EEF1B2	-0.737994754686269	10.4759318786493	TRUE
NDUFAB1	-0.638190832401157	10.4543690955215	TRUE
RPL8	0.700487980940812	10.3418304313476	TRUE
PSMC3	-0.629951082109994	10.2902605979318	TRUE
RPL18A	0.533172604506894	10.2859051057729	TRUE
QPRT	-1.11398546645603	10.2754300424867	TRUE
MRPL33	0.711957680154529	10.2214169000857	TRUE
ARL16	-1.05422791284318	10.163894537243	TRUE
PAICS	0.789648264176613	10.1589638881646	TRUE
BLVRB	-1.07959250500314	10.121275910234	TRUE
FLOT1	-0.804627742379981	10.1030649384167	TRUE
CLSPN	-1.1128256126479	10.0131395458232	TRUE
UBE2K	-0.825880052775215	9.98500466803707	TRUE
KRT8	0.757743509497072	9.9541579973381	TRUE
TIMMDC1	-0.93453846146525	9.95047951675282	TRUE
RPL13A	0.528609704991468	9.92231441574327	TRUE
UFC1	-1.00766830845414	9.88218610657417	TRUE
PRDX1	0.730199384074127	9.8523825254029	TRUE
FBL	0.774495143938486	9.78785138163822	TRUE
NOP9	-1.46078790138318	9.73509321660225	TRUE
CHCHD3	-0.861019288131708	9.69704769376805	TRUE
MTCH2	-0.816411371167937	9.69458064785917	TRUE
POLR2F	0.718059362591437	9.63006058795896	TRUE
MRPL3	-0.774793294314683	9.58430501312981	TRUE
HINT1	-0.553702506811647	9.5412801515114	TRUE
S100A9	-4.73624206536523	9.53875528805789	TRUE
RPL10A	0.493241706838232	9.53768820178669	TRUE
SAE1	-0.803769932204326	9.52883338231613	TRUE
ANP32A	-0.873806616524226	9.4587743955664	TRUE
PPIG	-0.869285694363928	9.39604162119899	TRUE
PPA1	0.671880725099136	9.39012433462698	TRUE
IGFBP3	-3.07099742050978	9.3039132209365	TRUE
GTPBP4	-0.943470347318775	9.26427961608079	TRUE
GFUS	-0.716447799103601	9.19235613215094	TRUE
SEC61G	-0.637487801920671	9.1803300549156	TRUE
ZNRD2	-0.850257855950594	9.12839260213208	TRUE
SRSF5	-0.920646549345666	9.07712528900708	TRUE
ATP5F1B	0.462767186706324	9.06240516433279	TRUE
TAPBP	-0.805464635271745	9.01442582110273	TRUE
COX7A2L	-0.666783464806151	9.01377807733515	TRUE
PLEKHB2	-0.997596865929595	8.92890786281315	TRUE
SH3BGRL3	-0.776931893152283	8.85059505267239	TRUE
ENY2	0.618626864043795	8.79985581780414	TRUE
ADRM1	-0.748727219303102	8.78956505902065	TRUE
PSMC1	0.879118370509164	8.75044389570694	TRUE
CCT6A	0.618182524291927	8.74658793787639	TRUE
PDCD5	0.586214473904228	8.74076154803009	TRUE
SERBP1	-0.625799609620642	8.71175367364421	TRUE
CCND1	-0.934523305458449	8.71012808982766	TRUE
CLDN7	-0.797071483044736	8.69672892229727	TRUE
TTC1	-0.823870726042741	8.69008221819492	TRUE
S100A16	-0.896446588817386	8.68281916435682	TRUE
NDUFA8	-0.783732260099385	8.66298083123785	TRUE
EIF3I	-0.621336396589662	8.64595220279698	TRUE
COX17	-0.664160954008924	8.6365068999952	TRUE
RPS27A	0.473048174937319	8.6231152459445	TRUE
RPL35	-0.49734777647621	8.6222714622061	TRUE
MFAP2	-0.994171821214255	8.60798437108606	TRUE
AURKAIP1	-0.608391701450267	8.57627082052703	TRUE
CBWD1	-0.976397398238469	8.52271429695404	TRUE
RPS26	0.470024365430963	8.51175290589483	TRUE
HIGD1A	-0.770484021881157	8.50795719173276	TRUE
HSPA5	-0.874245810269102	8.50404248682402	TRUE
EMC9	-0.959849520568853	8.46125075142306	TRUE
CYCS	0.625801206282252	8.41730702794611	TRUE
SPAG7	-0.773635819911401	8.41023903146157	TRUE
RPL39L	-0.801303606401537	8.39231780016981	TRUE
HSPA1A	0.951507284091036	8.31222360068498	TRUE
ATP5MJ	-0.558543057722318	8.25977436197847	TRUE
GUK1	-0.657837471028518	8.25373843859883	TRUE
HSP90AA1	0.841228211285944	8.19484214356278	TRUE
NDUFC1	-0.596543240499926	8.16244769748313	TRUE
TIMM17A	-0.823257599298385	8.11718325480183	TRUE
NFKBIA	-1.22668532146058	8.10794705495654	TRUE
NOP58	-0.906808210192951	8.04218768313854	TRUE
TGM2	-5.76492338857755	8.03085994124535	TRUE
CASP4	-1.48334318877767	8.02052662257691	TRUE
BIRC3	-2.00884163748212	8.00596445103197	TRUE
TRAPPC4	-0.751121304735893	7.98907114139984	TRUE
TSR2	-0.81032652477651	7.95787931499953	TRUE
RPS27L	-0.750076840332458	7.84830278363384	TRUE
CLNS1A	0.668487275304809	7.80329084154529	TRUE
CAP1	-0.666484318861618	7.79014709930988	TRUE
RPS15	0.446554054696915	7.7782169494762	TRUE
CD59	-0.66439753131911	7.76061557591758	TRUE
POLR2G	-0.649226435070124	7.75935702575093	TRUE
REEP5	0.741166791929334	7.75154505790654	TRUE
EDF1	-0.628853133183701	7.70634422645929	TRUE
DPM2	-0.809538481073263	7.59811532304184	TRUE
DNAJB11	0.690338628139576	7.58177877206941	TRUE
SRP14	0.593281021712056	7.56777202176876	TRUE
ASAH1	0.761087183111488	7.55251307948724	TRUE
PPIE	-0.714712329956447	7.51645576280759	TRUE
ATP6AP1	-0.685389746272914	7.49670944411978	TRUE
GSDMD	-0.81614897686034	7.49665184809314	TRUE
MAP3K13	0.693205266933568	7.48305938541077	TRUE
FUS	-0.655322993722278	7.46098558149863	TRUE
CYB5A	-0.695332913813223	7.45430870621334	TRUE
U2AF1	-0.601436393985495	7.4525296172115	TRUE
YIPF6	-0.805574776321909	7.44592508853749	TRUE
RAE1	-0.840341926867065	7.42761144492089	TRUE
EIF4E	-0.676080038116222	7.31916441848508	TRUE
NGDN	-0.759132252242501	7.31090561701093	TRUE
POLR2H	0.563782659427289	7.22100979161884	TRUE
ADH5	-0.723715528099386	7.18718120859044	TRUE
PHB2	0.595414333481778	7.18081181177308	TRUE
NDUFA6	0.515295642737559	7.15114443798695	TRUE
SPCS2	-0.543193276668377	7.12405691829491	TRUE
C15orf48	-6.46291002630013	7.06985005364985	TRUE
ALDOA	-0.525820401378546	7.06147816444224	TRUE
MALAT1	-1.14193442311249	6.97785585208511	TRUE
AK2	-0.522881232283784	6.95442428644493	TRUE
GNAS	0.720686662797541	6.92868167222643	TRUE
VMP1	0.787144490721779	6.92520895832138	TRUE
C11orf58	-0.66723522655628	6.91905572714683	TRUE
DAD1	-0.453451239197576	6.86941201834018	TRUE
SSR2	-0.656013642617112	6.85910381754171	TRUE
VDAC2	-0.570622272150629	6.85725925539052	TRUE
TXNRD1	0.832024162737851	6.85470268773306	TRUE
UBB	0.415172106931752	6.71523811701416	TRUE
RPL28	0.469173986229718	6.71260655201156	TRUE
NOSIP	-0.632064048437852	6.67266810665252	TRUE
SEC61A1	-0.707684189899993	6.67165236892837	TRUE
COX4I1	-0.494280846691909	6.65170940794858	TRUE
RPN1	-0.609088953711306	6.59170593151665	TRUE
ALDH7A1	0.655813818817038	6.58190311865156	TRUE
MRPS10	-0.637394681070181	6.52968132850482	TRUE
SLC3A2	-0.839989302018357	6.47904495370795	TRUE
CNBP	-0.533876685348863	6.46746374065002	TRUE
MRPL41	-0.820743142364796	6.44962970631259	TRUE
DBI	-0.557008436476875	6.41076720977764	TRUE
SPTSSA	-0.650596931630632	6.3974748255109	TRUE
PKN1	-0.670313789995901	6.38965933780237	TRUE
H3-3A	0.483150872090978	6.37970925140173	TRUE
ETFA	0.616146308277765	6.37064120246825	TRUE
GPX4	0.456048015890089	6.34941847752263	TRUE
HNRNPC	-0.519660573724294	6.32199887295608	TRUE
WDR74	-0.818481713746486	6.29149597961608	TRUE
REXO2	-0.642288751426326	6.25772548830921	TRUE
RPS29	0.362269932232212	6.22120514999009	TRUE
MRPS33	-0.618325338717931	6.2014313810085	TRUE
UGT2B7	-3.90548782810071	6.18614178851613	TRUE
SUMO3	-0.738944273943862	6.17512509598544	TRUE
SELENOF	-0.645557718573757	6.12908478359135	TRUE
RPL15	0.444290043290247	6.12672087388744	TRUE
NOC2L	-0.656779178670955	6.09955208721949	TRUE
SF3B6	-0.540310255448498	6.09635757845715	TRUE
HNRNPK	-0.463910436810928	6.08446083497242	TRUE
BCL11A	0.885019449068273	6.07735708696621	TRUE
SAP30BP	-0.731752991050186	6.07219007351888	TRUE
FDPS	-0.635650671959648	6.0692130679478	TRUE
EIF5	-0.708336999688748	6.04551244031751	TRUE
MRPL20	-0.529529489475207	5.99511776983207	TRUE
ELOC	0.488430864040206	5.97121956968105	TRUE
ID1	-0.726862083623327	5.94729553254311	TRUE
ERH	-0.530302653831508	5.93091433868521	TRUE
TKT	0.642679730171038	5.91452110956097	TRUE
SDHB	-0.553116156292294	5.8898199658093	TRUE
ZCCHC17	-0.688037794085332	5.88201699109116	TRUE
ITGB8	0.797823048140272	5.84114935372999	TRUE
ELF3	-1.0209157716542	5.81013142726956	TRUE
THRAP3	-0.653045148240127	5.70447840982253	TRUE
MCM7	-0.737701152797106	5.68683762560423	TRUE
ELOB	-0.429948045676335	5.63943348707596	TRUE
BRK1	0.588294410684836	5.62919300161221	TRUE
PRKDC	0.618224898321353	5.5942668158063	TRUE
UBE2I	-0.56059005219659	5.570052591288	TRUE
NAGK	-0.737411379163814	5.56889104921359	TRUE
TIMM23B	-0.537481844334273	5.55120511526035	TRUE
HAX1	-0.554986502716328	5.50752597440393	TRUE
MRPS16	-0.565687186493543	5.4904800321451	TRUE
DNTTIP1	-0.671137820644903	5.4580936938476	TRUE
MORF4L2	-0.583524430338236	5.43804072648849	TRUE
GABARAP	-0.620922039570015	5.4171153225708	TRUE
MLEC	-0.580488131806514	5.41202368768577	TRUE
MGST1	0.658169874480545	5.40966932886451	TRUE
HMGB1	-0.500828763626235	5.40524961707408	TRUE
GNG11	-6.27351268647521	5.34401892319555	TRUE
ACTN4	-0.476973277882501	5.34087114553739	TRUE
HMGN1	-0.592611480506984	5.32047386780081	TRUE
STIP1	-0.523366997489448	5.28579152377767	TRUE
ERP29	0.437422293296466	5.27144218050464	TRUE
PDZK1IP1	-8.54625632154953	5.24813839227253	TRUE
TUBA1C	0.60979576081238	5.2339394813873	TRUE
SFPQ	-0.835535613993847	5.22701227240698	TRUE
SRPRB	-0.749920675897511	5.22660834480108	TRUE
HNRNPH3	-0.608205630021184	5.21411986721082	TRUE
G3BP1	0.473660588266425	5.20911835805572	TRUE
COX7B	-0.463851306474554	5.1970756445436	TRUE
SF3A3	-0.531648745756479	5.17114031027803	TRUE
LIMS1	0.617138317106171	5.1676454864457	TRUE
SERPINH1	-0.591255974171252	5.13265637131509	TRUE
TMCO1	-0.591575944961614	5.13201489019872	TRUE
PARP1	0.568189752387369	5.11108049658687	TRUE
PRPF40A	-0.599034227440772	5.07923562771114	TRUE
TIMM13	0.482456985335457	5.05458757566155	TRUE
HSPD1	-0.547291361827355	5.04403079195475	TRUE
C1orf35	0.622274070825062	5.04245206847497	TRUE
DDX46	0.673675631235926	5.0227569961036	TRUE
MUC20-OT1	0.663979475752167	5.00839709544279	TRUE
SDHA	0.530708193853141	5.00756225207377	TRUE
TBL1XR1	0.588615544667942	5.00290860177759	TRUE
RAN	0.421378231138432	4.99023278444436	TRUE
BTF3	0.424625122126199	4.98282051635401	TRUE
TXN2	0.551984937096485	4.95081979873915	TRUE
NOP56	-0.557206143623398	4.93706420848501	TRUE
ARF4	-0.594642060780813	4.7921955789878	TRUE
NGRN	0.490991083787735	4.78785677630768	TRUE
DYNLL1	-0.446074443286174	4.78549310593335	TRUE
RHEB	-0.50063005963063	4.7281714002837	TRUE
COX6C	0.425391786201319	4.71910020780487	TRUE
ATP5MK	0.392028862201719	4.71460551379104	TRUE
CBX5	-0.477098991278554	4.71209441330482	TRUE
CALU	-0.500015148467935	4.70125867268382	TRUE
HSBP1	-0.465544243546556	4.68610757903219	TRUE
CNIH4	-0.457369396255773	4.68403460307539	TRUE
CHMP4C	0.575856156582218	4.67947856675628	TRUE
DDX56	-0.579862311111283	4.65432319237406	TRUE
RRP7A	0.449356066778697	4.61288926483365	TRUE
NTMT1	-0.579617802111683	4.59786562778416	TRUE
RBM3	-0.605591330873257	4.59418233807393	TRUE
RPS25	-0.372971039403071	4.5682870326904	TRUE
TIMM10	-0.562861796100368	4.54180850498026	TRUE
SLC44A2	-0.65111344725141	4.52966284090462	TRUE
NELFE	-0.476019025574358	4.50481143747414	TRUE
DAZAP2	-0.533930516132277	4.49876840533733	TRUE
SEC62	0.44199258204082	4.47294896553083	TRUE
HSP90AB1	0.419591898593155	4.44847294509918	TRUE
PXDN	0.548987835844887	4.44177750533033	TRUE
NDUFA1	-0.421348851447825	4.41969123350827	TRUE
IQGAP1	0.618347459374326	4.41297303670347	TRUE
HNRNPA1	0.411574096288678	4.4014526457574	TRUE
CCDC124	0.468455760808254	4.36706864572947	TRUE
RPS18	0.337981282090655	4.32820227979138	TRUE
ETV6	-0.67147649090908	4.3181410256315	TRUE
NUDC	0.365778285179639	4.31785625063304	TRUE
MYDGF	-0.580866434360833	4.30786891817286	TRUE
TRAPPC3	-0.552226561892616	4.26880941466903	TRUE
MRPL24	-0.496859500373186	4.26363220633594	TRUE
MRPS18A	-0.501545155098023	4.25818849908678	TRUE
BCAP31	-0.409942665201943	4.2476765734319	TRUE
CUEDC2	0.474012860764596	4.24757442771252	TRUE
ZWINT	-0.574196341557996	4.21001313450921	TRUE
RPS2	0.365460664624597	4.18914871227203	TRUE
ATP5PF	-0.3052817265486	4.1757063490002	TRUE
MEA1	-0.385305056691224	4.12799194938087	TRUE
SLPI	0.642301894216287	4.08217434312614	TRUE
JTB	-0.504287127383415	4.06160843261375	TRUE
NME1	0.396952738812478	4.05667804846247	TRUE
LTB	-1.24202772238266	4.04606775556127	TRUE
TAGLN	-4.18622340980101	4.04161610959629	TRUE
CYC1	-0.496066581348773	4.01772293845637	TRUE
ITGB1	-0.415903129749665	3.99414829504274	TRUE
SLC38A2	0.635878191288447	3.9388628841633	TRUE
NCL	-0.405024823597253	3.93575458747152	TRUE
ANXA2	0.391767999772802	3.93572124426154	TRUE
C8orf33	-0.485732720880076	3.933752687446	TRUE
NOL7	-0.584747555805602	3.91814937908421	TRUE
ZNF706	0.450458624986584	3.90316902929076	TRUE
KIF22	-0.582752185271298	3.86656128964466	TRUE
EIF6	-0.455930051932998	3.85823324821674	TRUE
MCM3	-0.6485224538352	3.79822149918708	TRUE
RPL21	-0.33302027283065	3.70278560360476	TRUE
MGMT	-0.498148386860643	3.68960504287057	TRUE
SLC25A3	0.39939793648672	3.68518313147438	TRUE
PRC1	0.591148553331304	3.6783990103745	TRUE
SLC38A1	0.432838611191084	3.64056682932383	TRUE
RPS2P5	0.322976289119538	3.63567554797549	TRUE
	0.29870187955547	3.62033979273236	TRUE
H1-0	-0.862763063657995	3.61815691698764	TRUE
SRSF7	-0.426005016805403	3.61184137228382	TRUE
RPL41	0.271619951456138	3.59941791724061	TRUE
FDFT1	-0.514556228236448	3.59839345633931	TRUE
BANF1	-0.35121290965194	3.57079222853751	TRUE
NPM1	0.313858342785122	3.56034516346881	TRUE
CKB	0.540959327053367	3.52250463345895	TRUE
ZFAS1	-0.547823043323607	3.51970219471764	TRUE
PSMC4	0.455114962963871	3.47907683998831	TRUE
MRPL51	0.306435843932449	3.47897851155721	TRUE
COMMD4	0.453073800162643	3.47306431029464	TRUE
SON	-0.396115621275057	3.47210574388222	TRUE
KPNA6	-0.388971414697967	3.47163151537815	TRUE
YWHAE	-0.313214222978052	3.46322969288864	TRUE
LSM6	-0.482259379270822	3.42856469018185	TRUE
EZR	0.408309174865913	3.42053189484599	TRUE
RFXANK	-0.485319980617512	3.41435340560016	TRUE
CTSB	0.444287550170769	3.40471866627211	TRUE
PSMG1	-0.425150112351311	3.40359779137357	TRUE
MORF4L1	0.407884064580859	3.37646553330015	TRUE
CMAS	-0.446770968272151	3.37552608633721	TRUE
PSMB2	-0.364012364434842	3.37068000201664	TRUE
TM4SF1	-0.57315256694467	3.36861744829001	TRUE
SELENOS	0.448730528637642	3.35081574481236	TRUE
SLC25A5	-0.394420734783238	3.3239630172959	TRUE
TNFRSF12A	-0.42158299984288	3.31538989575707	TRUE
SET	-0.379168762713283	3.30799307489614	TRUE
ECHS1	-0.381374759116938	3.27776012535055	TRUE
H3P6	0.354945385477394	3.2529051183869	TRUE
HMGA1	-0.43181753449606	3.2419368916136	TRUE
TIMM17B	-0.456555688654388	3.23163574030445	TRUE
PSMD11	0.361016624950922	3.22177022197571	TRUE
LTBR	-0.542002226209672	3.22065152113684	TRUE
PSMA3	-0.386145325532327	3.21675758729156	TRUE
CENPF	-0.626592222152201	3.21634095303804	TRUE
SDC4	-0.531969924990173	3.20810223760545	TRUE
RPL32	0.286597928908587	3.16400349227991	TRUE
KPNB1	0.342777460643266	3.16312082331066	TRUE
AAMDC	-0.503408382163041	3.16250131980714	TRUE
RPL4	0.254868669573942	3.15883059952921	TRUE
UBE2C	-0.690447404846587	3.15711987718122	TRUE
RBIS	0.350852351252814	3.15295561359125	TRUE
DPY30	-0.332028472752588	3.14595012688182	TRUE
CSRP2	-0.469572851237513	3.14585292755837	TRUE
RPL34	0.25814982022745	3.12277584593059	TRUE
CLU	-0.523546481733569	3.11144239772606	TRUE
TIMM8B	-0.328816652986049	3.07449153795377	TRUE
PSMB5	-0.277798704537538	3.05910877271263	TRUE
MYBL2	0.422804491265942	3.03815647292912	TRUE
JPT1	0.423718548579695	3.03717042462768	TRUE
BNIP3	-0.458186138321608	3.02519934586633	TRUE
SDHC	-0.634226537885532	3.01691885869712	TRUE
CST6	-4.62268911569034	3.00450020255099	TRUE
DDX5	0.373253013316923	2.99898604062466	TRUE
RPL41P1	0.283839280368508	2.98848496855262	TRUE
RPL37A	-0.284372320334488	2.97819013908792	TRUE
ECE2	0.436686939763936	2.97510124786135	TRUE
GNB1	-0.405199837156635	2.96363720762567	TRUE
MRPS7	0.299450882272507	2.93476542940147	TRUE
PSMB4	-0.370926539978992	2.93073930887465	TRUE
RPL7A	-0.288600595177822	2.92312357667715	TRUE
ATP5IF1	0.260030405856399	2.91932425319335	TRUE
ATAD3B	-0.512172876798721	2.91321845019816	TRUE
VDAC3	-0.421392804566083	2.91146823767004	TRUE
GPRC5A	-0.539892748777247	2.90480501558336	TRUE
HNRNPU	-0.383746347958287	2.8983643865044	TRUE
RTRAF	-0.325527533128468	2.89531575653831	TRUE
CXCL8	0.819876685246182	2.89033215384727	TRUE
ZRANB2	-0.443722408017482	2.87984641619755	TRUE
TPM3	-0.29444746662083	2.87899898234086	TRUE
S100A10	0.374396730732199	2.84350738861778	TRUE
MCM4	0.460901842307911	2.8170884206557	TRUE
NDUFB5	0.364208796679274	2.80232504487435	TRUE
TMEM147	-0.363974965597582	2.80034978306899	TRUE
CCNB1	0.543044920669553	2.76692504256448	TRUE
CIAO2A	-0.418532541509746	2.76361050283968	TRUE
RPS8	0.2335479177512	2.73724814512676	TRUE
LGALS1	-0.436036539396853	2.72681391027661	TRUE
TUBB4B	-0.414246627761258	2.70097065752634	TRUE
ANAPC15	0.430957510975274	2.68663914618297	FALSE
PLP2	-0.367266839003531	2.66948335522747	FALSE
CKS1B	-0.403368042277845	2.65392863621641	FALSE
NDUFB11	-0.282088494600455	2.59276529488591	FALSE
IFI6	-0.506848753208004	2.58040319337459	FALSE
RPS27	0.241237938341429	2.56814707752758	FALSE
NAXE	-0.349825228851839	2.54575926958338	FALSE
SLC25A11	-0.416752864150676	2.53623574702328	FALSE
PSAT1	-0.45692872314598	2.52411670261438	FALSE
OCIAD2	-0.291688437595215	2.51885247853469	FALSE
DCXR	0.334325377323169	2.50658181538982	FALSE
SOX4	0.501111399653218	2.49731222514115	FALSE
C3	-3.38527042921408	2.4971130397293	FALSE
EMC4	0.317627182002157	2.49551836108897	FALSE
TALDO1	-0.345495022271412	2.47050418975323	FALSE
PSMD14	-0.304288590653497	2.46287457821308	FALSE
SLC7A5	0.45666580894614	2.45830735832918	FALSE
DDX21	0.353049907446242	2.43910241291231	FALSE
RPL18	0.210392733288832	2.42718635249178	FALSE
DCTPP1	-0.343634402382141	2.39921324247213	FALSE
UQCRQ	-0.224295927092688	2.39641633607706	FALSE
IRF3	-0.349669866168625	2.38871430738412	FALSE
LSM4	0.311675598767327	2.3789403487258	FALSE
NDUFS5	0.23506502752211	2.3443682933663	FALSE
RPS9	0.221684263606369	2.3263138338847	FALSE
PSMD8	-0.248490406151891	2.31015887747205	FALSE
SKP1	0.23288690896119	2.30409052710469	FALSE
VPS29	-0.268818657060016	2.29929876107523	FALSE
	-0.357249895839066	2.29824480908157	FALSE
PSMC5	0.273683129583625	2.29285517612095	FALSE
CXADR	-0.358998799681751	2.28805807183172	FALSE
ALG3	0.317916004999545	2.28155128094255	FALSE
PGK1	0.259650832093697	2.27586293709921	FALSE
RPS6	-0.236357858893784	2.25843659527867	FALSE
TPM4	-0.3107092326606	2.25519192966359	FALSE
ELK4	-0.326712772967878	2.24144379315234	FALSE
TMEM14C	-0.26739714323638	2.24113597601864	FALSE
UQCRB	0.265715388068809	2.23609898433664	FALSE
CCDC59	-0.332028124218335	2.21565120729469	FALSE
SIVA1	-0.28718442770235	2.20550561629648	FALSE
RPS19BP1	0.32966842732753	2.16670174518251	FALSE
CTSV	0.424825600416734	2.15045364872727	FALSE
SNRPC	-0.24579167311204	2.13881929544464	FALSE
CD24P4	0.370030833320891	2.11647077808386	FALSE
RPS11	0.20406761688511	2.10395171118025	FALSE
METTL5	-0.311074599601966	2.0926219483456	FALSE
DCAF13	0.312606310769245	2.03147815040769	FALSE
LSM3	-0.293155941164507	2.02100182788267	FALSE
APEX1	0.280345702420202	2.01384743867098	FALSE
S100A11	-0.240008624215005	2.01184394051291	FALSE
PUF60	0.248418773006431	1.99198990849187	FALSE
TMBIM6	-0.191866293425011	1.96622933559881	FALSE
COPE	-0.260535961371231	1.95413339369952	FALSE
TXNL1	-0.327325149608617	1.93692041133314	FALSE
BCCIP	0.285034475891874	1.92932181591476	FALSE
CCDC167	0.283282618805916	1.9201748013632	FALSE
EIF4A2	0.281719153723912	1.8855986147227	FALSE
PFN2	-0.28613140534425	1.88446767563833	FALSE
CBWD3	-0.306511131433385	1.869798244597	FALSE
SYNGR2	-0.258791175612123	1.84853263219986	FALSE
TRA2B	-0.342180467172211	1.84822052388196	FALSE
CENPW	0.314387847399933	1.79976435676005	FALSE
YBX3	0.362734308187838	1.79905217746588	FALSE
PCMT1	-0.286293078164895	1.7839945278931	FALSE
OST4	-0.205370332447784	1.77049488602066	FALSE
TUBA1B	0.21489134182713	1.76323828616949	FALSE
ANAPC11	0.215523393548755	1.7553674256659	FALSE
LGALS3BP	-0.248074173425002	1.75155461840652	FALSE
KCTD1	-0.391536296284201	1.74964701428161	FALSE
DDOST	0.213398796869038	1.73080198087888	FALSE
HNRNPF	-0.271949578463518	1.72079152920398	FALSE
COX7C	0.198690379452189	1.69852362603282	FALSE
COPZ1	-0.250797634317419	1.68534137118819	FALSE
PSMB1	-0.227703026017012	1.66550878529702	FALSE
HNRNPH1	-0.33481072047335	1.65497890035205	FALSE
NAA38	-0.270498340805161	1.65085777104848	FALSE
RPS21	0.186290023845318	1.6505868961715	FALSE
CDK4	0.208593354041519	1.62828615882649	FALSE
MLF2	-0.198763066474767	1.61240077805151	FALSE
UBL5	-0.172503675560438	1.60755481412164	FALSE
CCN1	-0.418822917924556	1.59490006423707	FALSE
SNRPB2	-0.240460954174453	1.58405367280205	FALSE
PTTG1	-0.354685382951233	1.58264976477068	FALSE
C19orf48	-0.295293432238162	1.57358136726788	FALSE
BSG	0.201806493697613	1.55082692385583	FALSE
MRPL27	0.250472214270748	1.53673835161317	FALSE
YWHAB	-0.245448350203555	1.53590199415468	FALSE
TMSB10	-0.225551649323352	1.53158117349685	FALSE
NACA	0.166244920789181	1.52980812640399	FALSE
TOMM7	0.205020636463931	1.51083258664844	FALSE
RHOA	0.217040738826837	1.49557992079134	FALSE
SPINT2	0.192803914166193	1.48701622406906	FALSE
RALY	-0.24741925348941	1.47698482007744	FALSE
THOC3	-0.231424381964509	1.47582844399456	FALSE
MTCO1P12	-0.348013243982875	1.47158789556945	FALSE
MRPS18B	-0.252506909444027	1.47137872699502	FALSE
SNRPF	0.20983188081536	1.46565662263777	FALSE
MRPL14	-0.180487019327845	1.4597087689765	FALSE
TMEM50A	0.194322462757473	1.45956536429517	FALSE
EIF3CL	-0.190122261145193	1.44828167752312	FALSE
RPLP0	-0.188410842403749	1.44235223263843	FALSE
PRMT1	-0.21504062212785	1.44169534480403	FALSE
SNHG29	0.220155927169211	1.44112431571347	FALSE
HNRNPM	0.236376553622997	1.42614792222162	FALSE
ARID5B	-0.384043862501723	1.39509944297989	FALSE
SF3B5	-0.260341471778236	1.3932143835746	FALSE
HMGB2	-0.33022183281666	1.37096367043329	FALSE
EIF3C	-0.181689085625026	1.36465326938659	FALSE
CCT8	0.200615806226752	1.36011259436678	FALSE
CALR	0.26701107351676	1.35691707413333	FALSE
CALM3	-0.20097994416923	1.35351811825657	FALSE
UQCRH	-0.262839076705347	1.35140890554224	FALSE
H3-3B	-0.191295144582764	1.35122202670267	FALSE
LSM7	0.203237453468453	1.35034901916358	FALSE
DDX54	-0.278087520081175	1.33848782870845	FALSE
RPL36AL	-0.171485290925945	1.32557234963646	FALSE
UQCC3	-0.199244693774977	1.32046194693581	FALSE
ATP5MC2	0.187175561270319	1.30817544475736	FALSE
LY6E	-0.226955892548705	1.30653090361497	FALSE
SNRPG	0.1565213755013	1.29690336434999	FALSE
SSR3	0.190484242172129	1.29118926866567	FALSE
RPL21P16	-0.173511645708	1.28528564080067	FALSE
GPX1	-0.232664201749751	1.27673429049889	FALSE
EEF1D	0.181169687648187	1.27196706432507	FALSE
HSD17B10	-0.201422036214768	1.26294347751804	FALSE
CKS2	-0.298437631049059	1.25492634953708	FALSE
PSMB6	-0.157882985915959	1.24077089782571	FALSE
PSMD12	-0.206502076268255	1.22353291837109	FALSE
MEIS1	-0.259889946738296	1.19961996024171	FALSE
CD9	-0.206091797691602	1.19825073358263	FALSE
MTHFS	-0.223330837800991	1.19625993534731	FALSE
RPL9	-0.145697752086307	1.1793414515015	FALSE
SINHCAF	0.211102731198712	1.15998270651975	FALSE
RFC4	0.234130646864779	1.15967624107128	FALSE
HMGN2	0.164016513203782	1.15549022629493	FALSE
CANX	-0.159165294983277	1.14611153101535	FALSE
RAB13	0.229134764424693	1.14161268141056	FALSE
COX7A2	0.122111688328088	1.12964543805838	FALSE
CDC20	0.268336422863442	1.12820177747792	FALSE
PFDN6	-0.186596778309392	1.11250130139883	FALSE
KRT19	0.218687529501719	1.09095010606846	FALSE
CCT3	0.151827602644087	1.0869926427647	FALSE
C19orf53	-0.188757262503152	1.07538222257673	FALSE
POLR2I	0.155627909694839	1.07207791049329	FALSE
SPDYE3	0.414692811383721	1.06264641197232	FALSE
CCT7	-0.152502116146829	1.05674904444175	FALSE
RPL27A	0.155058677458776	1.05654846306072	FALSE
HACD3	-0.173719664395833	1.05431817783035	FALSE
FTSJ3	0.194599910911613	1.05366190758796	FALSE
MYL6	-0.153092997159452	1.04662093737285	FALSE
DNAJC8	-0.163451906575481	1.04302489856936	FALSE
EIF5A	0.122572053079617	1.03540635804443	FALSE
ILF2	-0.1458008296005	1.01039921932686	FALSE
MDH1	-0.155337816999034	1.0074499536026	FALSE
PRRC2C	-0.27022061440758	0.999800880026508	FALSE
HMGB3	-0.196448540010714	0.993788153865596	FALSE
WASF2	-0.203760178169219	0.992151924951377	FALSE
ROMO1	0.117775185538124	0.982705803576975	FALSE
ANKRD1	-0.336435833330501	0.974752398866343	FALSE
RPN2	-0.15882836642427	0.974732243695475	FALSE
CDKN3	-0.231432974074695	0.969865050241956	FALSE
RACK1	-0.115646232648726	0.96671007594423	FALSE
EIF4EBP1	-0.190340209952375	0.95857935813785	FALSE
LAPTM4B	0.181952694237713	0.949675970136779	FALSE
PHB1	0.122386859665946	0.944491314455348	FALSE
RPS13	0.11817249485259	0.940482976554568	FALSE
DKC1	-0.195974035489791	0.938008666486084	FALSE
AP2S1	-0.126346153997384	0.935470363374016	FALSE
UBE2N	0.168443169538245	0.934942966186778	FALSE
ERI3	-0.178728635868927	0.93447797878548	FALSE
HNRNPA2B1	0.132735722264959	0.933543583362991	FALSE
GTF2A2	-0.153495414240286	0.926751716649696	FALSE
SMS	-0.167236491384635	0.908836824770679	FALSE
PGD	-0.175433181427313	0.908806642564308	FALSE
EIF2S3	0.142996936197387	0.907171510189658	FALSE
RUVBL2	0.147695322765455	0.90647008626311	FALSE
ANXA5	0.147464776761748	0.891038565957695	FALSE
ISOC2	-0.192886306569215	0.890003676994321	FALSE
ATP6V0B	-0.114147481677214	0.880673568855585	FALSE
ENO1	0.119728662914452	0.879549984454222	FALSE
SNRPD1	0.138597474373426	0.868575962711121	FALSE
PFDN5	-0.10870840836955	0.854590361726418	FALSE
PARK7	0.121932263722516	0.850752587154334	FALSE
NAA20	-0.150968931715619	0.847254211415034	FALSE
VDAC1	0.145336703183309	0.843949376476174	FALSE
YBX1	0.150807735426045	0.83589945919889	FALSE
CNN3	-0.166117868319502	0.835229006887219	FALSE
SLC25A6	-0.142323952742155	0.832576839149276	FALSE
COX6B1	-0.105443423480636	0.830123277343208	FALSE
GPATCH4	-0.185385020374545	0.807427183039367	FALSE
CACYBP	0.126638547773127	0.798989944998196	FALSE
ATP5F1E	-0.090181827388355	0.768826129147817	FALSE
CALM2	0.13313572926561	0.758270076193851	FALSE
RPS24	0.103699291339728	0.758167556659384	FALSE
POLR1C	-0.185263680229307	0.749692259890701	FALSE
NONO	0.122411314917765	0.747545839687479	FALSE
PHF5A	0.1751548134487	0.743929658913466	FALSE
GTF3C6	0.131499564326882	0.7412317027165	FALSE
RPL17	0.144735209292525	0.738117255015889	FALSE
ACADVL	-0.145030365720747	0.73074115541415	FALSE
PPIA	-0.155536028176198	0.72999862700965	FALSE
ELOF1	-0.16694527900889	0.724523206771813	FALSE
PSMC6	-0.143216730589236	0.723229853722744	FALSE
FKBP3	-0.116330921487204	0.71621993466302	FALSE
PSMA7	-0.104491889182174	0.714176416860777	FALSE
RUVBL1	0.138942401589025	0.70075345728165	FALSE
GDI2	-0.119441940464679	0.697026667867303	FALSE
TRAM1	0.153970988124473	0.688189791989194	FALSE
POLR2E	0.126427806641901	0.679287598715443	FALSE
RPS14	-0.105711401141004	0.675020359059852	FALSE
DDX18	0.144346947788456	0.665639633323214	FALSE
PSMD4	-0.090431316495777	0.660058332096699	FALSE
SELENOK	-0.129675261697967	0.634160110029755	FALSE
PTMA	-0.0954679397466108	0.631891622953546	FALSE
EEF1A1P5	-0.098518656061021	0.618952088982913	FALSE
TUBB	0.112625688024097	0.613084243631763	FALSE
H2AJ	-0.151317844824833	0.610774230417117	FALSE
LMNA	0.130135524405824	0.596163940456669	FALSE
TOMM5	0.103570298014867	0.59263255917043	FALSE
EBNA1BP2	-0.107285814314629	0.589748338293277	FALSE
EEF1A1	0.088200781301032	0.585295110210308	FALSE
TUFM	-0.0837861884569625	0.583163167205759	FALSE
SLC25A39	0.110450726669452	0.578651707786954	FALSE
TXNDC17	0.0844014032656973	0.578462547554684	FALSE
PSMA6	-0.0914301895575279	0.566698285234633	FALSE
TK1	0.107800247855313	0.558373681804116	FALSE
PSMD13	-0.126423779449428	0.54432057285121	FALSE
NEAT1	-0.172573216687916	0.537869636003021	FALSE
TBCB	0.103536172225931	0.533406828276703	FALSE
ERGIC3	-0.0947240192920301	0.528132728941011	FALSE
ACTG1	0.113166417689588	0.513851038593626	FALSE
UQCC2	-0.091885222500807	0.512445948766479	FALSE
SRRM1	-0.12282110423568	0.512220752406634	FALSE
RBMX	0.0966189905015251	0.507643522922438	FALSE
MRPS12	0.102739414564083	0.502528804055093	FALSE
CIB1	-0.102060794659038	0.49603843800168	FALSE
KLHDC3	-0.104933701192783	0.495634643096322	FALSE
SSB	0.096497584632467	0.486155587822387	FALSE
SEC13	-0.10297445591647	0.484368826970364	FALSE
SRSF3	-0.105647769331328	0.484212109614239	FALSE
PIN4	-0.109679417757796	0.484096818410577	FALSE
MRPL32	-0.0970654244833368	0.479718753841296	FALSE
NASP	0.124989820737432	0.478218027859321	FALSE
RPLP1	-0.0836155121807803	0.47619879630883	FALSE
EIF4A3	-0.113175117448889	0.4754436712751	FALSE
TAGLN2	-0.0797169931646711	0.472685616939406	FALSE
ERGIC2	-0.0849683717854319	0.446052795537784	FALSE
NUCKS1	-0.085381362974226	0.434667796868538	FALSE
RPL22	0.0648425754776242	0.433141984777298	FALSE
OSTC	-0.0790517900968533	0.422930564456765	FALSE
SUMO2	-0.0862283385278167	0.413141057349709	FALSE
ATP5PO	-0.068720701150579	0.401960167872571	FALSE
MRPS23	0.0820222195618962	0.398348997461469	FALSE
PDIA6	0.0795538161395634	0.397407619141894	FALSE
HNRNPR	0.0743899552866938	0.397204909626529	FALSE
RPL5	-0.0723992000210623	0.391998080080114	FALSE
HSPA4	-0.0846010054953876	0.387401761944279	FALSE
ARF1	-0.0603845818860573	0.386669134753231	FALSE
TOMM20	-0.0751179391322329	0.378033495727581	FALSE
HNRNPAB	-0.0908556285607531	0.373090938593757	FALSE
PHGDH	0.0844621268079856	0.368061875843389	FALSE
RPL12	0.058300047572589	0.358665489181298	FALSE
UBE2V2	0.0653114139110764	0.357237036400746	FALSE
FLNA	0.0666501049653108	0.335171958014009	FALSE
ZFAND6	-0.0793592693909572	0.330426612150539	FALSE
EMG1	0.0773029868754119	0.330029171530946	FALSE
MTND2P28	-0.10826179309445	0.325962288166997	FALSE
HNRNPA3	-0.0662922782236217	0.32369474878474	FALSE
ACTN1	0.0757806286460265	0.30440143753543	FALSE
YWHAQ	0.0566867533877822	0.304127834872857	FALSE
HSP90B1	-0.0714477435927378	0.302646086111416	FALSE
NUSAP1	0.0967570001607429	0.302534289079468	FALSE
PRDX6	-0.0567760897497667	0.301829367851593	FALSE
SGPL1	0.0768138130057982	0.292523037554954	FALSE
MANF	-0.0718524600605597	0.283798371865596	FALSE
SNRPE	0.045887435961889	0.251224987476306	FALSE
MIDEAS	0.0833648028512226	0.250926901443297	FALSE
MRTO4	-0.0637114747987771	0.24346972796528	FALSE
RPL13	0.03822171354416	0.24176161712433	FALSE
AKR1A1	0.0537614229253927	0.232929899337974	FALSE
ENSA	-0.0465133003020905	0.221039421781211	FALSE
MRPL55	-0.0451642157955916	0.217504733089762	FALSE
RPLP2	-0.0350314646928042	0.208612296665954	FALSE
STMN1	-0.0459032099868128	0.195705863509303	FALSE
GLUL	-0.0480100931042849	0.194735218978862	FALSE
POLD2	0.0375584409938342	0.192168264504407	FALSE
LAPTM4A	0.0350597213493873	0.181381585016245	FALSE
NDUFA12	0.033851095087472	0.176737703876028	FALSE
RPL38	-0.0248842452668645	0.171188077723782	FALSE
RCC1	0.0457849694852747	0.169095824144673	FALSE
PRR11	0.0510814216648808	0.160434734530344	FALSE
RPL39	-0.0272859951609014	0.159480065932055	FALSE
MRFAP1	-0.0471562593134574	0.152979886198802	FALSE
CDKN2A	0.0287957131274939	0.14977319773673	FALSE
AP2M1	-0.0220274576852572	0.137354479467089	FALSE
RPL10	0.0209548325749971	0.127601102533954	FALSE
TRAPPC6A	0.0343141638865666	0.126908936062489	FALSE
RPS4X	0.0208993354733987	0.121557031633906	FALSE
SHMT2	-0.0317004748993002	0.119103726627912	FALSE
CENPX	0.0290454665894899	0.11905767650468	FALSE
SRGAP1	-0.040201104495665	0.118044981192039	FALSE
GAR1	0.0276649204915015	0.116927849860833	FALSE
H2AZ1	0.0207184655037194	0.112843802213657	FALSE
EPHX1	0.024547477010449	0.0885417220349695	FALSE
SAT1	-0.0285179497316782	0.0793820049866266	FALSE
SNRPA1	-0.0180699082721764	0.0785046965185255	FALSE
HSPA8	0.0173614410584825	0.0769143568785599	FALSE
NHP2	0.0147201488265078	0.0726564306380932	FALSE
PNN	-0.021410768693594	0.0705515259957682	FALSE
RTF1	0.0176844185455536	0.0648370440627265	FALSE
UQCRC1	0.0126768534961439	0.0621844038829004	FALSE
UCHL1	0.0163694624560895	0.0572377784749973	FALSE
HELLS	-0.0196267327051498	0.0571367435087463	FALSE
SNHG5	-0.0114611801774247	0.0443823336312987	FALSE
EIF3K	0.00741470672517691	0.0336536629435649	FALSE
KPNA2	-0.0107258320732014	0.0322214336006383	FALSE
PEBP1	0.00737961689341173	0.0320746454513144	FALSE
MT2A	0.0109153902571332	0.0280069620626939	FALSE
GGCT	0.00565673289513194	0.0238970595141035	FALSE
PTPRF	0.00507279632084845	0.0172751206079962	FALSE
PLSCR1	0.0045735404983143	0.0172668598843408	FALSE
RPL7L1	-0.00342105976537147	0.0136882853453735	FALSE
H4C3	-0.00487234635043509	0.0124120442927002	FALSE
IFI27	-0.00101052257814993	0.00375159750014029	FALSE
