# Supplementary material for: Reconstructing clonal tree for phylo-phenotypic characterization of cancer using single-cell transcriptomics
Source: Nat Commun. 2023 Feb 22;14:982. doi: 10.1038/s41467-023-36202-y (PMC9946941; doi:10.1038/s41467-023-36202-y)
Supplement: Supplementary file 7 — Source Data [file 41467_2023_36202_MOESM7_ESM.zip › SourceData/Figure3d.csv]

W1	W2	Cluster	Clone
0.784571323428301	0.176202396372621	1	CD
-0.100181017191325	-1.11193858701486	2	ABCD
0.160000832934481	-0.780345656979325	2	Ancestral
-1.62400613424569	0.93415273533384	3	EF
0.118917335259134	-0.0419349625872543	1	ABCD
0.092813617580802	0.4423371046357	1	ABCD
-0.531750348890647	-0.198639053360476	1	Ancestral
0.149558935554826	0.0953761788844842	1	Ancestral
0.0618032865489682	-0.384798588073141	2	Ancestral
-0.0640703466597271	-0.706068782011296	2	Ancestral
1.26500886185201	0.657218770080217	1	Ancestral
-2.04244590970558	0.539250248376512	3	EF
-0.00884554344295162	-0.0122620778793548	1	ABCD
-0.624103647391663	-0.160744515800714	1	Ancestral
0.959187576878021	1.64442626063363	4	Ancestral
0.69556313942523	-0.104973338018417	1	CD
-0.263436164453856	-0.17528238891469	1	ABCD
0.285377521949841	0.293552171425726	1	ABCD
-0.28392563874488	-0.950406923212095	2	ABCD
-0.0376854262108598	-0.653146595631276	2	ABCD
-1.82093009179811	0.791289967295999	3	EF
-1.56413547172354	0.744125455232968	3	EF
0.0990193001451062	0.299958333418201	1	Ancestral
0.0421311588689366	0.0705536100041622	1	CD
-0.793620000908525	-0.660830533680788	2	Ancestral
0.138554124844783	-0.35413925708208	1	ABCD
-0.520149945443247	-0.992096650423252	2	Ancestral
-0.76659231979394	-1.49208624342103	2	Ancestral
0.204348280412945	-1.09039360507567	2	Ancestral
-0.108312588086046	-0.872373830066505	2	ABCD
-1.57473138314372	0.830209946026111	3	EF
0.605214007134905	0.262362952791838	1	CD
0.571278272309668	1.59704591547711	4	Ancestral
-0.134325931320337	0.239698129040973	1	CD
0.685480786505294	0.386621615908152	1	CD
0.322192079498222	0.316255455446572	1	CD
0.141080914599179	-0.272537844730318	1	EF
-0.152405149059442	-0.349341723279695	1	ABCD
-0.333968014241441	-1.2902950385291	2	Ancestral
0.517856768060567	1.18881947094166	4	Ancestral
1.49147817219717	2.32663608963431	4	Ancestral
-0.325217762036293	-0.884194419553175	2	Ancestral
-1.7354685452663	0.655415327847701	3	EF
-1.50986041515348	0.50374607905978	3	EF
0.508706878212806	0.36203898434012	1	Ancestral
0.42359357590658	0.537493582584758	1	Ancestral
0.0776670689643311	0.102343415866995	1	Ancestral
0.265850826730052	0.169362321602531	1	CD
0.464190501511646	0.319658180119886	1	CD
0.262307313596658	-0.0356300896050966	1	CD
-0.284273318918278	-0.740169583450191	2	ABCD
0.0523142709993974	-0.342369302515396	1	ABCD
-0.36357278353105	0.00802546010168474	1	CD
-0.357153659054905	-1.30897096492999	2	Ancestral
0.728230420495731	1.32239192305905	4	Ancestral
-1.64099887477856	0.6909544440702	3	EF
-0.351955206267512	-1.19752957799698	2	ABCD
-0.614316148047111	-0.174150005129811	1	Ancestral
-0.637080047277203	-0.0267180602648532	1	Ancestral
1.00568763747552	1.54143435317858	4	Ancestral
0.278210333736762	-0.18910181622372	1	CD
0.0749951994750679	-0.287159942494284	1	Ancestral
0.953316263205103	0.973753579824865	4	CD
0.373366284124955	-0.259701213754781	1	CD
-0.44576841053582	-0.934566988567429	2	Ancestral
0.271720813354054	0.0559816685405368	1	ABCD
0.353762660449009	-0.908004232124675	2	ABCD
1.09327333258667	0.599907136129028	1	Ancestral
0.425593993817449	0.00325320253042312	1	Ancestral
-0.0326218224987381	-0.460440510750536	2	ABCD
0.711545076061674	0.767132949203938	1	Ancestral
0.834827922869459	0.519746460449616	1	Ancestral
-0.158454068733153	-0.875007798800725	2	ABCD
0.196711163737964	-1.01704497494084	2	ABCD
-0.0503345972341935	-0.0933126072191597	1	CD
-0.0103242028803721	0.267615169487664	1	Ancestral
-1.2726872097285	1.1311745039033	3	EF
1.82130488324251	0.689821101834206	4	EF
0.401853493454814	0.10544583692147	1	ABCD
-0.22323674838068	-0.0291546865529915	1	CD
0.662819327863979	-0.103284520765682	1	Ancestral
0.884020035375347	0.0348073771043525	1	CD
-0.0932096186901746	0.0520025335909503	1	Ancestral
-0.0756295840299571	-0.141844689271458	1	Ancestral
-1.01568380314349	-1.01255838411438	2	Ancestral
0.927118807695127	-0.317199616888614	2	Ancestral
-0.755624168525062	-0.0207416388156403	1	Ancestral
0.393429251434409	0.408941454341186	1	Ancestral
-1.73182796465472	0.950146124287777	3	EF
-1.54405127904822	1.07695401030852	3	EF
-1.79778239354683	0.789995131704683	3	EF
-0.619451262771431	0.134362466505678	1	Ancestral
0.0459487387702639	0.112968472832066	1	ABCD
-0.583834832378082	-0.536974894073374	2	ABCD
0.465230903426729	0.396240390958971	1	CD
0.701799132432457	0.222827391719811	1	CD
0.0126202602731137	0.305304932318174	1	Ancestral
0.394019499515631	-0.288083334599454	1	Ancestral
-0.0147506373177409	0.225867059531297	1	Ancestral
-1.28787857510367	1.07112434434282	3	EF
-1.45108525305728	0.837199728960337	3	EF
-0.0832052127395328	0.317142127299255	1	Ancestral
0.452118359426004	0.00707681657390331	1	CD
0.638649639101736	-0.101890000838307	1	CD
0.31109478772992	0.214463629750533	1	CD
0.24027255221918	1.16731245480502	4	Ancestral
0.277793761270934	-0.724412839992768	2	ABCD
-0.284229360681352	-0.46372895112268	2	Ancestral
0.248667578448309	0.0127890253628222	1	CD
0.359305282429326	-0.887759636926518	2	Ancestral
-0.297233695738956	-1.0122863856997	2	Ancestral
-0.449012886192381	-0.57592975680907	2	Ancestral
-0.189095014650241	-0.755411008687892	2	Ancestral
0.69976371280419	-0.648036762058256	2	Ancestral
-0.79378330466003	0.253491737344832	1	Ancestral
-1.57086356225253	0.610714477392626	3	EF
-1.06044415739599	0.772710047395021	3	EF
0.15475547591647	0.305296524553776	1	CD
0.184074938432066	-0.12471132155901	1	Ancestral
0.658294243531239	0.0106344642554171	1	ABCD
0.190918666167506	0.125317564345694	1	CD
0.976667287733099	-0.324651983557822	2	CD
-0.031874794550835	-0.621794114330908	2	Ancestral
-0.414115296617864	-0.492977778418677	2	ABCD
-0.0415369250455265	-0.64868682468925	2	Ancestral
0.999557761573226	-0.0823568130597112	1	CD
-0.221387146781902	-0.303517299144243	1	Ancestral
-0.466474112124919	-0.997182119241862	2	Ancestral
-0.0591651034545282	-0.480146300546235	2	CD
-1.14311507341893	1.05722229437179	3	EF
0.477927746530436	0.0488287594341294	1	CD
-0.0993551663176377	-0.0843655761213634	1	Ancestral
0.763800975466425	0.736650473930141	1	CD
0.670584881145133	-0.140751082178297	1	CD
0.279986369462794	0.0807458360652495	1	Ancestral
0.2095532016236	-0.591880267254351	2	Ancestral
1.03707973772877	-0.403821850240337	2	CD
1.37265671631042	-0.526817997166085	2	Ancestral
-0.397553972965306	-0.629206653345778	2	ABCD
-0.348921726974777	-0.748540224095988	2	Ancestral
-0.194052721879594	-0.0133947793012334	1	Ancestral
-1.64408299628386	0.784197025646701	3	EF
2.184695067494	1.96008484972033	4	Ancestral
0.276861980384658	2.16036142136552	4	Ancestral
0.967478045002721	0.063877081625531	1	ABCD
0.0544224214679465	-0.679406881110014	2	CD
0.595525730676112	0.433436613537176	1	ABCD
0.49901772840971	0.626547063233086	1	CD
0.501250544356512	0.547233563730644	1	CD
-0.236462255800517	0.318095463771426	1	Ancestral
0.199752917816582	0.155094748947594	1	Ancestral
0.183807841868643	0.108069933716265	1	Ancestral
0.164849186716865	-0.0626172531505436	1	ABCD
0.657898253684439	0.179939591939895	1	Ancestral
1.65974973924802	1.46986273616249	4	Ancestral
-1.50056411019879	0.971048263842785	3	EF
0.509082001250532	0.705822701378336	1	CD
0.281717879754617	0.0615001920122534	1	Ancestral
-0.154176113856252	-0.457430844737966	2	ABCD
1.26776896895517	0.403895915952381	1	CD
-0.299663405733076	-0.080825716001637	1	Ancestral
0.908743843678591	-0.186215225802143	1	CD
-0.00170981555354667	0.25544594466575	1	CD
-1.53337237805284	0.904776376737356	3	EF
0.626974835202768	0.25911778832739	1	Ancestral
1.10186551636955	0.564811065859307	1	CD
0.459007530805049	0.32317495309377	1	Ancestral
0.317285163861201	0.0749967774049814	1	Ancestral
0.721138673105583	0.410939054021115	1	CD
0.215299895113051	0.63282079699825	1	Ancestral
0.065541181901395	-0.882163286002236	2	ABCD
-0.132031068473406	-0.631726151549389	2	ABCD
0.440221805124747	0.230535007481183	1	CD
-0.160116972063469	0.194650445922044	1	Ancestral
-1.53221495827786	0.994410198157335	3	EF
0.173919100721718	0.225738404588009	1	ABCD
0.200436073858327	-0.0507392964927148	1	Ancestral
0.781893555193312	0.573545032636593	1	CD
-0.14157204881992	-0.394761361127766	2	CD
0.143138171342038	-0.651638961636585	2	ABCD
0.476904555123294	-0.612873685872418	2	ABCD
-0.033382966891094	-1.13781212088645	2	Ancestral
1.10656599295186	-0.300930696389343	2	CD
0.106559388897141	-1.12620485190723	2	ABCD
-1.70660374826851	0.860202197852459	3	EF
0.56578175821906	0.106557350618761	1	CD
-0.461313687569151	-0.437755362419021	2	Ancestral
0.369086388095182	-0.284368123267377	1	CD
0.161713681068818	0.029024501145472	1	CD
0.191276933157554	-0.000110419379538465	1	Ancestral
1.07315338263601	0.724787797601064	1	ABCD
-0.317538278188457	-0.126816750299634	1	Ancestral
0.29216346640795	-0.763954982572205	2	Ancestral
0.157624972528192	-0.756164168961264	2	Ancestral
-0.619577045584145	-1.1777876280961	2	Ancestral
0.355144349173703	-0.0550937351819811	1	Ancestral
1.9867805004328	1.27156629056195	4	Ancestral
-0.0396411648239883	1.81532080324685	4	Ancestral
-1.78100197279814	0.738241549680021	3	EF
-1.86795008100575	0.893754361575673	3	EF
0.275845393140208	-0.201506621953896	1	Ancestral
0.292958368463354	0.531919628384471	1	Ancestral
0.304164404242912	-0.12753233041542	1	Ancestral
-0.126332816727525	-0.993554457672887	2	Ancestral
-0.312852018100999	-0.412249900548292	2	Ancestral
0.290492411037936	-0.815681780160216	2	ABCD
1.14105200716758	0.87607233254267	4	CD
0.0737349014437792	0.170354511202395	1	ABCD
0.763105616310409	0.432595530430047	1	ABCD
-0.0204293488982739	0.35148224615197	1	CD
0.173335829429886	0.0948908493243558	1	CD
0.605434232419458	-0.292126483952161	1	Ancestral
0.154458650172265	-0.952957416161834	2	ABCD
0.239018861846733	-0.381617971619045	2	ABCD
-0.212644228410618	-0.983497814651517	2	Ancestral
-0.586367371806685	-1.01259317644561	2	Ancestral
0.207613193273832	-0.712344631200031	2	Ancestral
-0.281526786626953	-0.6219554634836	2	Ancestral
0.52123381805503	0.337739065249807	1	CD
0.784459405323189	0.720193479135616	1	Ancestral
-1.66383386625702	0.83506216610302	3	EF
-0.558824601477319	0.059223467585441	1	Ancestral
0.781261828712252	2.38608390285376	4	Ancestral
-0.44649200800437	0.377344409324008	1	Ancestral
-0.177206081658651	-0.180979745918762	1	Ancestral
0.0446175013407977	-0.124846407333128	1	CD
0.136826081387198	0.0506363654248032	1	ABCD
-0.14750130640963	-0.0659943202186992	1	Ancestral
-0.496324003127495	-0.887318304545042	2	ABCD
-0.9192826885711	-1.01688603093017	2	ABCD
-0.206467432982564	-0.709200731518952	2	Ancestral
0.16732373225062	-1.32606694502536	2	Ancestral
0.447365807757838	-0.742133327978758	2	ABCD
1.07334067483984	2.34088017794946	4	EF
0.57747478659308	0.264363566040757	1	CD
-1.41825096901578	0.850152374641023	3	EF
-1.11681104483352	0.60410154571801	3	EF
-1.94152054699893	0.758742994357277	3	EF
-0.170147073145255	-0.105902560265317	1	CD
0.142460884539001	-0.0947049053488856	1	ABCD
-0.0471152418606894	-1.1721339020883	2	Ancestral
-0.671655500163608	-0.790223379153138	2	ABCD
0.116657308252836	0.0856495960453097	1	Ancestral
0.667588400118843	0.237481144467699	1	CD
-0.55876826869084	-0.77666273960158	2	Ancestral
0.261521335585073	-0.393496533820628	2	ABCD
-0.333209209466491	-0.680692813981029	2	Ancestral
-0.014755340237361	0.116275969673839	1	Ancestral
-1.47139928968066	0.840174480764665	3	EF
-0.00205965723557065	-0.593108562903998	2	Ancestral
0.328897902925219	0.0822458873602601	1	ABCD
0.541173797464298	0.0523564775596675	1	CD
-0.413463257303179	-0.827922033286175	2	ABCD
-0.609925333440823	-1.0636896248808	2	ABCD
-0.201394633997363	-0.807925100688758	2	Ancestral
0.0082849209123823	-0.895015491323353	2	ABCD
0.45906042778605	-0.871926023973705	2	Ancestral
-0.133846151918727	-0.335720016679165	1	ABCD
-0.40942251528356	-0.17640351976608	1	Ancestral
-1.1374010240079	0.766351368092617	3	EF
-2.03310459456433	0.364310901434853	3	EF
-0.633581964745449	-0.0260398429714187	1	Ancestral
-0.0159334042535456	-0.28004434612377	1	CD
0.263146303365429	0.284187991140485	1	ABCD
0.00856681288421481	0.0238273646972855	1	Ancestral
0.736884405728591	-0.0206407382998168	1	CD
-0.0482250010257538	-0.502347674964662	2	CD
0.322947370900793	0.131742523161717	1	CD
-0.208110167164828	-0.664012631548256	2	Ancestral
-0.352728794964447	-0.857470827736705	2	ABCD
0.857810996793868	0.593199549757035	1	ABCD
0.0289220219570718	-0.933812181659469	2	ABCD
0.484196646570562	-0.792431758352627	2	Ancestral
-1.45222443364407	0.677445344611754	3	EF
-0.0767901856513271	0.0350861015178761	1	CD
-0.00357838385495758	0.299853292953121	1	Ancestral
0.152089383636528	-0.0102937604515709	1	ABCD
-0.58604130544047	-0.592632862299946	2	Ancestral
-0.0840563126492729	-1.16503117681594	2	Ancestral
-1.65218430122015	1.65064409921346	4	Ancestral
-0.446383757124327	-0.753055078233583	2	Ancestral
0.302654945476152	-0.51086222464296	2	Ancestral
0.163566757709836	-1.05335288511821	2	Ancestral
-1.79649603244318	0.771714734793346	3	EF
-1.29699860157991	0.372456023559848	3	Ancestral
-1.58934204917698	0.839995396866886	3	EF
-0.256815149849215	-0.290883608875606	1	Ancestral
0.0933619928704148	0.0315171602338421	1	Ancestral
0.457711809105457	0.178445970678071	1	Ancestral
0.583920254574829	-1.11877777937325	2	Ancestral
-0.01473700646982	-1.51062466810353	2	Ancestral
-0.14721852374289	-0.215296521847813	1	Ancestral
0.134540184721918	-0.61105306244321	2	ABCD
-0.576847372896906	-1.44711801471057	2	ABCD
-1.48431938438582	0.907461544317112	3	EF
0.613724865327699	0.153384589204723	1	Ancestral
0.532738749319543	0.0906679386022797	1	Ancestral
0.662331129364298	0.0643589826713985	1	CD
0.442456414655384	0.367915844693839	1	CD
-0.0715545548308391	-0.486707537368293	2	Ancestral
0.405539010203312	0.331676249919778	1	CD
0.35301658062698	-0.859334182959251	2	Ancestral
0.0157641740866938	-0.819768338936663	2	Ancestral
0.0527954828816599	-0.616931978133237	2	Ancestral
-0.594096909676624	-0.987427823296501	2	ABCD
0.0562803413719753	-0.669743421412981	2	Ancestral
-0.252904386652887	-0.584728373075103	2	Ancestral
-0.413659398390732	-1.04000918520425	2	ABCD
0.895556164712076	1.42940794095582	4	Ancestral
-1.07980091533171	0.700083780327916	3	EF
-0.260101674224957	0.0152798520186984	1	Ancestral
-0.0506764005181146	-0.252541939610604	1	Ancestral
0.18200162821231	0.438631109421771	1	CD
0.807055527480731	0.399412387470686	1	ABCD
0.762616104655501	0.390620360969939	1	Ancestral
-0.259725117195966	-0.954115570276207	2	Ancestral
0.47506420166021	-0.52429342801726	2	Ancestral
0.375141729792652	-0.574161546755874	2	Ancestral
-1.56432984706861	0.697540416829949	3	EF
0.230077770620121	0.275176275655699	1	ABCD
-1.38893974798375	0.817729356565217	3	EF
0.112087767600639	-0.0039790795466221	1	Ancestral
0.33700180549098	0.0606756606733659	1	Ancestral
0.322001353492177	0.436401275246884	1	CD
1.04892193019084	0.721658322582444	1	ABCD
-0.681416660931867	-1.07054873600709	2	ABCD
-0.303652890660382	-0.83762592860997	2	ABCD
-0.586920859929154	-0.931780107671022	2	ABCD
-0.606533109690366	-0.918879534080111	2	ABCD
0.187911302957475	-0.386570973346004	2	Ancestral
0.0485040592391204	0.544941380530678	1	ABCD
-1.95204840101896	0.652036778261751	3	EF
-1.82454690061076	0.725073820579009	3	EF
-0.0902555936673294	0.480387217736612	1	Ancestral
0.972700184929517	0.196822399036899	1	CD
0.203242635295076	-0.115029315478864	1	CD
0.206068057106343	0.321648495134491	1	CD
0.035460672581826	-0.0156806401704965	1	Ancestral
0.358054647886525	-0.457577265829409	2	ABCD
0.363518411852394	0.283789575718893	1	ABCD
-1.40424895316091	0.767134263050813	3	EF
-1.51723214982129	0.966246175810304	3	EF
-0.457247846588843	0.405091875678005	1	Ancestral
0.44405725645124	0.354543661303795	1	ABCD
1.89457564266229	1.57874017373885	4	Ancestral
-0.0401583374701371	-0.314355894261349	1	ABCD
0.482876729368221	0.141634212328283	1	CD
0.293570715685708	0.642348672460428	1	CD
0.123559316900946	-0.139114524188903	1	Ancestral
1.37046039836973	0.378149185045829	1	Ancestral
0.0114342015882169	-0.480382706632883	2	Ancestral
-0.179296920270323	-0.495536073412323	2	ABCD
-0.102638888780855	-0.12427110392707	1	CD
-1.61024094152207	0.709241577758302	3	EF
-1.90176793165242	1.07805004640289	3	EF
-1.45515491800787	0.463841159497772	3	Ancestral
0.309437749216459	0.128523297130634	1	ABCD
1.42787462508605	1.20703742929533	4	CD
0.557553250098841	1.21657126146066	4	CD
0.383639207690427	0.113094652451456	1	Ancestral
