# Supplementary material for: Reconstructing clonal tree for phylo-phenotypic characterization of cancer using single-cell transcriptomics
Source: Nat Commun. 2023 Feb 22;14:982. doi: 10.1038/s41467-023-36202-y (PMC9946941; doi:10.1038/s41467-023-36202-y)
Supplement: Supplementary file 7 — Source Data [file 41467_2023_36202_MOESM7_ESM.zip › SourceData/SupplementaryFigure7f.csv]

ID	Cell	a	b	d
s6	c2	12	19	31
s7	c2	3	15	18
s0	c4	25	20	45
s7	c4	13	9	22
s27	c5	1	2	3
s7	c6	13	21	34
s44	c6	1	2	3
s52	c6	78	180	258
s12	c7	1	2	3
s7	c13	34	7	41
s12	c13	2	2	4
s24	c13	24	52	76
s7	c14	50	83	133
s3	c17	3	4	7
s6	c17	44	2	46
s3	c18	1	3	4
s7	c18	81	23	104
s7	c19	66	6	72
s2	c20	3	1	4
s7	c20	8	21	29
s6	c22	5	1	6
s7	c22	8	4	12
s7	c23	9	8	17
s24	c23	3	13	16
s7	c25	18	1	19
s52	c25	173	71	244
s7	c26	2	5	7
s6	c27	4	1	5
s0	c28	6	2	8
s6	c28	19	1	20
s7	c28	8	16	24
s27	c28	1	3	4
s7	c31	1	4	5
s24	c32	6	5	11
s7	c35	21	8	29
s26	c35	5	5	10
s52	c35	136	112	248
s7	c36	3	7	10
s26	c36	1	1	2
s52	c36	25	43	68
s7	c37	23	23	46
s14	c37	2	1	3
s52	c37	197	70	267
s7	c40	5	11	16
s7	c44	22	3	25
s7	c45	14	9	23
s7	c48	4	2	6
s6	c49	1	16	17
s7	c49	2	2	4
s26	c49	3	5	8
s52	c49	122	131	253
s62	c49	4	3	7
s52	c50	14	28	42
s52	c51	210	43	253
s7	c52	15	4	19
s7	c54	26	44	70
s52	c54	166	103	269
s6	c55	9	2	11
s7	c57	14	4	18
s12	c57	2	5	7
s24	c57	14	40	54
s7	c58	10	19	29
s27	c62	1	1	2
s52	c62	145	110	255
s7	c65	5	36	41
s52	c65	95	152	247
s6	c68	47	53	100
s7	c72	51	20	71
s62	c72	9	19	28
s12	c73	4	5	9
s7	c75	29	10	39
s27	c75	3	5	8
s7	c76	9	3	12
s32	c76	3	1	4
s52	c77	130	80	210
s7	c81	21	14	35
s52	c81	58	113	171
s7	c82	3	3	6
s52	c82	22	39	61
s6	c84	20	35	55
s12	c84	5	8	13
s27	c84	1	1	2
s6	c88	29	10	39
s7	c88	23	1	24
s52	c90	101	34	135
s7	c91	30	3	33
s24	c91	4	9	13
s7	c92	9	2	11
s24	c92	7	10	17
s24	c93	5	14	19
s2	c95	1	11	12
s24	c95	50	1	51
s7	c96	12	8	20
s6	c97	7	19	26
s52	c97	52	39	91
s7	c98	28	20	48
s7	c99	22	15	37
s24	c102	6	2	8
s7	c103	2	3	5
s6	c104	11	18	29
s7	c104	12	1	13
s52	c104	64	192	256
s6	c105	10	9	19
s7	c105	9	2	11
s52	c105	121	139	260
s62	c105	1	4	5
s7	c106	13	3	16
s12	c106	1	1	2
s52	c106	85	85	170
s7	c107	6	20	26
s24	c107	29	1	30
s7	c109	8	7	15
s7	c111	16	11	27
s52	c111	138	108	246
s7	c114	8	7	15
s24	c118	31	26	57
s53	c118	14	20	34
s7	c119	18	5	23
s7	c120	5	4	9
s52	c120	12	7	19
s3	c122	1	1	2
s7	c122	1	1	2
s52	c123	57	86	143
s6	c124	1	13	14
s52	c124	155	34	189
s7	c125	12	1	13
s7	c127	6	3	9
s52	c128	8	39	47
s7	c130	17	5	22
s0	c131	8	27	35
s6	c131	10	1	11
s7	c131	4	11	15
s52	c131	179	87	266
s6	c133	9	7	16
s52	c133	110	76	186
s6	c134	16	5	21
s7	c134	19	35	54
s12	c134	1	6	7
s52	c139	176	70	246
s7	c141	17	10	27
s7	c142	14	6	20
s1	c144	2	10	12
s24	c144	22	38	60
s7	c147	11	4	15
s52	c147	159	35	194
s7	c148	115	52	167
s52	c148	146	115	261
s7	c149	2	2	4
s12	c149	4	2	6
s52	c150	108	59	167
s52	c151	149	93	242
s3	c155	1	1	2
s7	c155	19	24	43
s24	c155	55	1	56
s26	c155	11	4	15
s52	c156	98	138	236
s6	c158	6	17	23
s24	c158	1	11	12
s52	c159	20	9	29
s7	c161	13	9	22
s16	c161	2	5	7
s6	c162	6	4	10
s52	c162	25	20	45
s52	c164	30	27	57
s7	c165	18	19	37
s52	c165	82	18	100
s24	c166	2	7	9
s26	c168	2	1	3
s52	c168	57	61	118
s7	c170	1	12	13
s52	c171	55	26	81
s7	c172	33	8	41
s7	c173	1	7	8
s7	c174	2	4	6
s52	c175	19	12	31
s24	c177	2	8	10
s52	c180	15	17	32
s52	c181	87	35	122
s7	c182	1	4	5
s12	c182	6	15	21
s7	c183	4	7	11
s52	c185	156	95	251
s6	c186	88	1	89
s7	c186	3	25	28
s52	c188	37	87	124
s52	c190	150	98	248
s6	c191	1	23	24
s52	c191	86	62	148
s7	c192	25	8	33
s2	c193	5	11	16
s7	c196	12	2	14
s7	c197	6	7	13
s7	c201	5	2	7
s24	c201	3	20	23
s6	c202	4	2	6
s24	c202	5	11	16
s12	c203	3	1	4
s52	c205	93	159	252
s7	c206	17	8	25
s7	c207	6	10	16
s7	c208	19	6	25
s7	c210	15	4	19
s52	c212	98	46	144
s6	c213	1	24	25
s7	c213	3	10	13
s52	c213	53	78	131
s7	c217	5	4	9
s7	c218	10	14	24
s7	c219	7	2	9
s6	c220	13	23	36
s7	c220	17	10	27
s24	c220	44	1	45
s52	c221	13	120	133
s24	c223	1	8	9
s7	c228	39	37	76
s52	c228	111	47	158
s6	c231	48	5	53
s7	c231	31	19	50
s26	c231	3	1	4
s0	c232	9	8	17
s7	c232	24	6	30
s7	c234	8	3	11
s6	c235	43	6	49
s7	c235	15	18	33
s7	c237	25	8	33
s52	c237	21	24	45
s7	c238	3	1	4
s12	c238	4	1	5
s53	c240	1	3	4
s7	c241	71	11	82
s12	c241	1	3	4
s52	c241	75	144	219
s6	c242	1	8	9
s6	c243	4	2	6
s7	c244	3	3	6
s7	c245	1	1	2
s6	c246	10	4	14
s7	c246	7	7	14
s52	c246	61	34	95
s7	c247	32	27	59
s3	c248	22	1	23
s7	c248	47	5	52
s7	c249	6	24	30
s52	c250	216	45	261
s7	c251	4	2	6
s24	c251	18	13	31
s7	c253	5	9	14
s7	c254	16	14	30
s52	c254	86	47	133
s7	c255	7	15	22
s32	c255	34	8	42
s7	c256	19	5	24
s12	c256	5	12	17
s7	c258	3	12	15
s3	c260	1	5	6
s7	c260	23	9	32
s7	c262	3	2	5
s24	c262	24	12	36
s7	c263	32	10	42
s49	c263	2	2	4
s53	c263	10	2	12
s6	c265	17	7	24
s52	c265	142	109	251
s52	c266	201	65	266
s6	c267	11	6	17
s7	c267	46	4	50
s52	c268	7	8	15
s52	c269	125	143	268
s8	c270	53	2	55
s52	c270	33	80	113
s62	c270	4	1	5
s6	c271	36	10	46
s7	c271	3	5	8
s2	c272	1	1	2
s7	c272	21	20	41
s2	c274	5	25	30
s6	c274	145	39	184
s7	c274	52	13	65
s12	c274	6	5	11
s0	c277	6	3	9
s2	c278	7	1	8
s20	c278	6	2	8
s52	c278	191	75	266
s7	c280	42	14	56
s7	c285	14	5	19
s52	c285	169	1	170
s24	c287	1	3	4
s7	c290	9	7	16
s7	c294	21	25	46
s7	c295	17	23	40
s12	c295	1	6	7
s6	c297	2	17	19
s7	c298	20	9	29
s52	c301	3	239	242
s7	c303	28	7	35
s12	c304	2	1	3
s20	c304	6	1	7
s52	c304	206	48	254
s7	c305	11	13	24
s7	c308	28	1	29
s7	c309	37	15	52
s6	c311	8	22	30
s7	c311	14	18	32
s22	c313	3	6	9
s6	c314	21	8	29
s7	c314	37	11	48
s48	c314	1	9	10
s52	c316	36	17	53
s55	c316	2	1	3
s62	c316	3	2	5
s6	c317	26	13	39
s7	c317	26	5	31
s12	c317	3	9	12
s52	c318	75	13	88
s7	c319	6	9	15
s7	c320	2	5	7
s6	c321	72	76	148
s12	c321	2	2	4
s52	c321	256	1	257
s24	c322	14	16	30
s2	c323	2	6	8
s6	c323	31	1	32
s52	c323	180	1	181
s7	c326	12	27	39
s52	c327	154	103	257
s7	c328	6	5	11
s6	c329	4	6	10
s7	c329	3	3	6
s7	c330	13	5	18
s7	c331	10	8	18
s24	c331	15	1	16
s62	c332	1	1	2
s12	c334	5	1	6
s7	c335	11	2	13
s24	c335	2	16	18
s52	c335	265	2	267
s6	c336	15	7	22
s7	c336	14	1	15
s24	c336	5	12	17
s6	c338	5	4	9
s7	c338	14	2	16
s52	c338	126	72	198
s52	c339	23	29	52
s7	c340	5	11	16
s8	c340	34	4	38
s52	c340	63	190	253
s3	c342	15	8	23
s7	c342	10	12	22
s52	c342	217	1	218
s52	c343	76	154	230
s24	c345	3	49	52
s7	c347	19	6	25
s52	c347	219	30	249
s7	c350	10	3	13
s52	c350	77	22	99
s7	c351	9	2	11
s52	c351	211	50	261
s7	c352	14	12	26
s52	c352	95	77	172
s7	c353	2	4	6
s12	c356	2	1	3
s52	c357	7	13	20
s7	c358	1	1	2
s24	c359	2	3	5
s7	c361	5	2	7
s7	c363	5	1	6
s26	c363	2	1	3
s52	c363	23	16	39
s7	c364	18	7	25
