# Supplementary material for: Reconstructing clonal tree for phylo-phenotypic characterization of cancer using single-cell transcriptomics
Source: Nat Commun. 2023 Feb 22;14:982. doi: 10.1038/s41467-023-36202-y (PMC9946941; doi:10.1038/s41467-023-36202-y)
Supplement: Supplementary file 7 — Source Data [file 41467_2023_36202_MOESM7_ESM.zip › SourceData/Figure4aCells.csv]

Cell	Node	SampleName	Clone
c1	0_0_0_0	BCSA2_A1	3
c2	0_0_0_0	BCSA2_A10	3
c3	0_0_0_0	BCSA2_A11	3
c4	0_0_0_0_0	BCSA2_A12	4
c5	0_0_0_0	BCSA2_A13	3
c6	0_0_0_0	BCSA2_A14	3
c7	0_0_0	BCSA2_A15	2
c8	0_0_0_0_0_0	BCSA2_A16	5
c9	0_0_0_0_0_0_0	BCSA2_A17	6
c10	0_0_0_0_0	BCSA2_A18	4
c11	0_0_0_0_0_0	BCSA2_A19	5
c12	0_0_0_0_0_0_0_0_0	BCSA2_A20	8
c13	0_0_0_0_0_0_0_0_0	BCSA2_A21	8
c14	0_0_0	BCSA2_A22	2
c15	0_0_0_0_0_0_0	BCSA2_A23	6
c16	0_0_0_0_0	BCSA2_A24	4
c18	0_0_0_0_0	BCSA2_A4	4
c19	0_0	BCSA2_A5	1
c20	0_0_0_0_0_0_0	BCSA2_A6	6
c21	0_0	BCSA2_A7	1
c22	0_0_0_0_0	BCSA2_A8	4
c23	0_0_0_0_0_0	BCSA2_A9	5
c24	0_0	BCSA2_B1	1
c25	0_0_0_0_0	BCSA2_B10	4
c26	0_0_0_0_0_0	BCSA2_B11	5
c27	0_0_0_0_0_0	BCSA2_B12	5
c28	0_0_0_0_0	BCSA2_B13	4
c29	0_0_0_0_0_0	BCSA2_B14	5
c30	0_0_0	BCSA2_B15	2
c31	0_0	BCSA2_B16	1
c32	0_0	BCSA2_B17	1
c34	0_0_0_0	BCSA2_B19	3
c35	0_0_0_0_0	BCSA2_B2	4
c36	0_0_0_0_0_0	BCSA2_B20	5
c37	0_0_0_0_0	BCSA2_B21	4
c38	0_0	BCSA2_B22	1
c39	0_0_0_0_0	BCSA2_B23	4
c40	0_0	BCSA2_B24	1
c41	0_0	BCSA2_B3	1
c42	0_0	BCSA2_B4	1
c43	0_0_0_0_0_0_0	BCSA2_B5	6
c44	0_0_0_0_0_0_0_0	BCSA2_B6	7
c45	0_0	BCSA2_B7	1
c46	0_0_0_0_0_0_0	BCSA2_B8	6
c47	0_0_0_0_0	BCSA2_B9	4
c48	0_0	BCSA2_C1	1
c49	0_0_0_0_0_0_0	BCSA2_C10	6
c50	0_0_0	BCSA2_C11	2
c51	0_0_0	BCSA2_C12	2
c52	0_0_0_0_0_0	BCSA2_C13	5
c53	0_0_0_0_0_0	BCSA2_C14	5
c54	0_0_0	BCSA2_C15	2
c58	0_0_0_0_0_0	BCSA2_C19	5
c59	0_0_0_0_0_0	BCSA2_C2	5
c60	0_0_0_0_0_0_0_0	BCSA2_C20	7
c61	0_0_0	BCSA2_C21	2
c62	0_0_0	BCSA2_C22	2
c63	0_0_0	BCSA2_C23	2
c64	0_0_0_0	BCSA2_C24	3
c65	0_0_0_0_0	BCSA2_C3	4
c66	0_0_0_0	BCSA2_C4	3
c67	0_0_0_0_0	BCSA2_C5	4
c68	0_0_0_0_0_0	BCSA2_C6	5
c69	0_0_0_0_0	BCSA2_C7	4
c70	0_0_0_0	BCSA2_C8	3
c71	0_0_0_0_0_0	BCSA2_C9	5
c72	0_0_0_0_0	BCSA2_D1	4
c73	0_0_0	BCSA2_D10	2
c74	0_0_0_0_0_0	BCSA2_D11	5
c75	0_0_0_0_0_0	BCSA2_D12	5
c76	0_0_0_0_0_0_0	BCSA2_D13	6
c77	0_0_0	BCSA2_D14	2
c78	0_0_0_0	BCSA2_D15	3
c79	0_0	BCSA2_D16	1
c80	0_0_0_0_0_0_0	BCSA2_D18	6
c81	0_0_0	BCSA2_D19	2
c82	0_0_0	BCSA2_D2	2
c83	0_0_0_0_0_0	BCSA2_D20	5
c84	0_0	BCSA2_D21	1
c85	0_0_0_0_0_0_0	BCSA2_D22	6
c86	0_0_0_0	BCSA2_D23	3
c87	0_0_0_0_0_0_0	BCSA2_D24	6
c88	0_0_0	BCSA2_D3	2
c89	0_0_0_0_0_0	BCSA2_D4	5
c90	0_0_0_0_0	BCSA2_D5	4
c91	0_0_0_0	BCSA2_D6	3
c92	0_0_0_0_0_0_0_0	BCSA2_D7	7
c93	0_0_0_0_0_0_0_0	BCSA2_D8	7
c94	0_0_0_0_0_0_0_0	BCSA2_D9	7
c95	0_0_0_0_0_0_0	BCSA2_E1	6
c96	0_0_0_0_0	BCSA2_E10	4
c97	0_0_0_0_0_0_0_0	BCSA2_E11	7
c98	0_0_0_0_0	BCSA2_E12	4
c99	0_0_0_0	BCSA2_E13	3
c100	0_0_0_0	BCSA2_E14	3
c101	0_0_0_0_0_0_0_0_0	BCSA2_E15	8
c102	0_0	BCSA2_E16	1
c103	0_0_0_0_0_0_0	BCSA2_E18	6
c104	0_0_0_0_0	BCSA2_E19	4
c105	0_0_0	BCSA2_E2	2
c106	0_0	BCSA2_E20	1
c107	0_0_0_0	BCSA2_E21	3
c108	0_0_0_0	BCSA2_E22	3
c109	0_0_0_0_0	BCSA2_E23	4
c110	0_0_0_0_0	BCSA2_E24	4
c111	0_0_0_0	BCSA2_E3	3
c112	0_0_0_0_0_0	BCSA2_E4	5
c113	0_0	BCSA2_E5	1
c114	0_0	BCSA2_E6	1
c115	0_0_0_0_0	BCSA2_E7	4
c116	0_0_0_0	BCSA2_E8	3
c117	0_0_0_0_0_0_0_0	BCSA2_E9	7
c118	0_0	BCSA2_F1	1
c119	0_0_0_0	BCSA2_F10	3
c120	0_0_0_0_0	BCSA2_F11	4
c121	0_0_0_0_0_0	BCSA2_F12	5
c122	0_0_0_0_0_0	BCSA2_F13	5
c123	0_0_0_0_0_0_0	BCSA2_F14	6
c124	0_0_0_0_0_0_0_0	BCSA2_F15	7
c125	0_0_0_0	BCSA2_F16	3
c126	0_0	BCSA2_F17	1
c127	0_0_0_0	BCSA2_F18	3
c129	0_0_0_0_0	BCSA2_F2	4
c130	0_0_0_0_0_0_0	BCSA2_F20	6
c131	0_0_0_0_0_0	BCSA2_F21	5
c132	0_0	BCSA2_F22	1
c133	0_0_0_0_0_0_0	BCSA2_F23	6
c134	0_0_0_0_0_0_0	BCSA2_F24	6
c135	0_0_0_0_0_0	BCSA2_F3	5
c136	0_0	BCSA2_F4	1
c137	0_0_0_0_0	BCSA2_F5	4
c138	0_0_0_0_0_0	BCSA2_F6	5
c139	0_0_0_0_0_0_0	BCSA2_F7	6
c140	0_0_0_0_0_0_0_0	BCSA2_F8	7
c141	0_0_0	BCSA2_F9	2
c142	0_0_0_0	BCSA2_G1	3
c143	0_0	BCSA2_G10	1
c144	0_0_0_0_0	BCSA2_G11	4
c145	0_0_0	BCSA2_G12	2
c146	0_0_0_0_0_0_0_0	BCSA2_G13	7
c147	0_0_0_0_0	BCSA2_G14	4
c148	0_0_0_0_0_0	BCSA2_G15	5
c149	0_0_0	BCSA2_G16	2
c150	0_0	BCSA2_G17	1
c151	0_0_0_0_0_0_0_0_0	BCSA2_G18	8
c152	0_0_0	BCSA2_G19	2
c153	0_0	BCSA2_G2	1
c154	0_0_0_0_0_0_0_0_0	BCSA2_G20	8
c155	0_0_0	BCSA2_G21	2
c156	0_0_0_0_0_0_0	BCSA2_G22	6
c157	0_0_0_0_0_0_0_0	BCSA2_G23	7
c158	0_0_0_0_0_0_0	BCSA2_G24	6
c159	0_0_0_0_0_0	BCSA2_G3	5
c160	0_0_0_0_0	BCSA2_G4	4
c161	0_0_0_0	BCSA2_G5	3
c162	0_0_0_0_0_0_0	BCSA2_G6	6
c163	0_0_0_0_0_0_0_0	BCSA2_G7	7
c164	0_0_0_0	BCSA2_G8	3
c165	0_0_0_0_0	BCSA2_G9	4
c167	0_0_0_0	BCSA2_H10	3
c168	0_0_0_0_0_0_0	BCSA2_H11	6
c169	0_0_0	BCSA2_H12	2
c170	0_0_0_0_0_0_0_0	BCSA2_H13	7
c171	0_0_0	BCSA2_H14	2
c172	0_0_0_0	BCSA2_H15	3
c173	0_0	BCSA2_H16	1
c176	0_0_0_0	BCSA2_H19	3
c177	0_0_0_0_0	BCSA2_H2	4
c178	0_0_0_0_0_0_0	BCSA2_H20	6
c179	0_0_0_0	BCSA2_H21	3
c180	0_0_0_0_0	BCSA2_H22	4
c181	0_0_0_0_0_0_0_0_0	BCSA2_H23	8
c182	0_0_0_0_0_0	BCSA2_H24	5
c183	0_0_0_0_0	BCSA2_H3	4
c184	0_0_0_0	BCSA2_H4	3
c185	0_0_0_0_0_0_0_0_0	BCSA2_H5	8
c186	0_0_0_0_0	BCSA2_H6	4
c187	0_0_0_0	BCSA2_H7	3
c188	0_0_0_0_0_0_0_0	BCSA2_H8	7
c189	0_0_0_0	BCSA2_H9	3
c190	0_0	BCSA2_I1	1
c191	0_0	BCSA2_I10	1
c192	0_0_0_0_0	BCSA2_I11	4
c193	0_0_0_0_0	BCSA2_I12	4
c194	0_0_0	BCSA2_I13	2
c195	0_0	BCSA2_I14	1
c196	0_0_0_0	BCSA2_I15	3
c197	0_0_0_0_0	BCSA2_I16	4
c198	0_0_0_0_0_0_0	BCSA2_I17	6
c199	0_0	BCSA2_I18	1
c200	0_0_0_0_0_0_0	BCSA2_I19	6
c201	0_0	BCSA2_I2	1
c202	0_0_0_0	BCSA2_I20	3
c203	0_0_0_0	BCSA2_I21	3
c204	0_0_0_0_0	BCSA2_I22	4
c205	0_0_0_0_0_0	BCSA2_I23	5
c206	0_0_0_0_0_0_0	BCSA2_I24	6
c207	0_0	BCSA2_I3	1
c208	0_0_0_0_0	BCSA2_I4	4
c209	0_0_0_0_0_0	BCSA2_I5	5
c210	0_0_0_0_0	BCSA2_I6	4
c211	0_0_0_0_0_0	BCSA2_I7	5
c212	0_0_0_0_0_0_0_0	BCSA2_I8	7
c213	0_0_0_0_0_0_0_0_0	BCSA2_I9	8
c214	0_0	BCSA2_J1	1
c215	0_0_0_0_0_0	BCSA2_J10	5
c216	0_0_0_0	BCSA2_J11	3
c217	0_0_0_0_0	BCSA2_J12	4
c218	0_0_0_0_0	BCSA2_J13	4
c219	0_0_0_0_0_0	BCSA2_J14	5
c220	0_0_0_0_0_0_0_0	BCSA2_J15	7
c221	0_0_0_0_0_0	BCSA2_J16	5
c222	0_0_0	BCSA2_J17	2
c223	0_0_0_0	BCSA2_J18	3
c224	0_0	BCSA2_J19	1
c225	0_0	BCSA2_J2	1
c226	0_0_0_0_0_0	BCSA2_J20	5
c227	0_0_0_0_0	BCSA2_J21	4
c228	0_0_0_0_0_0_0	BCSA2_J22	6
c229	0_0_0	BCSA2_J23	2
c230	0_0_0_0_0_0	BCSA2_J24	5
c231	0_0	BCSA2_J3	1
c232	0_0_0_0_0_0	BCSA2_J4	5
c233	0_0_0_0_0_0_0_0	BCSA2_J5	7
c234	0_0_0_0_0	BCSA2_J6	4
c235	0_0	BCSA2_J7	1
c236	0_0_0_0	BCSA2_J8	3
c237	0_0_0_0	BCSA2_J9	3
c238	0_0	BCSA2_K1	1
c239	0_0_0_0_0_0_0_0_0	BCSA2_K10	8
c240	0_0_0_0_0	BCSA2_K11	4
c241	0_0	BCSA2_K12	1
c242	0_0_0_0_0	BCSA2_K13	4
c243	0_0_0	BCSA2_K14	2
c244	0_0_0_0	BCSA2_K15	3
c245	0_0_0_0_0	BCSA2_K16	4
c247	0_0_0_0	BCSA2_K18	3
c248	0_0_0_0_0_0_0	BCSA2_K19	6
c249	0_0_0	BCSA2_K2	2
c250	0_0_0_0	BCSA2_K20	3
c251	0_0_0_0	BCSA2_K21	3
c252	0_0_0_0	BCSA2_K22	3
c253	0_0_0_0_0_0_0	BCSA2_K23	6
c254	0_0_0_0_0_0	BCSA2_K24	5
c255	0_0_0_0_0_0_0	BCSA2_K3	6
c256	0_0_0_0_0	BCSA2_K4	4
c257	0_0	BCSA2_K5	1
c258	0_0_0_0_0_0	BCSA2_K6	5
c259	0_0_0_0_0	BCSA2_K7	4
c260	0_0_0	BCSA2_K8	2
c261	0_0_0_0_0_0	BCSA2_K9	5
c262	0_0_0	BCSA2_L1	2
c263	0_0_0_0_0	BCSA2_L10	4
c264	0_0_0_0_0_0	BCSA2_L11	5
c265	0_0_0_0_0_0	BCSA2_L12	5
c266	0_0_0_0	BCSA2_L13	3
c267	0_0_0_0_0_0	BCSA2_L14	5
c268	0_0_0_0	BCSA2_L15	3
c269	0_0_0_0_0_0_0_0	BCSA2_L16	7
c270	0_0_0_0_0_0	BCSA2_L17	5
c271	0_0_0_0_0	BCSA2_L18	4
c272	0_0_0_0_0_0_0	BCSA2_L19	6
c273	0_0_0_0_0	BCSA2_L2	4
c274	0_0_0_0_0_0_0	BCSA2_L20	6
c275	0_0_0_0	BCSA2_L21	3
c276	0_0_0	BCSA2_L22	2
c277	0_0_0_0	BCSA2_L23	3
c278	0_0_0_0_0_0	BCSA2_L24	5
c279	0_0_0_0_0	BCSA2_L3	4
c280	0_0_0_0_0_0_0_0	BCSA2_L4	7
c281	0_0_0_0_0_0	BCSA2_L5	5
c282	0_0_0_0_0_0_0	BCSA2_L6	6
c283	0_0_0_0_0_0	BCSA2_L7	5
c284	0_0_0_0	BCSA2_L8	3
c285	0_0_0_0	BCSA2_L9	3
c286	0_0	BCSA2_M1	1
c287	0_0	BCSA2_M10	1
c288	0_0_0_0_0_0_0_0	BCSA2_M11	7
c289	0_0_0_0_0_0_0_0	BCSA2_M12	7
c290	0_0_0_0_0_0_0_0	BCSA2_M13	7
c291	0_0_0_0_0_0_0_0_0	BCSA2_M14	8
c292	0_0_0_0_0_0_0_0_0	BCSA2_M15	8
c293	0_0_0_0	BCSA2_M16	3
c294	0_0_0_0_0_0	BCSA2_M17	5
c295	0_0	BCSA2_M18	1
c296	0_0_0_0_0_0_0	BCSA2_M19	6
c298	0_0_0_0	BCSA2_M20	3
c299	0_0_0_0	BCSA2_M21	3
c300	0_0_0_0_0_0_0	BCSA2_M22	6
c301	0_0_0_0_0_0	BCSA2_M23	5
c302	0_0_0_0_0	BCSA2_M24	4
c303	0_0_0_0_0_0_0_0	BCSA2_M3	7
c304	0_0	BCSA2_M4	1
c305	0_0_0_0	BCSA2_M5	3
c306	0_0_0_0	BCSA2_M6	3
c307	0_0	BCSA2_M7	1
c308	0_0	BCSA2_M8	1
c309	0_0_0_0_0_0	BCSA2_M9	5
c310	0_0_0_0	BCSA2_N1	3
c311	0_0_0_0_0_0_0_0	BCSA2_N10	7
c312	0_0_0	BCSA2_N11	2
c313	0_0_0_0_0	BCSA2_N12	4
c314	0_0_0_0_0_0_0	BCSA2_N13	6
c315	0_0_0_0_0_0	BCSA2_N14	5
c316	0_0_0_0_0_0_0_0_0	BCSA2_N15	8
c317	0_0_0_0_0	BCSA2_N16	4
c318	0_0_0_0_0_0_0_0_0	BCSA2_N17	8
c319	0_0	BCSA2_N18	1
c320	0_0_0	BCSA2_N19	2
c321	0_0_0_0	BCSA2_N2	3
c322	0_0	BCSA2_N20	1
c323	0_0_0_0	BCSA2_N21	3
c324	0_0_0_0_0_0_0	BCSA2_N22	6
c325	0_0_0_0_0	BCSA2_N23	4
c326	0_0_0_0	BCSA2_N24	3
c327	0_0_0_0	BCSA2_N3	3
c328	0_0	BCSA2_N4	1
c329	0_0_0_0_0	BCSA2_N5	4
c330	0_0_0_0_0	BCSA2_N6	4
c331	0_0_0_0_0_0_0	BCSA2_N7	6
c332	0_0_0_0_0_0	BCSA2_N8	5
c333	0_0_0_0_0_0_0	BCSA2_N9	6
c334	0_0_0_0	BCSA2_O1	3
c335	0_0_0_0	BCSA2_O10	3
c336	0_0_0_0_0_0_0	BCSA2_O11	6
c337	0_0_0_0_0_0_0_0	BCSA2_O12	7
c338	0_0_0_0_0_0_0	BCSA2_O13	6
c339	0_0_0_0_0_0_0_0	BCSA2_O14	7
c340	0_0_0	BCSA2_O15	2
c341	0_0_0_0_0_0	BCSA2_O16	5
c342	0_0_0_0_0_0	BCSA2_O17	5
c343	0_0_0_0	BCSA2_O18	3
c344	0_0_0_0_0_0_0_0_0	BCSA2_O19	8
c345	0_0_0_0_0_0_0	BCSA2_O2	6
c346	0_0_0_0_0	BCSA2_O20	4
c347	0_0_0_0_0_0_0	BCSA2_O21	6
c348	0_0_0_0_0_0	BCSA2_O22	5
c349	0_0_0	BCSA2_O23	2
c350	0_0_0_0_0_0	BCSA2_O24	5
c351	0_0_0_0_0_0	BCSA2_O4	5
c352	0_0	BCSA2_O5	1
c353	0_0_0_0_0_0	BCSA2_O6	5
c354	0_0_0_0_0_0	BCSA2_O7	5
c355	0_0_0_0	BCSA2_O8	3
c356	0_0_0_0_0	BCSA2_O9	4
c357	0_0_0_0	BCSA2_P1	3
c358	0_0_0_0_0_0	BCSA2_P10	5
c359	0_0_0_0_0_0_0	BCSA2_P11	6
c360	0_0_0_0	BCSA2_P12	3
c361	0_0_0_0	BCSA2_P13	3
c362	0_0_0_0_0	BCSA2_P14	4
c363	0_0_0_0_0	BCSA2_P15	4
c364	0_0_0_0	BCSA2_P16	3
c365	0_0_0_0_0_0_0_0	BCSA2_P17	7
c366	0_0_0_0_0_0_0_0_0	BCSA2_P18	8
c367	0_0_0_0_0_0	BCSA2_P19	5
c368	0_0	BCSA2_P2	1
c369	0_0_0_0_0	BCSA2_P20	4
c370	0_0_0_0	BCSA2_P21	3
c371	0_0_0_0_0_0_0_0_0	BCSA2_P22	8
c372	0_0_0	BCSA2_P23	2
c373	0_0_0_0_0_0	BCSA2_P24	5
c374	0_0_0_0	BCSA2_P3	3
c375	0_0_0	BCSA2_P4	2
c376	0_0_0_0_0	BCSA2_P5	4
c377	0_0	BCSA2_P6	1
c378	0_0_0_0_0_0_0_0	BCSA2_P7	7
c379	0_0_0_0	BCSA2_P8	3
c380	0_0_0_0	BCSA2_P9	3
