# Supplementary material for: Reconstructing clonal tree for phylo-phenotypic characterization of cancer using single-cell transcriptomics
Source: Nat Commun. 2023 Feb 22;14:982. doi: 10.1038/s41467-023-36202-y (PMC9946941; doi:10.1038/s41467-023-36202-y)
Supplement: Supplementary file 7 — Source Data [file 41467_2023_36202_MOESM7_ESM.zip › SourceData/SupplementaryFigure6c.csv]

Var1 Freq
all_observations.all_observations.1.1.1.1 87
all_observations.all_observations.1.1.1.2 13
all_observations.all_observations.1.1.2.1 26
all_observations.all_observations.1.1.2.2 174
all_observations.all_observations.1.2.1.1 41
all_observations.all_observations.1.2.1.2 6
all_observations.all_observations.1.2.2.1 22
all_observations.all_observations.1.2.2.2 14
