# Supplementary material for: Reconstructing clonal tree for phylo-phenotypic characterization of cancer using single-cell transcriptomics
Source: Nat Commun. 2023 Feb 22;14:982. doi: 10.1038/s41467-023-36202-y (PMC9946941; doi:10.1038/s41467-023-36202-y)
Supplement: Supplementary file 7 — Source Data [file 41467_2023_36202_MOESM7_ESM.zip › SourceData/Figure3e.csv]

gene_name	logfc	logpvalue	significant	annotate
HSPB1	-3.37801339246118	75.2166010181067	TRUE	TRUE
RPL35A	1.2802114296588	63.0340076668783	TRUE	TRUE
COX5B	-1.76944077993347	56.9915019831402	TRUE	TRUE
RPS17	1.69632530481011	49.2821529478684	TRUE	TRUE
CAPG	-3.27079852087841	48.4467501739849	TRUE	TRUE
ARPC2	-1.62217142725145	45.1175466829866	TRUE	TRUE
HLA-A	-3.76394077254081	44.4405142523458	TRUE	TRUE
WFDC2	-3.68808351472396	43.3506687731223	TRUE	TRUE
CXCL16	-2.80647880284185	41.5073956575015	TRUE	TRUE
SNRPD3	1.57676428046343	37.6522753278994	TRUE	FALSE
HLA-B	-3.68982654440358	36.8800768869853	TRUE	TRUE
ATP6V1F	-1.72277985911567	36.6484297295455	TRUE	FALSE
RPL11	1.06575952188533	35.3526400077626	TRUE	FALSE
TNFAIP2	-3.9500007415125	33.5253957581502	TRUE	TRUE
LCN2	-3.50237584019852	32.6898865082157	TRUE	TRUE
IL32	-5.05193047895503	32.6582952255496	TRUE	TRUE
ANXA11	-1.7790864302714	32.3191925750492	TRUE	FALSE
CCT5	1.47323468418796	31.4980158482097	TRUE	FALSE
RPL31	-1.11476904906036	31.3762813274191	TRUE	FALSE
RPL7	1.36829114966625	31.1127758331955	TRUE	FALSE
UBE2L6	-2.36808844879015	31.0591748602686	TRUE	FALSE
RPS16	1.06882098300963	30.9147786126944	TRUE	FALSE
LRPAP1	-1.51640746430284	30.7931412398817	TRUE	FALSE
GGH	1.93542772596936	30.1006099268521	TRUE	FALSE
ATP5MF	-1.22901407494929	29.9915502505922	TRUE	FALSE
RPS3	1.09828236919223	29.9083582782062	TRUE	FALSE
LAP3	-2.2469267721873	29.6193538897337	TRUE	FALSE
RPS19	1.07317340869386	29.4565610625005	TRUE	FALSE
SAA1	-4.80468682419713	29.1693283493559	TRUE	TRUE
PSMB9	-3.72703831202095	28.8446031311412	TRUE	TRUE
PSMD2	1.28165228894596	28.8078048943473	TRUE	FALSE
DRAP1	-1.4606880227904	28.5722545471091	TRUE	FALSE
IDH3B	-1.760740320762	28.2994361977454	TRUE	FALSE
FIS1	-2.11793501723051	27.9022313838987	TRUE	FALSE
NDUFB9	1.14509839259036	27.7331650886907	TRUE	FALSE
GAPDH	1.0126086296849	27.7207011818336	TRUE	FALSE
SDHC	-2.80105918223698	27.6225653626251	TRUE	FALSE
NSFL1C	-1.63562589129964	27.5739734938372	TRUE	FALSE
SRA1	-1.67680794907079	27.422151661769	TRUE	FALSE
TPD52L2	-1.71293610635982	27.2050063711269	TRUE	FALSE
BEX3	-1.54210494779589	27.196170376028	TRUE	FALSE
RPL24	1.12963010049472	26.6768457646041	TRUE	FALSE
HDAC7	-1.84454882949698	26.4675153565715	TRUE	FALSE
NDUFB2	-1.20419296930284	26.1934385878439	TRUE	FALSE
VAMP8	-1.55844062521626	25.9819206718768	TRUE	FALSE
IDH2	1.63962105414519	25.8452468953288	TRUE	FALSE
SOD2	-2.99147992234696	25.629630787059	TRUE	FALSE
PABPC1	1.24215155925652	25.5112427642893	TRUE	FALSE
LDHB	1.18366131115352	25.3714841454891	TRUE	FALSE
AAMP	-1.64191100734986	25.2717637963481	TRUE	FALSE
TPI1	0.934936770422767	25.1787354168171	TRUE	FALSE
LMAN2	-1.08635041985864	24.8506885147263	TRUE	FALSE
COX8A	-0.997805447013605	24.6718561133149	TRUE	FALSE
ATP5MC1	1.20320566948591	24.630453114495	TRUE	FALSE
PDLIM7	-1.7892179143264	24.6215976884774	TRUE	FALSE
COPS6	-1.32657052371134	24.5165763300644	TRUE	FALSE
COPB2	-1.6913279743777	24.4292545134545	TRUE	FALSE
HDLBP	-1.53999212677662	24.3920192932215	TRUE	FALSE
POLR2J	-1.39304770439371	24.2826256490133	TRUE	FALSE
NOL4L	-2.21209766393231	24.0488242066652	TRUE	FALSE
CDH6	2.23339418201929	23.9179847477137	TRUE	FALSE
CD82	-2.36055118647881	23.863837163205	TRUE	FALSE
NDUFV1	-1.22982296517646	23.6797496730152	TRUE	FALSE
PPDPF	-1.28755478904709	23.5301492895454	TRUE	FALSE
ACTB	1.20855437703363	23.3487701328943	TRUE	FALSE
TXN	-1.09884865390361	23.2285764793076	TRUE	FALSE
HLA-C	-1.487125384645	23.1297155311656	TRUE	FALSE
EIF4H	-1.12125159369349	22.8963579497712	TRUE	FALSE
B2M	-1.54720867881576	22.8916547818933	TRUE	FALSE
PRDX2	1.11958354931948	22.8068364082307	TRUE	FALSE
UPP1	-2.73445184789988	22.7901750799607	TRUE	FALSE
RPL6	0.799673606035082	22.7755048615481	TRUE	FALSE
NDUFA4	1.07071454062175	22.6861929105518	TRUE	FALSE
RPS3A	0.876083402261986	22.6575129340735	TRUE	FALSE
AP1S1	-2.2057060638504	22.359100053224	TRUE	FALSE
PRDX5	-1.28816702038133	22.2939286289299	TRUE	FALSE
MYL12B	-1.12546772595492	22.1823242815848	TRUE	FALSE
CXCL1	-3.08515683761031	21.8796467399761	TRUE	TRUE
TFPI2	-2.3712766079201	21.8411557935033	TRUE	FALSE
ANXA2	1.04406652716773	21.7553311487511	TRUE	FALSE
ATP5IF1	0.860190111414511	21.7023211526057	TRUE	FALSE
ZNHIT1	-1.79648470850975	21.6492868348462	TRUE	FALSE
ANXA1	1.32662380930826	21.6375074813572	TRUE	FALSE
CSDE1	-1.16346029312482	21.6138971448043	TRUE	FALSE
NDFIP2	-2.29692426682194	21.484010680953	TRUE	FALSE
SQSTM1	-1.67320665292659	21.1412024336235	TRUE	FALSE
ATP5MG	-0.786527412977315	21.0607624303286	TRUE	FALSE
H3-3A	0.966565678537305	20.966473719647	TRUE	FALSE
SEC11A	1.40673505068181	20.9169394417862	TRUE	FALSE
TMEM258	-1.14858268276071	20.8597056265468	TRUE	FALSE
ACP1	-1.1555681542047	20.8472519198156	TRUE	FALSE
CDK2AP2	-1.44495300002142	20.8361263034734	TRUE	FALSE
FTL	-1.88626924837903	20.7883324535877	TRUE	FALSE
PPP1CA	-1.10710817951144	20.6789413395345	TRUE	FALSE
NDUFB3	-1.20934022823516	20.6581314565421	TRUE	FALSE
KRT18	1.10707223182441	20.6549734847269	TRUE	FALSE
ATG3	-1.75898733682805	20.608549742656	TRUE	FALSE
MRPL22	-1.05786888276536	20.5364231039482	TRUE	FALSE
MAGED2	-2.4106844563068	20.5203647938925	TRUE	FALSE
CREB3	-1.77408523627887	20.4718800875188	TRUE	FALSE
PHPT1	-1.20876680552819	20.4475384890393	TRUE	FALSE
RPL3	0.872397589109326	20.2882951414347	TRUE	FALSE
CAPZA1	-1.49027722644777	20.2318950127255	TRUE	FALSE
IFNGR1	-2.4715162591251	20.2124396596144	TRUE	FALSE
CRIP2	-1.46190402383454	20.1620214394372	TRUE	FALSE
CYSTM1	-2.73913950064326	20.0124824201361	TRUE	FALSE
LAMTOR5	-1.29497852555592	19.9010924875158	TRUE	FALSE
RPL37	0.829264260112025	19.8199351891078	TRUE	FALSE
RPL13A	0.79195995039986	19.6355140798076	TRUE	FALSE
TMEM59	-1.3411604173031	19.5586621996705	TRUE	FALSE
NDUFS3	-1.33104423153722	19.5266976635863	TRUE	FALSE
COA6	-1.29895390565453	19.484922159298	TRUE	FALSE
SNRPB	-1.00563836689341	19.33524338511	TRUE	FALSE
BUD31	-1.71711357070719	19.262494231905	TRUE	FALSE
SSR4	-1.33399577979487	19.1819961401809	TRUE	FALSE
ABHD11	-1.50654914363248	19.1438569143658	TRUE	FALSE
SELENOW	-1.39761108595594	18.9860991082946	TRUE	FALSE
SCP2	-1.55192425932018	18.9734075030101	TRUE	FALSE
CDC42	1.00509554131046	18.9345798854955	TRUE	FALSE
SLC48A1	-1.54479619421372	18.8844106418928	TRUE	FALSE
ARL1	-1.59189647956833	18.8163655386135	TRUE	FALSE
TACSTD2	-1.71722050571659	18.8154980631239	TRUE	FALSE
ABLIM1	1.64001313027387	18.8098664811066	TRUE	FALSE
USP9X	-1.25294770701951	18.7844721633225	TRUE	FALSE
RHOBTB3	-2.10559987831493	18.6698031495289	TRUE	FALSE
TFRC	1.50930458074818	18.545989667093	TRUE	FALSE
IGFBP2	-2.55444010553007	18.5200665915044	TRUE	FALSE
CDC42EP3	1.55241662084969	18.0219369514107	TRUE	FALSE
PPP1R7	-1.6679875679998	18.0026610380046	TRUE	FALSE
EIF5B	-1.37405161863423	17.9497715786469	TRUE	FALSE
SUMO1	-1.08140038590775	17.8885920716449	TRUE	FALSE
ZDHHC12	-1.29346686514322	17.7720403723152	TRUE	FALSE
NQO1	-1.79203543638232	17.7133613727191	TRUE	FALSE
PRPF6	-1.68683506979224	17.5151390427752	TRUE	FALSE
CTNNA1	-2.9987099205271	17.4797333719026	TRUE	FALSE
MTND2P28	-1.95622486163598	17.4209488059581	TRUE	FALSE
PRDX1	1.02433777745191	17.416917472019	TRUE	FALSE
EWSR1	0.935178814771614	17.3093105569964	TRUE	FALSE
EXOSC8	-1.59541706248008	17.2623197154261	TRUE	FALSE
PGAM1	1.06337820562286	17.1078276549275	TRUE	FALSE
SELENOH	-1.04113192016065	17.0934784346853	TRUE	FALSE
EEF2	0.810034136369469	17.0597156556202	TRUE	FALSE
CALM1	0.966681208666629	17.0213902126903	TRUE	FALSE
USP18	-2.66326271142869	17.0027474719913	TRUE	FALSE
PSMB8	-2.01341953779132	16.9231598003056	TRUE	FALSE
EZR	1.11377527070917	16.8257088471743	TRUE	FALSE
MDK	-1.0845734930329	16.7720804683925	TRUE	FALSE
DYNC2I2	-1.38831809604442	16.7279401872772	TRUE	FALSE
NDUFS6	0.91206229228113	16.6377717099834	TRUE	FALSE
MTCO1P12	-1.76005495777247	16.5912456655825	TRUE	FALSE
TPM2	-2.69294046995169	16.5696310241392	TRUE	FALSE
BUD23	-1.05401859180687	16.5370969087174	TRUE	FALSE
SPOCK2	-5.86417681162776	16.5238139853321	TRUE	TRUE
PARP14	-2.13980172543268	16.5071486231546	TRUE	FALSE
NDUFB4	-0.847132809880797	16.4282396770303	TRUE	FALSE
CYBA	-1.24804600723026	16.3718127268563	TRUE	FALSE
CCT4	0.837494075772887	16.3257782659252	TRUE	FALSE
RPS20	0.65227893184285	16.2681722670362	TRUE	FALSE
ITGA3	-1.71462098701789	16.2285757381525	TRUE	FALSE
UBE2D3	-0.909425100330402	16.2244941272048	TRUE	FALSE
RPS23	0.823494383077277	16.0110117507056	TRUE	FALSE
SLC39A4	1.10856131946876	15.8185133503916	TRUE	FALSE
NANS	-1.21467278645106	15.7597934217679	TRUE	FALSE
COPS9	-1.0437456672022	15.7332497824874	TRUE	FALSE
RPS5	0.677418500303721	15.6549247077918	TRUE	FALSE
PSMA4	1.00443231998371	15.46972313675	TRUE	FALSE
DHRS3	-1.6134229182424	15.3152613711295	TRUE	FALSE
SNHG32	-1.436633850094	15.2999584889514	TRUE	FALSE
TCEAL9	-1.75811767670937	15.2699144536035	TRUE	FALSE
UBXN1	-1.17051256832977	15.233944774502	TRUE	FALSE
COX6A1	-0.657413247934058	15.1998665798884	TRUE	FALSE
RPL8	0.866854830020127	15.1222349256994	TRUE	FALSE
CCT6A	0.898174930046613	15.0766044915814	TRUE	FALSE
FTH1	-1.5979503692512	15.0332651352306	TRUE	FALSE
EIF3E	1.00305726986209	14.9898310128211	TRUE	FALSE
FBL	1.06959488340947	14.9794964610903	TRUE	FALSE
MIR4435-2HG	-1.34619441789941	14.9788240636078	TRUE	FALSE
KRT7	-1.1152282727247	14.9245043497749	TRUE	FALSE
DYNLT1	-0.952875505715456	14.8840522925495	TRUE	FALSE
CHMP2A	-1.29334143079948	14.8671454406955	TRUE	FALSE
LAMA3	-2.07526887017705	14.7898840335589	TRUE	FALSE
RPL23A	0.836556040193966	14.7751446742385	TRUE	FALSE
HLA-E	-1.35520047747456	14.6214081050909	TRUE	FALSE
GAS5	-1.34944364847731	14.4608130078717	TRUE	FALSE
GRPEL1	-1.26156471518207	14.2369472080944	TRUE	FALSE
IMP4	-1.16913278233516	14.1673817832325	TRUE	FALSE
NINJ1	-1.71883421715276	14.0380790675086	TRUE	FALSE
CDC123	-0.954348889521072	13.9064060252118	TRUE	FALSE
CD74	-10.3962040277296	13.6633733305768	TRUE	TRUE
GNG5	-0.835103687227197	13.653484359412	TRUE	FALSE
RNF213	-1.48963170377259	13.6184701474636	TRUE	FALSE
RPS7	0.626310103363244	13.5805526919693	TRUE	FALSE
CD151	-1.16723110322313	13.4914536433727	TRUE	FALSE
ALDH7A1	1.07759497562323	13.3402528999677	TRUE	FALSE
POLR2K	0.798172691892797	13.296998690212	TRUE	FALSE
MX1	-2.72499564218472	13.2846078908584	TRUE	FALSE
RPL30	0.766474509763456	13.2661434805836	TRUE	FALSE
ID2	-1.76982491698943	13.226351615061	TRUE	FALSE
NPM1	0.690201673776456	13.2184847783814	TRUE	FALSE
SSBP1	-0.834688462156316	13.1610285187743	TRUE	FALSE
C7orf50	-1.21374406790923	13.0757527377634	TRUE	FALSE
POR	-1.24558558558583	13.0701041739444	TRUE	FALSE
UBA52	0.745072166589671	13.0623475409058	TRUE	FALSE
PPIA	-1.15879817856336	13.0344697366148	TRUE	FALSE
GGPS1	-1.36435428057888	13.0285536314231	TRUE	FALSE
PSMB7	-0.771652989188554	13.0180736394974	TRUE	FALSE
EIF3H	0.859913406507964	12.9911150538577	TRUE	FALSE
PFDN2	-0.996177251523299	12.9172296690873	TRUE	FALSE
MRPS15	-0.910106269867585	12.8391879283916	TRUE	FALSE
RNF7	-0.995332193043364	12.8008537454853	TRUE	FALSE
ANXA3	-1.04794353747848	12.7903163265689	TRUE	FALSE
RPS27A	0.603757540633444	12.7607435768696	TRUE	FALSE
MRPL13	0.885074325029992	12.6817061284951	TRUE	FALSE
PSMF1	-1.1291489744181	12.6405529775392	TRUE	FALSE
WWC1	-1.39714805760241	12.635156807241	TRUE	FALSE
FAU	-0.660587716815446	12.561047304895	TRUE	FALSE
RTF2	-0.979556125106764	12.4862347465799	TRUE	FALSE
PKM	0.70234303626729	12.4734065371039	TRUE	FALSE
S100A14	-1.70204256783942	12.4713385888687	TRUE	FALSE
RPL19	0.64692843092408	12.4473478173208	TRUE	FALSE
EIF4G1	1.0144064303843	12.4275879496525	TRUE	FALSE
AGRN	-1.23896647741644	12.3551291998744	TRUE	FALSE
NUDC	0.71631386651562	12.3153781671988	TRUE	FALSE
RPS26	0.60380431747678	12.3112483649972	TRUE	FALSE
SOD1	0.756439869626405	12.2694574247957	TRUE	FALSE
SLC50A1	-1.29006346728955	12.1915424735028	TRUE	FALSE
DDIT3	-1.66055703012683	12.1907784350244	TRUE	FALSE
G3BP1	0.814055256973908	12.1306982647698	TRUE	FALSE
LITAF	-1.21513209181874	12.0798401941522	TRUE	FALSE
ERP29	0.751974392294886	12.0416210430161	TRUE	FALSE
NOP9	-1.76423162492685	12.0400788580294	TRUE	FALSE
C6orf62	-0.912760659901905	12.017389188125	TRUE	FALSE
TRMT112	-0.749089331797283	11.9633581652848	TRUE	FALSE
ATG101	-1.28023541487122	11.9479913994003	TRUE	FALSE
RPL23	0.740011866748684	11.9369466980022	TRUE	FALSE
GPX3	-1.15153568641521	11.9360643080636	TRUE	FALSE
ATP5F1B	0.568538493834072	11.9295287380779	TRUE	FALSE
PRRC2C	-1.51796973216002	11.9258703594479	TRUE	FALSE
MYL12A	-0.856786630271044	11.8912130547606	TRUE	FALSE
IFI44L	-2.50517229041162	11.6899803183563	TRUE	FALSE
LARP1	-0.902045214768691	11.5949547334106	TRUE	FALSE
IFI27	0.930627819836526	11.5843122612046	TRUE	FALSE
S100A9	-5.56975807376186	11.5678915640743	TRUE	TRUE
PAICS	0.917746917709364	11.5141831305642	TRUE	FALSE
MDH2	-0.79831640895663	11.4772635060371	TRUE	FALSE
DCTN3	-0.947649652596725	11.4718261303156	TRUE	FALSE
SLC25A1	-0.864330140546312	11.3936278547194	TRUE	FALSE
KRT8	0.842209441026929	11.3701325842242	TRUE	FALSE
ELF3	-1.62117006089646	11.3365949771109	TRUE	FALSE
NF2	1.40766087574535	11.3321332501178	TRUE	FALSE
MAGOH	-0.938321924807305	11.253108210373	TRUE	FALSE
CASP4	-1.90331777095737	11.2505794626071	TRUE	FALSE
RAB7A	-0.819199524356427	11.2278640469276	TRUE	FALSE
XRCC5	-0.863379250083329	11.1581279143161	TRUE	FALSE
IFIT3	-2.31327763637308	11.1428697942217	TRUE	FALSE
STYXL1	-1.22704075610053	11.1244453151531	TRUE	FALSE
HSPE1	-0.697014308934814	11.116584323633	TRUE	FALSE
PCCB	-1.09381772669529	11.1067937329082	TRUE	FALSE
RNF114	-0.897662286360589	11.0783961704688	TRUE	FALSE
NDUFAB1	-0.689049782967262	11.0624768407045	TRUE	FALSE
NOPCHAP1	-1.06092298759657	10.9933230163121	TRUE	FALSE
IFIT1	-1.89123271849642	10.9499407697883	TRUE	FALSE
RER1	-0.828534330129135	10.9327961495426	TRUE	FALSE
YWHAZ	0.709826955515683	10.8614362780447	TRUE	FALSE
UBB	0.566378588711135	10.8578097798817	TRUE	FALSE
IRF1	-1.84897733866663	10.7884915875932	TRUE	FALSE
STOML2	-0.813806899926041	10.7584370584367	TRUE	FALSE
TTC1	-0.98207109737239	10.7562783652232	TRUE	FALSE
TMEM219	-1.15971745442448	10.6887470489184	TRUE	FALSE
NDUFA6	0.687820088356125	10.682244098588	TRUE	FALSE
COX17	-0.785772079225627	10.6685803769429	TRUE	FALSE
RPL10A	0.5495727950798	10.6617038179502	TRUE	FALSE
PTTG1IP	-1.11699262294294	10.5915174307482	TRUE	FALSE
AIF1L	-1.07235128914722	10.5751615599618	TRUE	FALSE
PNKD	-0.93734582412927	10.5426474983715	TRUE	FALSE
ANP32A	-0.96598357730707	10.5345580119091	TRUE	FALSE
SRI	-0.968724332010129	10.4884817986899	TRUE	FALSE
NDUFS2	-0.880091520239572	10.4283651562858	TRUE	FALSE
YIF1A	-1.0123160241631	10.4260344297859	TRUE	FALSE
SF3B1	-1.17013923281883	10.3548442432691	TRUE	FALSE
TMEM106C	-0.86113179113178	10.2918391808827	TRUE	FALSE
RPL36	0.512666146240951	10.2590162808976	TRUE	FALSE
SNRPD2	0.532549793564098	10.2525411826165	TRUE	FALSE
RPL15	0.604879484050127	10.206715103463	TRUE	FALSE
PPA1	0.749540573026172	10.1094500948076	TRUE	FALSE
PDAP1	-0.683587313809746	10.1006471284015	TRUE	FALSE
PSME2	-0.661327984976424	10.0772815883059	TRUE	FALSE
PSMD1	-0.87725229055539	10.0631058113361	TRUE	FALSE
SEM1	-0.656599114084637	10.0310663100742	TRUE	FALSE
DBI	-0.760924396348479	9.95676768232057	TRUE	FALSE
GSTP1	-0.623243191557997	9.86777025324847	TRUE	FALSE
SPAG7	-0.895646726528951	9.86730227474491	TRUE	FALSE
GUK1	-0.750739290676831	9.8467257292898	TRUE	FALSE
RNASEH2C	-1.12236738916215	9.84498808004843	TRUE	FALSE
OAS1	-1.75304228063722	9.82346349810223	TRUE	FALSE
DDRGK1	-0.950735087045647	9.79754522462558	TRUE	FALSE
EEF1B2	-0.72947783939117	9.74282534708674	TRUE	FALSE
RPL29	0.585515417349794	9.61362746943516	TRUE	FALSE
NEDD9	-1.29405260798128	9.54442302002593	TRUE	FALSE
KPNB1	0.707522281076512	9.52625732070483	TRUE	FALSE
JPT1	0.901032960299114	9.49319328471191	TRUE	FALSE
EIF3D	0.827827917525304	9.48544030957072	TRUE	FALSE
RPL18	0.495806186224383	9.4543670528005	TRUE	FALSE
GTF3C5	-1.09141466198763	9.45253932346417	TRUE	FALSE
CYB5A	-0.839775700864224	9.43806666985265	TRUE	FALSE
SLC44A2	-1.08794765074574	9.38993175136797	TRUE	FALSE
RPS8	0.502897560698728	9.38573258024997	TRUE	FALSE
RAB11A	-0.821101421054468	9.36690103645723	TRUE	FALSE
IGFBP3	-3.11398901584428	9.36505404534956	TRUE	TRUE
TIMMDC1	-0.929519206346826	9.31154596191909	TRUE	FALSE
RPS18	0.53262485656617	9.2835218153978	TRUE	FALSE
UQCRH	-0.976709155054817	9.26914973407906	TRUE	FALSE
MALAT1	-1.37100162656006	9.22034442534212	TRUE	FALSE
MRPS33	-0.823086789699987	9.19078708756665	TRUE	FALSE
RNF181	-0.76543500755801	9.18176026753387	TRUE	FALSE
H3P6	0.696585668803512	9.13439811597025	TRUE	FALSE
XRCC6	0.717615482872805	9.12028789919504	TRUE	FALSE
CFL1	-0.578862482634923	9.08152899960207	TRUE	FALSE
SRP14	0.676219711200977	9.06120740175781	TRUE	FALSE
NOP58	-1.01067829922998	9.04639324196304	TRUE	FALSE
C6orf132	-1.10926018200752	9.02134021020886	TRUE	FALSE
RPL5	0.640888346133042	8.97912682281721	TRUE	FALSE
PSMC2	-0.762562227925185	8.94779418491702	TRUE	FALSE
ADRM1	-0.794863613170311	8.93924785793753	TRUE	FALSE
RPS15	0.500834139861141	8.8863889890111	TRUE	FALSE
POP7	-0.867523760950868	8.83998600890233	TRUE	FALSE
EIF3I	-0.65411849951851	8.80316405787373	TRUE	FALSE
RPS2	0.572423742638249	8.79313309110808	TRUE	FALSE
ARPC5	-0.803172594863297	8.78473055884668	TRUE	FALSE
MRPL11	-0.795168105589544	8.77582104074978	TRUE	FALSE
SLC25A3	0.707744022537215	8.7007942981871	TRUE	FALSE
PPP4C	-0.721333439956624	8.59371654109212	TRUE	FALSE
CLDN4	-0.985638454708546	8.57822749992037	TRUE	FALSE
EMC9	-0.997495790435248	8.57501520531009	TRUE	FALSE
IFITM3	-0.835747351732194	8.54501730980515	TRUE	FALSE
NDUFA8	-0.815353267799557	8.53662134612359	TRUE	FALSE
KRT19	0.855756079074265	8.50979704829244	TRUE	FALSE
TIMM13	0.689501218346988	8.49233626982425	TRUE	FALSE
RPSA	0.629606432857285	8.42850079368656	TRUE	FALSE
ITM2C	-1.02754423955896	8.41695511507363	TRUE	FALSE
ATP6V0E1	-0.617573075316338	8.4114447744948	TRUE	FALSE
ELOB	-0.567159489825813	8.40250207707195	TRUE	FALSE
DTYMK	-0.835790918796591	8.40032080575193	TRUE	FALSE
RPL4	0.474789036794838	8.35576886542967	TRUE	FALSE
MRPL51	0.549845091967454	8.35229973374063	TRUE	FALSE
RPS9	0.49425225536703	8.29965005947559	TRUE	FALSE
CBWD2	-1.08390629236511	8.29340228752675	TRUE	FALSE
BLVRB	-0.996892954817152	8.28644293716274	TRUE	FALSE
LRRFIP1	-1.08461797953591	8.28278433666305	TRUE	FALSE
CLNS1A	0.744453420864957	8.2417577283658	TRUE	FALSE
PKN1	-0.828500615039784	8.20188431409793	TRUE	FALSE
RPL34	0.473379953158615	8.18858883368224	TRUE	FALSE
ITPA	-0.962909021942397	8.15290087899043	TRUE	FALSE
SAP30BP	-0.932135775866511	8.14988655021545	TRUE	FALSE
MORF4L2	-0.786284095228104	8.14464057816972	TRUE	FALSE
TGM2	-5.83814048768155	8.14075957168824	TRUE	TRUE
S100A10	0.74554964940525	8.1369493673368	TRUE	FALSE
REEP5	0.842485981656152	8.12771955679534	TRUE	FALSE
THRAP3	-0.854545950564318	8.11332719843667	TRUE	FALSE
SEC61A1	-0.819816700689209	8.00345593875752	TRUE	FALSE
HSP90AB1	0.609207464588703	7.97252726028117	TRUE	FALSE
ECHDC1	-0.813012193394003	7.9217820028385	TRUE	FALSE
ATP5MJ	-0.568057030402675	7.91340142948074	TRUE	FALSE
WDR74	-0.976856496633029	7.8981012507126	TRUE	FALSE
MTCH2	-0.752050678343429	7.80343745340375	TRUE	FALSE
DNAJB11	0.752293842784219	7.80333324690359	TRUE	FALSE
EIF3M	-0.631349233915715	7.79577427609333	TRUE	FALSE
EMP1	-1.15264027582497	7.7571087217392	TRUE	FALSE
KIF1A	-0.809488821900789	7.75429584888942	TRUE	FALSE
GBP1	-1.10728692800009	7.75424730893822	TRUE	FALSE
SRSF11	-0.885146308266723	7.71250829879352	TRUE	FALSE
MRPS18C	-0.695057434427326	7.5774794362494	TRUE	FALSE
PARP1	0.762728188555905	7.55460943433522	TRUE	FALSE
INAVA	-1.09044097120999	7.51220655604352	TRUE	FALSE
VMP1	0.856725205126485	7.50327204446011	TRUE	FALSE
ASAH1	0.812884485569646	7.47539814213518	TRUE	FALSE
NFKBIA	-1.20315548322783	7.47520702734613	TRUE	FALSE
TIMM17A	-0.825777145599054	7.4504542733424	TRUE	FALSE
AURKAIP1	-0.57230002975946	7.37894760534361	TRUE	FALSE
NDUFC1	-0.586893135920218	7.37627542032655	TRUE	FALSE
SLC39A1	-0.753511720823494	7.31731001771416	TRUE	FALSE
HSPA5	-0.809381368157983	7.27818855849618	TRUE	FALSE
C15orf48	-6.61104569605764	7.24915844897088	TRUE	TRUE
TUBA1C	0.792882414962891	7.23837237864177	TRUE	FALSE
UBE2K	-0.710346619120261	7.18664786554617	TRUE	FALSE
PSAP	-0.586228624817089	7.16406981024238	TRUE	FALSE
RPL41P1	0.490745149540566	7.15758730205879	TRUE	FALSE
GPX4	0.501816367826745	7.14017129320117	TRUE	FALSE
CHCHD2	0.499445235954912	7.12086760804811	TRUE	FALSE
RPS27L	-0.731053293534707	7.06136579854352	TRUE	FALSE
SDHB	-0.642848689831488	7.01602949956617	TRUE	FALSE
PEA15	-0.695496815290222	6.99092800888249	TRUE	FALSE
PSMC4	0.742937661325806	6.9723937074973	TRUE	FALSE
ENY2	0.567365955662834	6.92861392289811	TRUE	FALSE
TMEM9	-0.809285447565081	6.9028157012855	TRUE	FALSE
SARS1	-0.733855586642573	6.89552862658488	TRUE	FALSE
PPIG	-0.752328830115763	6.88737185542364	TRUE	FALSE
HSPA1B	0.895746207815753	6.85011149004908	TRUE	FALSE
SEC62	0.612127367136391	6.81834375351872	TRUE	FALSE
RAE1	-0.847459126896973	6.79666016200769	TRUE	FALSE
C1orf43	-0.627883894951787	6.7955333721107	TRUE	FALSE
CALM2	0.612163409934792	6.79533528785296	TRUE	FALSE
MRPL37	-0.620861165557192	6.7696035517532	TRUE	FALSE
HNRNPH1	-0.881518999530247	6.7220141088891	TRUE	FALSE
DPM2	-0.800512317578585	6.71900157291104	TRUE	FALSE
UBC	-0.71552850006131	6.71424789581366	TRUE	FALSE
YIPF6	-0.792689936068409	6.70162788084404	TRUE	FALSE
CKB	0.854796628344741	6.69737474707382	TRUE	FALSE
RAN	0.528671868212833	6.62103455908666	TRUE	FALSE
SH3BGRL3	-0.673910797329122	6.5719951762246	TRUE	FALSE
SRSF5	-0.795557048127925	6.57190112783724	TRUE	FALSE
GHITM	-0.586074055391666	6.55658421022087	TRUE	FALSE
SUMO3	-0.801600173373996	6.53620819086305	TRUE	FALSE
POMP	-0.52386639740884	6.50961822301487	TRUE	FALSE
FKBP2	-0.530078654578465	6.50038126228455	TRUE	FALSE
HNRNPH3	-0.727860041546275	6.45329112377522	TRUE	FALSE
CLU	-0.854535143452946	6.37966232922718	TRUE	FALSE
PXDN	0.730998059723126	6.37941375067517	TRUE	FALSE
MRPL20	-0.572200283636435	6.30433131950815	TRUE	FALSE
CDC20	0.918485808311611	6.28328468260452	TRUE	FALSE
NME1	0.540820661112259	6.25739245822985	TRUE	FALSE
POLR2F	0.590091463178469	6.23029141831248	TRUE	FALSE
PEBP1	0.609877995069706	6.20829614521036	TRUE	FALSE
ZNRD2	-0.700903106795846	6.20504182771713	TRUE	FALSE
HNRNPA1	0.526814199025541	6.19631195191866	TRUE	FALSE
CLIC1	-0.468098788462181	6.19224962289063	TRUE	FALSE
ARPC5L	-0.745352283570439	6.1863801009998	TRUE	FALSE
HM13	-0.597858317613761	6.18409532586545	TRUE	FALSE
PDRG1	-0.847146073505569	6.17504248603155	TRUE	FALSE
CHCHD3	-0.671572252085472	6.09725595604938	TRUE	FALSE
CYCS	0.542488598910869	6.06040762730828	TRUE	FALSE
UBXN4	-0.808434373664745	6.05863223211417	TRUE	FALSE
CCNB1	0.981104774352947	6.05692999968878	TRUE	FALSE
CAPN2	-0.780340637192903	6.05119951162536	TRUE	FALSE
SEC61G	-0.514903505891438	6.04367273790546	TRUE	FALSE
ATP5MK	0.480405155077358	5.99783725713936	TRUE	FALSE
SRPRB	-0.841379743118983	5.99661788008034	TRUE	FALSE
IFITM1	-1.00871094921225	5.98805338909267	TRUE	FALSE
SELENOT	-0.626525022822497	5.96307586945225	TRUE	FALSE
MRPL3	-0.597307309018076	5.92990191925896	TRUE	FALSE
EIF4E	-0.62585329300247	5.89006622394309	TRUE	FALSE
ENO1	0.446674598692811	5.886546119727	TRUE	FALSE
RPS29	0.36445266925155	5.85381321199981	TRUE	FALSE
SOX4	0.880615912481014	5.84644515463934	TRUE	FALSE
APLP2	-0.584141809663699	5.80339348916339	TRUE	FALSE
MRPS16	-0.619350254708405	5.80098108887086	TRUE	FALSE
PSMD11	0.552856411157062	5.69546354519663	TRUE	FALSE
SCNM1	-0.767656719369349	5.68670092513878	TRUE	FALSE
RPS27	0.406635681857027	5.6829907530774	TRUE	FALSE
PDCD5	0.478749330654321	5.68150265901951	TRUE	FALSE
CTSB	0.640898830138767	5.67082658674102	TRUE	FALSE
BRK1	0.631043457468223	5.66069314640071	TRUE	FALSE
ATP5F1A	-0.458995919921301	5.65880268529381	TRUE	FALSE
BIRC3	-1.5931450885062	5.63849921321995	TRUE	FALSE
CLSPN	-0.833898326114267	5.61980223805808	TRUE	FALSE
TUBA1B	0.474449215991501	5.61458253551266	TRUE	FALSE
TIMM10	-0.67027688776902	5.58106818541572	TRUE	FALSE
QPRT	-0.814857030314582	5.54896003201331	TRUE	FALSE
DAZAP2	-0.642282384259095	5.52187653791699	TRUE	FALSE
PDZK1IP1	-8.92695087618676	5.52136391769111	TRUE	TRUE
EDF1	-0.528572640006839	5.51796464008863	TRUE	FALSE
FUS	-0.560990059982564	5.51505728130894	TRUE	FALSE
PHGDH	0.639157211421749	5.49854634099429	TRUE	FALSE
ACTG1	0.610769928590078	5.49110187466818	TRUE	FALSE
DNTTIP1	-0.699180498680056	5.43923073613438	TRUE	FALSE
MTHFS	-0.663198817690599	5.4211190961673	TRUE	FALSE
HSPA1A	0.776226837091241	5.40380651419683	TRUE	FALSE
ARF4	-0.672107985419474	5.3934744890538	TRUE	FALSE
EIF2S3	0.514480710908122	5.37294768283202	TRUE	FALSE
TSR2	-0.66760584850294	5.36575914504871	TRUE	FALSE
SNRPF	0.516822756930094	5.36470134077582	TRUE	FALSE
CBWD1	-0.753102369394336	5.34041361818526	TRUE	FALSE
EEF1D	0.474690821971093	5.3280964892846	TRUE	FALSE
PFN1	-0.532157917542726	5.32662759940727	TRUE	FALSE
DDX56	-0.671153832558407	5.30821436431193	TRUE	FALSE
CCDC124	0.569701025379549	5.2358948196009	TRUE	FALSE
STMN1	0.578718393814262	5.19015321080023	TRUE	FALSE
PUF60	0.485712803108202	5.18144614986792	TRUE	FALSE
TRAPPC4	-0.606021527753512	5.1278464223017	TRUE	FALSE
SNRPD1	0.483190871939729	5.08624367138512	TRUE	FALSE
RPS25	-0.408933278337471	5.06966922062182	TRUE	FALSE
FLOT1	-0.541380377185506	5.05849687474659	TRUE	FALSE
ITGB1	-0.505998642886458	5.04033603989485	TRUE	FALSE
GNG11	-5.99233299720692	5.03359744744264	TRUE	TRUE
SPINT2	0.444784391123625	5.02365573966047	TRUE	FALSE
GTPBP4	-0.672415175370601	5.01950696794627	TRUE	FALSE
ITGB8	0.7617895755795	4.99577968436181	TRUE	FALSE
SON	-0.520605719670715	4.98474491643874	TRUE	FALSE
LSM1	-0.604473620131947	4.97209682614785	TRUE	FALSE
UGT2B7	-3.27931295741021	4.94742503256902	TRUE	TRUE
POLR2H	0.476700007416992	4.94643981490394	TRUE	FALSE
EIF5	-0.638698440349795	4.93139397180428	TRUE	FALSE
DDX46	0.712971214955891	4.91784352845922	TRUE	FALSE
UFC1	-0.670858423284685	4.90057844091956	TRUE	FALSE
NOC2L	-0.59818473452845	4.85134443286597	TRUE	FALSE
SKP1	0.392905970184465	4.84443669666403	TRUE	FALSE
SLC25A6	-0.522630001479905	4.84170057911513	TRUE	FALSE
EEF1A1	0.396277913558634	4.78976442354855	TRUE	FALSE
TK1	0.538483900086415	4.78906672784167	TRUE	FALSE
DDOST	0.447568082250623	4.77436357832917	TRUE	FALSE
SPTSSA	-0.567760086257517	4.76600999437261	TRUE	FALSE
ATP5F1C	-0.459656862197092	4.76577745357219	TRUE	FALSE
HNRNPA2B1	0.411453981876979	4.74553040305779	TRUE	FALSE
PRXL2A	-0.656138267871808	4.7239033080797	TRUE	FALSE
TKT	0.600085119338536	4.71809181446748	TRUE	FALSE
RPL39L	-0.59152749650216	4.71771912566938	TRUE	FALSE
TUBB	0.490368737521284	4.67814760577384	TRUE	FALSE
SNRPA1	0.499856560024248	4.6724802638373	TRUE	FALSE
S100A16	-0.633197871753611	4.65221123268994	TRUE	FALSE
MORF4L1	0.520967221256405	4.63603643816685	TRUE	FALSE
CD63	-0.428882963482701	4.53591687709852	TRUE	FALSE
BCCIP	0.551975038610432	4.53277600529984	TRUE	FALSE
HSPD1	-0.522290423898061	4.51263618627902	TRUE	FALSE
ZCCHC17	-0.611792580263963	4.50650585639838	TRUE	FALSE
ISG15	-0.787300879639378	4.4889644663132	TRUE	FALSE
SDHA	0.550604504275398	4.48586252817305	TRUE	FALSE
PDIA6	0.483307612875861	4.47952461551667	TRUE	FALSE
RRP7A	0.466418589985173	4.47164784953204	TRUE	FALSE
PGK1	0.417189116274158	4.45122081721935	TRUE	FALSE
MGST1	0.596552921639564	4.44512054111181	TRUE	FALSE
RPL41	0.314247577527937	4.40472245903703	TRUE	FALSE
ARL16	-0.655813737916412	4.39223598060121	TRUE	FALSE
HINT1	-0.355333678912888	4.37517847897089	TRUE	FALSE
MRPS7	0.416497976714605	4.34713413297015	TRUE	FALSE
NTMT1	-0.587526371732016	4.33191178677546	TRUE	FALSE
RPS14	0.382735737231445	4.26095035958454	TRUE	FALSE
PPIE	-0.520646607654393	4.23305238070566	TRUE	FALSE
PSMC3	-0.37537278357111	4.18465094230256	TRUE	FALSE
KPNA2	0.674277785614533	4.17609769178981	TRUE	FALSE
SSB	0.484126595386722	4.16174211136772	TRUE	FALSE
PSMG1	-0.511811224458331	4.13424403646577	TRUE	FALSE
MRPL33	0.439412502207944	4.11816654049712	TRUE	FALSE
EIF5A	0.326111157504723	4.11748954176861	TRUE	FALSE
H3-3B	0.405720571469428	4.11628399960673	TRUE	FALSE
NDUFS5	0.348814364143346	4.10259815209658	TRUE	FALSE
ZFAS1	-0.62196864532279	4.08492819659643	TRUE	FALSE
	0.335136556966979	4.07861599328627	TRUE	FALSE
PHB1	0.352837613558591	4.06735600028677	TRUE	FALSE
SAE1	-0.491364562776235	4.06425688965322	TRUE	FALSE
PHB2	0.452731619433021	4.03968619137193	TRUE	FALSE
REXO2	-0.507278129112854	4.02788173140954	TRUE	FALSE
CDK4	0.408203193598687	4.0170257754219	TRUE	FALSE
PRC1	0.686586492590881	4.00265135728109	TRUE	FALSE
C11orf58	-0.491047671408157	3.96296538625571	TRUE	FALSE
RPL37A	-0.350838030854436	3.96033944308321	TRUE	FALSE
MAP3K13	0.499170560475552	3.95838038612773	TRUE	FALSE
SNRPG	0.350468904079384	3.86653674370093	TRUE	FALSE
NUSAP1	0.727200823003462	3.84921347957729	TRUE	FALSE
COX7B	-0.397293615112708	3.83444661892384	TRUE	FALSE
CNBP	-0.394576255943171	3.82886175398818	TRUE	FALSE
CCT8	0.424095585515802	3.81556706018112	TRUE	FALSE
ID3	-0.626994415456586	3.80853006798234	TRUE	FALSE
ATP5PB	-0.473312465221758	3.79843341517232	TRUE	FALSE
MEA1	-0.380541940937193	3.78835293705599	TRUE	FALSE
SSR2	-0.468737120266421	3.72887002515661	TRUE	FALSE
ZNF706	0.46175315393908	3.71095451470039	TRUE	FALSE
PSME1	-0.380846162902846	3.70081177179195	TRUE	FALSE
HMGN1	-0.48088794301088	3.69826973832674	TRUE	FALSE
ID1	-0.554946441952346	3.69625678257842	TRUE	FALSE
DMKN	-0.641550420959614	3.69601268784839	TRUE	FALSE
RPN1	-0.43633699120587	3.68847981363546	TRUE	FALSE
PLP2	-0.476018111540274	3.68803405053787	TRUE	FALSE
COX7A2L	-0.397581033920049	3.6671172022626	TRUE	FALSE
LSM6	-0.533310075847201	3.66682877911249	TRUE	FALSE
H4C3	0.705742799383528	3.6572574896017	TRUE	FALSE
GSDMD	-0.552207128828442	3.64277188936536	TRUE	FALSE
RFC4	0.563654733972897	3.62654328632526	TRUE	FALSE
MRPS10	-0.461567476614477	3.61682548810698	TRUE	FALSE
MCM3	-0.667513007966338	3.60972277032084	TRUE	FALSE
CLTA	-0.417017060180104	3.60720719486746	TRUE	FALSE
BCL11A	0.680355952845366	3.60589934364602	TRUE	FALSE
BNIP3	-0.53368921329691	3.60401464057556	TRUE	FALSE
PRPF40A	-0.499289367302712	3.60200180464522	TRUE	FALSE
TMEM147	-0.447212214127016	3.58232623602543	TRUE	FALSE
CAP1	-0.419984199199007	3.56658494156667	TRUE	FALSE
TAGLN	-3.82193868524382	3.55491862129427	TRUE	TRUE
CDKN2A	0.36662552280756	3.53468715551009	TRUE	FALSE
POLR2G	-0.416751620209804	3.51737470398383	TRUE	FALSE
MCM4	0.584640271171568	3.51727281777495	TRUE	FALSE
CALU	-0.431899367310747	3.48093686311516	TRUE	FALSE
NUCKS1	0.404679070473269	3.46924373946554	TRUE	FALSE
ECE2	0.530551889949994	3.44279428148538	TRUE	FALSE
MGMT	-0.509024953101387	3.44119627419794	TRUE	FALSE
ATP5PD	-0.332642142158121	3.4222866418859	TRUE	FALSE
NDUFA1	-0.3694095535189	3.41270292745281	TRUE	FALSE
HIGD1A	-0.442077186099601	3.38048533999679	TRUE	FALSE
TXNDC17	0.321372460182879	3.36636909636461	TRUE	FALSE
H2AZ1	0.333913842164478	3.35574278188064	TRUE	FALSE
MRPL41	-0.557414852986301	3.35447710425362	TRUE	FALSE
NEAT1	-0.686964592936077	3.3309023994134	TRUE	FALSE
BST2	-0.453549201227521	3.30455837770115	TRUE	FALSE
CACYBP	0.358562090599108	3.26196833005598	TRUE	FALSE
SF3B6	-0.373478826203612	3.24496493247651	TRUE	FALSE
TAPBP	-0.426510853387535	3.21943194008911	TRUE	FALSE
BTF3	0.345187473853934	3.20925345864782	TRUE	FALSE
AKR1A1	0.435497362539505	3.20215935324671	TRUE	FALSE
MRPL24	-0.433920866434504	3.19798522301989	TRUE	FALSE
TXNRD1	0.542762632693595	3.18052100566672	TRUE	FALSE
DPY30	-0.35236007851188	3.16968792879267	TRUE	FALSE
AP2M1	0.284147201037057	3.15431618643116	TRUE	FALSE
SELENOF	-0.434541660413266	3.15242304626082	TRUE	FALSE
DAD1	-0.286381776338114	3.13917443254573	TRUE	FALSE
SGPL1	0.499538913507028	3.11592143963862	TRUE	FALSE
ELOVL1	-0.462282295153523	3.1130647752207	TRUE	FALSE
CST6	-4.77096938373856	3.10931426983245	TRUE	TRUE
PNN	-0.549247754723476	3.09771751219061	TRUE	FALSE
RPL18A	0.267347732079496	3.08300505152147	TRUE	FALSE
DDX5	0.402383006928709	3.0685206621186	TRUE	FALSE
RPL10	0.276921504103684	3.04205572721268	TRUE	FALSE
ATP6V0B	0.279984573334597	3.01984952728921	TRUE	FALSE
RPLP1	-0.342195039558715	3.00254865661064	TRUE	FALSE
GNAS	0.439314650068763	2.99605794024439	TRUE	FALSE
RBM3	-0.482158041554865	2.99501241913465	TRUE	FALSE
ELOC	0.32839035450004	2.97190435131392	TRUE	FALSE
NONO	0.350294273647147	2.96579703758395	TRUE	FALSE
AK2	-0.321009893016845	2.9595714946219	TRUE	FALSE
RPL28	0.292925438210061	2.93995885222197	TRUE	FALSE
HSBP1	-0.354273382481105	2.93675452759826	TRUE	FALSE
CCDC167	0.418728464848657	2.91501664501923	TRUE	FALSE
PLEKHB2	-0.508481620590925	2.90618160250733	TRUE	FALSE
NDUFB5	0.407106417262811	2.89136262729713	TRUE	FALSE
IRF3	-0.419309637966567	2.88156243027879	TRUE	FALSE
ERH	-0.343879502396308	2.84002810112287	TRUE	FALSE
TXN2	0.425753916623566	2.83117631098103	TRUE	FALSE
RPS11	0.255015674274502	2.81663563518052	TRUE	FALSE
PSMC6	0.401468482719169	2.81572655463826	TRUE	FALSE
TBL1XR1	0.442379245671717	2.79287777174985	TRUE	FALSE
LGALS3BP	0.344010966000766	2.7917906548888	TRUE	FALSE
ZWINT	-0.478336291493746	2.78100766811771	TRUE	FALSE
SLC3A2	-0.493214137190233	2.77035624658619	TRUE	FALSE
FKBP3	0.321930577895938	2.74607431337176	FALSE	FALSE
CCT3	0.30407196545259	2.72916890402323	FALSE	FALSE
TIMM17B	-0.417078458263663	2.69330910586908	FALSE	FALSE
ETFA	0.378675321530456	2.6825626873752	FALSE	FALSE
IQGAP1	0.493328664225794	2.66653686578513	FALSE	FALSE
ACADVL	-0.390746613445802	2.6524082091426	FALSE	FALSE
ACTN1	0.43621575196307	2.62780328348262	FALSE	FALSE
SLPI	0.497810132556669	2.61806457672412	FALSE	FALSE
SPCS2	-0.295719924673542	2.61663306552008	FALSE	FALSE
C3	-3.52743127702135	2.61388487504535	FALSE	TRUE
DNAJA1	-0.302184948555359	2.59593822043505	FALSE	FALSE
SLC38A2	0.525081911571664	2.58643051503876	FALSE	FALSE
SF3A3	-0.358736884961671	2.58594992588417	FALSE	FALSE
CMAS	-0.399756993742424	2.57562456782519	FALSE	FALSE
RPL36AL	0.275339601737236	2.57062885594806	FALSE	FALSE
VDAC3	-0.402368626876889	2.55204464267808	FALSE	FALSE
NAGK	-0.466932420246736	2.54506663683526	FALSE	FALSE
PSMC1	0.439708957950655	2.52115119169783	FALSE	FALSE
YWHAE	-0.262822859505411	2.51425422078667	FALSE	FALSE
ADH5	-0.38143756783802	2.49057146931441	FALSE	FALSE
CALR	0.423009803868855	2.48240696639283	FALSE	FALSE
C1orf35	0.423837904160873	2.47774605892833	FALSE	FALSE
GABARAP	-0.389527449062732	2.46590299582332	FALSE	FALSE
HNRNPC	-0.291462699543501	2.45826625364953	FALSE	FALSE
CD9	0.350160228185593	2.45424886141174	FALSE	FALSE
ATAD3B	-0.477500976083364	2.45213706279141	FALSE	FALSE
LSM4	0.339179937049567	2.45100120477613	FALSE	FALSE
YBX1	0.337021787487044	2.43198053145728	FALSE	FALSE
MYDGF	-0.419602411848416	2.42369253531493	FALSE	FALSE
SRSF3	0.366019468905881	2.39972783542749	FALSE	FALSE
PSMA6	0.275560221501195	2.39146820054189	FALSE	FALSE
LIMS1	0.410872175339398	2.38481104382655	FALSE	FALSE
TMED9	-0.249119103931681	2.3702546404331	FALSE	FALSE
UBE2I	-0.338832584159286	2.35553619052947	FALSE	FALSE
COX6B1	-0.235991889233364	2.34333716328437	FALSE	FALSE
PLSCR1	0.365982568919324	2.34202505712846	FALSE	FALSE
LTB	-0.864607814611587	2.33755444591142	FALSE	FALSE
JTB	-0.364588958804758	2.325670611175	FALSE	FALSE
PTMA	0.251381835723686	2.31490155649915	FALSE	FALSE
DCXR	0.33419336161932	2.31363690501034	FALSE	FALSE
NOP56	-0.35348950350061	2.30823997520806	FALSE	FALSE
NCL	-0.287285956280332	2.23753210283092	FALSE	FALSE
CBX5	-0.298636530989528	2.22565555827185	FALSE	FALSE
SNRPC	-0.265157795865962	2.22293571004436	FALSE	FALSE
HMGB1	0.276785029222077	2.20206478577664	FALSE	FALSE
SERBP1	-0.269316981116601	2.18601054051011	FALSE	FALSE
NGRN	0.321487902970146	2.18426318319955	FALSE	FALSE
RPS2P5	0.244018696381794	2.18299309641199	FALSE	FALSE
RPL13	0.227597529339563	2.17968696457965	FALSE	FALSE
CLDN7	-0.329041194002057	2.17147645351062	FALSE	FALSE
TALDO1	-0.331305292274173	2.16607678461354	FALSE	FALSE
ANAPC15	0.416938967549293	2.16393684730583	FALSE	FALSE
PSMD8	-0.247498607221893	2.15870337251628	FALSE	FALSE
SPDYE3	0.698170298579779	2.11835091766529	FALSE	FALSE
TIMM23B	-0.303658028720134	2.10812903957816	FALSE	FALSE
MRPL27	0.33502574178483	2.10049512529806	FALSE	FALSE
LTBR	-0.421247807491618	2.08283144812142	FALSE	FALSE
MRPS23	0.315038796738739	2.08039291431005	FALSE	FALSE
ALDOA	-0.240278273209978	2.07659541699831	FALSE	FALSE
HNRNPK	-0.235735029723499	2.06923710984644	FALSE	FALSE
SFPQ	-0.457392703993707	2.05611907240812	FALSE	FALSE
ELK4	-0.317810683287021	2.05595686380137	FALSE	FALSE
ATP5PO	0.255655561018934	2.05558908184382	FALSE	FALSE
FLNA	0.289167255127519	2.04451879669793	FALSE	FALSE
POLR2E	0.30578586333651	2.03295105802219	FALSE	FALSE
TMSB4X	-0.311882346194587	2.02749388540745	FALSE	FALSE
U2AF1	-0.266105592538647	2.02058239253753	FALSE	FALSE
HMGN2	0.256029695532876	2.01911079328931	FALSE	FALSE
PSMB1	-0.271836466819293	2.01336067288235	FALSE	FALSE
HNRNPU	-0.312363720801327	2.00843893541669	FALSE	FALSE
NELFE	-0.288493013015692	2.00310293952942	FALSE	FALSE
COMMD4	0.330027184777688	2.00236565849411	FALSE	FALSE
CXADR	-0.344463197508704	2.00059508480787	FALSE	FALSE
C19orf48	-0.364955718043438	1.98563210619725	FALSE	FALSE
GFUS	-0.272678090496618	1.98532675905388	FALSE	FALSE
SSR3	0.272439416875647	1.97901809109422	FALSE	FALSE
RPS21	0.221910396888481	1.97641485544698	FALSE	FALSE
TPM4	0.285493034307605	1.96631933990208	FALSE	FALSE
LSM3	-0.303978730707018	1.96142339350585	FALSE	FALSE
AAMDC	-0.382084463430527	1.95983160322414	FALSE	FALSE
CYC1	-0.317650461511914	1.95775697423105	FALSE	FALSE
SHMT2	0.344325605678302	1.9436331571969	FALSE	FALSE
SELENOS	0.339428201444265	1.93700314621002	FALSE	FALSE
ETV6	-0.408398351000848	1.92912104831516	FALSE	FALSE
RPL35	-0.18900186246035	1.92064361744019	FALSE	FALSE
APEX1	0.296761690886324	1.9041674030132	FALSE	FALSE
TIMM8B	-0.245792889041042	1.88581691655892	FALSE	FALSE
COX7A2	0.182652379668203	1.88501367826369	FALSE	FALSE
RPLP2	-0.222756552900533	1.88466610411331	FALSE	FALSE
C8orf33	-0.309187631297522	1.86292749401926	FALSE	FALSE
HNRNPR	0.261447403928826	1.86048659982121	FALSE	FALSE
CUEDC2	0.301851135398975	1.85709088754387	FALSE	FALSE
RPL21	0.20788896528695	1.85415531287265	FALSE	FALSE
RPS19BP1	0.317974314831167	1.84963237971549	FALSE	FALSE
HSP90AA1	0.344329505940404	1.83546983026913	FALSE	FALSE
RHEB	-0.27543743617157	1.81465281927656	FALSE	FALSE
MFAP2	-0.385955742856624	1.80008343623099	FALSE	FALSE
SMS	-0.295070409783127	1.7811599832999	FALSE	FALSE
S100A11	0.218797316560109	1.76690379153227	FALSE	FALSE
ZFAND6	-0.319796633443177	1.76624301294811	FALSE	FALSE
SLC7A5	0.383239673386547	1.76545352486864	FALSE	FALSE
YWHAB	-0.283281493896169	1.76220031473824	FALSE	FALSE
NACA	0.189763153735836	1.75398914494912	FALSE	FALSE
TMEM50A	0.236942036610441	1.75090840052715	FALSE	FALSE
SYNGR2	0.260163316760596	1.74744110078482	FALSE	FALSE
MLEC	-0.277849314841588	1.72128348606662	FALSE	FALSE
SERPINH1	-0.299860418298957	1.71847684985273	FALSE	FALSE
BSG	0.223229974272208	1.70782665426977	FALSE	FALSE
RPS6	0.190737525436196	1.69654681768871	FALSE	FALSE
PRR11	0.391525260343921	1.68676502587765	FALSE	FALSE
MUC20-OT1	0.339064426331067	1.66939554855298	FALSE	FALSE
MYL6	0.213338702367781	1.64598628568756	FALSE	FALSE
RHOA	0.248606488649056	1.64067858968369	FALSE	FALSE
PRKDC	0.297033555164714	1.63423365671462	FALSE	FALSE
CASP2	-0.3527415481994	1.62992236627941	FALSE	FALSE
COX6C	0.220905909449669	1.60233984317964	FALSE	FALSE
DDX21	0.278562798984395	1.60202841674456	FALSE	FALSE
RTF1	0.307071775205224	1.59992317043953	FALSE	FALSE
CSRP2	-0.312665860013186	1.59525018177528	FALSE	FALSE
STIP1	-0.242656966192234	1.58050639176312	FALSE	FALSE
RUVBL1	0.280589658285705	1.57937174572729	FALSE	FALSE
RFXANK	-0.30550965606084	1.56970224455569	FALSE	FALSE
NASP	-0.333605900356398	1.56030148410809	FALSE	FALSE
PSMC5	0.21906309811047	1.55562101690854	FALSE	FALSE
HMGA1	-0.26705415809177	1.55281843838198	FALSE	FALSE
LAPTM4B	0.277530318733028	1.55237476927913	FALSE	FALSE
HNRNPM	0.268755963174058	1.5492777860919	FALSE	FALSE
ATP5F1E	-0.159869830813663	1.54449420479816	FALSE	FALSE
MYBL2	0.289298296402405	1.51017656192831	FALSE	FALSE
HSPA8	0.233334902874153	1.48041537091071	FALSE	FALSE
TBCB	0.240816570984309	1.47513574461405	FALSE	FALSE
ATP6AP1	-0.242559464534708	1.47093461915834	FALSE	FALSE
RACK1	0.158644432749889	1.46863868733781	FALSE	FALSE
LAPTM4A	-0.212796843081928	1.46230149338596	FALSE	FALSE
VDAC2	-0.209795229929496	1.45875301638777	FALSE	FALSE
SAT1	0.362551799332542	1.44577398421396	FALSE	FALSE
MCM7	-0.300865958802534	1.43377711867375	FALSE	FALSE
CXCL8	0.491944936216861	1.42887250695095	FALSE	FALSE
PCMT1	-0.25438672791225	1.42835503431401	FALSE	FALSE
SLC38A1	0.243205935686778	1.42594873350746	FALSE	FALSE
METTL5	-0.250118439134674	1.42394480458375	FALSE	FALSE
GPX1	-0.262517264852274	1.41825967426911	FALSE	FALSE
GNB1	-0.254013288711063	1.4156334418411	FALSE	FALSE
ALG3	0.242091388829378	1.39942260521376	FALSE	FALSE
YWHAQ	0.205695833437418	1.39838618549237	FALSE	FALSE
NOL7	-0.29575435906312	1.36840545233178	FALSE	FALSE
SNHG29	0.224564539192849	1.36681770698705	FALSE	FALSE
MRPS18A	-0.23662581990303	1.33912775329499	FALSE	FALSE
HMGB2	0.3265404971335	1.33223364310507	FALSE	FALSE
UQCRB	0.192737149345568	1.32904189484335	FALSE	FALSE
NGDN	-0.265441436017999	1.328491615798	FALSE	FALSE
LMNA	0.255156535748052	1.325683360727	FALSE	FALSE
UBE2V2	0.199843067272891	1.31783097665035	FALSE	FALSE
PSMB6	0.168003027517701	1.31077742003675	FALSE	FALSE
UQCRQ	-0.150237284197876	1.30583488565492	FALSE	FALSE
PSMD14	-0.202890461339125	1.30260779099051	FALSE	FALSE
ERGIC3	0.199033723048671	1.28801610135007	FALSE	FALSE
ATP5MC2	0.194292365835298	1.27654834569625	FALSE	FALSE
RPS24	0.160358808998551	1.27558948612786	FALSE	FALSE
TRAPPC3	-0.252053887568547	1.27210672379162	FALSE	FALSE
H1-0	-0.420775950859615	1.26474243203463	FALSE	FALSE
LSM7	0.206953620009968	1.26415270979964	FALSE	FALSE
CKS1B	-0.241052418818861	1.22264843455993	FALSE	FALSE
PIN4	-0.251835797138215	1.21851392172794	FALSE	FALSE
DDX18	-0.244156538509181	1.20476216575059	FALSE	FALSE
ILF2	0.173555263499542	1.19531966184511	FALSE	FALSE
RPL7A	-0.156434158154578	1.19234060751115	FALSE	FALSE
ANAPC11	0.171709711885932	1.18844592148102	FALSE	FALSE
TMCO1	-0.228635972322544	1.18236348745564	FALSE	FALSE
CCND1	-0.24575769747584	1.17235348889747	FALSE	FALSE
NOSIP	-0.201643837780615	1.16907535435776	FALSE	FALSE
ANKRD1	0.391064243922205	1.16656138924972	FALSE	FALSE
TUBB4B	-0.233782747903286	1.16408440810058	FALSE	FALSE
IFI6	0.279743345400152	1.16162559646375	FALSE	FALSE
RPL22	0.147387018171349	1.15233489878798	FALSE	FALSE
MRPS12	0.210049684641287	1.14363369396689	FALSE	FALSE
UBL5	0.137329240550969	1.13836992314597	FALSE	FALSE
ANXA5	0.188579149119595	1.13647715032426	FALSE	FALSE
RPL27A	-0.177001904979003	1.13174920908554	FALSE	FALSE
DDX54	0.254377356889867	1.12714683684351	FALSE	FALSE
RBIS	0.183982682070265	1.12234418851172	FALSE	FALSE
GLUL	0.223026859178791	1.1212705354481	FALSE	FALSE
MANF	-0.239505682188763	1.11782732965799	FALSE	FALSE
CD59	-0.18610144668646	1.10206278791404	FALSE	FALSE
THOC3	0.188486080726379	1.08930248392631	FALSE	FALSE
TXNL1	-0.224328021863887	1.07011058700712	FALSE	FALSE
SF3B5	-0.224496104549236	1.05746381762158	FALSE	FALSE
TPM3	0.145804146254691	1.04746554759208	FALSE	FALSE
COX4I1	-0.143619165008828	1.04433744483569	FALSE	FALSE
RTRAF	0.161046570292322	1.0412456622571	FALSE	FALSE
SINHCAF	0.20537768698642	1.03690901355217	FALSE	FALSE
TRAPPC6A	0.226257896607829	1.02046156690269	FALSE	FALSE
SELENOK	0.19820688970098	1.00965961526138	FALSE	FALSE
GAR1	-0.190715196844972	0.991246051706023	FALSE	FALSE
EMC4	0.171348076148818	0.972101118066132	FALSE	FALSE
ENSA	-0.17107299037537	0.970281438069698	FALSE	FALSE
UQCRC1	0.153444493488435	0.964271562003191	FALSE	FALSE
MLF2	-0.141796174803303	0.961188047060427	FALSE	FALSE
ZRANB2	-0.209370623164851	0.958885643054218	FALSE	FALSE
POLR2I	0.148429152088487	0.951899889122734	FALSE	FALSE
PTTG1	-0.246341775195772	0.940485346920739	FALSE	FALSE
PSMB4	-0.169065810590809	0.938174149217886	FALSE	FALSE
ERGIC2	-0.168048145261341	0.937544617656895	FALSE	FALSE
FDFT1	0.206759680454689	0.93750576525618	FALSE	FALSE
PFN2	-0.178147992876673	0.931119472672708	FALSE	FALSE
PSAT1	-0.2308535445472	0.928001582107043	FALSE	FALSE
DKC1	-0.20446856151652	0.919980796794727	FALSE	FALSE
ROMO1	-0.1176996895226	0.910118950017015	FALSE	FALSE
MDH1	0.14975813929758	0.906700094539808	FALSE	FALSE
HNRNPF	-0.174392019847184	0.906539734808494	FALSE	FALSE
HSPA4	0.181462113430641	0.902059761809323	FALSE	FALSE
SIVA1	0.154274050369425	0.893101089883338	FALSE	FALSE
BANF1	-0.133718306839389	0.879055786036853	FALSE	FALSE
PHF5A	0.214775447434545	0.870807893067582	FALSE	FALSE
CTSV	0.23878092724882	0.865098716382552	FALSE	FALSE
RPS4X	-0.123215615633695	0.859503990436994	FALSE	FALSE
HNRNPAB	-0.194174182130114	0.85696694033178	FALSE	FALSE
PGD	-0.174449107193692	0.823993043548319	FALSE	FALSE
HELLS	-0.232575626795232	0.819722929341865	FALSE	FALSE
MT2A	-0.247399734723499	0.817764086365481	FALSE	FALSE
EIF6	-0.15415988624502	0.804733267525817	FALSE	FALSE
PARK7	0.11936944092637	0.789793597030887	FALSE	FALSE
OST4	-0.113380896303225	0.773672971835103	FALSE	FALSE
ATP5PF	-0.094575536013659	0.767822955007762	FALSE	FALSE
LGALS1	-0.169275017198	0.755287512495788	FALSE	FALSE
SRGAP1	-0.211580495188617	0.744486648782589	FALSE	FALSE
CENPX	0.150978307812932	0.728455888076693	FALSE	FALSE
TMBIM6	0.0923157825713712	0.720270538133648	FALSE	FALSE
RPL12	0.106800995781805	0.720117405944152	FALSE	FALSE
RPL38	0.0883022492751393	0.707471503368336	FALSE	FALSE
EIF3K	0.126567875620964	0.694146869416932	FALSE	FALSE
PSMD4	0.0962503633834295	0.673221869428904	FALSE	FALSE
HNRNPA3	0.125478758855079	0.664872585702514	FALSE	FALSE
SET	-0.119546920292922	0.661588112122129	FALSE	FALSE
SLC25A39	0.129453028095752	0.655674543775036	FALSE	FALSE
NHP2	-0.11326744821543	0.653312366368172	FALSE	FALSE
MIDEAS	0.199963890873736	0.652682203782981	FALSE	FALSE
HAX1	-0.125806065764627	0.643656556934745	FALSE	FALSE
UQCC3	-0.118176743434312	0.631912577548089	FALSE	FALSE
CIAO2A	-0.145806968583474	0.624672619959565	FALSE	FALSE
KLHDC3	0.136457113957324	0.621851307068968	FALSE	FALSE
CCN1	-0.201234026885391	0.604583572364676	FALSE	FALSE
MRFAP1	0.172265926362046	0.60182033765628	FALSE	FALSE
TMSB10	0.108264075764374	0.600270118725454	FALSE	FALSE
ECHS1	-0.111450506383626	0.57891026825974	FALSE	FALSE
TM4SF1	-0.164010486518672	0.546947103491433	FALSE	FALSE
CNN3	0.12358469053935	0.5439061867091	FALSE	FALSE
RPL9	0.0790001705739416	0.533332948596406	FALSE	FALSE
VDAC1	0.106477376162788	0.529190288255295	FALSE	FALSE
ARF1	-0.0816180482356445	0.525772746687806	FALSE	FALSE
TOMM20	-0.103792026963739	0.523254044700262	FALSE	FALSE
PSMB2	-0.0920987157758557	0.51161778757439	FALSE	FALSE
MRPL32	-0.106455676057372	0.502540708961001	FALSE	FALSE
TNFRSF12A	0.106069546842178	0.500207877641966	FALSE	FALSE
CDKN3	0.146331959854822	0.499724582209013	FALSE	FALSE
RPL17	-0.110795072332193	0.495098848157559	FALSE	FALSE
DCTPP1	-0.109069476472926	0.495062066350903	FALSE	FALSE
PSMB5	0.0703283938817679	0.473940758223285	FALSE	FALSE
EBNA1BP2	0.0922892557894091	0.468507262411754	FALSE	FALSE
GTF2A2	-0.0908061044263441	0.4636035672995	FALSE	FALSE
MRPL14	-0.0763036260461476	0.463603471388735	FALSE	FALSE
DNAJC8	0.0882618854802403	0.456119949747994	FALSE	FALSE
PRDX6	-0.0848352444999345	0.45438543474881	FALSE	FALSE
HSD17B10	0.0907000365802953	0.451203760788435	FALSE	FALSE
GGCT	0.0951519125267454	0.450682301388521	FALSE	FALSE
COPZ1	-0.0931503596675882	0.445006455682816	FALSE	FALSE
RPS13	0.0676724653766298	0.444140627413983	FALSE	FALSE
TRAM1	-0.111609563941732	0.443071161368066	FALSE	FALSE
SNRPE	0.0795753550545663	0.440326860771636	FALSE	FALSE
FDPS	-0.0971437193926879	0.434934209871016	FALSE	FALSE
CCT7	0.077055404168365	0.433667083880527	FALSE	FALSE
RCC1	-0.111901268695997	0.426022138035834	FALSE	FALSE
GTF3C6	-0.0880973586569448	0.424137471235946	FALSE	FALSE
EIF3CL	0.0743056465646213	0.423507793806068	FALSE	FALSE
C19orf53	-0.0911541384003669	0.416596805836525	FALSE	FALSE
BCAP31	0.0755169642155413	0.414787900984511	FALSE	FALSE
RBMX	0.0863023900908007	0.411298499935654	FALSE	FALSE
NAA38	-0.0940273524606613	0.410765220292862	FALSE	FALSE
PFDN5	-0.0600833973249206	0.401174816658066	FALSE	FALSE
PRMT1	-0.0781689952659984	0.397401813278078	FALSE	FALSE
UQCC2	-0.0761097871509487	0.394825216245875	FALSE	FALSE
KCTD1	-0.127817738775267	0.388966282493779	FALSE	FALSE
RAB13	0.100462974072812	0.383630060722204	FALSE	FALSE
GPATCH4	-0.10566327770368	0.38344135059593	FALSE	FALSE
TOMM5	0.0754650195718277	0.38271186292998	FALSE	FALSE
CKS2	0.113788522686872	0.368647498188386	FALSE	FALSE
POLD2	0.0706880262040722	0.363639050372143	FALSE	FALSE
EPHX1	0.0954302552167288	0.361978046600858	FALSE	FALSE
PSMD12	-0.0799227869204009	0.359464416057529	FALSE	FALSE
CD24P4	-0.0984093099468444	0.359404942167776	FALSE	FALSE
UBE2C	0.136999909978719	0.359368828785339	FALSE	FALSE
PTPRF	0.0952268825991132	0.357317715620995	FALSE	FALSE
KIF22	-0.100683617148528	0.357038536352421	FALSE	FALSE
ISOC2	-0.0953477329259683	0.356133269503279	FALSE	FALSE
HSP90B1	-0.0824060808630569	0.34716919831164	FALSE	FALSE
CENPW	0.09391275956377	0.34449994053368	FALSE	FALSE
CNIH4	0.0659412510562998	0.342981284625065	FALSE	FALSE
PSMA3	-0.0728256875124585	0.34117380044836	FALSE	FALSE
EIF4A2	0.0737661369162264	0.328087211839039	FALSE	FALSE
CANX	-0.0587646574401355	0.32449954390604	FALSE	FALSE
CHMP4C	0.0836768872942251	0.321989555995531	FALSE	FALSE
H2AJ	-0.0912945878245977	0.316621884429652	FALSE	FALSE
OSTC	-0.0643211291923822	0.315410168984227	FALSE	FALSE
EIF3C	0.0558853638136386	0.305628548213766	FALSE	FALSE
ARID5B	-0.114803323764667	0.302258568077096	FALSE	FALSE
POLR1C	-0.0911089751601386	0.297748151638968	FALSE	FALSE
SLC25A5	-0.0615686470658285	0.295325757016107	FALSE	FALSE
OCIAD2	-0.0551196207610985	0.293836667486693	FALSE	FALSE
GDI2	0.0597480815756199	0.289426329143731	FALSE	FALSE
RPL32	-0.0468146552766488	0.282515976519406	FALSE	FALSE
EIF4EBP1	0.0698950668489573	0.277898974346522	FALSE	FALSE
UCHL1	-0.0742514829949541	0.274068165872152	FALSE	FALSE
COPE	-0.0541468397186496	0.264565107322252	FALSE	FALSE
SRSF7	-0.0554203214720331	0.25084502275223	FALSE	FALSE
DYNLL1	-0.0473518179820009	0.249515839554066	FALSE	FALSE
CALM3	-0.0508398062812843	0.245136440528076	FALSE	FALSE
VPS29	0.0474878003158138	0.244652414066733	FALSE	FALSE
PFDN6	-0.0528645148058597	0.233698832500675	FALSE	FALSE
FTSJ3	0.0588133005161611	0.232428994377084	FALSE	FALSE
SNRPB2	-0.0503318984950395	0.22170625352968	FALSE	FALSE
MRPL55	-0.0480295155632098	0.220601231858979	FALSE	FALSE
EEF1A1P5	-0.0398766943457095	0.211340965600269	FALSE	FALSE
DCAF13	-0.0526086294989657	0.206559125335684	FALSE	FALSE
CIB1	-0.0464045466754744	0.193232339333651	FALSE	FALSE
UBE2N	0.0461866914137626	0.192268320845179	FALSE	FALSE
	-0.0479373265098271	0.189532978589269	FALSE	FALSE
SNHG5	-0.0467632556152401	0.18449466320603	FALSE	FALSE
WASF2	0.0504925028253649	0.182402228484251	FALSE	FALSE
RPL21P16	0.0340687618308644	0.176517160213479	FALSE	FALSE
RPLP0	0.0320221191487991	0.175179699851579	FALSE	FALSE
PSMA7	0.0314566833094132	0.173526758255974	FALSE	FALSE
CCDC59	-0.0431751830998153	0.172791548183422	FALSE	FALSE
HACD3	0.0389607098195305	0.172325081703017	FALSE	FALSE
EMG1	-0.0452490601339711	0.170425181501085	FALSE	FALSE
PSMD13	-0.0475085619984438	0.168551025309032	FALSE	FALSE
MEIS1	0.0463213206136533	0.149140321266253	FALSE	FALSE
COX7C	0.0268163274850072	0.143850541756152	FALSE	FALSE
HMGB3	-0.0370449835266217	0.138900471289205	FALSE	FALSE
ACTN4	-0.0270741698822684	0.136420174119175	FALSE	FALSE
MRTO4	-0.0374885336596851	0.13003268605657	FALSE	FALSE
TOMM7	-0.0268176126984468	0.129066919870928	FALSE	FALSE
RPL7L1	-0.0316072095806497	0.126925425374893	FALSE	FALSE
NDUFA12	-0.0255137818218101	0.125898476259855	FALSE	FALSE
GPRC5A	0.0389963288700974	0.118877937917393	FALSE	FALSE
TRA2B	-0.0345022749967577	0.118016678828456	FALSE	FALSE
TAGLN2	0.0225962011660303	0.111683372633964	FALSE	FALSE
KPNA6	0.0239833458844467	0.110344508596183	FALSE	FALSE
SUMO2	-0.0245295594539903	0.0978853605112331	FALSE	FALSE
ERI3	0.0257242394749715	0.0955772279199389	FALSE	FALSE
RPN2	-0.0207161997855391	0.0930357270311728	FALSE	FALSE
CENPF	0.0344717161162392	0.088507733639316	FALSE	FALSE
NAXE	0.0217093878737389	0.0884472896919652	FALSE	FALSE
RALY	0.022874681160386	0.0870146722991654	FALSE	FALSE
NDUFB11	-0.0170730996874564	0.08679067055032	FALSE	FALSE
EIF4A3	0.024515783878872	0.0813625366379925	FALSE	FALSE
LY6E	-0.0195517315024728	0.079199161901978	FALSE	FALSE
TMEM14C	0.0169913902159812	0.0788693219913742	FALSE	FALSE
NAA20	0.0189107128544945	0.0776309281601667	FALSE	FALSE
RUVBL2	-0.0161966240830178	0.0723715793824906	FALSE	FALSE
YBX3	0.0236087177915525	0.0693322591969269	FALSE	FALSE
SDC4	-0.0168759397733613	0.0531472681536801	FALSE	FALSE
SEC13	0.0139161060823661	0.0503355525769503	FALSE	FALSE
MRPS18B	-0.0124533136838973	0.0465714034252312	FALSE	FALSE
SRRM1	0.0140710037994639	0.0460340491390279	FALSE	FALSE
TUFM	-0.00789639060065764	0.0438421955342648	FALSE	FALSE
SLC25A11	-0.0123420360933945	0.0423771908709097	FALSE	FALSE
ELOF1	0.0127803081552243	0.0376288384927789	FALSE	FALSE
RPL39	0.00507620645022596	0.0263889255206264	FALSE	FALSE
AP2S1	-0.00190273280326996	0.0106253223324365	FALSE	FALSE
CBWD3	-0.000568056120824127	0.00294805396055517	FALSE	FALSE
