# Supplementary material for: Reconstructing clonal tree for phylo-phenotypic characterization of cancer using single-cell transcriptomics
Source: Nat Commun. 2023 Feb 22;14:982. doi: 10.1038/s41467-023-36202-y (PMC9946941; doi:10.1038/s41467-023-36202-y)
Supplement: Supplementary file 7 — Source Data [file 41467_2023_36202_MOESM7_ESM.zip › SourceData/SupplementaryFigure7c.csv]

y	type
6.79946948498865e-05	0.05
0.0024993456753086	0.05
8.60177453936951e-19	0.05
2.76885165030961e-28	0.05
1.92632038070581e-13	0.05
0.00148906367865622	0.05
6.69857462526916e-08	0.05
1.28040853127668e-05	0.05
0.000297530806621628	0.05
1.52216165748217e-13	0.05
0.482376022040846	0.05
1.63203696735363e-09	0.05
5.30732395366179e-06	0.05
0.0281351526828445	0.05
1.08536702775939e-11	0.05
1.05696866393466e-10	0.05
9.21434161349648e-10	0.05
0.0176020359500441	0.05
6.69922420972185e-13	0.05
0.0740420288197679	0.05
2.76168034279617e-10	0.05
1.47059757777244e-09	0.05
0.089561889207333	0.05
4.74334374582663e-21	0.05
0.00754563281325423	0.05
5.85151783474884e-17	0.05
9.7600986148302e-34	0.05
0.00232596468525626	0.05
3.04400931340226e-11	0.05
0.010493144200571	0.05
0.00043744237396059	0.05
0.275536329122878	0.05
5.29823320453517e-05	0.05
7.03736920369728e-08	0.05
3.25726043314727e-12	0.05
2.0775147638468e-14	0.05
7.51297116629571e-07	0.05
4.17763732970563e-05	0.05
0.131375832833676	0.05
6.07790941080791e-19	0.05
0.668847116735797	0.05
0.744014211638346	0.05
0.00397389537576205	0.05
3.30644859061722e-06	0.05
0.541541898970269	0.05
6.56459715307008e-06	0.05
3.87806318519781e-05	0.05
2.72693984358039e-11	0.05
0.00055755377252492	0.05
7.64975859190336e-32	0.05
0.227652252644953	0.05
4.99168072584319e-27	0.05
3.19276525533902e-30	0.05
1.87938515709521e-07	0.05
0.0164776782876301	0.05
2.58725994603716e-38	0.05
1.97621832642333e-08	0.05
0.0034260488451372	0.05
0.000130368976788217	0.05
2.45030176973307e-17	0.05
0.00912413660417794	0.05
1.66437478693788e-12	0.05
1.04066818587541e-14	0.05
0.0464184440438808	0.05
0.710534361481861	0.05
0.0376168831152716	0.05
9.87781966595172e-08	0.05
6.18543212432059e-10	0.05
1.5395010741446e-05	0.05
8.62179260642592e-06	0.05
0.0463917035883237	0.05
6.13334983889202e-09	0.05
1.56031383083715e-08	0.05
1.56274273619163e-05	0.05
0.0414407158460794	0.05
3.22449493803626e-05	0.05
2.98871208100286e-13	0.05
1.02915076966022e-11	0.05
3.98999448690855e-15	0.05
1.14635837124332e-15	0.05
1.7978016946483e-14	0.05
2.07466478823314e-11	0.05
0.000290716631444391	0.05
6.870386039996e-26	0.05
3.17522217980646e-08	0.05
2.65554764709351e-09	0.05
0.142632380536087	0.05
0.00385599168210507	0.05
2.32953680753478e-23	0.05
0.377567433706207	0.05
5.40075649802852e-15	0.05
1.43317423599516e-11	0.05
0.102744887990736	0.05
2.5170743371885e-08	0.05
7.15363133541601e-20	0.05
6.27388560870889e-16	0.05
8.54597106203001e-23	0.05
4.80933667723079e-18	0.05
0.00200386612858999	0.05
8.9708874700331e-32	0.05
4.17441802907911e-17	0.05
1.71806817477614e-06	0.05
3.43496559061935e-09	0.05
1.9422858509123e-18	0.05
6.79974898574797e-29	0.05
2.03236493680829e-05	0.05
1.51176568724047e-10	0.05
1.35095771153391e-06	0.05
0.0105116496766132	0.05
5.2844009938258e-10	0.05
7.60291337328264e-06	0.05
0.000208753674141385	0.05
2.42526756398606e-05	0.05
0.907133544919061	0.05
4.16074501992548e-13	0.05
0.000121176891444635	0.05
0.00478140374000761	0.05
1.60167890955145e-09	0.05
3.9826609171489e-18	0.05
0.0244973895907846	0.05
0.000289585263277567	0.05
0.000121700178592365	0.05
0.0171813322242406	0.05
2.82230765676295e-05	0.05
0.160900890168426	0.05
0.000262225813078962	0.05
1.09974075478063e-07	0.05
1.44276406573325e-36	0.05
0.000376808381500765	0.05
2.96459720266459e-15	0.05
0.0271597774745393	0.05
2.91935514030329e-07	0.05
2.53010987734178e-12	0.05
0.426806234907314	0.05
1.70063946666247e-07	0.05
0.305701396652462	0.05
1.95891028436993e-12	0.05
3.32330769424266e-06	0.05
1.01343796910881e-06	0.05
1.02912610337974e-10	0.05
0.127882518588257	0.05
4.74256068479081e-26	0.05
0.00238928742232362	0.05
8.05811906704031e-18	0.05
7.50479352154657e-05	0.05
1.39391595176627e-05	0.05
7.15521736934303e-05	0.05
9.52638413011245e-24	0.05
0.000105256392160716	0.05
2.43425558212604e-07	0.05
4.91261948845867e-15	0.05
1.06381933482045e-08	0.05
5.32641399911979e-11	0.05
3.82340006367607e-16	0.05
2.1768754331893e-13	0.05
9.80885560232881e-09	0.05
3.34772434034268e-10	0.05
2.80869195587269e-06	0.05
0.695471794411159	0.05
0.000750484828111136	0.05
4.72258635957427e-07	0.05
1.28751745370874e-08	0.05
9.19058953577028e-05	0.05
3.40701749814578e-17	0.05
0.0517946748831989	0.05
0.242367849762244	0.05
5.77792864624339e-25	0.05
9.09219809067667e-32	0.05
0.00243538990589555	0.05
6.12896474909258e-16	0.05
4.61454245201454e-08	0.05
9.42304271487404e-27	0.05
0.000134711421631813	0.05
0.000304882510719344	0.05
2.89696899942037e-07	0.05
5.0152719235326e-07	0.05
0.024111358027915	0.05
8.79543656483607e-10	0.05
1.39398271219796e-10	0.05
1.40577030215981e-07	0.05
1.23739076252545e-08	0.05
0.00851339402913046	0.05
6.93023316094478e-20	0.05
0.995118190638203	0.05
0.104108761518922	0.05
0.0424558092438076	0.05
0.0327000409770154	0.05
8.0692758227869e-12	0.05
0.0398733242076293	0.05
0.00664403241973885	0.05
0.374222260743482	0.05
0.0302621648392601	0.05
8.33594815863911e-15	0.05
2.45211249688972e-05	0.05
0.000112805153718225	0.05
2.71483944416865e-05	0.05
1.93751057233382e-07	0.05
3.11772330578729e-05	0.05
0.000307405586215274	0.05
6.1614830333917e-09	0.05
8.47536593438769e-09	0.05
1.37490188639473e-05	0.05
5.13465729583403e-12	0.05
0.243679257880794	0.05
0.00744450937262703	0.05
5.89355014227766e-11	0.05
0.111071125419259	0.05
4.33678520604095e-07	0.05
1.98918124404759e-13	0.05
0.00307076448288786	0.05
9.78671758158826e-26	0.05
1.80402264098439e-09	0.05
5.27069183402025e-22	0.05
4.38774025653642e-12	0.05
8.70811589117021e-06	0.05
6.93470424314269e-31	0.05
2.3642546471798e-62	0.05
0.000345100531195628	0.05
3.16814403724609e-16	0.05
4.09813564164167e-06	0.05
4.39026316646951e-10	0.05
4.56250708344205e-17	0.05
1.79915369886124e-15	0.05
5.71259032755562e-13	0.05
0.308641636052149	0.05
0.287342942041078	0.05
0.0034765830429208	0.05
6.27099842849283e-14	0.05
0.0518216813524629	0.05
0.000121087888194526	0.05
5.98919974677446e-06	0.05
7.19196783411673e-07	0.05
0.232336161698354	0.05
4.6851129582297e-18	0.05
7.81758772873594e-09	0.05
4.73896123181675e-13	0.05
5.52364525175666e-07	0.05
0.000662438713709929	0.05
1.71407545309783e-17	0.05
0.188454556632148	0.05
9.44657827383229e-08	0.05
1.50186265101531e-15	0.05
3.44610614947457e-07	0.05
1.21875218285569e-06	0.05
1.98008930986122e-07	0.05
2.26916383012076e-05	0.05
3.18243526476562e-19	0.05
1.07555149569382e-09	0.05
7.16065891093397e-05	0.05
0.042628350498759	0.05
4.69201641073337e-12	0.05
5.55774059797111e-07	0.05
8.93409287122423e-14	0.05
0.0317658186836489	0.05
3.11646837436254e-07	0.05
2.75840298721075e-07	0.05
8.38216485857355e-12	0.05
4.01282095177477e-06	0.05
4.44793044034382e-17	0.05
2.27161497216965e-12	0.05
1.70664006843371e-05	0.05
4.01951264448207e-09	0.05
0.00010064551903238	0.05
6.78217467029169e-20	0.05
2.23253708955449e-16	0.05
0.00138105528790808	0.05
1.44939954962302e-19	0.05
2.90217981576477e-05	0.05
9.60174336359497e-07	0.05
2.03433132736378e-18	0.05
6.57872874454873e-08	0.05
0.000656888049643517	0.05
1.78717591082658e-09	0.05
0.00233532498499908	0.05
0.00197704439375752	0.05
0.138139614375423	0.05
2.22680723441201e-06	0.05
1.38109244240934e-08	0.05
6.78680725524008e-10	0.05
0.236555151264742	0.05
0.000142660621864947	0.05
1.16023947864514e-10	0.05
0.00116225858797444	0.05
2.8822621165825e-11	0.05
1.55785832260496e-37	0.05
0.0385898571319658	0.05
0.0130172901845329	0.05
0.07707908594251	0.05
7.25776431977995e-20	0.05
2.88148371415081e-05	0.05
0.0113122292491946	0.05
0.0396743298231144	0.05
3.98705368740255e-12	0.05
0.000117348126280192	0.05
5.61740241698998e-08	0.05
2.31242657406957e-09	0.05
4.11145725149922e-05	0.05
2.22643850137878e-18	0.05
1.35263922267619e-11	0.05
7.31997293384886e-10	0.05
0.0238826733448818	0.05
3.04252548239774e-15	0.05
1.19722482802065e-25	0.05
3.02201759278327e-11	0.05
1.22335093151079e-06	0.05
9.42399043678517e-06	0.05
0.00164073039993082	0.05
0.55097529019636	0.05
3.47533275698051e-07	0.05
1.13249613575553e-31	0.05
4.54515128761207e-32	0.05
3.83024347619775e-27	0.05
5.28443462351533e-17	0.05
0.000371729244978055	0.05
0.24277408229353	0.05
2.88608123152436e-18	0.05
0.483464031012042	0.05
8.26734557941821e-05	0.05
1.93153952075572e-17	0.05
1.22579532080545e-06	0.05
1.47287062088095e-05	0.05
1.15050695858635e-08	0.05
3.30653525709902e-16	0.05
0.531988950685639	0.05
1.29071351517318e-05	0.05
2.12377319219426e-06	0.05
1.26130489282276e-21	0.05
5.52378993342426e-05	0.05
9.47412467482763e-15	0.05
1.4522846749105e-21	0.05
4.78037795518517e-08	0.05
1.42376151641649e-05	0.05
1.36356358531965e-09	0.05
7.43725511296832e-07	0.05
0.00194125590401717	0.05
0.000146323451562296	0.05
1.67112100122974e-24	0.05
1.81875053282943e-06	0.05
0.00159048107114068	0.05
3.24396374475934e-10	0.05
1.30414177583287e-17	0.05
0.000306843143578283	0.05
1.90407299702549e-07	0.05
0.0465830522765051	0.05
3.71605610303565e-13	0.05
5.94746799982453e-43	0.05
6.3278479931099e-28	0.05
4.09731325815198e-11	0.05
4.80711579935654e-07	0.05
0.01237811117954	0.05
0.000472786694366599	0.05
0.00737073477362846	0.05
6.35498033832061e-10	0.05
0.117623136675775	0.05
9.1667495121653e-05	0.05
0.424066252669568	0.05
2.83888125074317e-11	0.05
2.28799733899166e-10	0.05
0.00606435558544425	0.05
0.0098964691958821	0.05
1.72080109231053e-25	0.05
3.24780579534189e-29	0.05
0.0237779335890058	0.05
0.00450367617976627	0.05
0.0155997044104781	0.05
2.68589199780761e-05	0.05
4.06250486731653e-11	0.05
8.69463343065574e-07	0.05
0.00566146484996412	0.05
4.26024310719703e-06	0.05
2.67231926485664e-07	0.05
0.0493978707645481	0.05
1.4159131326757e-17	0.05
0.440581228576866	0.05
2.92867736548618e-15	0.05
1.5369559012575e-06	0.05
3.1670098762048e-11	0.05
6.3020448774781e-27	0.05
5.6173512221728e-20	0.05
3.3312077647596e-08	0.05
0.0213297841589586	0.05
7.54992479551486e-06	0.05
0.00411028410723217	0.05
1.84553764027341e-15	0.05
0.00285908714912425	0.05
0.0722418503272724	0.05
0.000104469198809653	0.05
9.16685395553677e-07	0.05
3.01616333570186e-05	0.05
1.61733289099303e-11	0.05
7.55153078648942e-07	0.05
1.37024276341151e-14	0.05
6.47539257622354e-10	0.05
6.59334693568939e-05	0.05
0.548234515428261	0.05
2.01713951489408e-06	0.05
2.17120359214217e-08	0.05
3.6657937864385e-07	0.05
0.00799188728568821	0.05
0.00482250096872622	0.05
2.35880517863688e-05	0.05
4.48514670789037e-28	0.05
0.10265673873848	0.05
0.754408002989897	0.05
0.0252346839962551	0.05
3.76664297162713e-05	0.05
6.73966396994098e-05	0.05
0.019893854895348	0.05
0.000666752386237026	0.05
1.69966487761567e-12	0.05
0.499561534764934	0.05
3.11890084217333e-05	0.05
3.27708954137566e-09	0.05
1.52089048708152e-36	0.05
5.48829672981727e-06	0.05
2.20278838985138e-18	0.05
0.327642867644843	0.05
7.52497757534652e-06	0.05
6.20410245175367e-13	0.05
3.04332325635066e-15	0.05
3.41746862152093e-09	0.05
2.11487629861642e-08	0.05
0.0224749541851757	0.05
0.809840273106207	0.05
1.04370524996343e-05	0.05
0.80175135584658	0.05
1.86553024490247e-15	0.05
2.18010230434987e-15	0.05
2.11948099484889e-21	0.05
8.98146470564151e-21	0.05
4.10343904749952e-24	0.05
0.00015692193953704	0.05
0.00302595860067156	0.05
0.0320953519560254	0.05
2.24162584953582e-07	0.05
3.31976866234359e-14	0.05
3.40687476996567e-16	0.05
0.000334102420450938	0.05
0.0321135945055182	0.05
1.57968330314375e-09	0.05
9.54790550368596e-11	0.05
0.10795009858219	0.05
8.78621618117325e-24	0.05
9.41377025610847e-12	0.05
1.87203339407988e-08	0.05
1.210899302137e-09	0.05
0.76122375753591	0.05
7.10528640109882e-08	0.05
2.02852011671739e-10	0.05
7.39916357946004e-12	0.05
2.21253717646959e-07	0.05
2.04937758928299e-05	0.05
0.0847018504144191	0.05
5.17582555385736e-16	0.05
0.000167303711875656	0.05
1.429218879459e-11	0.05
1.38948834405765e-10	0.05
1.81009640226047e-08	0.05
5.51334245972028e-24	0.05
3.27254257939463e-15	0.05
4.8220060347747e-05	0.05
2.5503983059856e-05	0.05
0.000895074122995916	0.05
0.0400294299960708	0.05
3.5458967628622e-06	0.05
2.39328175555839e-15	0.05
0.00431051596012524	0.05
1.7365720698535e-10	0.05
5.06527570982163e-16	0.05
3.07756563115053e-11	0.05
4.90897618329018e-05	0.05
0.000167999869733476	0.05
0.243079502730186	0.05
6.50926406896203e-06	0.05
0.00625202592904976	0.05
0.000260250191933163	0.05
1.092880666167e-09	0.05
3.06268332047755e-12	0.05
0.000221532158080356	0.05
0.0194655623744573	0.05
0.00900679383025636	0.05
4.03273095953668e-09	0.05
0.000351570132449024	0.05
0.0178760067039051	0.05
1.58713684213287e-07	0.05
5.75372161821513e-15	0.05
6.33463979350526e-09	0.05
0.00377213305334634	0.05
9.27022650078987e-05	0.05
0.0584986924910268	0.05
0.0229146633503679	0.05
0.00015790716813185	0.05
0.000914934391684359	0.05
7.64251000661003e-10	0.05
3.00797457614114e-11	0.05
0.0782990682900188	0.05
0.215627120338237	0.05
0.035276651942714	0.05
0.758168867905402	0.05
0.000123001759399022	0.05
7.80832180086181e-08	0.05
4.88316404621116e-25	0.05
0.28485682458116	0.05
4.65682574593446e-14	0.05
5.24068107749116e-17	0.05
0.107269076029708	0.05
4.230996832763e-18	0.05
1.48208447089846e-15	0.05
0.00380213106091587	0.05
6.72847048724657e-21	0.05
0.00540694968360051	0.05
1.27059010045171e-06	0.05
6.37310201868062e-06	0.05
5.36440841572424e-13	0.05
1.6073691695823e-17	0.05
1.59655832390981e-06	0.05
0.000543975136127994	0.05
1.03709697124326e-11	0.05
3.87471980857045e-20	0.05
2.10860063603438e-09	0.05
0.45192632388729	0.05
7.0992697589844e-11	0.05
0.0409158828097151	0.05
2.7895235802759e-08	0.05
0.00058036248302524	0.05
6.48953671782976e-10	0.05
5.09217563215911e-45	0.05
0.0189487765920915	0.05
1.2629283156985e-27	0.05
1.08731254143349e-26	0.05
0.172295012123726	0.05
1.28679783303529e-06	0.05
3.94957095868246e-15	0.05
1.53366559765983e-31	0.05
1.82812995626839e-05	0.05
0.0558174878850116	0.05
5.207290608177e-06	0.05
4.62323858118922e-16	0.05
1.88860683181726e-08	0.05
4.84528550981314e-42	0.05
0.471431971488299	0.05
2.97395225343259e-08	0.05
7.08612544260249e-10	0.05
5.17565439021293e-12	0.05
3.80899631301464e-14	0.05
2.06037549151565e-06	0.05
0.143280956832933	0.05
0.00298780563649355	0.05
0.0669986528787642	0.05
4.78363773132734e-18	0.05
0.0344397296899618	0.05
0.000142334207687213	0.05
1.67316508614271e-43	0.05
1.44404912162918e-25	0.05
6.09832567367658e-15	0.05
7.56020014270454e-11	0.05
1.07690586746026e-06	0.05
3.31305416123851e-09	0.05
1.21835663473803e-12	0.05
3.40641673978252e-07	0.05
7.47280110930135e-24	0.05
0.00140638868836829	0.05
8.66531209612806e-08	0.05
9.196650996435e-17	0.05
1.81318677204703e-08	0.05
1.7918012885967e-05	0.05
2.51447975762378e-07	0.05
0.0969037542947898	0.05
1.32660205972923e-08	0.05
2.47856515383969e-18	0.05
5.29216117909011e-18	0.05
6.2917438073048e-05	0.05
0.00332911797653138	0.05
1.1477541237167e-09	0.05
0.00904389614835692	0.05
0.00104746281539807	0.05
6.50918523176594e-34	0.05
1.06168686509108e-05	0.05
0.523959780802299	0.05
0.00443577832956221	0.05
7.20376483256936e-30	0.05
1.07339511354438e-07	0.05
7.18897845753965e-24	0.05
1.02368657234853e-17	0.05
0.6342039542935	0.05
0.367004960049338	0.05
0.251689665325777	0.05
0.00327768569559371	0.05
2.6970748261548e-13	0.05
4.18997091008633e-09	0.05
0.128742112102741	0.05
9.16320175171386e-06	0.05
2.477627045009e-05	0.05
0.00467144333573487	0.05
1.34561454633954e-05	0.05
0.000183183126667909	0.05
1.99127238484827e-07	0.05
1.70963287745785e-18	0.05
0.000208691075196698	0.05
2.58576687800521e-07	0.05
0.236920046525242	0.05
0.542698252719111	0.05
0.000367044308696663	0.05
1.13597287590759e-12	0.05
1.37964163875716e-27	0.05
0.000200124522368548	0.05
0.149340986812579	0.05
8.77770867045064e-12	0.05
1.06276668897211e-18	0.05
5.99989144041021e-17	0.05
0.945392644539327	0.05
8.84885957081861e-06	0.05
2.90290634187292e-10	0.05
7.3217427794365e-12	0.05
0.679326791538238	0.05
0.00151852423081624	0.05
3.15970795565157e-05	0.05
0.00320090181088449	0.05
0.314910036793628	0.05
2.29242486532768e-07	0.05
2.07984619434244e-11	0.05
6.35932432199492e-11	0.05
9.67028240645008e-11	0.05
8.14063193140153e-12	0.05
1.86752553741089e-14	0.05
2.23381299724395e-24	0.05
0.206717877039964	0.05
0.86582217202727	0.05
3.97325197755449e-20	0.05
3.13381035159203e-25	0.05
0.000273323800511368	0.05
7.17305968696327e-09	0.05
0.00200069605422607	0.05
5.15650193855084e-06	0.05
0.136371498029092	0.05
1.3605278061662e-07	0.05
5.47352540276035e-06	0.05
1.00483430828619e-06	0.05
1.06175561923275e-28	0.05
0.44514666976759	0.05
1.05058514084209e-09	0.05
7.69807443456453e-07	0.05
0.000239683485239979	0.05
9.50641551962069e-06	0.05
0.00384735626842809	0.05
5.76901557819581e-10	0.05
2.63039405194392e-34	0.05
0.436797449713832	0.05
5.25390070698226e-08	0.05
4.93513309527664e-17	0.05
7.09916045667251e-16	0.05
0.00846936754657342	0.05
1.37153760773882e-05	0.05
1.0157056704712e-39	0.05
2.47235457110524e-10	0.05
2.17611146597119e-08	0.05
0.00293114202109163	0.05
8.50259748474579e-16	0.05
7.12473734892712e-06	0.05
1.06567099956017e-05	0.05
4.28900066002358e-19	0.05
1.18696058048595e-07	0.05
0.00171374556481717	0.05
2.76682876448327e-11	0.05
3.00015636874065e-05	0.05
5.04701465489524e-12	0.05
0.0827455248571392	0.05
1.08107218115775e-09	0.05
6.72134458843524e-12	0.05
8.61695147262765e-26	0.05
1.10200132903766e-08	0.05
2.28947224774474e-09	0.05
0.00735383946572828	0.05
2.48786656401193e-05	0.05
0.579154257938558	0.05
1.35324557934011e-07	0.05
9.52434878859554e-16	0.05
0.605536623064857	0.05
7.31749856509416e-29	0.05
2.10806373676309e-10	0.05
0.0162695222667988	0.05
0.00182337494369612	0.05
0.300538518482819	0.05
2.41728392538129e-12	0.05
4.14362886787847e-08	0.05
0.00427964836607084	0.05
3.00560439141513e-07	0.05
2.23825590965152e-06	0.05
5.3748914988967e-06	0.05
4.87304209923235e-22	0.05
0.22442500231415	0.05
4.20391781721789e-15	0.05
0.0930613458054476	0.05
0.0575045452159439	0.05
0.0335460830151775	0.05
0.000196641225403632	0.05
4.98981669734526e-15	0.05
9.48873563500515e-52	0.05
7.80502827442015e-21	0.05
1.25407213599513e-21	0.05
1.09916777560726e-05	0.05
4.59604758716788e-12	0.05
1.78771995273649e-19	0.05
1.05715906720905e-06	0.05
0.0124964030618041	0.05
0.0627875617272552	0.05
1.30148715178028e-12	0.05
2.76161949654893e-16	0.05
1.06892774840628e-19	0.05
9.39858993832539e-06	0.05
0.00240024799359809	0.05
1.38556738963053e-31	0.05
8.79104336859103e-05	0.05
0.0152113515159363	0.05
1.03058826757598e-06	0.05
0.13114652310084	0.05
0.000559879939237583	0.05
0.177755483350988	0.05
3.20653713663349e-05	0.05
4.37842287755007e-32	0.05
0.000101940329751539	0.05
7.60822873227541e-13	0.05
0.227325446776495	0.05
0.398973549749927	0.05
0.0513735536954705	0.05
2.34890232525831e-08	0.05
0.249352168362052	0.05
0.247204909347632	0.05
1.45805098438621e-21	0.05
1.0461917561756e-08	0.05
1.00103603788136e-20	0.05
0.00036275503788283	0.05
1.02679122133889e-28	0.05
1.02372120836011e-08	0.05
1.61293672690003e-12	0.05
0.354140845111332	0.05
3.68475357278776e-15	0.05
0.000112003252564713	0.05
1.68409753566987e-08	0.05
0.335562394946698	0.05
0.00572538524656847	0.05
0.602987221859356	0.05
1.61257437110358e-15	0.05
0.273407887484678	0.05
0.000387518004640433	0.05
2.64626578256738e-08	0.05
0.145610619838851	0.05
1.87496320064478e-05	0.05
0.0143726399746243	0.05
1.41654832891207e-23	0.05
0.000286742180305189	0.05
1.84887368909433e-06	0.05
1.29070660361596e-22	0.05
1.06206137934418e-16	0.05
0.0296727879848104	0.05
1.74954740088326e-06	0.05
0.00554437849629712	0.05
5.77386131579111e-06	0.05
8.1849690413292e-09	0.05
0.00232081818141226	0.05
7.52406597328207e-05	0.05
6.34468269897751e-11	0.05
5.63927763625939e-14	0.05
1.46051035029176e-18	0.05
0.150034813783463	0.05
0.0667636830315734	0.05
1.53526295485778e-17	0.05
1.56826473296557e-11	0.05
0.00418847685914964	0.05
0.000442564094651709	0.05
1.36015099189031e-07	0.05
7.01880564639552e-23	0.05
1.22014922403386e-18	0.05
1.17493566909527e-10	0.05
1.32776389768162e-14	0.05
0.0468813079260525	0.05
0.169646934223637	0.05
0.126173516283705	0.05
1.56945315042508e-10	0.05
1.14293289290009e-07	0.05
0.000587257633240212	0.05
1.96154736568417e-07	0.05
3.16386264105055e-19	0.05
1.89432328442748e-13	0.05
0.0803693242972143	0.05
4.49417112835081e-11	0.05
0.0467951050126971	0.05
0.00738036568457532	0.05
7.59158901200984e-11	0.05
9.67422975137889e-05	0.05
6.40048726853919e-19	0.05
0.0121784808902174	0.05
1.7436523196467e-14	0.05
1.29467818452181e-08	0.05
0.062113702271485	0.05
4.19687916184067e-41	0.05
3.31027158646143e-08	0.05
0.0781241338426632	0.05
6.32230779306835e-07	0.05
0.00732506895301743	0.05
0.00411234960505461	0.05
2.40785214803218e-05	0.05
3.78960805720344e-14	0.05
1.65193256023559e-14	0.05
0.00191094684853596	0.05
4.86431065213061e-05	0.05
0.320977149724762	0.05
0.00184927462674535	0.05
1.702190188665e-05	0.05
0.0315451755596714	0.05
6.45800344634096e-06	0.05
0.000241242124279011	0.05
7.27483749614746e-27	0.05
3.23068684199479e-05	0.05
2.20140486739094e-05	0.05
0.00421566301713345	0.05
1.5463127558716e-06	0.05
0.000967906922062699	0.05
9.99598138906629e-08	0.05
4.01903652700632e-07	0.05
2.14615476391866e-09	0.05
2.78544578087902e-21	0.05
3.19971127541656e-19	0.05
0.0105724521888701	0.05
0.0296869644943043	0.05
2.47170407190037e-39	0.05
1.16477801013665e-18	0.05
0.000132060569182085	0.05
3.61318958292288e-22	0.05
5.23978928698115e-21	0.05
9.02936482619943e-06	0.05
2.81331806251236e-06	0.05
5.16014660699002e-06	0.05
9.16574808727174e-15	0.05
2.45738224030872e-09	0.05
2.75105789627327e-08	0.05
0.111122924497376	0.05
1.8433239029069e-06	0.05
6.25890888465133e-12	0.05
0.797416194222398	0.05
7.68069503719763e-21	0.05
0.018615540654911	0.05
3.17903919111001e-07	0.05
0.102805512658003	0.05
3.76521346876186e-07	0.05
2.49751855798053e-06	0.05
0.000172283451839051	0.05
0.333225812901286	0.05
3.87663281284244e-14	0.05
5.77058365110469e-10	0.05
0.0431416014916808	0.05
0.148746709367989	0.05
9.4116818962468e-07	0.05
8.71107422871838e-17	0.05
0.47014840267842	0.05
2.43821628558122e-22	0.05
0.031897977735735	0.05
6.91597768095488e-11	0.05
0.0911157829250333	0.05
3.84353648913371e-09	0.05
3.68392591897493e-08	0.05
1.27036564872893e-05	0.05
0.119545678030984	0.05
0.179408411304601	0.05
0.0015556092309037	0.05
5.64351443975083e-06	0.05
0.00688664354616712	0.05
6.84035070237368e-27	0.05
3.41373582695253e-07	0.05
0.444938641601961	0.05
2.07347434147749e-05	0.05
4.86236998440193e-06	0.05
0.605014081123129	0.05
1.54193954169406e-05	0.05
0.11379125552246	0.05
0.0010613903239014	0.05
7.70841434504331e-10	0.05
5.29343561288059e-05	0.05
8.46007215701345e-05	0.05
6.25536962758331e-15	0.05
5.66284273089231e-14	0.05
8.17191439308214e-13	0.05
0.00510528938822874	0.05
1.16933106579413e-13	0.05
1.27248239883725e-07	0.05
0.542602027040862	0.05
4.32480891842512e-26	0.05
0.00918017349978196	0.05
2.79694124801622e-20	0.05
0.518447856966438	0.05
6.6273982116007e-07	0.05
1.36219273655479e-05	0.05
2.02634051649699e-07	0.05
2.13536979967649e-08	0.05
6.03600941684063e-14	0.05
6.66750390004283e-14	0.05
1.18711926493244e-07	0.05
9.62368552302378e-18	0.05
1.43836419095204e-23	0.05
1.31615908344941e-12	0.05
0.00100895828811912	0.05
1.8149815555258e-06	0.05
1.40821867803293e-15	0.05
0.0649689295022875	0.05
0.369564847474307	0.05
8.64743879396597e-06	0.05
1.03862929375673e-20	0.05
3.17512597128834e-11	0.05
0.324741004237168	0.05
0.13626995223128	0.05
0.564686747576145	0.05
1.4427992359059e-13	0.05
0.0331594600613379	0.05
7.10996301262037e-21	0.05
0.162090871306017	0.05
0.0835007825334574	0.05
0.0460178962513011	0.05
1.74797122381755e-17	0.05
0.468231377464404	0.05
0.00907653472813698	0.05
0.00576296622540164	0.05
0.00100045318158062	0.05
0.00332293865953913	0.05
6.56984918405436e-17	0.05
4.34693909279454e-06	0.05
2.13902217947345e-08	0.05
0.000469670972937005	0.05
4.29922287920892e-14	0.05
9.75177131552099e-23	0.05
1.12855074879001e-07	0.05
1.01557721725095e-17	0.05
1.76615021881359e-05	0.05
5.16754079758843e-08	0.05
1.08490028459982e-05	0.05
0.000121235680793577	0.05
0.0320676645912062	0.05
4.22030421998249e-12	0.05
1.58869910185412e-10	0.05
1.40495867588784e-19	0.05
2.97603171032468e-07	0.05
0.00936411921998293	0.05
0.118481550040892	0.05
0.005165804223159	0.05
3.29333162068268e-05	0.05
5.90218102055452e-23	0.05
6.228088745186e-10	0.05
0.237248003146248	0.05
8.56461716267817e-06	0.05
0.419190808193127	0.05
1.32111094652887e-05	0.05
7.07065313956745e-10	0.05
6.51267894002201e-13	0.05
0.350609442660327	0.05
2.05955217839562e-16	0.05
0.000870142838273362	0.05
0.00224666064289833	0.05
0.0536429974260745	0.05
0.072260380552307	0.05
1.06081403202989e-06	0.05
0.0192868699030924	0.05
2.26283618639266e-06	0.05
0.000525186520443715	0.05
8.2153562832446e-32	0.05
1.17287534065287e-05	0.05
1.61132233009521e-18	0.05
1.54077799258474e-08	0.05
0.000132105580550386	0.05
3.95609318635304e-06	0.05
0.00450295744253935	0.05
8.90163726456278e-07	0.05
8.98606917622996e-27	0.05
0.000326109328068458	0.05
0.242710062188074	0.05
0.000755114658405348	0.05
7.77620024518525e-05	0.05
2.25400440540142e-07	0.05
3.42752671790718e-13	0.05
4.27477901863148e-09	0.05
3.53014762227821e-23	0.05
1.63089779918406e-06	0.05
7.69350007124746e-10	0.05
1.16581182250878e-08	0.05
0.000222806226855563	0.05
0.0189522288608229	0.05
3.38991210168181e-21	0.05
2.07344891805409e-15	0.05
7.60978512430367e-05	0.05
1.28747164660913e-06	0.05
0.0101095959918081	0.05
0.139451581224868	0.05
0.00198722486423857	0.05
1.05068779477873e-16	0.05
3.65551241293208e-16	0.05
9.63338716198632e-25	0.05
7.95375882197035e-07	0.05
0.000748483382480087	0.05
1.33157088793094e-27	0.05
0.000129035900511756	0.05
2.47481461396978e-35	0.05
0.000326925854875488	0.05
0.0548974352643541	0.05
2.81841692435273e-52	0.05
0.0109464237694921	0.05
5.68927319542376e-07	0.05
0.0547901924011013	0.05
3.61003888095775e-21	0.05
3.54478492033646e-37	0.05
8.07212456638611e-76	0.05
0.365916961395839	0.05
2.82398445472528e-18	0.05
0.112975731698022	0.05
5.33881813131864e-19	0.05
0.67808017904099	0.05
0.528337795155331	0.05
0.0217617312809051	0.05
0.154973066083016	0.05
2.8450628345207e-16	0.05
2.48265427999907e-16	0.05
0.00136442334303552	0.05
0.0211949712161537	0.05
0.0134445450681963	0.05
3.54259500091297e-12	0.05
1.04235024882941e-06	0.05
1.56370790825553e-06	0.05
0.000818273767880165	0.05
0.538980391730186	0.05
0.0109271544270493	0.05
0.000261979374399726	0.05
4.99587342363108e-19	0.05
2.34122711620405e-16	0.05
0.251014870246337	0.05
0.012021650157623	0.05
3.28470227927237e-19	0.05
8.86228005367468e-11	0.05
1.0820487574216e-07	0.05
3.27387266206533e-10	0.05
6.32851123743223e-05	0.05
5.23026311962438e-21	0.05
1.01762458567369e-08	0.05
0.450462866502612	0.05
1.02382663949632e-13	0.05
0.0420374097986059	0.05
3.07908761996353e-15	0.05
6.27525086387711e-42	0.05
3.26140763359225e-29	0.05
1.17496169502572e-05	0.05
2.09480713899642e-06	0.05
6.27648507190971e-07	0.05
1.27672452199284e-06	0.05
0.000188776423962003	0.05
0.000616293152584706	0.05
0.00242156329647854	0.05
1.13991615891215e-14	0.05
8.22265201480753e-08	0.05
1.81654898549866e-09	0.05
0.000745897886562133	0.05
0.076583075100853	0.05
0.00236688312183773	0.05
1.27234498779834e-27	0.05
4.78647033270582e-11	0.05
0.57515996629773	0.05
0.0005691733251124	0.05
6.19860956709169e-08	0.05
1.05825883091485e-07	0.05
0.024588456651569	0.05
1.34144427588461e-20	0.05
3.05307735324826e-10	0.05
1.03618404252561e-19	0.05
1.30439034087405e-06	0.05
0.00290760772779606	0.05
0.00036004917809439	0.05
8.43502304791054e-18	0.05
6.46246655316412e-10	0.05
1.60794313466616e-07	0.05
1.83261070109638e-12	0.05
1.07360188086615e-10	0.05
4.10858510889948e-18	0.05
1.03443780629895e-12	0.05
1.15010427447402e-11	0.05
0.188964403413427	0.05
0.000404087962608409	0.05
0.095335738071613	0.05
4.39263287743658e-30	0.05
1.96269837815238e-07	0.05
0.00217581633100686	0.05
3.90647691980136e-07	0.05
2.38962408875314e-21	0.05
4.04877568737695e-28	0.05
0.000274002823854511	0.05
2.10555277569775e-13	0.05
2.78455710013828e-15	0.05
0.095863838832727	0.05
0.0546630314566536	0.05
1.24491977667671e-06	0.05
3.94614609468982e-12	0.05
5.6158081965564e-06	0.05
3.45985030748946e-27	0.05
6.68658358958124e-14	0.05
0.00251937729774427	0.05
3.33680296474491e-05	0.05
0.0344060341829618	0.05
0.00266199807802404	0.05
6.67789264608824e-08	0.05
6.09771476230329e-05	0.05
3.31241612677536e-16	0.05
4.44960342488025e-09	0.05
1.93895189112688e-05	0.05
1.96204396965851e-05	0.05
0.00749363601420115	0.05
2.25859924065005e-29	0.05
0.0031397164121225	0.05
0.435894080554522	0.05
0.0420596441074189	0.05
3.63733698505916e-09	0.05
0.000575316241319543	0.05
0.509864618911628	0.05
5.47815387228375e-15	0.05
0.501885116608189	0.05
0.304851489647649	0.05
1.03918578033786e-15	0.05
0.059910237823124	0.05
0.0049259718899669	0.05
0.000672095326665126	0.05
1.96224068674155e-13	0.05
1.70256723243061e-06	0.05
2.59235959743132e-05	0.05
0.706311183483098	0.05
0.050275197264006	0.05
2.05996645710945e-12	0.05
5.96756754833579e-07	0.05
4.05457652469543e-12	0.05
0.000290868570164018	0.05
7.59568692278214e-05	0.05
0.052625288849999	0.05
0.000718772032722525	0.05
1.47273984589141e-13	0.05
3.21528092939396e-27	0.05
0.000114047491145714	0.05
2.55681035699959e-05	0.05
1.21810820769391e-08	0.05
1.420078263658e-14	0.05
1.17601051204221e-16	0.05
4.82823119608829e-17	0.05
2.8920366082236e-17	0.05
2.23007293823977e-06	0.05
0.000465324351347289	0.05
8.66524726774218e-16	0.05
0.00472639527201281	0.05
2.73343033182007e-05	0.05
0.990893516468817	0.05
4.45520270111704e-12	0.05
8.03470983269192e-25	0.05
2.29333511374e-12	0.05
4.94921302398147e-05	0.05
0.0313475453453514	0.05
6.83137142617098e-05	0.05
0.0629312879424021	0.05
1.12711847291955e-16	0.05
7.21681903802906e-18	0.05
0.0015934069816628	0.05
8.91526912122283e-34	0.05
1.97478451073687e-05	0.05
6.92009879066241e-13	0.05
4.99596200765403e-28	0.05
7.97636716426954e-22	0.05
0.196364522387401	0.05
2.95224368175915e-07	0.05
0.00196121977404602	0.05
5.91513682245952e-07	0.05
0.002033254687522	0.05
0.0451745690900799	0.05
8.5645756883906e-06	0.05
5.05972687101859e-07	0.05
8.37515310117322e-10	0.05
0.00116602298519508	0.05
6.72316918448183e-12	0.05
0.465089527106619	0.05
5.92549814682044e-18	0.05
5.57603913111559e-06	0.05
6.07957489542462e-10	0.05
2.32279633775329e-26	0.05
0.0765007138666936	0.05
2.17538073701351e-36	0.05
2.65735890194496e-32	0.05
0.000290569008539833	0.05
4.8708128063654e-45	0.05
0.0324998601134497	0.05
0.0476282225410643	0.05
0.120535888330898	0.05
0.43640057749246	0.05
3.35705871446281e-15	0.05
2.53939302669062e-31	0.05
0.0274924789499601	0.05
0.197741743214051	0.05
0.000490691071367762	0.05
1.78535122374546e-26	0.05
0.00248649142414206	0.05
2.00781175775006e-38	0.05
6.12779087351538e-06	0.05
0.106682888273964	0.05
0.0220824531130515	0.05
0.174880061457741	0.05
0.00436627895844088	0.05
5.90898981749535e-22	0.05
1.38628013279404e-05	0.05
1.08219201231387e-05	0.05
3.23021463806757e-43	0.05
1.38402042464247e-07	0.05
2.2348048021759e-07	0.05
2.65206984904674e-05	0.05
0.0153827030221472	0.05
2.96310190731384e-08	0.05
9.49285531154727e-18	0.05
1.5378271007517e-09	0.05
2.56343539287386e-05	0.05
0.000154697492497495	0.05
0.000265711761085339	0.05
1.25091616587209e-06	0.05
0.670653082648579	0.05
7.17651502171345e-08	0.05
6.05143884455824e-15	0.05
3.13533731963741e-13	0.05
0.00010838464499319	0.05
4.46230591784471e-13	0.05
3.89525603991694e-22	0.05
1.47494298826977e-14	0.05
0.00383925226125941	0.05
5.27165439404726e-13	0.05
6.49629574986198e-30	0.05
7.40971107630933e-13	0.05
0.0112953344094226	0.05
1.5289769285884e-15	0.05
4.36442860188093e-05	0.05
5.35514144749112e-08	0.05
6.60785039625016e-18	0.05
0.00105476207115668	0.05
0.245681407497225	0.05
7.9583563565516e-23	0.05
1.28540483445367e-09	0.05
1.01636909671571e-06	0.05
6.18960840440395e-12	0.05
5.91381515608364e-28	0.05
2.25694523046565e-06	0.05
0.000102143648209582	0.05
1.97466301496968e-07	0.05
4.31969781083513e-22	0.05
9.32274192811252e-05	0.05
2.60990675603963e-06	0.05
0.0031942733891441	0.05
4.50420993687712e-07	0.05
0.545833930999217	0.05
0.309264003078828	0.05
0.000302790397565759	0.05
9.83032716101415e-05	0.05
1.18193105820885e-15	0.05
3.51543876498721e-06	0.05
1.03112530369515e-25	0.05
2.13524199492651e-10	0.05
0.0507264366134376	0.05
1.71750173046497e-19	0.05
0.00437211551138921	0.05
0.00092802740249955	0.05
2.36382732837282e-08	0.05
1.22991650081038e-10	0.05
0.000343152257191354	0.05
0.505546716249375	0.05
2.42333892859634e-10	0.05
1.89423124213843e-06	0.05
3.41277855304062e-07	0.05
8.83610854696677e-16	0.05
8.20523568869411e-24	0.05
0.581652033240783	0.05
3.5279075390274e-08	0.05
1.9358990030799e-13	0.05
0.0915428746793159	0.05
2.23694555915686e-10	0.05
0.0160011916635563	0.05
0.30215460195052	0.05
1.33373851842538e-05	0.05
8.38146649449386e-25	0.05
0.14959359392909	0.05
1.82952044797551e-25	0.05
7.45902380873133e-12	0.05
6.77591934314473e-06	0.05
0.0453084332991609	0.05
0.0273130133878682	0.05
8.06423291467646e-05	0.05
0.733742070158998	0.05
0.0131389044960546	0.05
0.00013410606861885	0.05
7.57246151712795e-09	0.05
3.54560545166538e-10	0.05
1.78119585140744e-08	0.05
2.3711454382961e-33	0.05
1.8092926293334e-06	0.05
3.17439042799617e-16	0.05
4.99366328417238e-09	0.05
0.00488109191776224	0.05
0.0617744669066787	0.05
3.04958267500925e-08	0.05
4.0112795983006e-07	0.05
3.77030707209552e-07	0.05
0.000196328631958591	0.05
2.41298799202681e-06	0.05
4.00161404029957e-10	0.05
1.38469033204054e-24	0.05
0.148205342437738	0.05
0.935423253810342	0.05
1.17701374795622e-18	0.05
3.6781487328959e-06	0.05
1.73847170842387e-13	0.05
0.0148063785084884	0.05
0.815565962701624	0.05
0.166307319504824	0.05
4.26282171021649e-16	0.05
1.19502298901863e-21	0.05
0.0133302329006768	0.05
6.64222763796757e-09	0.05
2.84125122386627e-12	0.05
0.698214972679411	0.05
0.995244807219986	0.05
4.24319369049653e-07	0.05
3.93968910721828e-08	0.05
2.62284420555396e-13	0.05
7.20697554327017e-08	0.05
6.36504484089485e-05	0.05
1.29593059870876e-12	0.05
3.06365807136826e-22	0.05
0.000262453034435691	0.05
6.67289406282022e-40	0.05
0.493883484784299	0.05
1.73118063743848e-05	0.05
1.44751514898314e-12	0.05
5.57272024619835e-25	0.05
1.15945227642061e-12	0.05
0.00368578606176514	0.05
4.66952534201508e-35	0.05
0.740482650250895	0.05
1.2402426517557e-16	0.05
2.26300531396639e-16	0.05
1.28513422046207e-19	0.05
0.00564372045397056	0.05
2.34390473762841e-06	0.05
1.20154709276009e-14	0.05
1.83666656718845e-08	0.05
0.0263303577348996	0.05
0.0049001369011551	0.05
2.09363415585949e-18	0.05
2.93210089068592e-05	0.05
0.0509170213386546	0.05
9.53919864887689e-13	0.05
2.53094392969457e-14	0.05
1.09175638035841e-35	0.05
0.00501877309556877	0.05
3.05570125678428e-16	0.05
0.536006559061993	0.05
1.09447794159474e-09	0.05
0.00548855143126773	0.05
8.47923434270376e-20	0.05
1.51441750748934e-11	0.05
3.4089280280143e-29	0.05
0.576638919924132	0.05
0.598124286086267	0.05
1.83719293663931e-26	0.05
9.9916786011246e-14	0.05
0.0123362133521374	0.05
4.13365510058968e-10	0.05
0.00114460485189445	0.05
0.114975188375032	0.05
0.000618916778796703	0.05
6.40299330239057e-13	0.05
0.417691187708053	0.05
0.0440602710041943	0.05
0.458292472588598	0.05
2.69825019499109e-12	0.05
9.54376973800747e-05	0.05
0.00441827331333448	0.05
0.00827712265976633	0.05
1.36524396707963e-27	0.05
6.32553591560707e-06	0.05
6.5857277457777e-09	0.05
3.26839446218534e-18	0.05
1.4963005796441e-16	0.05
6.21796007814553e-10	0.05
8.98657582801186e-17	0.05
0.00466583417577384	0.05
0.00119006010040079	0.05
0.0164292941561435	0.05
2.73664715832826e-10	0.05
0.504318190869161	0.05
2.4393214250033e-13	0.05
2.91050658851613e-08	0.05
2.98274239374877e-08	0.05
1.042041187874e-10	0.05
1.88912487711605e-10	0.05
6.84929512572447e-06	0.05
0.00904061891707769	0.05
3.51086418485086e-08	0.05
6.06722660540699e-06	0.05
0.0702704399748245	0.05
7.26036355547278e-11	0.05
6.06437235993458e-14	0.05
0.00019463236999549	0.05
0.0404230774685624	0.05
0.181818056605206	0.05
0.00228484285921627	0.05
5.61410224233114e-20	0.05
0.0137631573360282	0.05
0.609746929759487	0.05
1.14882343924525e-06	0.05
1.25199455646685e-06	0.05
0.0381300876224886	0.05
0.00301930450118145	0.05
4.42139463180842e-09	0.05
8.91501588794936e-05	0.05
5.55580330645296e-12	0.05
0.4869012940497	0.05
5.80916053300541e-06	0.05
1.73830447931908e-15	0.05
0.497615621363192	0.05
0.000144722514346695	0.05
5.7581889862019e-06	0.05
9.42252158317536e-08	0.05
0.367998132474536	0.05
6.87131879333795e-08	0.05
2.87795091927655e-31	0.05
4.82374680455056e-05	0.05
1.3724001126517e-12	0.05
1.04794755620261e-10	0.05
6.12418860683846e-05	0.05
0.000497094110407734	0.05
1.6185067412251e-31	0.05
2.63237199159953e-28	0.05
0.0067258061589528	0.05
0.00173708841203988	0.05
3.11439987228853e-21	0.05
1.4185185320056e-10	0.05
8.39143340038903e-05	0.05
2.24191394560823e-10	0.05
0.00186976831099741	0.05
2.32474947770958e-39	0.05
2.01108075596013e-05	0.05
4.05874977909485e-18	0.05
0.00148049712384905	0.05
3.29458419709449e-20	0.05
3.52273614602881e-06	0.05
8.4976051213462e-07	0.05
1.02271042700026e-05	0.05
8.80864938006475e-09	0.05
4.92978920855958e-15	0.05
0.00822336928845352	0.05
3.24555420273865e-06	0.05
0.00159267950948216	0.05
0.0329620997221194	0.05
5.76200548668132e-06	0.05
1.38000273624915e-06	0.05
0.283667301009436	0.05
1.40842774887103e-10	0.05
9.56082314222124e-14	0.05
6.0543256346233e-06	0.05
6.57734907635869e-13	0.05
0.00413599183076051	0.05
3.63082451778432e-06	0.05
2.36621994664836e-09	0.05
0.00878323026731507	0.05
4.53251164628623e-07	0.05
2.60990802948176e-22	0.05
0.212094349397259	0.05
2.32149373040509e-17	0.05
7.57536554377955e-08	0.05
0.00728576501261898	0.05
0.025350610684795	0.05
9.18041335247187e-26	0.05
6.18928596752484e-37	0.05
3.75061406401579e-10	0.05
5.76622637856854e-09	0.05
1.62478333167921e-11	0.05
2.70959300941463e-18	0.05
3.53947210742307e-22	0.05
7.48317424067958e-11	0.05
2.55691726011138e-05	0.05
6.83159401296742e-14	0.05
1.76979230132291e-13	0.05
2.21946980137233e-13	0.05
0.255535532425382	0.05
5.77946544029031e-06	0.05
0.142590471397523	0.05
1.21634778756881e-06	0.05
2.23938122769028e-13	0.05
7.03672762918309e-22	0.05
0.0781750645052955	0.05
2.54696073691487e-17	0.05
2.85980781126207e-06	0.05
1.75428095390577e-05	0.05
0.00305840635355611	0.05
6.33556728419178e-11	0.05
0.000535721899683824	0.05
0.000947703169568302	0.05
1.17201053235775e-59	0.05
6.14572637552257e-11	0.05
0.839994052432842	0.05
3.16841710182993e-07	0.05
0.0573383870970272	0.05
0.000616734619660565	0.05
9.29031023696111e-22	0.05
7.58965522945238e-14	0.05
2.82309622825493e-11	0.05
4.23042575419299e-23	0.05
0.156898459728838	0.05
2.15197377875632e-06	0.05
7.82548018431036e-08	0.05
1.2777927605276e-17	0.05
0.165103723092681	0.05
3.33727293796897e-08	0.05
0.445776328343053	0.05
2.6212352079925e-07	0.05
3.81150468477656e-14	0.05
0.00932856684949469	0.05
0.000674451556111498	0.05
1.58030024995482e-05	0.05
1.08120408199711e-07	0.05
5.12241335725445e-07	0.05
6.04966375708149e-15	0.05
1.62690409952404e-11	0.05
0.454177680303493	0.05
1.33311876010222e-07	0.05
5.94791164004846e-20	0.05
8.14055827514958e-07	0.05
1.02427323276375e-11	0.05
3.85752459495596e-06	0.05
1.05359065690191e-07	0.05
2.12574807147943e-44	0.05
4.26190516939698e-05	0.05
0.019559196628056	0.05
3.14905690062986e-05	0.05
1.37013357430773e-05	0.05
9.88383996259027e-14	0.05
1.0843317085541e-11	0.05
0.136966565842403	0.05
0.0599363097344698	0.05
2.12630026875747e-08	0.05
0.478341311745368	0.05
5.3958055334951e-05	0.05
2.5270161223864e-46	0.05
7.12391175164298e-21	0.05
1.98325116613209e-11	0.05
4.12185052985482e-09	0.05
3.14237369679211e-14	0.05
2.36073133584132e-21	0.05
0.00817391602064402	0.05
8.72479453025815e-16	0.05
1.5868229539017e-14	0.05
1.50944875839276e-21	0.05
0.736591766111894	0.05
0.79668622233988	0.05
0.00325673481753132	0.05
0.0549054860592229	0.05
0.327991205067507	0.05
1.60040637709873e-16	0.05
0.0443261298084998	0.05
2.63999435052275e-12	0.05
0.0224370226303624	0.05
2.64644757316461e-10	0.05
1.62881046220887e-09	0.05
8.05492645431435e-08	0.05
3.48338639168724e-06	0.05
0.295813288756611	0.05
0.00976376618787033	0.05
0.0448771722763817	0.05
0.000688917366701164	0.05
0.000423459186333569	0.05
6.08807048030744e-07	0.05
7.49216874299602e-21	0.05
0.86337452177518	0.05
2.62316084940266e-06	0.05
3.18736033934424e-06	0.05
1.66123059395465e-06	0.05
1.84170995678632e-08	0.05
1.43003366762149e-12	0.05
3.91776341508653e-10	0.05
3.48658808978246e-12	0.05
8.50511991435127e-47	0.05
1.88241313018981e-20	0.05
3.70027193600842e-07	0.05
0.00208428436022191	0.05
9.33747806045727e-20	0.05
0.0231814712838514	0.05
3.5617558462059e-06	0.05
1.27761994733069e-05	0.05
0.00590776596205558	0.05
9.68299695201952e-06	0.05
2.21086742180810e-09	0.05
0.000670110239073277	0.05
7.21783335201614e-10	0.05
0.000100947805887726	0.05
1.85184838256427e-13	0.05
4.56126055715171e-16	0.05
1.24173086514782e-17	0.05
2.57559111583002e-06	0.05
8.29205119122515e-17	0.05
0.00405381450794357	0.05
6.73013995759742e-09	0.05
5.40850628471361e-12	0.05
2.93360129172609e-10	0.05
1.32434700447079e-10	0.05
7.39247524942533e-09	0.05
0.210099884472746	0.05
0.173970333997725	0.05
0.000826009320479474	0.05
0.00790427512895965	0.05
1.24336507405631e-08	0.05
0.0050119877792823	0.05
2.9600791327392e-12	0.05
4.01098967026742e-10	0.05
0.00181140576248945	0.05
0.00168575296450359	0.05
0.00197489008021789	0.05
3.89559838295017e-15	0.05
0.000533152415922521	0.05
0.121363953673494	0.05
7.18919937622779e-09	0.05
2.97283588387585e-06	0.05
0.894684191421347	0.05
0.040133340541695	0.05
0.0369380771104642	0.05
0.559361320436386	0.05
2.23875173248596e-09	0.05
0.0193508535493408	0.05
6.67782722617018e-13	0.05
0.3583144533832	0.05
3.18157693528814e-12	0.05
2.64877464654487e-21	0.05
2.43670115586628e-06	0.05
0.00559309733992903	0.05
2.58994514478064e-06	0.05
1.40833001997073e-07	0.05
0.0211064034917922	0.05
1.00039273412699e-06	0.05
1.54459368354966e-12	0.05
0.0176596835379852	0.05
0.000447515339239278	0.05
0.141923618513047	0.05
2.86004134584503e-06	0.05
0.00323519374063446	0.05
6.55520509972497e-08	0.05
4.78433514774343e-11	0.05
4.34589880273713e-13	0.05
0.0490509130875959	0.05
0.0616996007057285	0.05
1.37085435757782e-06	0.05
2.68549326299673e-09	0.05
0.00175683424548082	0.05
0.0176179456047938	0.05
2.01223025328461e-44	0.05
4.13921633977078e-05	0.05
7.92808146425033e-17	0.05
0.00965048514016519	0.05
4.35713285536408e-05	0.05
0.0154633462275652	0.05
0.00151451024732242	0.05
1.8883555112955e-11	0.05
5.68747671615914e-13	0.05
3.07816325133955e-07	0.05
0.159743485292435	0.05
0.0725551320648001	0.05
0.129812057840657	0.05
1.59926503753235e-12	0.05
0.0130866253844935	0.05
0.39943361610249	0.05
4.47565912629534e-11	0.05
6.78877758299936e-43	0.05
2.75684366551832e-05	0.05
0.00886892849034016	0.05
3.02613891006165e-12	0.05
0.693537187134313	0.05
1.58115086503082e-11	0.05
0.000249326187356732	0.05
2.70390892995359e-07	0.05
0.0867597579826361	0.05
1.75188206116847e-10	0.05
1.14127485766242e-07	0.05
1.67411196171735e-23	0.05
2.12453260002291e-12	0.05
7.27828688131778e-27	0.05
0.00260192240996376	0.05
8.74685211779529e-16	0.05
3.21741383126912e-10	0.05
1.4619632346487e-10	0.05
1.00563745535236e-33	0.05
3.68497102378965e-12	0.05
0.000146750445835408	0.05
2.98332001656823e-21	0.05
0.000712530880162099	0.05
0.11252912839431	0.05
3.27876152588817e-15	0.05
0.257629497199774	0.05
6.28085548854349e-08	0.05
1.38071933793114e-05	0.05
0.00596630374531269	0.05
2.25804598509366e-08	0.05
5.10360397503826e-09	0.05
0.0132563304921077	0.05
0.0185298782620168	0.05
0.000616703529148577	0.05
2.17401532000282e-16	0.05
0.0140311627106711	0.05
7.51743832393946e-10	0.05
2.4388221286837e-15	0.05
0.00764884353672525	0.05
9.21583608487038e-10	0.05
4.70986698995285e-08	0.05
0.0400743925389532	0.05
0.00289690291218179	0.05
2.39123956432036e-15	0.05
3.70474962295981e-18	0.05
0.000195928759517828	0.05
1.03710833517378e-17	0.05
0.281037679371158	0.05
0.0675487290525971	0.05
0.166617000791605	0.05
1.35318353742695e-09	0.05
4.44275445569625e-08	0.05
1.75698405541504e-08	0.05
1.95455846329958e-08	0.05
1.16506902519301e-15	0.05
0.137943467435075	0.05
0.00311163740735016	0.05
0.369023495397865	0.05
3.90923039642598e-27	0.05
3.11348259515185e-11	0.05
1.3765208206663e-08	0.05
0.252841000263328	0.05
1.99839268408089e-10	0.05
1.04411068386798e-05	0.05
6.49053538600052e-11	0.05
0.0873783868757374	0.05
4.56745736750553e-10	0.05
0.234464083470348	0.05
0.00108931638623593	0.05
0.000146342902602089	0.05
0.000359374625397714	0.05
0.000497122928956999	0.05
5.93898740636064e-13	0.05
1.60695450332306e-30	0.05
3.85343488748715e-17	0.05
0.164697858005268	0.05
3.04352016941853e-09	0.05
5.97957063337617e-11	0.05
2.94709484474516e-09	0.05
1.89404267544563e-05	0.05
7.45477053426826e-07	0.05
0.000200258690805962	0.05
1.77175091001135e-15	0.05
9.13238949421276e-05	0.05
6.71804214040269e-05	0.05
1.29327777661298e-37	0.05
0.089220008766835	0.05
6.2112723100261e-12	0.05
3.61387076074256e-05	0.05
1.5238722295688e-21	0.05
0.0763570699498708	0.05
5.01045290328964e-36	0.05
0.000597629856548818	0.05
0.0119335639664483	0.05
0.00166040312213746	0.05
1.13458224046137e-19	0.05
8.09895226001527e-07	0.05
3.39690733777802e-11	0.05
0.0953812085795474	0.05
0.115034590643739	0.05
0.189558115004206	0.05
2.3857917902526e-09	0.05
4.5185078063211e-13	0.05
0.250866002994992	0.05
2.02685870055173e-08	0.05
3.87764293628776e-06	0.05
2.18704839518285e-07	0.05
0.0554822312586208	0.05
0.00295960317729398	0.05
1.6382979642162e-11	0.05
0.000675644525577855	0.05
2.82426245888687e-08	0.05
5.88250991892145e-40	0.05
7.8334566190993e-41	0.05
0.00690776520683605	0.05
6.11926509919015e-07	0.05
9.04456310842609e-06	0.05
0.0792537346628379	0.05
6.98461563222273e-05	0.05
0.0501267207059729	0.05
8.98198689864721e-11	0.05
7.51921788138385e-36	0.05
0.00050361423676301	0.05
8.79046937957413e-15	0.05
8.2377289648518e-13	0.05
1.41681428676921e-12	0.05
0.000938436660404788	0.05
0.075044921491943	0.05
2.51894788908787e-14	0.05
0.000432293008458154	0.05
4.99851361954226e-09	0.05
2.90081339437515e-12	0.05
1.70211908308944e-09	0.05
1.32966676018115e-06	0.05
0.0416425450133419	0.05
1.71362998655042e-08	0.05
4.06075893685891e-14	0.05
3.08840400279293e-31	0.05
0.325890140890779	0.05
3.26143575728194e-18	0.05
8.95401032356959e-08	0.05
5.40648642913604e-12	0.05
0.00821748116926595	0.05
4.3256216479035e-08	0.05
0.000277681940304846	0.05
0.352362723600465	0.05
1.15906072662331e-14	0.05
0.968788833745177	0.05
0.055945888064681	0.05
2.2087733632767e-18	0.05
0.000199788279647717	0.05
4.75162157336543e-12	0.05
0.000563557360458202	0.05
7.95792155690927e-08	0.05
0.00732699764756428	0.05
4.40948824037368e-68	0.05
0.414996219003302	0.05
7.9249395970446e-07	0.05
4.89900914257665e-16	0.05
0.201144055701853	0.05
0.0953986175592483	0.05
4.74208220898818e-09	0.05
8.46827093213313e-25	0.05
0.0403848277282685	0.05
9.45678833655518e-10	0.05
1.31735134353499e-06	0.05
0.00104284576456117	0.05
4.49912577423451e-23	0.05
8.44235896689969e-05	0.05
1.66402928535915e-05	0.05
1.05783754964842e-07	0.05
1.56733382851871e-07	0.05
5.38392320176383e-06	0.05
2.51263989565142e-11	0.05
3.56636204272565e-07	0.05
2.46646649291088e-05	0.05
1.16684194374362e-22	0.05
2.36085157060291e-06	0.05
7.10957548356080e-09	0.05
1.04219007758396e-06	0.05
2.80460328471371e-06	0.05
2.1494537500154e-22	0.05
3.96290302136284e-06	0.05
5.52699396264504e-07	0.05
2.54985870241034e-13	0.05
3.41278579000477e-08	0.05
0.011596873944749	0.05
1.18764878005357e-05	0.05
1.35911421083904e-05	0.05
0.377038184327077	0.05
1.96342547856775e-05	0.05
1.91465441174901e-13	0.05
4.32119886469382e-09	0.05
0.000431585136904194	0.05
6.38427821703131e-08	0.05
5.83683457899769e-06	0.05
1.42958662021541e-06	0.05
0.00676739676388623	0.05
2.10310957596989e-11	0.05
9.06439818771554e-09	0.05
0.00110520305819801	0.05
7.23609157716659e-16	0.05
0.000951116190339775	0.05
0.00153410786157485	0.05
6.48095407665584e-05	0.05
0.137633481530437	0.05
1.72069155240542e-10	0.05
1.79694755606001e-06	0.05
3.72437439655133e-15	0.05
5.47690517914719e-12	0.05
0.0364870651918113	0.05
1.66181023479888e-10	0.05
9.28307400733897e-05	0.05
0.00018437888274194	0.05
0.0145088815108277	0.05
0.00030959512439707	0.05
1.11420356340934e-11	0.05
8.2349742234677e-14	0.05
0.00167178621555141	0.05
0.00372362203881811	0.05
4.00584431936086e-31	0.05
0.00017884032138745	0.05
0.000682103892944266	0.05
1.18261350236893e-08	0.05
1.24610885407807e-05	0.05
0.312447757029174	0.05
2.26175107123153e-09	0.05
0.00069423097833612	0.05
5.18786082086386e-17	0.05
0.0260750420612795	0.05
3.84762445847438e-07	0.05
2.47207265244614e-06	0.05
0.0195018319903698	0.05
0.844288121917143	0.05
6.64903477975629e-07	0.05
1.72483415674921e-07	0.05
0.0162825601817195	0.05
0.0535332230090529	0.05
0.00255388327655015	0.05
7.42805039509913e-09	0.05
6.54520531251661e-06	0.05
2.94865548416906e-09	0.05
3.04491475215682e-06	0.05
9.17971109029447e-25	0.05
8.16226731229636e-07	0.05
3.14544209879437e-22	0.05
0.0115503421749783	0.05
0.021944238025212	0.05
1.82437577205162e-07	0.05
2.81741994784438e-23	0.05
6.15035533436657e-16	0.05
0.00322765115301084	0.05
5.59516585685359e-21	0.05
1.0349222458516e-16	0.05
3.52808635590476e-18	0.05
1.54661822562202e-05	0.05
0.0336497437715597	0.05
0.00169806133871074	0.05
0.00224658203787078	0.05
0.044980661313057	0.05
0.0350003505310682	0.05
5.30356850934032e-06	0.05
2.3691048649068e-11	0.05
2.77759458833387e-05	0.05
6.81008576961674e-06	0.05
2.86650992724987e-06	0.05
1.25917452177821e-20	0.05
0.055974064360864	0.05
3.72017043779827e-18	0.05
0.664072099024765	0.05
1.16580645076546e-19	0.05
1.56160112174942e-22	0.05
0.000267225291061749	0.05
2.80096743322301e-19	0.05
0.00818758996486571	0.05
8.87385538859755e-15	0.05
6.22399457453913e-05	0.05
2.35852074472262e-20	0.05
0.000660452873424791	0.05
0.110570797644941	0.05
2.62479887189512e-48	0.05
0.000620529702435952	0.05
0.0906915052630431	0.05
5.64787213426936e-09	0.05
0.0140254869300926	0.05
9.31595177075627e-08	0.05
0.282657477553708	0.05
0.0056532957590887	0.05
0.00456172952121392	0.05
1.34732918620662e-05	0.05
1.63779878018232e-27	0.05
3.98376746675763e-09	0.05
0.00106006129753289	0.05
1.11195430613243e-07	0.05
3.11543540258255e-09	0.05
0.889106010902452	0.05
4.72353186849438e-30	0.05
0.000237590327527671	0.05
3.8363995452804e-08	0.05
1.49237871829159e-13	0.05
0.00130706093929895	0.05
1.58541712692407e-07	0.05
0.000112384308350442	0.05
3.57789265202895e-06	0.05
8.06381799198995e-06	0.05
2.14397689400249e-13	0.05
0.284536184384108	0.05
7.20774082783331e-13	0.05
1.20838205975094e-10	0.05
3.16789906416593e-12	0.05
0.0682573699589015	0.05
6.36978834969916e-06	0.05
1.2670299164832e-12	0.05
0.658465633899937	0.05
1.69954513509049e-16	0.05
0.143840503809274	0.05
3.44937995373059e-08	0.05
1.61804095455059e-12	0.05
6.54897060701068e-08	0.05
3.84008154326186e-18	0.05
0.0820796753365643	0.05
0.000137539694416194	0.05
2.5618212930577e-14	0.05
2.63014523369336e-43	0.05
3.7108878582642e-05	0.05
1.18483859304975e-45	0.05
1.42504506372829e-19	0.05
1.35886941697376e-12	0.05
2.50023936761673e-07	0.05
[truncated: 28,001 more rows]
