# Supplementary material for: Reconstructing clonal tree for phylo-phenotypic characterization of cancer using single-cell transcriptomics
Source: Nat Commun. 2023 Feb 22;14:982. doi: 10.1038/s41467-023-36202-y (PMC9946941; doi:10.1038/s41467-023-36202-y)
Supplement: Supplementary file 7 — Source Data [file 41467_2023_36202_MOESM7_ESM.zip › SourceData/SupplementaryFigure7b.csv]

y	type
1	Mono-allelic
0.953972679027534	Mono-allelic
0.010237529922819	Mono-allelic
1	Mono-allelic
1.03069950370429e-117	Mono-allelic
1	Mono-allelic
6.89643629775636e-17	Mono-allelic
2.64199866651036e-22	Mono-allelic
3.17694128747185e-96	Mono-allelic
1	Mono-allelic
0.999999997546099	Mono-allelic
2.93112052941934e-86	Mono-allelic
8.58181495254859e-61	Mono-allelic
1	Mono-allelic
1.76607636143476e-50	Mono-allelic
4.15381942079105e-07	Mono-allelic
1.08689099490281e-31	Mono-allelic
0.999574882278966	Mono-allelic
1	Mono-allelic
1.72588265984187e-50	Mono-allelic
0.986124094235062	Mono-allelic
4.28987587778959e-28	Mono-allelic
1	Mono-allelic
5.59485864835081e-38	Mono-allelic
0.999999999999963	Mono-allelic
1	Mono-allelic
1	Mono-allelic
1	Mono-allelic
0.999999380134806	Mono-allelic
1.97099811943249e-07	Mono-allelic
1	Mono-allelic
0.999999999999999	Mono-allelic
9.71294413363817e-14	Mono-allelic
3.41162913808674e-43	Mono-allelic
0.969195492501691	Mono-allelic
1	Mono-allelic
2.98043055996543e-110	Mono-allelic
1.0801002882868e-52	Mono-allelic
6.72244957176068e-31	Mono-allelic
0.000185683229732823	Mono-allelic
4.332974486103e-123	Mono-allelic
7.33480258407197e-20	Mono-allelic
1	Mono-allelic
2.3089997131409e-57	Mono-allelic
1	Mono-allelic
3.12839422889556e-36	Mono-allelic
1	Mono-allelic
7.58191421190115e-21	Mono-allelic
1.31151436304823e-47	Mono-allelic
1	Mono-allelic
1	Mono-allelic
1	Mono-allelic
1	Mono-allelic
0.0513592063863848	Mono-allelic
1	Mono-allelic
0.999999999999716	Mono-allelic
3.17131385890698e-15	Mono-allelic
1	Mono-allelic
1	Mono-allelic
4.15354511807653e-51	Mono-allelic
2.01891292604956e-103	Mono-allelic
5.47096477363151e-54	Mono-allelic
1.56776848176504e-92	Mono-allelic
1.22722511427952e-81	Mono-allelic
1	Mono-allelic
0.781967614357068	Mono-allelic
6.8660974920577e-30	Mono-allelic
0.999999998838932	Mono-allelic
1	Mono-allelic
3.1495868522102e-08	Mono-allelic
1	Mono-allelic
0.999606034771424	Mono-allelic
3.79700617751542e-77	Mono-allelic
1	Mono-allelic
1	Mono-allelic
1	Mono-allelic
1.68617129085502e-147	Mono-allelic
1.97011988933475e-07	Mono-allelic
1	Mono-allelic
9.0474498374856e-32	Mono-allelic
2.95690312787961e-107	Mono-allelic
3.67648706610029e-94	Mono-allelic
1	Mono-allelic
5.5299389182628e-14	Mono-allelic
1.86957383116232e-23	Mono-allelic
0.761857115281094	Mono-allelic
4.96080186190204e-149	Mono-allelic
1	Mono-allelic
1	Mono-allelic
4.76904179415206e-08	Mono-allelic
5.02714182814323e-14	Mono-allelic
0.0023804411577183	Mono-allelic
1	Mono-allelic
2.91475183082213e-14	Mono-allelic
1	Mono-allelic
7.41992327392792e-13	Mono-allelic
4.20839836876413e-63	Mono-allelic
1	Mono-allelic
1.68636915341743e-30	Mono-allelic
0.999999729284058	Mono-allelic
1	Mono-allelic
1	Mono-allelic
1	Mono-allelic
1.55308415673312e-08	Mono-allelic
2.40124942735408e-61	Mono-allelic
1	Mono-allelic
1	Mono-allelic
1.39963689011988e-08	Mono-allelic
1.57701933069185e-10	Mono-allelic
1	Mono-allelic
5.72203328329558e-19	Mono-allelic
3.68660610373835e-61	Mono-allelic
0.00102209825137603	Mono-allelic
1	Mono-allelic
7.33824936920448e-52	Mono-allelic
1.75071692568489e-118	Mono-allelic
2.53140107719567e-31	Mono-allelic
1.41463323198989e-70	Mono-allelic
0.988231662043316	Mono-allelic
1	Mono-allelic
6.18574598241333e-20	Mono-allelic
1	Mono-allelic
1	Mono-allelic
1	Mono-allelic
1	Mono-allelic
1	Mono-allelic
3.01215382416533e-161	Mono-allelic
0.999999999999938	Mono-allelic
8.47589252624444e-05	Mono-allelic
1	Mono-allelic
0.308294001786549	Mono-allelic
0.522557539553595	Mono-allelic
0.999999999713611	Mono-allelic
6.58307097277431e-126	Mono-allelic
1	Mono-allelic
7.72004187309929e-24	Mono-allelic
1.20794157495762e-66	Mono-allelic
3.09768194311247e-85	Mono-allelic
1	Mono-allelic
1	Mono-allelic
1.36746235497392e-51	Mono-allelic
0.0212776782993731	Mono-allelic
1	Mono-allelic
1.95357198417851e-24	Mono-allelic
1	Mono-allelic
1.94454469655853e-29	Mono-allelic
1.47981496291274e-53	Mono-allelic
1	Mono-allelic
1	Mono-allelic
1	Mono-allelic
1.5377138059537e-49	Mono-allelic
0.999999999999433	Mono-allelic
0.999999999997146	Mono-allelic
0.999999986570602	Mono-allelic
1.13561842923083e-18	Mono-allelic
1	Mono-allelic
1.90692546494224e-65	Mono-allelic
0.930415104599149	Mono-allelic
7.01957411724099e-19	Mono-allelic
1	Mono-allelic
2.65479082574422e-17	Mono-allelic
1	Mono-allelic
0.999999999999995	Mono-allelic
0.0240541646039483	Mono-allelic
2.15081949797264e-86	Mono-allelic
0.999223630520066	Mono-allelic
0.997208554316964	Mono-allelic
7.64818394788007e-09	Mono-allelic
1	Mono-allelic
4.45065719681041e-19	Mono-allelic
1	Mono-allelic
1.12379674533854e-23	Mono-allelic
0.999999979756556	Mono-allelic
5.39139795643333e-05	Mono-allelic
0.999891539382832	Mono-allelic
3.83245836500965e-20	Mono-allelic
2.18916493359766e-53	Mono-allelic
1	Mono-allelic
1	Mono-allelic
0.000272538582110283	Mono-allelic
1	Mono-allelic
4.47440581695731e-92	Mono-allelic
7.42171528301979e-13	Mono-allelic
0.00013930577368691	Mono-allelic
2.95044440944523e-15	Mono-allelic
5.35498664796139e-29	Mono-allelic
1	Mono-allelic
4.83256465351404e-62	Mono-allelic
1	Mono-allelic
1	Mono-allelic
1	Mono-allelic
1	Mono-allelic
1	Mono-allelic
1	Mono-allelic
1.02926910194534e-05	Mono-allelic
3.22861604830066e-56	Mono-allelic
1	Mono-allelic
2.49471099979997e-26	Mono-allelic
1	Mono-allelic
1	Mono-allelic
2.97147809981667e-96	Mono-allelic
1.32892322400809e-22	Mono-allelic
1	Mono-allelic
1	Mono-allelic
1	Mono-allelic
1	Mono-allelic
1	Mono-allelic
6.98611961180254e-145	Mono-allelic
1.18288465992959e-39	Mono-allelic
7.99414235151468e-22	Mono-allelic
1	Mono-allelic
9.4668644119699e-05	Mono-allelic
1	Mono-allelic
8.91975681306443e-17	Mono-allelic
5.30575476612298e-34	Mono-allelic
3.88640472703958e-132	Mono-allelic
4.13845118707843e-25	Mono-allelic
4.86552488393485e-41	Mono-allelic
1.56974940535246e-06	Mono-allelic
6.37692796256751e-08	Mono-allelic
4.15554730370058e-05	Mono-allelic
1.94994703015871e-46	Mono-allelic
1	Mono-allelic
0.0318991385668632	Mono-allelic
1.96852079909119e-30	Mono-allelic
0.999999585470764	Mono-allelic
1.81368905212328e-67	Mono-allelic
0.828805555783182	Mono-allelic
0.998765369759227	Mono-allelic
0.999999999951452	Mono-allelic
0.999917488078255	Mono-allelic
1.71294724343635e-97	Mono-allelic
1	Mono-allelic
0.999999999999391	Mono-allelic
1.14056981947805e-08	Mono-allelic
3.95940928238615e-45	Mono-allelic
0.999999999999623	Mono-allelic
1	Mono-allelic
2.88090826304973e-09	Mono-allelic
1	Mono-allelic
1.61482570549747e-54	Mono-allelic
0.999999711171203	Mono-allelic
0.998386910758539	Mono-allelic
8.47684033368263e-16	Mono-allelic
1	Mono-allelic
0.999617369895456	Mono-allelic
1	Mono-allelic
1	Mono-allelic
2.24984561850162e-08	Mono-allelic
0.999999915079157	Mono-allelic
0.999999999883223	Mono-allelic
2.93764590420981e-55	Mono-allelic
1.48415862390803e-71	Mono-allelic
1	Mono-allelic
3.806935034918e-65	Mono-allelic
0.99999999997789	Mono-allelic
0.00849138285557052	Mono-allelic
0.999999999999976	Mono-allelic
4.64764022985424e-19	Mono-allelic
3.2776375174413e-10	Mono-allelic
2.88843222819777e-25	Mono-allelic
7.46214182990347e-67	Mono-allelic
0.784578982693736	Mono-allelic
2.28828273227622e-23	Mono-allelic
1.35165477077453e-99	Mono-allelic
1	Mono-allelic
0.888199390805248	Mono-allelic
1	Mono-allelic
4.97812501286061e-69	Mono-allelic
1.06818016906664e-07	Mono-allelic
1	Mono-allelic
1.71445072573662e-08	Mono-allelic
1	Mono-allelic
1	Mono-allelic
1	Mono-allelic
0.999999999999993	Mono-allelic
2.29612676757802e-40	Mono-allelic
1	Mono-allelic
4.80488358460778e-48	Mono-allelic
1	Mono-allelic
1	Mono-allelic
2.8320905476618e-51	Mono-allelic
3.9669765722623e-20	Mono-allelic
7.80643470012721e-53	Mono-allelic
1	Mono-allelic
0.0151719502935559	Mono-allelic
0.999999999999974	Mono-allelic
7.03035416868977e-11	Mono-allelic
1.48428981422127e-185	Mono-allelic
0.641623727056331	Mono-allelic
1.23446053048344e-37	Mono-allelic
0.00020266932789264	Mono-allelic
1	Mono-allelic
1	Mono-allelic
8.63577777525069e-43	Mono-allelic
1	Mono-allelic
1.97495865423098e-28	Mono-allelic
1.094603604309e-55	Mono-allelic
0.999871918952551	Mono-allelic
5.69417619216308e-52	Mono-allelic
1	Mono-allelic
3.2225573321183e-23	Mono-allelic
2.59109715630898e-33	Mono-allelic
2.65240069097083e-42	Mono-allelic
1.04074270270199e-79	Mono-allelic
1.47209215938939e-108	Mono-allelic
0.999999999761449	Mono-allelic
1	Mono-allelic
9.64354834929433e-05	Mono-allelic
1.15812350865265e-13	Mono-allelic
1	Mono-allelic
1	Mono-allelic
1	Mono-allelic
1.26837154268916e-08	Mono-allelic
1	Mono-allelic
1	Mono-allelic
0.859914377157822	Mono-allelic
2.38748934118022e-36	Mono-allelic
1	Mono-allelic
2.17201002220086e-13	Mono-allelic
1	Mono-allelic
1	Mono-allelic
0.569677480738205	Mono-allelic
3.83434714437088e-42	Mono-allelic
1	Mono-allelic
3.60888947630588e-38	Mono-allelic
5.07476322069179e-43	Mono-allelic
1	Mono-allelic
1.06597382630163e-47	Mono-allelic
1	Mono-allelic
1	Mono-allelic
6.08963075011778e-15	Mono-allelic
0.999999999805725	Mono-allelic
8.24731167083394e-30	Mono-allelic
1	Mono-allelic
1.15728394308903e-29	Mono-allelic
3.50333705315128e-34	Mono-allelic
1.15201745270878e-48	Mono-allelic
3.25305775903438e-11	Mono-allelic
1	Mono-allelic
1	Mono-allelic
1	Mono-allelic
3.54694255484138e-15	Mono-allelic
1	Mono-allelic
0.999999750393081	Mono-allelic
1.549131534308e-18	Mono-allelic
0.999999883718964	Mono-allelic
1	Mono-allelic
2.7402485862713e-05	Mono-allelic
1	Mono-allelic
0.0266781633204197	Mono-allelic
1	Mono-allelic
1	Mono-allelic
4.37989982611201e-43	Mono-allelic
3.28475913744369e-54	Mono-allelic
5.24036072020909e-21	Mono-allelic
1.74126803548013e-53	Mono-allelic
9.40987982881519e-114	Mono-allelic
1	Mono-allelic
1	Mono-allelic
0.991647199056822	Mono-allelic
2.28459551361929e-06	Mono-allelic
1.04248281832793e-49	Mono-allelic
1	Mono-allelic
1	Mono-allelic
5.77620851032369e-37	Mono-allelic
1.26959653381322e-88	Mono-allelic
0.562923120252456	Mono-allelic
1	Mono-allelic
1	Mono-allelic
0.999999999696733	Mono-allelic
1	Mono-allelic
0.997326051261383	Mono-allelic
1.58135483038239e-85	Mono-allelic
0.999999999999837	Mono-allelic
1	Mono-allelic
1	Mono-allelic
1.99337361451824e-18	Mono-allelic
1	Mono-allelic
2.9832222870783e-46	Mono-allelic
0.998288062991044	Mono-allelic
3.17371234346029e-09	Mono-allelic
1	Mono-allelic
1	Mono-allelic
1.61666845768569e-07	Mono-allelic
1	Mono-allelic
1.17063348585532e-139	Mono-allelic
1	Mono-allelic
3.79388753159547e-29	Mono-allelic
1	Mono-allelic
1	Mono-allelic
1	Mono-allelic
2.31974349219583e-65	Mono-allelic
8.41792588131846e-59	Mono-allelic
6.76094030752303e-06	Mono-allelic
1	Mono-allelic
6.89802433754663e-24	Mono-allelic
1	Mono-allelic
1	Mono-allelic
1	Mono-allelic
0.999999917967481	Mono-allelic
1	Mono-allelic
1	Mono-allelic
1	Mono-allelic
5.59462235836352e-09	Mono-allelic
2.1491528562167e-174	Mono-allelic
2.01739658949131e-15	Mono-allelic
6.98283410264567e-140	Mono-allelic
1	Mono-allelic
1	Mono-allelic
1.63022027069154e-12	Mono-allelic
5.76730465662719e-109	Mono-allelic
1	Mono-allelic
1	Mono-allelic
8.7675063343052e-71	Mono-allelic
1	Mono-allelic
1.03927402056508e-20	Mono-allelic
1	Mono-allelic
0.999999990706906	Mono-allelic
1.60913847276305e-68	Mono-allelic
1	Mono-allelic
0.999999999999998	Mono-allelic
0.00475427053426956	Mono-allelic
1	Mono-allelic
2.20244785497405e-11	Mono-allelic
1	Mono-allelic
0.999999999999799	Mono-allelic
0.149142070041512	Mono-allelic
1	Mono-allelic
0.999999999998081	Mono-allelic
3.58491512645854e-73	Mono-allelic
1.37005276788024e-100	Mono-allelic
1.76254663434172e-29	Mono-allelic
1	Mono-allelic
1	Mono-allelic
1	Mono-allelic
2.15525843689701e-29	Mono-allelic
1.52049382628759e-46	Mono-allelic
1	Mono-allelic
1	Mono-allelic
1	Mono-allelic
8.33602603390174e-36	Mono-allelic
9.03749331145227e-06	Mono-allelic
1	Mono-allelic
5.05616233601087e-09	Mono-allelic
1	Mono-allelic
1	Mono-allelic
1	Mono-allelic
1.1665563694886e-45	Mono-allelic
0.999999957972186	Mono-allelic
0.999999999999712	Mono-allelic
1	Mono-allelic
6.58478776707816e-59	Mono-allelic
4.04484475748302e-21	Mono-allelic
1	Mono-allelic
0.999999937055028	Mono-allelic
0.999999998692381	Mono-allelic
0.931843601399838	Mono-allelic
1	Mono-allelic
3.90854443206081e-161	Mono-allelic
9.06707650035015e-26	Mono-allelic
0.99773183478853	Mono-allelic
2.91084914285586e-108	Mono-allelic
4.14291673741742e-33	Mono-allelic
3.90202568229411e-54	Mono-allelic
1	Mono-allelic
1	Mono-allelic
4.62008830368464e-34	Mono-allelic
5.66251810871861e-06	Mono-allelic
8.37888832967952e-23	Mono-allelic
0.99999999995614	Mono-allelic
1	Mono-allelic
1	Mono-allelic
0.999999006676065	Mono-allelic
1	Mono-allelic
0.989041207873196	Mono-allelic
7.32129413447173e-66	Mono-allelic
7.32319910899451e-63	Mono-allelic
0.697878356411708	Mono-allelic
0.999999977612747	Mono-allelic
2.32630795016668e-129	Mono-allelic
1.43691405053667e-46	Mono-allelic
2.23653767710713e-14	Mono-allelic
0.186335944663038	Mono-allelic
5.02111100338245e-207	Mono-allelic
1	Mono-allelic
1	Mono-allelic
0.996545545001314	Mono-allelic
6.25358771671217e-33	Mono-allelic
1	Mono-allelic
0.850007670960646	Mono-allelic
5.92936721373302e-34	Mono-allelic
1	Mono-allelic
1.34962909468749e-10	Mono-allelic
0.952614977318037	Mono-allelic
0.992187266139102	Mono-allelic
1	Mono-allelic
3.74772189337771e-07	Mono-allelic
6.54147630285257e-08	Mono-allelic
1.9469712888818e-141	Mono-allelic
0.999999999736411	Mono-allelic
1	Mono-allelic
1	Mono-allelic
1.86975587740972e-33	Mono-allelic
1	Mono-allelic
6.50619923874568e-05	Mono-allelic
1	Mono-allelic
0.00300978879595798	Mono-allelic
0.992211302640209	Mono-allelic
1	Mono-allelic
2.043237001029e-77	Mono-allelic
3.96651024016095e-25	Mono-allelic
1	Mono-allelic
1	Mono-allelic
6.13937643125312e-23	Mono-allelic
4.79792404925563e-06	Mono-allelic
0.999999353221703	Mono-allelic
1	Mono-allelic
4.346121798591e-23	Mono-allelic
2.09904236632055e-72	Mono-allelic
0.99999869165274	Mono-allelic
1	Mono-allelic
1	Mono-allelic
1	Mono-allelic
1.57236634240207e-41	Mono-allelic
1	Mono-allelic
1	Mono-allelic
2.38294088894493e-60	Mono-allelic
1	Mono-allelic
4.92651666872818e-11	Mono-allelic
1	Mono-allelic
0.999029244686738	Mono-allelic
5.60458396214476e-07	Mono-allelic
1	Mono-allelic
3.09767979935128e-44	Mono-allelic
1.89528443438668e-85	Mono-allelic
1	Mono-allelic
1	Mono-allelic
1.67909460608244e-124	Mono-allelic
1	Mono-allelic
1	Mono-allelic
1	Mono-allelic
1	Mono-allelic
3.35426863755125e-07	Mono-allelic
2.75939910426917e-25	Mono-allelic
1	Mono-allelic
4.86899911546122e-13	Mono-allelic
1	Mono-allelic
1	Mono-allelic
1.17099518359105e-38	Mono-allelic
1	Mono-allelic
0.999999999979434	Mono-allelic
1	Mono-allelic
1	Mono-allelic
1.67726163154763e-17	Mono-allelic
0.344147045002374	Mono-allelic
0.99999096504748	Mono-allelic
7.14242381662301e-43	Mono-allelic
0.999999999999993	Mono-allelic
1	Mono-allelic
1.39552184118367e-70	Mono-allelic
1	Mono-allelic
4.80908362439187e-14	Mono-allelic
1	Mono-allelic
1	Mono-allelic
1.07966176216937e-17	Mono-allelic
2.31062956507198e-72	Mono-allelic
3.82839305968186e-17	Mono-allelic
1	Mono-allelic
0.984467025060472	Mono-allelic
2.19377442562809e-62	Mono-allelic
7.63877653705888e-18	Mono-allelic
1	Mono-allelic
2.2974506838855e-14	Mono-allelic
3.14984977426628e-27	Mono-allelic
3.07391805595677e-19	Mono-allelic
2.38448354388045e-92	Mono-allelic
3.00769433060845e-05	Mono-allelic
1	Mono-allelic
1	Mono-allelic
2.87276188032256e-25	Mono-allelic
1	Mono-allelic
0.999506221798073	Mono-allelic
0.999999999999902	Mono-allelic
1	Mono-allelic
0.999999999999999	Mono-allelic
0.999966922631492	Mono-allelic
1	Mono-allelic
6.51646385551263e-72	Mono-allelic
1.39838325233194e-12	Mono-allelic
1	Mono-allelic
1	Mono-allelic
4.6139566393726e-23	Mono-allelic
1.19393320350233e-147	Mono-allelic
1	Mono-allelic
1	Mono-allelic
1.96632929057361e-27	Mono-allelic
4.12259250240474e-07	Mono-allelic
4.5880485868061e-05	Mono-allelic
1	Mono-allelic
5.12174751225357e-18	Mono-allelic
1.20111994547212e-28	Mono-allelic
0.999999996216767	Mono-allelic
0.999999167844593	Mono-allelic
4.53713541774055e-17	Mono-allelic
1	Mono-allelic
7.81112905803969e-29	Mono-allelic
0.999999999920723	Mono-allelic
1	Mono-allelic
1.27384963542874e-31	Mono-allelic
1.01472965772685e-29	Mono-allelic
2.68164323731869e-15	Mono-allelic
0.0208946511145269	Mono-allelic
1	Mono-allelic
1	Mono-allelic
1	Mono-allelic
1	Mono-allelic
6.70315546371419e-83	Mono-allelic
2.55138106020581e-11	Mono-allelic
0.999996376381687	Mono-allelic
6.99157097130383e-61	Mono-allelic
1	Mono-allelic
0.988018464042004	Mono-allelic
1	Mono-allelic
0.999998399581468	Mono-allelic
1	Mono-allelic
1	Mono-allelic
0.93450047307999	Mono-allelic
1	Mono-allelic
1.56161770169762e-31	Mono-allelic
1	Mono-allelic
3.39577750638841e-15	Mono-allelic
4.33169052591131e-19	Mono-allelic
1	Mono-allelic
1	Mono-allelic
2.68694085732323e-96	Mono-allelic
1	Mono-allelic
0.999999999998072	Mono-allelic
3.02342134264979e-59	Mono-allelic
9.7223721476666e-160	Mono-allelic
4.80477032641311e-62	Mono-allelic
0.00022468531362797	Mono-allelic
0.0269224236276109	Mono-allelic
1	Mono-allelic
1	Mono-allelic
1.21761771243979e-16	Mono-allelic
3.38536834159864e-27	Mono-allelic
1	Mono-allelic
0.847751328058987	Mono-allelic
1	Mono-allelic
5.15327626248601e-09	Mono-allelic
1	Mono-allelic
0.973316356881475	Mono-allelic
2.08089900143235e-05	Mono-allelic
1	Mono-allelic
1	Mono-allelic
0.999999999592729	Mono-allelic
4.06107039123599e-14	Mono-allelic
1	Mono-allelic
1	Mono-allelic
1.44586599468162e-39	Mono-allelic
1.05651267377551e-59	Mono-allelic
1.76890167617081e-18	Mono-allelic
4.8372719860917e-17	Mono-allelic
7.07896054232726e-16	Mono-allelic
1	Mono-allelic
4.96656029258059e-34	Mono-allelic
1	Mono-allelic
5.41369405264498e-25	Mono-allelic
0.999999999980955	Mono-allelic
1.47103945545628e-25	Mono-allelic
4.66106006545029e-31	Mono-allelic
1.22637303630687e-15	Mono-allelic
0.999835698060643	Mono-allelic
4.27275303621795e-08	Mono-allelic
1	Mono-allelic
0.999999999999999	Mono-allelic
1	Mono-allelic
1	Mono-allelic
1	Mono-allelic
2.82156704125294e-45	Mono-allelic
2.03100881465301e-48	Mono-allelic
1	Mono-allelic
1	Mono-allelic
6.8394294969542e-166	Mono-allelic
3.94785366118762e-59	Mono-allelic
0.316650019069653	Mono-allelic
1	Mono-allelic
1	Mono-allelic
1	Mono-allelic
1	Mono-allelic
2.11771365322211e-55	Mono-allelic
1.55980179180643e-74	Mono-allelic
5.46408049842611e-87	Mono-allelic
0.999999999964578	Mono-allelic
1.36224066663434e-08	Mono-allelic
8.44699987446975e-50	Mono-allelic
1	Mono-allelic
1	Mono-allelic
2.02755046024589e-46	Mono-allelic
1.32452949389225e-21	Mono-allelic
1.18287667249805e-35	Mono-allelic
2.74398909308052e-78	Mono-allelic
2.15467070559002e-16	Mono-allelic
3.59419564292272e-12	Mono-allelic
1.11294200017967e-40	Mono-allelic
1.60979527840822e-141	Mono-allelic
1	Mono-allelic
0.999999992514194	Mono-allelic
1	Mono-allelic
3.45279129252981e-13	Mono-allelic
5.51499879304493e-58	Mono-allelic
1	Mono-allelic
2.16119104743865e-49	Mono-allelic
0.999999999999996	Mono-allelic
1	Mono-allelic
1	Mono-allelic
1	Mono-allelic
1	Mono-allelic
2.1030177760749e-06	Mono-allelic
1	Mono-allelic
1	Mono-allelic
1	Mono-allelic
1	Mono-allelic
6.84371880283331e-62	Mono-allelic
1	Mono-allelic
3.85165409669985e-06	Mono-allelic
1.22373924063254e-19	Mono-allelic
1	Mono-allelic
7.03962454468157e-106	Mono-allelic
4.19290081000014e-13	Mono-allelic
1	Mono-allelic
0.999999662873555	Mono-allelic
3.73546921812417e-28	Mono-allelic
0.99999999997084	Mono-allelic
1	Mono-allelic
8.24300374278053e-56	Mono-allelic
3.30454682294614e-54	Mono-allelic
0.842677192061689	Mono-allelic
0.01857481083562	Mono-allelic
1	Mono-allelic
1	Mono-allelic
0.00245399515143331	Mono-allelic
1	Mono-allelic
1	Mono-allelic
0.999723354496481	Mono-allelic
1.00950306800337e-08	Mono-allelic
7.24792826815027e-57	Mono-allelic
1	Mono-allelic
3.23044226864194e-58	Mono-allelic
1.43277904192934e-62	Mono-allelic
6.77327753166662e-86	Mono-allelic
3.06250026225118e-72	Mono-allelic
1	Mono-allelic
1	Mono-allelic
0.999999328607712	Mono-allelic
0.0143670434806114	Mono-allelic
1	Mono-allelic
8.69268361565606e-22	Mono-allelic
1	Mono-allelic
1.86190389010378e-108	Mono-allelic
1.08569301278034e-19	Mono-allelic
3.37757147963334e-07	Mono-allelic
1	Mono-allelic
1.50732402217352e-26	Mono-allelic
4.17501684205895e-124	Mono-allelic
3.7961227520921e-19	Mono-allelic
1.21129361004268e-59	Mono-allelic
6.23888734683146e-94	Mono-allelic
2.01299309032882e-32	Mono-allelic
2.2403935078434e-09	Mono-allelic
1	Mono-allelic
1	Mono-allelic
0.00154335835967806	Mono-allelic
1.80768208569605e-48	Mono-allelic
1	Mono-allelic
0.00021071472427121	Mono-allelic
1	Mono-allelic
4.43900597203583e-14	Mono-allelic
1	Mono-allelic
0.999999999999999	Mono-allelic
1	Mono-allelic
1	Mono-allelic
3.68130052515049e-23	Mono-allelic
1.64659419471715e-10	Mono-allelic
8.80360347488897e-19	Mono-allelic
0.9999999999987	Mono-allelic
8.57041015944903e-19	Mono-allelic
0.509193027024513	Mono-allelic
1.89634213203236e-38	Mono-allelic
6.78290090292775e-12	Mono-allelic
1.7195476086726e-20	Mono-allelic
1	Mono-allelic
2.41229964411213e-11	Mono-allelic
1.91237538501292e-76	Mono-allelic
1	Mono-allelic
0.999997083255414	Mono-allelic
1	Mono-allelic
0.999848549617409	Mono-allelic
7.40742190519264e-09	Mono-allelic
1.77753081891017e-24	Mono-allelic
1	Mono-allelic
5.28391915875423e-07	Mono-allelic
1	Mono-allelic
2.13015061981682e-23	Mono-allelic
1	Mono-allelic
1	Mono-allelic
1	Mono-allelic
1	Mono-allelic
3.88929320719526e-05	Mono-allelic
0.0199740725876221	Mono-allelic
0.999999999999997	Mono-allelic
1	Mono-allelic
0.999738941653916	Mono-allelic
0.00286101462656009	Mono-allelic
1	Mono-allelic
1.00738182616989e-34	Mono-allelic
0.572566682062384	Mono-allelic
6.06731095792137e-116	Mono-allelic
1	Mono-allelic
1	Mono-allelic
1	Mono-allelic
1	Mono-allelic
0.999999999753906	Mono-allelic
1	Mono-allelic
0.99999999998623	Mono-allelic
0.999999999999991	Mono-allelic
7.65909607534396e-27	Mono-allelic
5.13170057054901e-14	Mono-allelic
3.04196152866268e-08	Mono-allelic
1.32071395148144e-24	Mono-allelic
0.999998811022027	Mono-allelic
0.985197041689612	Mono-allelic
9.84414728786033e-28	Mono-allelic
1	Mono-allelic
1	Mono-allelic
1.04969227306986e-24	Mono-allelic
1	Mono-allelic
4.10634938311935e-32	Mono-allelic
1	Mono-allelic
1.91312420310388e-56	Mono-allelic
3.53945251972775e-120	Mono-allelic
1	Mono-allelic
0.999998953663114	Mono-allelic
1	Mono-allelic
4.36056642516578e-65	Mono-allelic
1	Mono-allelic
0.0343475046111798	Mono-allelic
3.32342513762782e-50	Mono-allelic
0.999999946024449	Mono-allelic
1	Mono-allelic
4.72274765433347e-28	Mono-allelic
0.993911063096022	Mono-allelic
9.06253006650088e-24	Mono-allelic
0.997017890233078	Mono-allelic
1.8075804527312e-103	Mono-allelic
0.999999999999553	Mono-allelic
0.999574533189365	Mono-allelic
1	Mono-allelic
6.07006680218564e-154	Mono-allelic
0.000224238751347425	Mono-allelic
1	Mono-allelic
2.30345471089365e-41	Mono-allelic
1	Mono-allelic
1	Mono-allelic
0.999999999998877	Mono-allelic
4.03854812533865e-12	Mono-allelic
0.00109986935859129	Mono-allelic
1	Mono-allelic
1	Mono-allelic
5.09650059206121e-19	Mono-allelic
1	Mono-allelic
2.85854669576471e-11	Mono-allelic
0.999999999999999	Mono-allelic
1.75781699876947e-43	Mono-allelic
1.98105426412352e-35	Mono-allelic
0.999989943816399	Mono-allelic
1	Mono-allelic
1	Mono-allelic
9.98928216855742e-10	Mono-allelic
9.39062648700437e-79	Mono-allelic
1.69343875866957e-32	Mono-allelic
0.999005111665406	Mono-allelic
7.86466805610059e-09	Mono-allelic
5.03452031353349e-184	Mono-allelic
1	Mono-allelic
0.999999999444116	Mono-allelic
4.5341698642567e-76	Mono-allelic
1.4272208849703e-103	Mono-allelic
5.42467919570878e-10	Mono-allelic
1	Mono-allelic
1	Mono-allelic
2.24757909552066e-50	Mono-allelic
1.31883780928218e-79	Mono-allelic
1	Mono-allelic
1	Mono-allelic
1.51176951060119e-28	Mono-allelic
0.999999999999997	Mono-allelic
0.999920115629011	Mono-allelic
3.97547581403655e-10	Mono-allelic
0.999999999232802	Mono-allelic
0.999995745364575	Mono-allelic
1	Mono-allelic
3.08172477428451e-10	Mono-allelic
1	Mono-allelic
6.41581138939553e-07	Mono-allelic
1	Mono-allelic
1	Mono-allelic
1	Mono-allelic
2.67100689873143e-23	Mono-allelic
0.999999999970159	Mono-allelic
1.07233913733276e-147	Mono-allelic
1.73429069434019e-41	Mono-allelic
2.97151707951326e-24	Mono-allelic
9.97210006560309e-37	Mono-allelic
8.15748975234148e-34	Mono-allelic
1	Mono-allelic
1	Mono-allelic
1	Mono-allelic
1	Mono-allelic
1	Mono-allelic
1	Mono-allelic
1	Mono-allelic
1.14165617473585e-19	Mono-allelic
2.23361377302763e-63	Mono-allelic
0.999951100118868	Mono-allelic
0.0205221837656881	Mono-allelic
1	Mono-allelic
1	Mono-allelic
1	Mono-allelic
6.18315357915437e-70	Mono-allelic
2.60537198110576e-20	Mono-allelic
8.65073918309286e-05	Mono-allelic
1	Mono-allelic
6.4038162633272e-24	Mono-allelic
1	Mono-allelic
3.62991829623013e-109	Mono-allelic
4.43057485737034e-122	Mono-allelic
8.84956128328598e-29	Mono-allelic
1	Mono-allelic
8.55342938314665e-20	Mono-allelic
1	Mono-allelic
8.04238487574218e-06	Mono-allelic
3.25275792314802e-52	Mono-allelic
0.77959242799757	Mono-allelic
0.999998176364725	Mono-allelic
7.27475532962685e-68	Mono-allelic
5.33412051604361e-16	Mono-allelic
2.05497519627639e-120	Mono-allelic
2.43211837399003e-10	Mono-allelic
1	Mono-allelic
5.35895881419112e-31	Mono-allelic
0.999999999999667	Mono-allelic
1	Mono-allelic
1.15838603611153e-126	Mono-allelic
1.77883058261605e-55	Mono-allelic
4.64190009835948e-52	Mono-allelic
8.0830190930216e-21	Mono-allelic
1	Mono-allelic
0.999999999975068	Mono-allelic
1	Mono-allelic
4.77738034791181e-07	Mono-allelic
2.27068176916884e-49	Mono-allelic
1	Mono-allelic
1	Mono-allelic
1	Mono-allelic
1	Mono-allelic
1	Mono-allelic
1	Mono-allelic
1	Mono-allelic
8.75251392963762e-56	Mono-allelic
5.02208818152047e-56	Mono-allelic
6.54256627316798e-122	Mono-allelic
1	Mono-allelic
3.59010486697199e-09	Mono-allelic
1.34241357389172e-294	Mono-allelic
1	Mono-allelic
1	Mono-allelic
2.87056376636963e-154	Mono-allelic
6.28193329359881e-60	Mono-allelic
1	Mono-allelic
1.1479972342239e-39	Mono-allelic
1.77708716143123e-28	Mono-allelic
0.999999999986012	Mono-allelic
1	Mono-allelic
2.4584137395296e-11	Mono-allelic
1	Mono-allelic
1.90165833525024e-30	Mono-allelic
4.34290941527092e-10	Mono-allelic
3.76475848855719e-43	Mono-allelic
3.71260869660615e-38	Mono-allelic
2.99865779400615e-31	Mono-allelic
1.23595389134055e-112	Mono-allelic
1	Mono-allelic
1	Mono-allelic
1	Mono-allelic
1	Mono-allelic
0.993781300446373	Mono-allelic
1.47608056374451e-14	Mono-allelic
4.45689919656706e-06	Mono-allelic
2.77644619085096e-77	Mono-allelic
1	Mono-allelic
7.20547819726512e-55	Mono-allelic
2.54110407907592e-58	Mono-allelic
0.999996261925291	Mono-allelic
1	Mono-allelic
1.36177512729955e-103	Mono-allelic
1.0457849018077e-54	Mono-allelic
1	Mono-allelic
6.51967504855297e-18	Mono-allelic
4.14581902575849e-133	Mono-allelic
0.999999999935235	Mono-allelic
0.000465835521281766	Mono-allelic
1	Mono-allelic
0.0263210216190493	Mono-allelic
0.970477452680341	Mono-allelic
2.85145713438511e-07	Mono-allelic
1	Mono-allelic
5.20480226546442e-05	Mono-allelic
1	Mono-allelic
3.33396497746561e-28	Mono-allelic
4.35005035802022e-42	Mono-allelic
0.802331759031232	Mono-allelic
6.97624661676339e-92	Mono-allelic
6.48568208361999e-09	Mono-allelic
1.46860645057625e-08	Mono-allelic
0.999999999950679	Mono-allelic
1.88564789484251e-07	Mono-allelic
1	Mono-allelic
1	Mono-allelic
0.999999999999912	Mono-allelic
1	Mono-allelic
2.55368022421782e-14	Mono-allelic
1.08647051470587e-58	Mono-allelic
1	Mono-allelic
2.01770729013864e-83	Mono-allelic
1.1407635476385e-47	Mono-allelic
0.999999915635786	Mono-allelic
1	Mono-allelic
9.90580803149871e-35	Mono-allelic
1.53843473494673e-09	Mono-allelic
1	Mono-allelic
7.29030586171698e-14	Mono-allelic
9.66939075649775e-07	Mono-allelic
6.82938163956905e-100	Mono-allelic
1	Mono-allelic
3.26492016871678e-11	Mono-allelic
0.999999572505094	Mono-allelic
1.81528067001597e-12	Mono-allelic
1.10519665675617e-170	Mono-allelic
5.1708594216041e-123	Mono-allelic
1	Mono-allelic
1	Mono-allelic
2.36388565057558e-23	Mono-allelic
1	Mono-allelic
0.00770363976577999	Mono-allelic
1.23267073261527e-101	Mono-allelic
1.59472394960471e-38	Mono-allelic
1	Mono-allelic
5.08153940238359e-133	Mono-allelic
1	Mono-allelic
1.99481568035928e-24	Mono-allelic
2.45465071427765e-15	Mono-allelic
5.06795148974672e-20	Mono-allelic
1	Mono-allelic
7.48952829383163e-13	Mono-allelic
0.999999999999639	Mono-allelic
1	Mono-allelic
0.000122688866878032	Mono-allelic
1	Mono-allelic
6.06709925259895e-61	Mono-allelic
3.24699584845892e-30	Mono-allelic
0.999711988360319	Mono-allelic
6.55481527386431e-39	Mono-allelic
6.92102155839655e-06	Mono-allelic
1	Mono-allelic
3.08520944400939e-45	Mono-allelic
2.37388952456181e-98	Mono-allelic
1	Mono-allelic
0.999977973220478	Mono-allelic
3.27501810088224e-54	Mono-allelic
1	Mono-allelic
1	Mono-allelic
5.19601356166367e-34	Mono-allelic
0.999999764506984	Mono-allelic
0.0008675608575673	Mono-allelic
1	Mono-allelic
1.29221583967583e-11	Mono-allelic
4.91729621852747e-69	Mono-allelic
1.25819335328802e-33	Mono-allelic
5.313211759236e-125	Mono-allelic
1.12969043769285e-83	Mono-allelic
9.70263670799931e-74	Mono-allelic
0.999999999997899	Mono-allelic
1	Mono-allelic
1	Mono-allelic
1.138247602643e-07	Mono-allelic
1	Mono-allelic
1.07879412017955e-21	Mono-allelic
5.7808608207902e-06	Mono-allelic
3.76093568546346e-114	Mono-allelic
1	Mono-allelic
3.83290616311503e-17	Mono-allelic
7.00242904974941e-73	Mono-allelic
1	Mono-allelic
0.999999999999899	Mono-allelic
1	Mono-allelic
1	Mono-allelic
8.49070841693447e-80	Mono-allelic
1.89671999402786e-46	Mono-allelic
1.60939980449864e-62	Mono-allelic
1	Mono-allelic
1	Mono-allelic
1	Mono-allelic
1	Mono-allelic
3.85185890239092e-72	Mono-allelic
1	Mono-allelic
1	Mono-allelic
1	Mono-allelic
1.91442102102402e-70	Mono-allelic
1	Mono-allelic
0.999999999751376	Mono-allelic
3.23402180070246e-120	Mono-allelic
0.99999999952524	Mono-allelic
2.33178516226539e-30	Mono-allelic
0.999999999999926	Mono-allelic
0.999999999999073	Mono-allelic
1	Mono-allelic
1	Mono-allelic
0.999994754947767	Mono-allelic
3.92834731060356e-53	Mono-allelic
1.55494323895505e-18	Mono-allelic
1	Mono-allelic
1	Mono-allelic
1.46090478053075e-23	Mono-allelic
0.998699571559975	Mono-allelic
2.50306481059592e-39	Mono-allelic
1	Mono-allelic
1	Mono-allelic
1	Mono-allelic
1	Mono-allelic
1.2622564323124e-60	Mono-allelic
1	Mono-allelic
1	Mono-allelic
1	Mono-allelic
1.22907583294865e-143	Mono-allelic
3.5184301859589e-106	Mono-allelic
3.4164088106317e-238	Mono-allelic
0.999999803039631	Mono-allelic
6.01277246358684e-59	Mono-allelic
1.32112268497246e-49	Mono-allelic
1	Mono-allelic
2.4971757159413e-66	Mono-allelic
1.0953175309505e-111	Mono-allelic
0.103452660256954	Mono-allelic
1	Mono-allelic
0.996681900613379	Mono-allelic
1	Mono-allelic
1.10913128214325e-25	Mono-allelic
1	Mono-allelic
4.858350615129e-83	Mono-allelic
1	Mono-allelic
0.999999999999112	Mono-allelic
1.03766582087852e-11	Mono-allelic
1	Mono-allelic
1.4729775320768e-16	Mono-allelic
0.999999999996421	Mono-allelic
1	Mono-allelic
1.07131053667536e-44	Mono-allelic
1	Mono-allelic
0.000373584368518415	Mono-allelic
1	Mono-allelic
1	Mono-allelic
0.998783200107559	Mono-allelic
0.999999999998565	Mono-allelic
0.996244986215181	Mono-allelic
1.53719489223623e-21	Mono-allelic
1.43201397868513e-63	Mono-allelic
0.999999999631477	Mono-allelic
1	Mono-allelic
5.86431186134597e-70	Mono-allelic
1	Mono-allelic
5.0443510184734e-06	Mono-allelic
1	Mono-allelic
0.998107093546737	Mono-allelic
5.39087269041721e-08	Mono-allelic
0.999999972964147	Mono-allelic
0.999999968659046	Mono-allelic
0.999983165468729	Mono-allelic
2.77485239180184e-29	Mono-allelic
1.6076268182372e-34	Mono-allelic
1.05634108293022e-27	Mono-allelic
1	Mono-allelic
1	Mono-allelic
1	Mono-allelic
1.63319189741835e-12	Mono-allelic
0.287460581918217	Mono-allelic
1	Mono-allelic
1	Mono-allelic
1	Mono-allelic
1.45298984581625e-78	Mono-allelic
1	Mono-allelic
2.24827858149186e-05	Mono-allelic
2.24766809113054e-48	Mono-allelic
0.999999999935549	Mono-allelic
1	Mono-allelic
0.761066504487526	Mono-allelic
1	Mono-allelic
5.1445484955229e-40	Mono-allelic
1	Mono-allelic
1.06197808583632e-49	Mono-allelic
1	Mono-allelic
1	Mono-allelic
6.52694766062798e-67	Mono-allelic
0.000768521823036978	Mono-allelic
1.18444583666793e-35	Mono-allelic
7.4948912516982e-65	Mono-allelic
5.70674604806906e-60	Mono-allelic
2.02051901800547e-07	Mono-allelic
1	Mono-allelic
4.13474567124068e-63	Mono-allelic
1	Mono-allelic
1	Mono-allelic
3.88024307249133e-28	Mono-allelic
0.0110395674516128	Mono-allelic
2.38421647019593e-43	Mono-allelic
6.95219794313286e-16	Mono-allelic
0.999999999999999	Mono-allelic
1	Mono-allelic
3.04393042406423e-26	Mono-allelic
4.19840888547219e-06	Mono-allelic
7.98075743566858e-22	Mono-allelic
5.66848311665823e-45	Mono-allelic
1	Mono-allelic
1.046346254956e-97	Mono-allelic
0.999999999999981	Mono-allelic
0.999999998443766	Mono-allelic
1.10691479732546e-33	Mono-allelic
0.999999910783098	Mono-allelic
2.66779032019693e-15	Mono-allelic
7.65811050287109e-22	Mono-allelic
1.04971973168185e-13	Mono-allelic
0.999999998394492	Mono-allelic
1.6238948150316e-31	Mono-allelic
2.07126296122045e-11	Mono-allelic
0.999999999682321	Mono-allelic
1	Mono-allelic
1.60859991987068e-14	Mono-allelic
6.45263050373785e-73	Mono-allelic
6.72007149696884e-132	Mono-allelic
0.999999999965551	Mono-allelic
1	Mono-allelic
1	Mono-allelic
1	Mono-allelic
1	Mono-allelic
5.44882131017406e-35	Mono-allelic
0.999999999963105	Mono-allelic
1	Mono-allelic
1	Mono-allelic
2.90157767826795e-06	Mono-allelic
0.882179214069057	Mono-allelic
1	Mono-allelic
1	Mono-allelic
6.46614004891945e-123	Mono-allelic
8.16843982927576e-16	Mono-allelic
1	Mono-allelic
1	Mono-allelic
5.45762510664689e-42	Mono-allelic
4.52729085101054e-24	Mono-allelic
0.999999997807517	Mono-allelic
1.56091781420641e-34	Mono-allelic
1	Mono-allelic
1	Mono-allelic
3.56356501101703e-06	Mono-allelic
0.999999987398786	Mono-allelic
7.8782026497194e-101	Mono-allelic
0.999999988988189	Mono-allelic
5.94921301666582e-40	Mono-allelic
8.37677447840419e-29	Mono-allelic
1	Mono-allelic
8.98884879886414e-57	Mono-allelic
0.99156279485176	Mono-allelic
3.02932249384797e-12	Mono-allelic
1	Mono-allelic
2.65847428447054e-24	Mono-allelic
1	Mono-allelic
0.43980308530618	Mono-allelic
0.725509107029819	Mono-allelic
1	Mono-allelic
3.88467761282566e-84	Mono-allelic
2.58204232169659e-19	Mono-allelic
0.217066416294488	Mono-allelic
2.03630225533546e-15	Mono-allelic
9.97005829867274e-10	Mono-allelic
1	Mono-allelic
0.999999998410167	Mono-allelic
3.00210625477799e-85	Mono-allelic
0.00136613600093488	Mono-allelic
1	Mono-allelic
3.40617741427964e-32	Mono-allelic
1	Mono-allelic
1	Mono-allelic
5.42941846745216e-24	Mono-allelic
2.18156401514471e-31	Mono-allelic
5.00560072254375e-22	Mono-allelic
0.669918175846698	Mono-allelic
1	Mono-allelic
0.999999999999319	Mono-allelic
1	Mono-allelic
0.999999999999668	Mono-allelic
2.34234498953831e-42	Mono-allelic
0.999999999999986	Mono-allelic
5.5360592181167e-15	Mono-allelic
2.50943497957172e-37	Mono-allelic
1.69646002469641e-117	Mono-allelic
1	Mono-allelic
9.67041979590333e-05	Mono-allelic
1.41839133554372e-38	Mono-allelic
1.29505538256569e-29	Mono-allelic
4.06698964598176e-87	Mono-allelic
4.83248409174883e-06	Mono-allelic
5.17570763252427e-05	Mono-allelic
1	Mono-allelic
0.999955993365558	Mono-allelic
2.75750129325938e-51	Mono-allelic
1	Mono-allelic
3.74932479510466e-71	Mono-allelic
1.19393992793356e-43	Mono-allelic
0.999999452105242	Mono-allelic
1	Mono-allelic
1	Mono-allelic
0.867577586261988	Mono-allelic
5.56268464626788e-311	Mono-allelic
1.15716745984063e-34	Mono-allelic
2.5616946149413e-34	Mono-allelic
1	Mono-allelic
1	Mono-allelic
1	Mono-allelic
0.999972358286894	Mono-allelic
1	Mono-allelic
5.26321024683462e-24	Mono-allelic
3.35796735173918e-55	Mono-allelic
0.999999999999999	Mono-allelic
0.999998051362994	Mono-allelic
6.46277142229532e-188	Mono-allelic
2.51907429610172e-69	Mono-allelic
0.000813195396183492	Mono-allelic
1	Mono-allelic
3.02199424178814e-48	Mono-allelic
3.01105220430505e-06	Mono-allelic
2.60094019764439e-115	Mono-allelic
1.36589035980795e-05	Mono-allelic
1	Mono-allelic
0.999996221188093	Mono-allelic
1	Mono-allelic
0.97864401885966	Mono-allelic
6.59361530963817e-22	Mono-allelic
4.61808415867568e-66	Mono-allelic
1.4844964527127e-81	Mono-allelic
4.06486499415177e-148	Mono-allelic
1	Mono-allelic
1	Mono-allelic
5.40472328372194e-07	Mono-allelic
0.99999999999623	Mono-allelic
1	Mono-allelic
1	Mono-allelic
8.82654711637381e-15	Mono-allelic
1	Mono-allelic
5.93319795688795e-08	Mono-allelic
1	Mono-allelic
1.08834869197423e-85	Mono-allelic
1	Mono-allelic
0.0106626396503026	Mono-allelic
3.42243087915704e-08	Mono-allelic
0.999999999701799	Mono-allelic
1	Mono-allelic
0.999999999999994	Mono-allelic
0.999999975548033	Mono-allelic
1.70908309939435e-15	Mono-allelic
0.999975178844679	Mono-allelic
8.47792089267439e-86	Mono-allelic
3.43319582126657e-86	Mono-allelic
1.02857050451913e-39	Mono-allelic
1	Mono-allelic
1.42815954892607e-51	Mono-allelic
1	Mono-allelic
1	Mono-allelic
0.999999999999952	Mono-allelic
7.41511162284826e-46	Mono-allelic
2.21774791290772e-08	Mono-allelic
0.99988996581409	Mono-allelic
2.79275564467972e-136	Mono-allelic
1	Mono-allelic
1	Mono-allelic
2.97328171266818e-10	Mono-allelic
1.08588142710279e-43	Mono-allelic
1	Mono-allelic
8.2113658955042e-08	Mono-allelic
1	Mono-allelic
1	Mono-allelic
0.990899285729218	Mono-allelic
1	Mono-allelic
1	Mono-allelic
4.21767576960398e-10	Mono-allelic
9.46971491253551e-18	Mono-allelic
4.60745484760534e-17	Mono-allelic
0.998461922918953	Mono-allelic
6.09889248388638e-10	Mono-allelic
1.35196661231009e-95	Mono-allelic
1	Mono-allelic
0.999999999999987	Mono-allelic
1	Mono-allelic
0.999999999999996	Mono-allelic
5.04300584679315e-34	Mono-allelic
0.9998948708758	Mono-allelic
6.15089282426367e-42	Mono-allelic
6.87611706316332e-05	Mono-allelic
9.76960609212412e-21	Mono-allelic
1.51133576624849e-26	Mono-allelic
4.35970003676188e-34	Mono-allelic
1.60652800641527e-99	Mono-allelic
1	Mono-allelic
1.28731196509781e-52	Mono-allelic
1	Mono-allelic
1.41277495302414e-21	Mono-allelic
1	Mono-allelic
1	Mono-allelic
0.999998757467337	Mono-allelic
3.57937992618908e-07	Mono-allelic
9.61224579179403e-25	Mono-allelic
2.34602225022953e-08	Mono-allelic
6.32377145330939e-18	Mono-allelic
1.79398171927394e-45	Mono-allelic
1	Mono-allelic
2.56959823902679e-154	Mono-allelic
1	Mono-allelic
1.12237588317459e-18	Mono-allelic
1.05612200735384e-56	Mono-allelic
1	Mono-allelic
1	Mono-allelic
1.10085794955237e-47	Mono-allelic
4.62876209496694e-57	Mono-allelic
1	Mono-allelic
1	Mono-allelic
0.999999985541186	Mono-allelic
1.44725120967817e-14	Mono-allelic
2.1335051055425e-85	Mono-allelic
1	Mono-allelic
1.36803901739623e-48	Mono-allelic
1	Mono-allelic
1	Mono-allelic
8.95439340300329e-62	Mono-allelic
5.08371061518494e-69	Mono-allelic
2.27857108692091e-39	Mono-allelic
3.2231691987368e-14	Mono-allelic
1	Mono-allelic
1	Mono-allelic
7.03091902878444e-07	Mono-allelic
2.60366039809329e-21	Mono-allelic
1.00035833036499e-08	Mono-allelic
3.17311060152487e-69	Mono-allelic
1	Mono-allelic
0.56977745465564	Mono-allelic
1	Mono-allelic
0.999999998837596	Mono-allelic
2.86382761790277e-11	Mono-allelic
1	Mono-allelic
1	Mono-allelic
1.40118641210247e-57	Mono-allelic
1	Mono-allelic
6.49246685801485e-149	Mono-allelic
1	Mono-allelic
1	Mono-allelic
5.86516037280179e-25	Mono-allelic
1.35732308316086e-20	Mono-allelic
1	Mono-allelic
9.14757057962988e-54	Mono-allelic
1	Mono-allelic
0.999999999999013	Mono-allelic
3.73009994334655e-30	Mono-allelic
1	Mono-allelic
1	Mono-allelic
1.16484752398023e-176	Mono-allelic
1	Mono-allelic
0.778881794639657	Mono-allelic
1	Mono-allelic
0.999999831374875	Mono-allelic
2.10818811441729e-10	Mono-allelic
3.03993794945609e-15	Mono-allelic
7.32032436192105e-29	Mono-allelic
1	Mono-allelic
0.981919300234948	Mono-allelic
1	Mono-allelic
0.999999639760706	Mono-allelic
1	Mono-allelic
0.999999999997006	Mono-allelic
0.999999889109998	Mono-allelic
1	Mono-allelic
5.51325957712861e-35	Mono-allelic
1	Mono-allelic
2.18853173703082e-05	Mono-allelic
2.34615288005949e-64	Mono-allelic
1.73894504062784e-32	Mono-allelic
1.39922117605524e-93	Mono-allelic
1	Mono-allelic
8.12971620241866e-43	Mono-allelic
1	Mono-allelic
8.76101820555971e-149	Mono-allelic
1	Mono-allelic
1	Mono-allelic
1	Mono-allelic
1	Mono-allelic
6.76812900893826e-40	Mono-allelic
0.0141668966251391	Mono-allelic
5.0776578841653e-21	Mono-allelic
1	Mono-allelic
1	Mono-allelic
6.17785135707583e-28	Mono-allelic
1	Mono-allelic
0.999999966936669	Mono-allelic
1	Mono-allelic
1.09116843689616e-14	Mono-allelic
4.91606625575089e-57	Mono-allelic
1	Mono-allelic
1.67084890937818e-50	Mono-allelic
1	Mono-allelic
0.99999985041502	Mono-allelic
2.07716793140532e-09	Mono-allelic
7.29395926174849e-53	Mono-allelic
1	Mono-allelic
2.66203199080945e-55	Mono-allelic
1	Mono-allelic
5.08580136447103e-28	Mono-allelic
0.999999999998703	Mono-allelic
1	Mono-allelic
3.40809281518159e-18	Mono-allelic
1	Mono-allelic
2.70411875217761e-30	Mono-allelic
0.00293073073277229	Mono-allelic
1	Mono-allelic
1.00346986872033e-28	Mono-allelic
1.54170316971737e-06	Mono-allelic
1	Mono-allelic
0.999999999999996	Mono-allelic
1	Mono-allelic
2.01889511569756e-86	Mono-allelic
6.19204045927676e-86	Mono-allelic
1.0775756599136e-107	Mono-allelic
1	Mono-allelic
4.88458568311982e-29	Mono-allelic
1	Mono-allelic
8.87869144694425e-61	Mono-allelic
8.33998786149583e-06	Mono-allelic
1	Mono-allelic
8.45401550771136e-26	Mono-allelic
4.3106051660171e-23	Mono-allelic
1	Mono-allelic
0.0201288029923503	Mono-allelic
1.77483706407209e-24	Mono-allelic
0.0755105124837338	Mono-allelic
6.64325195029216e-34	Mono-allelic
5.03701662703425e-74	Mono-allelic
1.03877660123694e-36	Mono-allelic
0.999018183550825	Mono-allelic
2.73592317010935e-43	Mono-allelic
1	Mono-allelic
2.97734079689081e-16	Mono-allelic
7.87793106875253e-63	Mono-allelic
1	Mono-allelic
1.13049771337859e-12	Mono-allelic
2.04935823125109e-09	Mono-allelic
2.9131187112506e-14	Mono-allelic
6.06391800368146e-103	Mono-allelic
1	Mono-allelic
0.999999999572112	Mono-allelic
6.62434254391838e-57	Mono-allelic
1	Mono-allelic
5.34598916145604e-83	Mono-allelic
2.70768124308157e-87	Mono-allelic
0.65563653161034	Mono-allelic
1.0321032541323e-34	Mono-allelic
4.39491097634089e-06	Mono-allelic
2.59921454021496e-11	Mono-allelic
1.05579302844879e-12	Mono-allelic
1	Mono-allelic
7.86176357124807e-38	Mono-allelic
1	Mono-allelic
1	Mono-allelic
1.03395106516403e-10	Mono-allelic
1	Mono-allelic
1	Mono-allelic
1.3733068881217e-42	Mono-allelic
7.77980203372352e-89	Mono-allelic
1.6336847581565e-08	Mono-allelic
1.00450630549751e-90	Mono-allelic
3.13870105406203e-55	Mono-allelic
0.999999999998937	Mono-allelic
1	Mono-allelic
8.98540930770733e-47	Mono-allelic
0.987716072338309	Mono-allelic
1	Mono-allelic
1.5234161461445e-53	Mono-allelic
0.999999999999861	Mono-allelic
1	Mono-allelic
1	Mono-allelic
2.14029279704706e-32	Mono-allelic
2.43905202657758e-99	Mono-allelic
1.93578045749629e-38	Mono-allelic
5.87191403635607e-75	Mono-allelic
1	Mono-allelic
8.88400681147072e-83	Mono-allelic
1.90438233150207e-54	Mono-allelic
1	Mono-allelic
6.04302937570469e-16	Mono-allelic
3.00642479220482e-40	Mono-allelic
1	Mono-allelic
0.133944901888568	Mono-allelic
3.40623275947683e-149	Mono-allelic
1.20084057391503e-23	Mono-allelic
0.99999485251372	Mono-allelic
1	Mono-allelic
1.84728711106622e-49	Mono-allelic
1	Mono-allelic
5.51714826037979e-57	Mono-allelic
1.21490183743744e-20	Mono-allelic
3.03396789936998e-59	Mono-allelic
1	Mono-allelic
3.81458553043768e-17	Mono-allelic
1	Mono-allelic
1.16557391471515e-58	Mono-allelic
1	Mono-allelic
1.90200481330419e-11	Mono-allelic
0.999963622359436	Mono-allelic
1.25616809069497e-29	Mono-allelic
2.05399707048983e-40	Mono-allelic
1.28894258174952e-29	Mono-allelic
9.92988925849801e-21	Mono-allelic
1	Mono-allelic
1	Mono-allelic
1.8447216344338e-22	Mono-allelic
1	Mono-allelic
0.000241648902793652	Mono-allelic
0.999999999994651	Mono-allelic
1.44077264812416e-77	Mono-allelic
2.17320634735686e-86	Mono-allelic
1	Mono-allelic
1	Mono-allelic
0.869440976985282	Mono-allelic
8.6905258989645e-09	Mono-allelic
1	Mono-allelic
1	Mono-allelic
1	Mono-allelic
4.68238753774264e-24	Mono-allelic
1	Mono-allelic
1	Mono-allelic
1	Mono-allelic
1	Mono-allelic
5.20528788871284e-149	Mono-allelic
2.99841803821562e-18	Mono-allelic
8.75748970594359e-10	Mono-allelic
0.997407003889685	Mono-allelic
4.90398264922322e-20	Mono-allelic
1	Mono-allelic
1.01239961125757e-33	Mono-allelic
3.65724185565017e-05	Mono-allelic
1.12616066180046e-99	Mono-allelic
1	Mono-allelic
1	Mono-allelic
1	Mono-allelic
1.30080957321535e-11	Mono-allelic
4.39501842766787e-50	Mono-allelic
0.999999989909161	Mono-allelic
0.999999999998328	Mono-allelic
1	Mono-allelic
1	Mono-allelic
1	Mono-allelic
2.07272978042354e-62	Mono-allelic
1	Mono-allelic
1.05030885032257e-49	Mono-allelic
0.999999999921109	Mono-allelic
1.32443782281399e-42	Mono-allelic
1.75843483779042e-53	Mono-allelic
0.000855703970458278	Mono-allelic
4.18882807139947e-57	Mono-allelic
2.18415678285285e-10	Mono-allelic
1	Mono-allelic
1	Mono-allelic
0.999969564832978	Mono-allelic
8.26071286469337e-74	Mono-allelic
0.999999999993958	Mono-allelic
1	Mono-allelic
1.02716071634341e-25	Mono-allelic
2.59942209245702e-42	Mono-allelic
3.12612668458017e-36	Mono-allelic
2.00896657265674e-06	Mono-allelic
0.999999999999999	Mono-allelic
6.54487637250994e-15	Mono-allelic
1	Mono-allelic
1	Mono-allelic
6.93976953119221e-45	Mono-allelic
0.999902786458972	Mono-allelic
0.999997699239401	Mono-allelic
1	Mono-allelic
9.95178483259984e-33	Mono-allelic
0.968848117459286	Mono-allelic
1	Mono-allelic
1	Mono-allelic
4.66850891773779e-50	Mono-allelic
1.54929746525931e-14	Mono-allelic
5.00780485022338e-19	Mono-allelic
8.62223862976391e-55	Mono-allelic
2.73415221345535e-23	Mono-allelic
5.70986805537412e-17	Mono-allelic
4.03791912123206e-06	Mono-allelic
2.32207452799583e-19	Mono-allelic
0.0101009298594912	Mono-allelic
6.53698935037203e-73	Mono-allelic
1.34338737174819e-09	Mono-allelic
1	Mono-allelic
1	Mono-allelic
0.99999725769694	Mono-allelic
1	Mono-allelic
0.00100402730899	Mono-allelic
5.7616696244707e-58	Mono-allelic
1.28839078534833e-61	Mono-allelic
0.999999841060934	Mono-allelic
7.73649913893332e-13	Mono-allelic
7.55178830189165e-13	Mono-allelic
0.985491739876787	Mono-allelic
1	Mono-allelic
5.94959803264064e-27	Mono-allelic
0.00481227865935191	Mono-allelic
3.26034063115158e-39	Mono-allelic
1	Mono-allelic
9.39766244775657e-19	Mono-allelic
1	Mono-allelic
1.67145930251946e-20	Mono-allelic
2.00826188518558e-14	Mono-allelic
1.05042487150628e-08	Mono-allelic
2.15466405530785e-60	Mono-allelic
1	Mono-allelic
1	Mono-allelic
1.2035589152749e-62	Mono-allelic
1	Mono-allelic
1	Mono-allelic
0.999930765893618	Mono-allelic
1	Mono-allelic
3.98236731849444e-14	Mono-allelic
1	Mono-allelic
1.64143371082682e-29	Mono-allelic
2.66780547829251e-101	Mono-allelic
0.999999999999866	Mono-allelic
1.07978622439929e-08	Mono-allelic
2.08706614157459e-25	Mono-allelic
1	Mono-allelic
1	Mono-allelic
3.25089651403649e-43	Mono-allelic
1	Mono-allelic
1	Mono-allelic
0.999999999999987	Mono-allelic
0.999999999996806	Mono-allelic
1	Mono-allelic
0.0175043190736053	Mono-allelic
0.000624910876330174	Mono-allelic
1	Mono-allelic
2.80995627224943e-14	Mono-allelic
1	Mono-allelic
1	Mono-allelic
3.17810384931896e-25	Mono-allelic
1	Mono-allelic
1	Mono-allelic
0.999999999999999	Mono-allelic
1	Mono-allelic
4.66471195821722e-24	Mono-allelic
1	Mono-allelic
5.71238188760937e-21	Mono-allelic
1	Mono-allelic
1.18087013779203e-102	Mono-allelic
1	Mono-allelic
4.611390011285e-17	Mono-allelic
0.999999999998848	Mono-allelic
0.0253190731472007	Mono-allelic
1	Mono-allelic
0.415664101836315	Mono-allelic
0.208685164815676	Mono-allelic
1	Mono-allelic
1	Mono-allelic
3.05838990165205e-101	Mono-allelic
1.97889783319289e-21	Mono-allelic
1	Mono-allelic
1.22771742190779e-24	Mono-allelic
3.06975896134786e-13	Mono-allelic
1	Mono-allelic
1	Mono-allelic
1	Mono-allelic
6.78290641731666e-135	Mono-allelic
1	Mono-allelic
3.11249052755301e-16	Mono-allelic
6.81103928760583e-34	Mono-allelic
5.2184290459476e-78	Mono-allelic
8.91427124932123e-65	Mono-allelic
1	Mono-allelic
0.999999999999999	Mono-allelic
0.923205418947396	Mono-allelic
1.69539502069315e-116	Mono-allelic
8.19195942131242e-22	Mono-allelic
1	Mono-allelic
1	Mono-allelic
2.29049182457831e-61	Mono-allelic
1.36876325841094e-84	Mono-allelic
0.999999003163688	Mono-allelic
0.999999949304973	Mono-allelic
1	Mono-allelic
1.00576651602393e-10	Mono-allelic
6.84453320289354e-106	Mono-allelic
1	Mono-allelic
2.97949606494614e-126	Mono-allelic
1	Mono-allelic
1.58826933285525e-16	Mono-allelic
2.95275510170002e-14	Mono-allelic
1.63021779646017e-12	Mono-allelic
1	Mono-allelic
1	Mono-allelic
0.120992184346858	Mono-allelic
0.00573908460044729	Mono-allelic
8.97651953086227e-17	Mono-allelic
1.17275411327055e-226	Mono-allelic
1	Mono-allelic
0.0294539369988835	Mono-allelic
1.26458818441293e-92	Mono-allelic
1	Mono-allelic
1	Mono-allelic
5.05754361767854e-70	Mono-allelic
4.70048521672477e-18	Mono-allelic
5.1710522606492e-58	Mono-allelic
1	Mono-allelic
4.91606267076082e-29	Mono-allelic
1.06534452789506e-11	Mono-allelic
1	Mono-allelic
4.46583960550262e-10	Mono-allelic
1.17337609566238e-34	Mono-allelic
0.999999024429597	Mono-allelic
0.899294690116506	Mono-allelic
1	Mono-allelic
1	Mono-allelic
0.0167419552620437	Mono-allelic
1	Mono-allelic
0.999684198274158	Mono-allelic
8.92439485759436e-51	Mono-allelic
0.976556006849296	Mono-allelic
1	Mono-allelic
1.68415475121894e-99	Mono-allelic
5.61070663417128e-85	Mono-allelic
1	Mono-allelic
4.59665458137727e-31	Mono-allelic
4.66581745873261e-27	Mono-allelic
1	Mono-allelic
2.26806271417539e-157	Mono-allelic
0.999999999985186	Mono-allelic
1.11601646177998e-49	Mono-allelic
1	Mono-allelic
6.02647555153655e-183	Mono-allelic
3.36175286018033e-17	Mono-allelic
2.44921215754725e-15	Mono-allelic
5.51524163341509e-09	Mono-allelic
3.37589677901356e-28	Mono-allelic
2.8141699308346e-28	Mono-allelic
0.999999999999535	Mono-allelic
1	Mono-allelic
1.05780482348496e-49	Mono-allelic
0.999999979728037	Mono-allelic
1	Mono-allelic
1.97251663947111e-28	Mono-allelic
1	Mono-allelic
2.77863406080504e-23	Mono-allelic
1.56755595592173e-28	Mono-allelic
1	Mono-allelic
1.6339392496896e-43	Mono-allelic
0.999998794384655	Mono-allelic
1.80287037770779e-05	Mono-allelic
2.2950000254547e-13	Mono-allelic
1	Mono-allelic
0.999700784248694	Mono-allelic
8.06119348000846e-22	Mono-allelic
4.04122133743672e-05	Mono-allelic
7.47886223542137e-18	Mono-allelic
2.12190361980714e-49	Mono-allelic
5.26734244543843e-05	Mono-allelic
1.47353358361539e-31	Mono-allelic
6.65310998176201e-19	Mono-allelic
6.73723976958293e-98	Mono-allelic
1.59181148059316e-44	Mono-allelic
1.48150808487167e-140	Mono-allelic
1.7028655391133e-29	Mono-allelic
1.65003346554406e-69	Mono-allelic
1	Mono-allelic
1.62013119009138e-12	Mono-allelic
1	Mono-allelic
0.784146015521282	Mono-allelic
1	Mono-allelic
3.95942203929047e-40	Mono-allelic
1	Mono-allelic
5.64066070060413e-26	Mono-allelic
1	Mono-allelic
1.78870047571179e-23	Mono-allelic
2.42312118537617e-47	Mono-allelic
1	Mono-allelic
7.6962482245558e-17	Mono-allelic
1	Mono-allelic
0.00226695507106366	Mono-allelic
5.70741627231188e-68	Mono-allelic
1.37381041857787e-15	Mono-allelic
1.55459102779977e-68	Mono-allelic
0.999999812793128	Mono-allelic
1	Mono-allelic
1	Mono-allelic
5.17591722369116e-15	Mono-allelic
1	Mono-allelic
1	Mono-allelic
1	Mono-allelic
1.52249827586645e-100	Mono-allelic
0.99985237494442	Mono-allelic
1.44676434788479e-27	Mono-allelic
1.95392121616323e-32	Mono-allelic
1.49862687096668e-103	Mono-allelic
3.16659000300072e-59	Mono-allelic
1	Mono-allelic
1	Mono-allelic
1	Mono-allelic
1	Mono-allelic
1.3173950057813e-32	Mono-allelic
1	Mono-allelic
2.75572276863533e-23	Mono-allelic
0.00300075153089839	Mono-allelic
8.04108401005974e-39	Mono-allelic
1	Mono-allelic
9.40155086251634e-24	Mono-allelic
8.50100488584652e-78	Mono-allelic
1.51670452655314e-63	Mono-allelic
1.1965324899492e-120	Mono-allelic
1	Mono-allelic
1.22199993109406e-53	Mono-allelic
1	Mono-allelic
1	Mono-allelic
5.06813260908629e-13	Mono-allelic
1	Mono-allelic
0.999999999984404	Mono-allelic
1.31860703130688e-48	Mono-allelic
1	Mono-allelic
1.79307276409739e-108	Mono-allelic
1	Mono-allelic
5.28281106237722e-28	Mono-allelic
1.06223202539187e-36	Mono-allelic
1	Mono-allelic
0.999867994183089	Mono-allelic
1	Mono-allelic
8.71621359975884e-81	Mono-allelic
3.7784159379222e-122	Mono-allelic
1	Mono-allelic
7.6378666703041e-107	Mono-allelic
2.38123549854625e-44	Mono-allelic
1	Mono-allelic
0.0034651856410569	Mono-allelic
7.95995070706699e-39	Mono-allelic
6.91985694508107e-70	Mono-allelic
0.0315651118582369	Mono-allelic
0.0726779023720073	Mono-allelic
1.25337230314144e-58	Mono-allelic
3.89766378946564e-59	Mono-allelic
4.54503844935086e-47	Mono-allelic
0.999999999999049	Mono-allelic
1.00522938433998e-31	Mono-allelic
7.9351959662488e-19	Mono-allelic
1	Mono-allelic
1.31290511595649e-40	Mono-allelic
1	Mono-allelic
0.999999835206554	Mono-allelic
1.4399344241728e-68	Mono-allelic
1	Mono-allelic
0.999999053626488	Mono-allelic
1	Mono-allelic
3.72539464581561e-07	Mono-allelic
1	Mono-allelic
3.1776933945617e-18	Mono-allelic
0.998376466974999	Mono-allelic
5.81639375901332e-29	Mono-allelic
9.35863170912626e-27	Mono-allelic
0.584744754826318	Mono-allelic
1	Mono-allelic
0.9999999996542	Mono-allelic
1	Mono-allelic
0.000440370880584017	Mono-allelic
6.51333949178704e-26	Mono-allelic
6.76997111173423e-131	Mono-allelic
5.60378160196067e-23	Mono-allelic
3.53407567190989e-73	Mono-allelic
1	Mono-allelic
1	Mono-allelic
0.999999784675769	Mono-allelic
[truncated: 18,001 more rows]
