# Supplementary material for: Reconstructing clonal tree for phylo-phenotypic characterization of cancer using single-cell transcriptomics
Source: Nat Commun. 2023 Feb 22;14:982. doi: 10.1038/s41467-023-36202-y (PMC9946941; doi:10.1038/s41467-023-36202-y)
Supplement: Supplementary file 7 — Source Data [file 41467_2023_36202_MOESM7_ESM.zip › SourceData/Figure3b.csv]

ID	Node
s0	0_0
s1	0_0
s2	0_0_0
s3	0_0_0
s4	0_0
s5	0_0_0_0
s6	0_0
s7	0_0
s8	0_0
s9	0_0
s10	0_0_1
s11	0_0_1
s12	0_0
s13	0_0
s14	0_0
s15	0_0
s16	0_0_0
s17	0_0
s18	0_0
s19	0_0_0
s20	0_0_0
s21	0_0
s22	0_0_1
s23	0_0
s24	0_0_1
s25	0_0
s26	0_0_0
s27	0_0
s28	0_0_1
s29	0_0
s30	0_0
s31	0_0
s32	0_0
s33	0_0_0_0
s34	0_0_1
s35	0_0
s36	0_0
s37	0_0_0_0_0
s38	0_0_0_0
s39	0_0
s40	0_0
s41	0_0_0_0
s42	0_0_0
s43	0_0_1
s44	0_0_0
s45	0_0_0
s46	0_0_1
s47	0_0_1
s48	0_0
s49	0_0
s50	0_0_0
s51	0_0
s52	0_0_0_0
s53	0_0_1
s54	0_0_0_1
s55	0_0
s56	0_0_1
s57	0_0_0
s58	0_0
s59	0_0
s60	0_0_0
s61	0_0_0
s62	0_0_0
s63	0_0_0_0
s64	0_0
s65	0_0_0_0
s66	0_0_1
