# Supplementary material for: Reconstructing clonal tree for phylo-phenotypic characterization of cancer using single-cell transcriptomics
Source: Nat Commun. 2023 Feb 22;14:982. doi: 10.1038/s41467-023-36202-y (PMC9946941; doi:10.1038/s41467-023-36202-y)
Supplement: Supplementary file 7 — Source Data [file 41467_2023_36202_MOESM7_ESM.zip › SourceData/SupplementaryFigure7a.csv]

y	type
1.06718579206503e-24	Mono-allelic
0.0952794762211123	Mono-allelic
0.0158375288938484	Mono-allelic
3.54486799519787e-07	Mono-allelic
0.999999999811469	Mono-allelic
0.0283477032311891	Mono-allelic
0.999999984607256	Mono-allelic
1.15119668988872e-10	Mono-allelic
0.999999760059775	Mono-allelic
0.999062920361841	Mono-allelic
0.999999999999999	Mono-allelic
1.04003909984392e-12	Mono-allelic
0.00739003206473322	Mono-allelic
1.09640496178683e-06	Mono-allelic
0.999921682049519	Mono-allelic
1.64095603281624e-08	Mono-allelic
0.878284110164848	Mono-allelic
0.999944912906032	Mono-allelic
0.999995083518645	Mono-allelic
0.998706129447324	Mono-allelic
1.40933085805635e-18	Mono-allelic
0.999999706427599	Mono-allelic
7.76233915740584e-12	Mono-allelic
0.934722230408856	Mono-allelic
0.000300914897651995	Mono-allelic
0.713228240460838	Mono-allelic
0.797112103368945	Mono-allelic
0.999270405827908	Mono-allelic
6.29644137596e-24	Mono-allelic
5.89934297520078e-09	Mono-allelic
0.00100026223839434	Mono-allelic
5.05134443333014e-06	Mono-allelic
0.999999909326751	Mono-allelic
0.999999999999998	Mono-allelic
0.155530566262901	Mono-allelic
0.9999998683958	Mono-allelic
1	Mono-allelic
2.62538671766426e-15	Mono-allelic
0.999999999911887	Mono-allelic
0.999890797921283	Mono-allelic
0.00303340486724103	Mono-allelic
0.988303090564417	Mono-allelic
0.454137683184227	Mono-allelic
4.20395980811975e-06	Mono-allelic
0.999993235120681	Mono-allelic
7.93837438179065e-10	Mono-allelic
0.999135497148928	Mono-allelic
2.3890057610307e-05	Mono-allelic
0.999971126239068	Mono-allelic
4.09085253190442e-15	Mono-allelic
1.971471875609e-08	Mono-allelic
0.000481083516355382	Mono-allelic
0.999999996504149	Mono-allelic
0.999469679013286	Mono-allelic
0.000268288921270725	Mono-allelic
0.999985667377561	Mono-allelic
0.999999999999982	Mono-allelic
0.808022187076636	Mono-allelic
0.99999504424248	Mono-allelic
0.854896221527199	Mono-allelic
6.43494604917984e-05	Mono-allelic
0.0331048104400732	Mono-allelic
0.999999999101591	Mono-allelic
0.0228184610640964	Mono-allelic
0.999999999385187	Mono-allelic
0.000535696285544269	Mono-allelic
0.0766443387940129	Mono-allelic
0.906899494302587	Mono-allelic
0.211473515892954	Mono-allelic
0.999998751711994	Mono-allelic
2.55902507650051e-17	Mono-allelic
1	Mono-allelic
1.13452095869573e-10	Mono-allelic
0.999773905122125	Mono-allelic
1	Mono-allelic
0.999999964774345	Mono-allelic
1.56306153007883e-35	Mono-allelic
5.93224426863698e-12	Mono-allelic
2.35667519033061e-05	Mono-allelic
0.999999999999998	Mono-allelic
0.978434367971032	Mono-allelic
0.999874234043369	Mono-allelic
1.21339236879052e-08	Mono-allelic
7.43334323352877e-15	Mono-allelic
4.72468418635753e-16	Mono-allelic
1	Mono-allelic
3.1798119938916e-65	Mono-allelic
7.07282413815239e-05	Mono-allelic
0.999999832880589	Mono-allelic
0.998981567780934	Mono-allelic
0.110636393065372	Mono-allelic
0.747877971389935	Mono-allelic
0.230390060667455	Mono-allelic
7.88856096929677e-07	Mono-allelic
1	Mono-allelic
1.68048692851735e-19	Mono-allelic
0.999999999999607	Mono-allelic
0.999479460484427	Mono-allelic
0.998174519885969	Mono-allelic
1.89648384322001e-11	Mono-allelic
0.00104945273707094	Mono-allelic
0.0465349436486211	Mono-allelic
0.999999999999863	Mono-allelic
1	Mono-allelic
1	Mono-allelic
0.999999997574426	Mono-allelic
1.0251595110913e-37	Mono-allelic
0.999794384273511	Mono-allelic
2.34336069620253e-08	Mono-allelic
0.999999995777503	Mono-allelic
0.84871488157129	Mono-allelic
0.0217059917501175	Mono-allelic
0.00041021918985038	Mono-allelic
0.999999942418101	Mono-allelic
1	Mono-allelic
1.92936095707424e-09	Mono-allelic
9.30928273094503e-11	Mono-allelic
0.129289867719758	Mono-allelic
0.999999999896912	Mono-allelic
0.999999999999998	Mono-allelic
0.947032510502471	Mono-allelic
0.00104630846761177	Mono-allelic
0.997119853546198	Mono-allelic
1.4002468709595e-06	Mono-allelic
3.04356744021807e-05	Mono-allelic
1.47258236696538e-23	Mono-allelic
2.33050278770888e-31	Mono-allelic
0.961732995383835	Mono-allelic
0.999999999601391	Mono-allelic
0.999994239680597	Mono-allelic
0.999999987407931	Mono-allelic
0.999983878877632	Mono-allelic
0.0526844323474745	Mono-allelic
0.944149106186163	Mono-allelic
1.25609069380056e-09	Mono-allelic
0.974143423493969	Mono-allelic
0.999999951284248	Mono-allelic
0.999999863262812	Mono-allelic
0.181665544120464	Mono-allelic
3.96728991001161e-20	Mono-allelic
0.985977839964418	Mono-allelic
0.054778849247794	Mono-allelic
8.07668118808477e-13	Mono-allelic
1.2503170188014e-14	Mono-allelic
6.86721166731029e-13	Mono-allelic
0.999999432166568	Mono-allelic
0.0847158613914523	Mono-allelic
1.03701321477553e-06	Mono-allelic
0.312698478459655	Mono-allelic
3.46533299415614e-11	Mono-allelic
0.0224661396202237	Mono-allelic
0.000849839737258681	Mono-allelic
0.999094712086228	Mono-allelic
0.00462901812460333	Mono-allelic
1.51751201504366e-17	Mono-allelic
0.106289526891359	Mono-allelic
1.22889262016766e-30	Mono-allelic
0.338561118847575	Mono-allelic
2.80965520664096e-19	Mono-allelic
0.999999999980124	Mono-allelic
0.999999227404787	Mono-allelic
2.43611459339613e-05	Mono-allelic
0.00113580166314461	Mono-allelic
3.48536054564291e-34	Mono-allelic
1.72703239758911e-11	Mono-allelic
0.999987616123682	Mono-allelic
0.966890216149679	Mono-allelic
1	Mono-allelic
4.55581002327235e-10	Mono-allelic
0.874514945566005	Mono-allelic
9.86632363750307e-21	Mono-allelic
0.442094248677323	Mono-allelic
0.999999999942308	Mono-allelic
5.61381864946529e-24	Mono-allelic
5.43531835720888e-06	Mono-allelic
1	Mono-allelic
0.998373613320331	Mono-allelic
3.8967829864665e-13	Mono-allelic
0.962787215017657	Mono-allelic
0.143311805723867	Mono-allelic
0.84013410141276	Mono-allelic
0.040252336214736	Mono-allelic
0.999999999999992	Mono-allelic
0.996828073027598	Mono-allelic
1.87891208806651e-15	Mono-allelic
0.0235492561120753	Mono-allelic
2.23036077161875e-05	Mono-allelic
0.741621662710176	Mono-allelic
1	Mono-allelic
1.35897735508501e-46	Mono-allelic
0.998592849493994	Mono-allelic
2.09931106176191e-12	Mono-allelic
0.999999999999977	Mono-allelic
0.99999964693221	Mono-allelic
8.76639344301724e-43	Mono-allelic
0.999999679527842	Mono-allelic
1.60407810318456e-12	Mono-allelic
0.999999994986203	Mono-allelic
0.999999999999996	Mono-allelic
0.00980139727092292	Mono-allelic
0.612214624359089	Mono-allelic
1	Mono-allelic
0.249221157366621	Mono-allelic
0.00228004361401069	Mono-allelic
0.00374264661674844	Mono-allelic
1	Mono-allelic
0.999999188134971	Mono-allelic
0.99999999999861	Mono-allelic
7.87597037414115e-13	Mono-allelic
1	Mono-allelic
0.999988579848543	Mono-allelic
0.912786823302426	Mono-allelic
1	Mono-allelic
0.715148837910058	Mono-allelic
1.74905672599787e-11	Mono-allelic
0.999999972895265	Mono-allelic
0.000694811989210886	Mono-allelic
1.26510048550608e-07	Mono-allelic
5.88250997724355e-10	Mono-allelic
0.980525427730998	Mono-allelic
0.951080138101582	Mono-allelic
9.67586630852391e-07	Mono-allelic
0.999999984316423	Mono-allelic
0.000103535272735353	Mono-allelic
0.0173894687900359	Mono-allelic
1.18088044094488e-19	Mono-allelic
0.999999999935778	Mono-allelic
0.41212340680731	Mono-allelic
4.33900163325372e-26	Mono-allelic
0.997740762960455	Mono-allelic
5.25516491297304e-06	Mono-allelic
6.67093657055543e-05	Mono-allelic
0.999999999999997	Mono-allelic
0.350992952241818	Mono-allelic
1	Mono-allelic
4.33749888242939e-07	Mono-allelic
0.998326507757141	Mono-allelic
0.999999999225661	Mono-allelic
0.00505227980154263	Mono-allelic
7.31732491479344e-07	Mono-allelic
8.21397566261954e-07	Mono-allelic
6.32732908892501e-14	Mono-allelic
1	Mono-allelic
0.000624427946693755	Mono-allelic
0.99992190003618	Mono-allelic
3.13440241156169e-13	Mono-allelic
0.999996474605955	Mono-allelic
1.30316536444666e-18	Mono-allelic
8.10406479052727e-28	Mono-allelic
0.111074312850415	Mono-allelic
3.24364733038453e-17	Mono-allelic
0.999878566370185	Mono-allelic
1	Mono-allelic
0.999528408134459	Mono-allelic
0.998936854122854	Mono-allelic
0.00779835462204634	Mono-allelic
1.37854128289634e-27	Mono-allelic
6.26827956396327e-06	Mono-allelic
0.999313884482822	Mono-allelic
0.342380298266599	Mono-allelic
4.24013778019525e-05	Mono-allelic
0.0203419549908207	Mono-allelic
8.06452053367059e-12	Mono-allelic
6.89145442136054e-14	Mono-allelic
5.79346540464398e-26	Mono-allelic
0.999995160634825	Mono-allelic
0.967005484871605	Mono-allelic
1	Mono-allelic
1	Mono-allelic
0.00298114367192658	Mono-allelic
0.00513019025644491	Mono-allelic
8.36863457454189e-06	Mono-allelic
1.73983961274018e-08	Mono-allelic
2.10198654923291e-11	Mono-allelic
0.954258077072993	Mono-allelic
0.00819454551714848	Mono-allelic
0.926135903463251	Mono-allelic
0.95725916866672	Mono-allelic
0.000993513974166873	Mono-allelic
2.16452486907212e-13	Mono-allelic
0.00139376226871805	Mono-allelic
0.985368863401181	Mono-allelic
4.83202193922612e-05	Mono-allelic
0.997244474130405	Mono-allelic
0.969458339143483	Mono-allelic
0.999999999872781	Mono-allelic
0.999854825993765	Mono-allelic
0.0116207632774825	Mono-allelic
1.8609175603787e-06	Mono-allelic
2.9457542495876e-09	Mono-allelic
0.999999920573349	Mono-allelic
0.016496193297125	Mono-allelic
9.92768300070462e-06	Mono-allelic
0.999999997352664	Mono-allelic
0.998447936292501	Mono-allelic
0.999841637866075	Mono-allelic
0.999999725506845	Mono-allelic
1.04606151834153e-10	Mono-allelic
1	Mono-allelic
4.12623727191491e-13	Mono-allelic
1	Mono-allelic
0.999999985295133	Mono-allelic
0.837179169169389	Mono-allelic
0.999999959806976	Mono-allelic
0.999999999998806	Mono-allelic
7.18179648381557e-09	Mono-allelic
1	Mono-allelic
0.038144579081828	Mono-allelic
0.999936872305043	Mono-allelic
0.0732322647754123	Mono-allelic
0.9999999999927	Mono-allelic
3.45329379166109e-05	Mono-allelic
0.999999398141506	Mono-allelic
0.0908107499319129	Mono-allelic
0.30300593138658	Mono-allelic
0.999960712760361	Mono-allelic
0.963314075533634	Mono-allelic
1	Mono-allelic
1.02334364674572e-07	Mono-allelic
0.999280896928119	Mono-allelic
6.22782800794199e-09	Mono-allelic
1	Mono-allelic
9.44568538972806e-13	Mono-allelic
0.983059862525417	Mono-allelic
1	Mono-allelic
3.90814640083559e-18	Mono-allelic
0.705331854678136	Mono-allelic
1	Mono-allelic
0.999997133242784	Mono-allelic
4.10760888435235e-27	Mono-allelic
0.624978211741435	Mono-allelic
0.999999999722692	Mono-allelic
3.68561195949567e-05	Mono-allelic
7.68392248736518e-13	Mono-allelic
0.0033506953867162	Mono-allelic
0.00427112078746315	Mono-allelic
1	Mono-allelic
1	Mono-allelic
3.25826553010524e-08	Mono-allelic
0.976203348198163	Mono-allelic
0.999999876412456	Mono-allelic
0.00651148723623373	Mono-allelic
0.999997015704243	Mono-allelic
0.999975133004531	Mono-allelic
0.0315900748848335	Mono-allelic
1	Mono-allelic
1.85415474859358e-07	Mono-allelic
0.999999999998545	Mono-allelic
1.54863625295265e-15	Mono-allelic
2.7400520588545e-08	Mono-allelic
1.1314134151976e-11	Mono-allelic
0.0207272591689833	Mono-allelic
4.20001799519013e-13	Mono-allelic
0.712236739728048	Mono-allelic
0.267722230811821	Mono-allelic
0.00139538518410439	Mono-allelic
0.993059069736366	Mono-allelic
0.999999945959142	Mono-allelic
0.999919174037126	Mono-allelic
0.0514688329770616	Mono-allelic
1	Mono-allelic
1	Mono-allelic
4.63155733214477e-06	Mono-allelic
0.999999999952655	Mono-allelic
0.999999999999999	Mono-allelic
0.999998383600078	Mono-allelic
0.999523493264454	Mono-allelic
0.948790885222806	Mono-allelic
3.11106223897781e-18	Mono-allelic
2.63023590881154e-18	Mono-allelic
1	Mono-allelic
0.994458788941729	Mono-allelic
0.957366212844624	Mono-allelic
1.32926227635626e-06	Mono-allelic
1	Mono-allelic
0.999999999953989	Mono-allelic
9.42250789672102e-05	Mono-allelic
0.000716728971288447	Mono-allelic
2.32863463396269e-11	Mono-allelic
0.952104226132088	Mono-allelic
3.2352733664948e-17	Mono-allelic
0.999899481610158	Mono-allelic
2.33737634250703e-06	Mono-allelic
0.48656924005063	Mono-allelic
0.000332170201450771	Mono-allelic
1.17843710856946e-08	Mono-allelic
0.00233946831915953	Mono-allelic
5.29584904333851e-15	Mono-allelic
2.26506423325842e-13	Mono-allelic
7.62748456005239e-22	Mono-allelic
0.856841771687404	Mono-allelic
4.2961102398152e-08	Mono-allelic
1.68411094076274e-09	Mono-allelic
0.956356945647405	Mono-allelic
8.11829438251105e-11	Mono-allelic
5.65664806367629e-42	Mono-allelic
4.03406672707835e-10	Mono-allelic
1	Mono-allelic
8.85666471451891e-42	Mono-allelic
5.94290193571345e-06	Mono-allelic
0.97078338499341	Mono-allelic
0.00106598880280415	Mono-allelic
0.997399594052581	Mono-allelic
2.02871393112886e-15	Mono-allelic
0.998408517863664	Mono-allelic
0.998097732866314	Mono-allelic
2.62362247931341e-08	Mono-allelic
2.0310676084333e-09	Mono-allelic
2.02343723317854e-09	Mono-allelic
7.20013354126813e-06	Mono-allelic
0.999251185977279	Mono-allelic
0.99996709307795	Mono-allelic
0.999999219021665	Mono-allelic
3.97058739707901e-07	Mono-allelic
7.35291609353906e-31	Mono-allelic
0.532354097272161	Mono-allelic
0.999866108075131	Mono-allelic
2.23775604347189e-07	Mono-allelic
2.43478638801291e-12	Mono-allelic
9.94808233679563e-14	Mono-allelic
0.478536759218034	Mono-allelic
0.999999995542382	Mono-allelic
4.24753704554964e-12	Mono-allelic
3.12395109494535e-06	Mono-allelic
0.999999999999928	Mono-allelic
2.26920928897063e-05	Mono-allelic
0.995735895563862	Mono-allelic
3.80214031872308e-06	Mono-allelic
0.999999420465259	Mono-allelic
0.000614514955518049	Mono-allelic
7.14131506710463e-10	Mono-allelic
1.07925722960381e-05	Mono-allelic
5.65066904286978e-13	Mono-allelic
1.13693573331566e-17	Mono-allelic
0.000143640313186097	Mono-allelic
0.00991733252611432	Mono-allelic
0.000143450669544739	Mono-allelic
0.993680519152023	Mono-allelic
1	Mono-allelic
0.922702913679439	Mono-allelic
0.00136298630212932	Mono-allelic
0.997988949385766	Mono-allelic
0.999999999999946	Mono-allelic
0.99981067109025	Mono-allelic
0.999992708124408	Mono-allelic
4.45327601696088e-16	Mono-allelic
5.58911196657369e-12	Mono-allelic
0.997829915160065	Mono-allelic
0.000112398136668789	Mono-allelic
0.14253700416699	Mono-allelic
6.87919928763103e-05	Mono-allelic
0.999999614856004	Mono-allelic
0.113977318169386	Mono-allelic
0.69644378312218	Mono-allelic
0.72065885352287	Mono-allelic
1.24292226130975e-08	Mono-allelic
0.999999996866978	Mono-allelic
0.00913154607544057	Mono-allelic
6.66882717905263e-26	Mono-allelic
7.82184764326947e-14	Mono-allelic
0.010448250428499	Mono-allelic
0.994609049154486	Mono-allelic
0.0100697691430842	Mono-allelic
1	Mono-allelic
2.08660571169764e-07	Mono-allelic
0.99999999696838	Mono-allelic
0.999999999986812	Mono-allelic
3.03353988571263e-06	Mono-allelic
0.999999999999995	Mono-allelic
1	Mono-allelic
0.999999999883491	Mono-allelic
0.999987778527444	Mono-allelic
0.000412265378445039	Mono-allelic
6.7674975555568e-05	Mono-allelic
0.824948990368667	Mono-allelic
6.40170812792557e-05	Mono-allelic
0.000239866746758707	Mono-allelic
0.0383318075582939	Mono-allelic
1.17391314073654e-22	Mono-allelic
1.71535364602622e-06	Mono-allelic
0.999998353070067	Mono-allelic
0.998870378768419	Mono-allelic
0.762451994616296	Mono-allelic
8.12636781651051e-06	Mono-allelic
3.93376833526262e-10	Mono-allelic
0.954730175441092	Mono-allelic
0.00187873068266009	Mono-allelic
0.00239040043432816	Mono-allelic
0.477227789570245	Mono-allelic
0.587231968337099	Mono-allelic
0.99999999981123	Mono-allelic
0.998952538374503	Mono-allelic
5.39701231207729e-16	Mono-allelic
0.999990426765403	Mono-allelic
0.99999999999918	Mono-allelic
0.989148267824442	Mono-allelic
0.0067643392034109	Mono-allelic
0.000566741529544459	Mono-allelic
1.10391403690042e-05	Mono-allelic
0.000858288952821093	Mono-allelic
4.76482857963783e-05	Mono-allelic
1.6170171808229e-14	Mono-allelic
0.00664760743853825	Mono-allelic
0.183671670696534	Mono-allelic
0.0973423094856115	Mono-allelic
1	Mono-allelic
1	Mono-allelic
0.922396569638969	Mono-allelic
0.148403806848927	Mono-allelic
5.35505429831506e-15	Mono-allelic
0.999999999996055	Mono-allelic
0.0724302346655139	Mono-allelic
0.00921630017424787	Mono-allelic
3.831660243649e-40	Mono-allelic
1	Mono-allelic
0.99994402804744	Mono-allelic
0.999999943727876	Mono-allelic
0.932178092804298	Mono-allelic
1	Mono-allelic
1.69802969471133e-26	Mono-allelic
2.74686990675684e-10	Mono-allelic
1	Mono-allelic
4.36483756129148e-07	Mono-allelic
0.998911520606301	Mono-allelic
4.35534973614595e-05	Mono-allelic
0.946477819377587	Mono-allelic
2.45364394750317e-16	Mono-allelic
0.999656336515397	Mono-allelic
0.999999999999996	Mono-allelic
0.639652188534543	Mono-allelic
0.985539601417299	Mono-allelic
1	Mono-allelic
7.37315077307684e-16	Mono-allelic
0.000337797558751555	Mono-allelic
9.04541128943431e-43	Mono-allelic
1.99429456618253e-10	Mono-allelic
0.999999439603169	Mono-allelic
1.98178315560378e-53	Mono-allelic
1	Mono-allelic
2.71512123322427e-07	Mono-allelic
0.998837160890541	Mono-allelic
0.00252415783761211	Mono-allelic
0.000689237339760297	Mono-allelic
0.994745575715834	Mono-allelic
0.994547177184787	Mono-allelic
1.23227454541879e-13	Mono-allelic
0.00066714513531062	Mono-allelic
1.82284351109752e-26	Mono-allelic
4.04328484785537e-22	Mono-allelic
0.999999999999983	Mono-allelic
0.999999610122528	Mono-allelic
0.000194198571163116	Mono-allelic
0.147697278136361	Mono-allelic
9.6881264199376e-30	Mono-allelic
2.87171119308114e-09	Mono-allelic
0.944761652208957	Mono-allelic
3.19379087283216e-07	Mono-allelic
0.999999999999998	Mono-allelic
1	Mono-allelic
0.144302317598307	Mono-allelic
2.41605716181798e-05	Mono-allelic
0.999999999999982	Mono-allelic
5.88133875162678e-09	Mono-allelic
0.149144860538871	Mono-allelic
6.90796471720576e-11	Mono-allelic
0.999999997718231	Mono-allelic
4.51710657236647e-17	Mono-allelic
0.999999999999992	Mono-allelic
1	Mono-allelic
3.92846718813672e-07	Mono-allelic
0.906409315595128	Mono-allelic
3.06149422643561e-08	Mono-allelic
0.999993511921392	Mono-allelic
0.999999999999999	Mono-allelic
0.999999993648307	Mono-allelic
6.11819245215859e-08	Mono-allelic
0.999978008624961	Mono-allelic
0.966776003443661	Mono-allelic
0.999999999957459	Mono-allelic
2.05393017124248e-31	Mono-allelic
4.71702066737265e-10	Mono-allelic
6.07018646478294e-14	Mono-allelic
8.74718924615441e-09	Mono-allelic
6.11701101141252e-07	Mono-allelic
0.99960526511409	Mono-allelic
3.79571029984781e-12	Mono-allelic
0.00593283238456951	Mono-allelic
0.99984524266223	Mono-allelic
0.999999999999995	Mono-allelic
0.0641915441975163	Mono-allelic
0.00575627550365081	Mono-allelic
1.51594211608209e-14	Mono-allelic
5.71525614814594e-43	Mono-allelic
0.999999999999934	Mono-allelic
3.93859950556953e-16	Mono-allelic
0.903852120085747	Mono-allelic
0.999999549969485	Mono-allelic
5.27932696986283e-25	Mono-allelic
0.99775421701858	Mono-allelic
0.999999956691662	Mono-allelic
0.831618411318892	Mono-allelic
0.999999377422162	Mono-allelic
6.70838734406805e-05	Mono-allelic
0.955654167474151	Mono-allelic
2.76073732294606e-07	Mono-allelic
0.999999999999999	Mono-allelic
0.999999999849158	Mono-allelic
0.999999999988264	Mono-allelic
0.993392230359729	Mono-allelic
0.999973890111422	Mono-allelic
0.0988390553353085	Mono-allelic
0.0433530127626729	Mono-allelic
9.21486719051676e-05	Mono-allelic
2.13511873614409e-18	Mono-allelic
0.860386669130442	Mono-allelic
4.75568033656674e-09	Mono-allelic
0.003941490440238	Mono-allelic
0.0229521663546341	Mono-allelic
0.999975926431272	Mono-allelic
6.97321461698644e-08	Mono-allelic
0.891444931502887	Mono-allelic
0.975387205359464	Mono-allelic
1	Mono-allelic
1.46073970667141e-11	Mono-allelic
4.22118335065357e-06	Mono-allelic
0.999999999999985	Mono-allelic
0.0048224873364731	Mono-allelic
0.960586588979793	Mono-allelic
0.579877879096746	Mono-allelic
1	Mono-allelic
0.999999999991583	Mono-allelic
0.0181041355930527	Mono-allelic
0.800697105859862	Mono-allelic
0.99994679225823	Mono-allelic
0.999964830375564	Mono-allelic
1.34268682767257e-37	Mono-allelic
0.00667041469678167	Mono-allelic
0.00503036271114063	Mono-allelic
0.999999999402069	Mono-allelic
6.42878902850527e-13	Mono-allelic
1.27801612927984e-09	Mono-allelic
0.999999999999995	Mono-allelic
6.11850306327871e-17	Mono-allelic
0.999999861732936	Mono-allelic
8.01551955372335e-05	Mono-allelic
0.999998929540513	Mono-allelic
0.000186925668443982	Mono-allelic
0.987239115736738	Mono-allelic
1.58124957398629e-12	Mono-allelic
1.37302818282053e-06	Mono-allelic
0.999999999999996	Mono-allelic
0.999999999001422	Mono-allelic
0.999996468889914	Mono-allelic
5.34520319889907e-13	Mono-allelic
2.74490271196735e-06	Mono-allelic
8.86185253550416e-06	Mono-allelic
2.04033621392591e-32	Mono-allelic
0.994775764298961	Mono-allelic
1	Mono-allelic
0.998526248998443	Mono-allelic
1	Mono-allelic
0.999952444106795	Mono-allelic
0.9999987406511	Mono-allelic
2.23591602131845e-10	Mono-allelic
2.29044919493071e-15	Mono-allelic
0.999999999950538	Mono-allelic
3.13730908002904e-12	Mono-allelic
2.80108015284901e-22	Mono-allelic
6.39618330326073e-10	Mono-allelic
6.20635971052895e-22	Mono-allelic
3.96426556264537e-06	Mono-allelic
1.63546655693175e-09	Mono-allelic
8.67514223326286e-07	Mono-allelic
0.999999999999997	Mono-allelic
1	Mono-allelic
0.978593748123775	Mono-allelic
0.0860778233365688	Mono-allelic
1.94661676911784e-11	Mono-allelic
0.99995547099925	Mono-allelic
1.11243354289925e-06	Mono-allelic
1.96744714704927e-22	Mono-allelic
0.560633731722978	Mono-allelic
2.12386858989954e-13	Mono-allelic
0.970167142843299	Mono-allelic
0.00064941509773522	Mono-allelic
0.173578143616854	Mono-allelic
0.970424765802828	Mono-allelic
0.904357942639505	Mono-allelic
0.988095989710835	Mono-allelic
0.899813544568204	Mono-allelic
0.910029961365742	Mono-allelic
0.999795301124799	Mono-allelic
1	Mono-allelic
1	Mono-allelic
5.8353970014377e-10	Mono-allelic
9.0077630056941e-29	Mono-allelic
0.773371222309242	Mono-allelic
0.065957235829337	Mono-allelic
0.0243756592602134	Mono-allelic
2.99266487472876e-05	Mono-allelic
0.839000169866922	Mono-allelic
8.62792560662471e-14	Mono-allelic
1	Mono-allelic
1.1490876796723e-05	Mono-allelic
1.15774286805436e-06	Mono-allelic
6.94314828932692e-10	Mono-allelic
0.031546449068232	Mono-allelic
0.503069116467733	Mono-allelic
7.44435626883311e-21	Mono-allelic
0.99999999997795	Mono-allelic
0.999999801330876	Mono-allelic
0.999999999754812	Mono-allelic
1	Mono-allelic
9.45515026553801e-06	Mono-allelic
1	Mono-allelic
7.2308480650529e-70	Mono-allelic
0.00131212047607289	Mono-allelic
7.4623089991445e-19	Mono-allelic
0.999999999965444	Mono-allelic
1.6629364881218e-09	Mono-allelic
0.999909856673979	Mono-allelic
0.99894264719646	Mono-allelic
0.973259034120322	Mono-allelic
1	Mono-allelic
1.04576899067097e-12	Mono-allelic
1	Mono-allelic
0.999999262124338	Mono-allelic
0.999081349352176	Mono-allelic
0.999999999996818	Mono-allelic
0.990786709472429	Mono-allelic
0.528535744028766	Mono-allelic
0.999999999988435	Mono-allelic
1.97268413678701e-06	Mono-allelic
2.58786146287075e-31	Mono-allelic
1.1699399039656e-11	Mono-allelic
1	Mono-allelic
0.995799772503484	Mono-allelic
0.99999987000902	Mono-allelic
1	Mono-allelic
1	Mono-allelic
1.33401916409498e-09	Mono-allelic
0.999999982434634	Mono-allelic
1.76341859796989e-09	Mono-allelic
5.72397284186743e-07	Mono-allelic
1.27352032593625e-06	Mono-allelic
6.49344832307163e-07	Mono-allelic
1.46900617747654e-08	Mono-allelic
0.99145918106498	Mono-allelic
0.0268207390873949	Mono-allelic
5.19397447479164e-11	Mono-allelic
1	Mono-allelic
9.05987939016584e-20	Mono-allelic
4.75754603515366e-07	Mono-allelic
0.00464741990035712	Mono-allelic
0.999999999608521	Mono-allelic
3.09521704830352e-21	Mono-allelic
0.999875368569253	Mono-allelic
0.111345453991851	Mono-allelic
3.12903923107855e-12	Mono-allelic
5.26031537451349e-05	Mono-allelic
0.000214679104711838	Mono-allelic
0.97624484647215	Mono-allelic
0.991828642988879	Mono-allelic
8.49372469566479e-05	Mono-allelic
3.48342824798501e-10	Mono-allelic
0.999999995714945	Mono-allelic
4.24531691391922e-25	Mono-allelic
0.531784208296684	Mono-allelic
7.31445902836414e-13	Mono-allelic
6.64999554400739e-12	Mono-allelic
7.2860085357984e-06	Mono-allelic
1	Mono-allelic
0.99999955390031	Mono-allelic
0.554409452478588	Mono-allelic
1.42768627638802e-08	Mono-allelic
1	Mono-allelic
0.751917753449884	Mono-allelic
8.4988876524847e-09	Mono-allelic
7.01373835055722e-08	Mono-allelic
3.50471396133369e-13	Mono-allelic
4.39461824277918e-11	Mono-allelic
9.70458278110661e-08	Mono-allelic
0.998427772410496	Mono-allelic
0.920843601033678	Mono-allelic
1.85284877115079e-10	Mono-allelic
0.00413125937370627	Mono-allelic
1	Mono-allelic
0.990240562437512	Mono-allelic
7.48832316123084e-17	Mono-allelic
0.973510564085187	Mono-allelic
1.74625973226392e-20	Mono-allelic
4.34012923786683e-10	Mono-allelic
6.72769929810677e-07	Mono-allelic
3.54553956296418e-18	Mono-allelic
0.999999999989603	Mono-allelic
4.37528125027671e-11	Mono-allelic
0.999999994568281	Mono-allelic
0.493903044322523	Mono-allelic
4.55212084665902e-38	Mono-allelic
9.75307388495008e-15	Mono-allelic
1.1729125044972e-11	Mono-allelic
1	Mono-allelic
0.00104830624547507	Mono-allelic
1.51448126696487e-13	Mono-allelic
1.63530587909231e-15	Mono-allelic
1.23381635045205e-16	Mono-allelic
0.994582202873711	Mono-allelic
0.9999471704685	Mono-allelic
1.4218707333984e-09	Mono-allelic
7.84211175348887e-06	Mono-allelic
0.999999999999716	Mono-allelic
9.83460067841264e-14	Mono-allelic
0.999511387690701	Mono-allelic
2.95134214573219e-08	Mono-allelic
0.9998545697821	Mono-allelic
2.19936981920659e-10	Mono-allelic
0.976926420498343	Mono-allelic
0.0275334903215627	Mono-allelic
0.999885871267143	Mono-allelic
0.999960099335951	Mono-allelic
0.564680606131574	Mono-allelic
0.00131150112714441	Mono-allelic
3.22925776731849e-24	Mono-allelic
0.998311928705544	Mono-allelic
1.49431262777387e-28	Mono-allelic
1.11265584724805e-06	Mono-allelic
0.608008707269048	Mono-allelic
1.63128087175824e-06	Mono-allelic
0.997204489705745	Mono-allelic
0.000968837620388795	Mono-allelic
5.39362518719082e-17	Mono-allelic
0.000130874473401947	Mono-allelic
0.919209772245156	Mono-allelic
0.00518058430660005	Mono-allelic
0.878321465371756	Mono-allelic
1	Mono-allelic
0.973119239874737	Mono-allelic
0.667210668225362	Mono-allelic
2.09367890348143e-14	Mono-allelic
7.04365943461536e-14	Mono-allelic
1	Mono-allelic
0.999999999806086	Mono-allelic
0.226255274712715	Mono-allelic
2.96054206903975e-08	Mono-allelic
6.896611266574e-14	Mono-allelic
0.000491403575621967	Mono-allelic
0.999524085693677	Mono-allelic
0.0988423470261795	Mono-allelic
0.999999999871676	Mono-allelic
0.999999999977752	Mono-allelic
0.00212915795472873	Mono-allelic
0.00132516005914944	Mono-allelic
0.799563038407553	Mono-allelic
0.999999999998282	Mono-allelic
6.35443504730331e-13	Mono-allelic
6.97098072683979e-07	Mono-allelic
0.999999999994989	Mono-allelic
0.000118232702774467	Mono-allelic
0.999999954742531	Mono-allelic
1.07298654394031e-28	Mono-allelic
0.0173367700830622	Mono-allelic
1	Mono-allelic
0.0012186219149734	Mono-allelic
0.0155031199180154	Mono-allelic
1.02443372558093e-12	Mono-allelic
0.999904794302544	Mono-allelic
5.26981452528821e-10	Mono-allelic
0.999999555127766	Mono-allelic
0.998768118923437	Mono-allelic
6.84455925429998e-14	Mono-allelic
1.57565943157231e-17	Mono-allelic
0.5462857482989	Mono-allelic
0.0457624761876728	Mono-allelic
0.770566227032693	Mono-allelic
5.30922068082958e-07	Mono-allelic
6.67934306255082e-27	Mono-allelic
1	Mono-allelic
5.0094686193838e-17	Mono-allelic
0.99480601843081	Mono-allelic
0.999996438715979	Mono-allelic
2.59342734620137e-21	Mono-allelic
0.999999999999875	Mono-allelic
1.04724997603885e-06	Mono-allelic
1	Mono-allelic
9.77901277904271e-23	Mono-allelic
5.88965438921267e-17	Mono-allelic
0.999999990678405	Mono-allelic
1	Mono-allelic
1	Mono-allelic
1.78842940195893e-14	Mono-allelic
0.996856453828491	Mono-allelic
0.249360854170615	Mono-allelic
1.77553212775279e-13	Mono-allelic
0.456563281615212	Mono-allelic
0.999999462545449	Mono-allelic
1.1601250077818e-15	Mono-allelic
0.758982200812716	Mono-allelic
1.6038022429199e-21	Mono-allelic
1.20743206372337e-05	Mono-allelic
0.999980908903481	Mono-allelic
0.0126972247870132	Mono-allelic
2.12984275237398e-13	Mono-allelic
1	Mono-allelic
1	Mono-allelic
1.33360295010682e-28	Mono-allelic
8.11059214773101e-08	Mono-allelic
0.99999995982048	Mono-allelic
0.0581183985273402	Mono-allelic
0.413418027941022	Mono-allelic
0.99788378863405	Mono-allelic
0.99999973522698	Mono-allelic
1	Mono-allelic
4.13369579103065e-29	Mono-allelic
3.43975662973275e-15	Mono-allelic
9.97541538963147e-20	Mono-allelic
1	Mono-allelic
0.0108468418829627	Mono-allelic
0.999997694432467	Mono-allelic
0.999994911748562	Mono-allelic
0.999999999999996	Mono-allelic
0.054274836016332	Mono-allelic
0.000248864443722239	Mono-allelic
0.00122461760094923	Mono-allelic
0.999994158134652	Mono-allelic
0.00029699124378379	Mono-allelic
1	Mono-allelic
0.0315916178482972	Mono-allelic
1	Mono-allelic
0.999999999999995	Mono-allelic
0.843608621002578	Mono-allelic
0.999719572167436	Mono-allelic
0.999140968077549	Mono-allelic
0.871653691469771	Mono-allelic
0.999999984510581	Mono-allelic
0.988200428892916	Mono-allelic
0.999999999999931	Mono-allelic
8.46075940944681e-05	Mono-allelic
0.999999999885464	Mono-allelic
2.18221750890345e-13	Mono-allelic
0.986074565463959	Mono-allelic
1	Mono-allelic
4.56883115258976e-24	Mono-allelic
8.43765578865347e-07	Mono-allelic
0.00215447328178192	Mono-allelic
0.999999999468183	Mono-allelic
1.01333777354137e-08	Mono-allelic
0.79959079587717	Mono-allelic
0.751032277667563	Mono-allelic
0.00422797183403386	Mono-allelic
3.25450892782429e-12	Mono-allelic
5.10681394410762e-16	Mono-allelic
0.584743698959983	Mono-allelic
0.890897077029119	Mono-allelic
0.744884189345517	Mono-allelic
0.63879374870633	Mono-allelic
0.991719040163622	Mono-allelic
0.000271103969570671	Mono-allelic
0.00165976810095714	Mono-allelic
1	Mono-allelic
0.148176922224216	Mono-allelic
1.97760287103506e-09	Mono-allelic
7.89911484593338e-25	Mono-allelic
0.00518312936620677	Mono-allelic
0.00776083781151758	Mono-allelic
0.0201188865094636	Mono-allelic
0.999999999437229	Mono-allelic
0.861737276069955	Mono-allelic
3.14724549472823e-25	Mono-allelic
3.55774828929633e-05	Mono-allelic
4.74038742138407e-06	Mono-allelic
0.999589219088432	Mono-allelic
0.17743931641074	Mono-allelic
9.24485762840281e-05	Mono-allelic
0.999999969804144	Mono-allelic
0.999984922799001	Mono-allelic
0.999096482811014	Mono-allelic
0.00124141190523917	Mono-allelic
1	Mono-allelic
0.999999999999456	Mono-allelic
3.30801832183827e-13	Mono-allelic
0.99362734626948	Mono-allelic
0.0905616736001732	Mono-allelic
1	Mono-allelic
0.789097550074801	Mono-allelic
1.47150452677687e-12	Mono-allelic
1	Mono-allelic
0.981990057014712	Mono-allelic
3.56111455584833e-13	Mono-allelic
0.999999999999302	Mono-allelic
0.999995977643868	Mono-allelic
0.999999999999992	Mono-allelic
1	Mono-allelic
1	Mono-allelic
4.35825259420193e-23	Mono-allelic
0.999999569995536	Mono-allelic
0.559579306735837	Mono-allelic
1.62865482472205e-08	Mono-allelic
1.54969221362356e-16	Mono-allelic
0.998425686863976	Mono-allelic
0.98286140208436	Mono-allelic
1	Mono-allelic
2.04657724479415e-23	Mono-allelic
3.93339029788988e-21	Mono-allelic
7.71559629640934e-18	Mono-allelic
1.28742208267895e-26	Mono-allelic
0.00146553102849571	Mono-allelic
0.999999993537487	Mono-allelic
1.57223741105293e-08	Mono-allelic
1.04303180339795e-42	Mono-allelic
0.000158425425451957	Mono-allelic
5.58491760016886e-10	Mono-allelic
0.85103900968716	Mono-allelic
8.06747978231343e-08	Mono-allelic
7.48848912985027e-20	Mono-allelic
1.62086230177439e-16	Mono-allelic
1	Mono-allelic
2.27812365587837e-20	Mono-allelic
1.46168987904422e-17	Mono-allelic
0.999574952376627	Mono-allelic
3.76202659792963e-11	Mono-allelic
0.999999580278777	Mono-allelic
0.739304665363021	Mono-allelic
0.999973892759357	Mono-allelic
6.16823030943895e-08	Mono-allelic
0.999999999999997	Mono-allelic
0.952843428932918	Mono-allelic
0.0106658621666748	Mono-allelic
8.15839437522344e-19	Mono-allelic
0.00107572655564787	Mono-allelic
0.999999740504821	Mono-allelic
9.82852092973079e-17	Mono-allelic
0.331822460039507	Mono-allelic
5.24508918260938e-20	Mono-allelic
0.00238305217132508	Mono-allelic
0.0371488338608605	Mono-allelic
1.28458640821854e-10	Mono-allelic
0.998098318365305	Mono-allelic
0.999999996268456	Mono-allelic
1.25859439823571e-18	Mono-allelic
3.788807517471e-20	Mono-allelic
3.57098325685354e-19	Mono-allelic
0.995398182125117	Mono-allelic
1.05036587348235e-06	Mono-allelic
2.44509946886765e-12	Mono-allelic
0.999999999369674	Mono-allelic
0.999942415719398	Mono-allelic
0.999998410224558	Mono-allelic
5.43964481412436e-53	Mono-allelic
0.0174819517578609	Mono-allelic
2.3986892516255e-07	Mono-allelic
0.999982137292989	Mono-allelic
0.344643304801942	Mono-allelic
5.51114246980351e-06	Mono-allelic
0.999999076923351	Mono-allelic
1.26162327154664e-33	Mono-allelic
0.999987432070263	Mono-allelic
2.6779688798558e-13	Mono-allelic
0.999999999988398	Mono-allelic
0.00205186333555129	Mono-allelic
1.60116422255246e-17	Mono-allelic
0.99999999998743	Mono-allelic
0.999230830271793	Mono-allelic
1	Mono-allelic
5.28124778990061e-07	Mono-allelic
1	Mono-allelic
0.999999999641078	Mono-allelic
6.92240987153341e-12	Mono-allelic
0.000346229979975737	Mono-allelic
0.999999996678131	Mono-allelic
1	Mono-allelic
5.65224610903188e-16	Mono-allelic
0.0209745778323777	Mono-allelic
4.70243438951746e-14	Mono-allelic
0.999999999965672	Mono-allelic
1	Mono-allelic
0.0796753363928983	Mono-allelic
0.00013831207930939	Mono-allelic
0.999999640464361	Mono-allelic
0.999999975284047	Mono-allelic
9.15642283792875e-19	Mono-allelic
1	Mono-allelic
0.999999986932238	Mono-allelic
0.999864024067765	Mono-allelic
0.826366338237082	Mono-allelic
0.0154829876445648	Mono-allelic
1.24176071217797e-34	Mono-allelic
0.0110619581704193	Mono-allelic
0.999779915269016	Mono-allelic
0.902195368093622	Mono-allelic
3.2528513617579e-33	Mono-allelic
1	Mono-allelic
0.999997993428183	Mono-allelic
1.8614268370286e-12	Mono-allelic
0.0169988367018692	Mono-allelic
0.797228310565183	Mono-allelic
0.999955090410387	Mono-allelic
0.1872391560387	Mono-allelic
0.999999954578107	Mono-allelic
0.871313702563458	Mono-allelic
0.661610000723853	Mono-allelic
0.998325295851925	Mono-allelic
1.18330107092984e-12	Mono-allelic
0.59399610334697	Mono-allelic
2.71736140972191e-06	Mono-allelic
0.90446397440485	Mono-allelic
3.36939060495586e-09	Mono-allelic
0.000921555213075237	Mono-allelic
0.999999999999995	Mono-allelic
0.00308044373574605	Mono-allelic
0.999999986703846	Mono-allelic
6.13114746648426e-06	Mono-allelic
0.999920176393911	Mono-allelic
0.999999998936354	Mono-allelic
0.00052949188224837	Mono-allelic
1	Mono-allelic
1	Mono-allelic
1	Mono-allelic
0.000333997263093937	Mono-allelic
0.978650191353088	Mono-allelic
1	Mono-allelic
0.985138483266074	Mono-allelic
0.999999999999747	Mono-allelic
0.999999999995661	Mono-allelic
0.999999725472629	Mono-allelic
0.999891256687876	Mono-allelic
0.839370105957868	Mono-allelic
0.000704698879229212	Mono-allelic
0.998340239719297	Mono-allelic
3.87022650589193e-06	Mono-allelic
0.988888369667837	Mono-allelic
4.19250964132259e-07	Mono-allelic
0.999661385844619	Mono-allelic
0.00191600550852921	Mono-allelic
1.04355003003615e-05	Mono-allelic
0.981073063500305	Mono-allelic
0.999999999987523	Mono-allelic
0.000133604726251381	Mono-allelic
4.23076459438379e-21	Mono-allelic
2.47577992420648e-05	Mono-allelic
0.99999998396949	Mono-allelic
0.0201807532564455	Mono-allelic
0.820421405796647	Mono-allelic
0.999999999991175	Mono-allelic
1.29823899878634e-12	Mono-allelic
7.71857456243713e-13	Mono-allelic
0.000233341018919738	Mono-allelic
1.28486422648012e-09	Mono-allelic
0.999981472359361	Mono-allelic
0.995298478793214	Mono-allelic
0.227996293915866	Mono-allelic
1	Mono-allelic
4.18408971183687e-06	Mono-allelic
1	Mono-allelic
0.00560181922611924	Mono-allelic
0.999999999377191	Mono-allelic
0.999999986274534	Mono-allelic
2.28137135245976e-05	Mono-allelic
0.939393977153393	Mono-allelic
1.23612418023171e-27	Mono-allelic
4.57269298331796e-07	Mono-allelic
0.525837536187954	Mono-allelic
1	Mono-allelic
0.999963820175251	Mono-allelic
7.93519964913272e-11	Mono-allelic
0.999967747885599	Mono-allelic
1	Mono-allelic
0.999846075230365	Mono-allelic
0.000966673354908086	Mono-allelic
0.0265154449333599	Mono-allelic
0.999999999674434	Mono-allelic
6.00085444871462e-06	Mono-allelic
0.930063930003941	Mono-allelic
0.817835230332125	Mono-allelic
1	Mono-allelic
0.999999880207082	Mono-allelic
0.000113413233507137	Mono-allelic
1.13928312070203e-16	Mono-allelic
2.08586224824969e-15	Mono-allelic
0.999999958979965	Mono-allelic
0.49036925466043	Mono-allelic
1	Mono-allelic
0.9999999975393	Mono-allelic
0.388427432094687	Mono-allelic
0.999999889595965	Mono-allelic
0.999987099210677	Mono-allelic
3.40842576004531e-06	Mono-allelic
0.00122674038446294	Mono-allelic
0.998322748638446	Mono-allelic
0.999999999999949	Mono-allelic
0.00495940828399527	Mono-allelic
0.999999676308554	Mono-allelic
0.999971518059157	Mono-allelic
0.999999999510259	Mono-allelic
4.01302127387775e-10	Mono-allelic
0.999999999999987	Mono-allelic
0.0322744487243929	Mono-allelic
3.36043108009864e-29	Mono-allelic
3.91674838683164e-10	Mono-allelic
0.999994010296205	Mono-allelic
1.09785112127746e-10	Mono-allelic
0.987873323309951	Mono-allelic
0.997616183342483	Mono-allelic
0.999174429314302	Mono-allelic
0.000804283399706017	Mono-allelic
0.000145015701610105	Mono-allelic
0.999999999999988	Mono-allelic
0.999999999991494	Mono-allelic
0.999998827981161	Mono-allelic
1.5682538539681e-11	Mono-allelic
0.0012247572648879	Mono-allelic
0.999999999999999	Mono-allelic
0.999999999998684	Mono-allelic
0.168311621665709	Mono-allelic
0.00139230863064612	Mono-allelic
0.999966519229203	Mono-allelic
1	Mono-allelic
1.14136300778198e-06	Mono-allelic
0.99992218678024	Mono-allelic
0.972218363464798	Mono-allelic
1.12888832774851e-13	Mono-allelic
0.999835440853829	Mono-allelic
1	Mono-allelic
3.92732050415264e-05	Mono-allelic
0.720558286989965	Mono-allelic
0.999999999990533	Mono-allelic
7.92720080289821e-07	Mono-allelic
1	Mono-allelic
0.996526009244064	Mono-allelic
0.778562763758398	Mono-allelic
1.59037813865176e-17	Mono-allelic
0.999999999923094	Mono-allelic
0.998612862526498	Mono-allelic
3.60263613972418e-06	Mono-allelic
0.998676693187358	Mono-allelic
0.999879121929517	Mono-allelic
1.79317172017942e-10	Mono-allelic
5.35389959301388e-10	Mono-allelic
0.46685921925254	Mono-allelic
0.999999813725595	Mono-allelic
0.0101432579334379	Mono-allelic
0.999835296733977	Mono-allelic
0.999999999304558	Mono-allelic
0.0913551731892923	Mono-allelic
0.997333192043849	Mono-allelic
0.268256584680547	Mono-allelic
0.999999999991154	Mono-allelic
1.87177667596424e-17	Mono-allelic
0.99999956121911	Mono-allelic
0.150590144079582	Mono-allelic
0.0137619785956746	Mono-allelic
1.46987063168032e-09	Mono-allelic
2.19403176988508e-12	Mono-allelic
1	Mono-allelic
8.3187986159361e-08	Mono-allelic
1	Mono-allelic
0.999993121247064	Mono-allelic
6.92884398022e-29	Mono-allelic
2.48206931796596e-05	Mono-allelic
0.887333962142852	Mono-allelic
0.81811329989242	Mono-allelic
0.000119136827776732	Mono-allelic
0.742739680134267	Mono-allelic
0.99662586599058	Mono-allelic
0.00282902862990198	Mono-allelic
0.999999956260507	Mono-allelic
0.182721816117418	Mono-allelic
0.935217818022351	Mono-allelic
0.999999999970223	Mono-allelic
0.999640308758014	Mono-allelic
6.26820832315652e-15	Mono-allelic
0.0175827746059805	Mono-allelic
1.545355698862e-09	Mono-allelic
2.83187268195795e-11	Mono-allelic
0.999270395952565	Mono-allelic
0.999998766929443	Mono-allelic
0.958144143267514	Mono-allelic
2.23298820619247e-06	Mono-allelic
3.89008690576737e-12	Mono-allelic
0.999999927440135	Mono-allelic
0.0384039571724126	Mono-allelic
0.999581933446449	Mono-allelic
0.999999801429161	Mono-allelic
0.998837074907101	Mono-allelic
3.03936385634232e-26	Mono-allelic
1	Mono-allelic
3.06586700938549e-06	Mono-allelic
0.999999933771123	Mono-allelic
0.986759128046969	Mono-allelic
0.000727062241886827	Mono-allelic
4.20976010914963e-11	Mono-allelic
0.999903014100881	Mono-allelic
2.45979892883872e-22	Mono-allelic
0.999999829289386	Mono-allelic
0.999999965284794	Mono-allelic
0.999999994675956	Mono-allelic
0.999998223554533	Mono-allelic
8.81579687135636e-11	Mono-allelic
0.00027252799112534	Mono-allelic
1	Mono-allelic
0.674536686627707	Mono-allelic
0.00824187203302313	Mono-allelic
0.293249224373241	Mono-allelic
6.06281653886819e-23	Mono-allelic
1	Mono-allelic
1	Mono-allelic
0.00366346495511612	Mono-allelic
0.999999998735355	Mono-allelic
0.99846477581128	Mono-allelic
0.0805681639010155	Mono-allelic
0.999999999899691	Mono-allelic
1.0546092125489e-09	Mono-allelic
7.97864247490997e-51	Mono-allelic
0.049485018148575	Mono-allelic
0.127490262671986	Mono-allelic
0.893237350608663	Mono-allelic
4.1013352197248e-10	Mono-allelic
0.999675675410058	Mono-allelic
1	Mono-allelic
0.997627009883895	Mono-allelic
0.99999999998298	Mono-allelic
6.72613670492165e-21	Mono-allelic
0.99999999985478	Mono-allelic
1.5422012276105e-05	Mono-allelic
0.538576234007143	Mono-allelic
0.872981282276707	Mono-allelic
1.58363391356871e-07	Mono-allelic
0.828498694950108	Mono-allelic
1.38896167841145e-09	Mono-allelic
0.999226996236123	Mono-allelic
0.390849071113033	Mono-allelic
0.999999942707164	Mono-allelic
0.999998301353471	Mono-allelic
0.0498166733929695	Mono-allelic
1.44043593956733e-12	Mono-allelic
0.999969745899883	Mono-allelic
1	Mono-allelic
0.999873988983201	Mono-allelic
0.979758471039382	Mono-allelic
1.30085564252702e-07	Mono-allelic
0.000120119938811582	Mono-allelic
0.00390933491355201	Mono-allelic
2.56375240550351e-21	Mono-allelic
0.999999587460587	Mono-allelic
0.415718440516068	Mono-allelic
0.99999999995325	Mono-allelic
1	Mono-allelic
4.23386617424557e-36	Mono-allelic
0.0250712951740422	Mono-allelic
0.999999995682032	Mono-allelic
1	Mono-allelic
4.86913598078318e-11	Mono-allelic
0.998796302619766	Mono-allelic
9.32809126864885e-23	Mono-allelic
8.7316925863036e-10	Mono-allelic
0.999999999896624	Mono-allelic
9.41263171545816e-12	Mono-allelic
0.685600451371766	Mono-allelic
1	Mono-allelic
2.17023384987712e-09	Mono-allelic
1.27158709344174e-06	Mono-allelic
9.7864620916131e-05	Mono-allelic
5.79725448214985e-12	Mono-allelic
3.66989548140557e-19	Mono-allelic
0.999999603223376	Mono-allelic
0.999999999967524	Mono-allelic
0.786196266411423	Mono-allelic
0.000418091972190469	Mono-allelic
2.23861256693341e-07	Mono-allelic
0.0125301057535438	Mono-allelic
0.999999858108269	Mono-allelic
1.89353609747912e-16	Mono-allelic
0.999984206531012	Mono-allelic
0.999999998716207	Mono-allelic
3.1255635213575e-08	Mono-allelic
1	Mono-allelic
0.00187588746514631	Mono-allelic
1.34130141864518e-09	Mono-allelic
1	Mono-allelic
4.24749913565737e-28	Mono-allelic
3.74316794621471e-05	Mono-allelic
1.57589988584249e-17	Mono-allelic
0.256300042293971	Mono-allelic
3.54141834354065e-13	Mono-allelic
0.333597880061478	Mono-allelic
3.97124104723298e-08	Mono-allelic
5.22998171674447e-06	Mono-allelic
8.40950062314578e-13	Mono-allelic
0.999999998258887	Mono-allelic
0.00340450161133572	Mono-allelic
0.999999993155842	Mono-allelic
8.56988377865526e-14	Mono-allelic
0.999999998971297	Mono-allelic
5.41539881965379e-12	Mono-allelic
0.60766293077811	Mono-allelic
0.937063920805722	Mono-allelic
1.20242317178483e-08	Mono-allelic
1.22637897579665e-06	Mono-allelic
0.999999996070209	Mono-allelic
1	Mono-allelic
0.999999587453054	Mono-allelic
2.16397528239539e-10	Mono-allelic
0.99952362230104	Mono-allelic
1	Mono-allelic
1.12585669144598e-10	Mono-allelic
1.16071174645725e-18	Mono-allelic
0.999999999999944	Mono-allelic
0.0336143389959126	Mono-allelic
0.791834984238656	Mono-allelic
0.00048131423770999	Mono-allelic
7.17107176284664e-28	Mono-allelic
0.999999999999982	Mono-allelic
1.00043979682575e-17	Mono-allelic
1.51358357864567e-05	Mono-allelic
1.16873143521744e-07	Mono-allelic
7.8096048022397e-05	Mono-allelic
5.644929893515e-16	Mono-allelic
0.999999401660528	Mono-allelic
0.999998998682146	Mono-allelic
0.307887449219769	Mono-allelic
1	Mono-allelic
0.999999591163928	Mono-allelic
5.67747957593374e-17	Mono-allelic
4.84559762385012e-17	Mono-allelic
0.999998844730375	Mono-allelic
3.67493896408918e-05	Mono-allelic
0.0412996941054379	Mono-allelic
1	Mono-allelic
0.000263796611281689	Mono-allelic
0.999999999998334	Mono-allelic
1	Mono-allelic
0.990065082697466	Mono-allelic
0.143595508575726	Mono-allelic
1	Mono-allelic
6.28751993473321e-06	Mono-allelic
0.0064853926161749	Mono-allelic
0.0780529332757094	Mono-allelic
0.000262629269260691	Mono-allelic
0.0124870096858478	Mono-allelic
0.999979004748089	Mono-allelic
0.769011683198728	Mono-allelic
0.960229815934742	Mono-allelic
0.127643535553698	Mono-allelic
1	Mono-allelic
0.461524327160979	Mono-allelic
1	Mono-allelic
0.999999999999992	Mono-allelic
0.999999999996016	Mono-allelic
2.05962207568162e-17	Mono-allelic
0.999999999998706	Mono-allelic
0.00276748232934737	Mono-allelic
1	Mono-allelic
0.999999960815217	Mono-allelic
0.286044874885846	Mono-allelic
8.54211924317831e-11	Mono-allelic
0.000360541528827386	Mono-allelic
0.999997828075602	Mono-allelic
0.999999999973154	Mono-allelic
0.619767444871181	Mono-allelic
0.185660728803027	Mono-allelic
3.53465078889355e-07	Mono-allelic
0.999999913466539	Mono-allelic
0.997940258656346	Mono-allelic
0.999145066278345	Mono-allelic
2.24718232995564e-05	Mono-allelic
0.999999999295742	Mono-allelic
2.42430029529379e-06	Mono-allelic
2.16448614458711e-14	Mono-allelic
0.999476618607501	Mono-allelic
0.999999999758315	Mono-allelic
4.35034436110252e-15	Mono-allelic
2.798505579488e-10	Mono-allelic
0.0870507112047587	Mono-allelic
4.4203555516681e-10	Mono-allelic
1.58306004610199e-25	Mono-allelic
0.998632416416557	Mono-allelic
0.998965511029068	Mono-allelic
0.999486182314173	Mono-allelic
0.985857802263847	Mono-allelic
1	Mono-allelic
0.999438960763306	Mono-allelic
0.999999999999843	Mono-allelic
1.11141096185122e-30	Mono-allelic
0.981455544519542	Mono-allelic
0.0317484740462715	Mono-allelic
2.07891930266673e-20	Mono-allelic
0.999999999228752	Mono-allelic
0.999841515662285	Mono-allelic
9.78293646129942e-06	Mono-allelic
1.52073963385432e-06	Mono-allelic
0.999995911802709	Mono-allelic
0.305986927873401	Mono-allelic
6.60006539562631e-10	Mono-allelic
0.999997500587905	Mono-allelic
2.83142322613676e-08	Mono-allelic
0.0973184102163831	Mono-allelic
0.999999982217382	Mono-allelic
2.70213021786728e-07	Mono-allelic
1.03451399105074e-14	Mono-allelic
0.999924276468179	Mono-allelic
5.30229622860453e-08	Mono-allelic
0.122486762720463	Mono-allelic
0.160660539653147	Mono-allelic
0.865887414477922	Mono-allelic
0.0525013820386889	Mono-allelic
0.99999999748494	Mono-allelic
0.999999999452135	Mono-allelic
0.997285604698012	Mono-allelic
0.0041750037873055	Mono-allelic
0.999961914898867	Mono-allelic
3.85710278094086e-05	Mono-allelic
1	Mono-allelic
0.999872446877899	Mono-allelic
0.998802104727805	Mono-allelic
0.999791587100439	Mono-allelic
0.999999906492372	Mono-allelic
0.010772045386511	Mono-allelic
0.986900404853995	Mono-allelic
0.99874983412842	Mono-allelic
3.49394074274296e-15	Mono-allelic
0.968613996983489	Mono-allelic
0.99999999541281	Mono-allelic
7.78501463049482e-16	Mono-allelic
0.950012192102387	Mono-allelic
0.000128473054844018	Mono-allelic
1	Mono-allelic
0.999999938260426	Mono-allelic
0.99931257692899	Mono-allelic
0.999854610786217	Mono-allelic
0.999999999956426	Mono-allelic
5.58746216166753e-30	Mono-allelic
1.70580357885186e-12	Mono-allelic
1	Mono-allelic
0.999999999980665	Mono-allelic
0.000159436162626876	Mono-allelic
0.999999992618107	Mono-allelic
0.986609978966017	Mono-allelic
0.99999999918342	Mono-allelic
1	Mono-allelic
1.77810311309171e-05	Mono-allelic
0.927129878838131	Mono-allelic
1.92514172132369e-11	Mono-allelic
2.304885015178e-38	Mono-allelic
0.865642821906025	Mono-allelic
0.000137685765800484	Mono-allelic
1.55557840131302e-18	Mono-allelic
0.936285197963961	Mono-allelic
0.920272446684807	Mono-allelic
1	Mono-allelic
0.999999999990232	Mono-allelic
0.00375258070884996	Mono-allelic
0.99999999943517	Mono-allelic
8.23668280421064e-08	Mono-allelic
0.999999707486603	Mono-allelic
1.70667181611143e-09	Mono-allelic
1.05253495644322e-12	Mono-allelic
0.99993915808733	Mono-allelic
0.992169878995739	Mono-allelic
0.9945340998375	Mono-allelic
0.136291007821569	Mono-allelic
0.999999999951555	Mono-allelic
0.998568439299182	Mono-allelic
0.0749318240303395	Mono-allelic
0.999999999999945	Mono-allelic
0.00165365934464125	Mono-allelic
1.84301160942156e-17	Mono-allelic
0.999999697123993	Mono-allelic
8.37885287581317e-23	Mono-allelic
7.08597905193826e-17	Mono-allelic
5.70633599831968e-05	Mono-allelic
0.999917906458907	Mono-allelic
3.3123641850188e-25	Mono-allelic
1.82834697107103e-18	Mono-allelic
0.999999999999997	Mono-allelic
1	Mono-allelic
2.92134244099613e-06	Mono-allelic
8.29009286394477e-07	Mono-allelic
0.911134466682964	Mono-allelic
1	Mono-allelic
0.997344624671645	Mono-allelic
0.999999962161863	Mono-allelic
1.55268089342957e-05	Mono-allelic
1	Mono-allelic
1	Mono-allelic
0.999937535447087	Mono-allelic
0.993633070425195	Mono-allelic
0.998138884925875	Mono-allelic
1.35219060373287e-10	Mono-allelic
0.891508257256249	Mono-allelic
2.23872000382336e-07	Mono-allelic
9.09725406259277e-09	Mono-allelic
0.860898415269221	Mono-allelic
0.000421499340394864	Mono-allelic
0.999999997218097	Mono-allelic
0.999999999620839	Mono-allelic
8.58885204804433e-16	Mono-allelic
1.14682169772842e-14	Mono-allelic
0.000158666546346404	Mono-allelic
0.000435052225747721	Mono-allelic
1	Mono-allelic
0.999614775027013	Mono-allelic
0.984517838603125	Mono-allelic
0.999999992890716	Mono-allelic
1	Mono-allelic
3.16241641452106e-05	Mono-allelic
0.999996226897898	Mono-allelic
0.996024652259123	Mono-allelic
1	Mono-allelic
0.886468102600742	Mono-allelic
0.951169362798099	Mono-allelic
3.0878811196615e-11	Mono-allelic
0.0355551163977459	Mono-allelic
0.00215401669665072	Mono-allelic
3.00771767275105e-23	Mono-allelic
0.00981956443495085	Mono-allelic
0.999999999993035	Mono-allelic
3.48816233332612e-16	Mono-allelic
0.999999412250269	Mono-allelic
0.991854054938995	Mono-allelic
0.999972783541909	Mono-allelic
2.81119880591678e-47	Mono-allelic
0.767489736944682	Mono-allelic
2.53720849348321e-09	Mono-allelic
0.843302636102174	Mono-allelic
3.18940292787232e-21	Mono-allelic
0.99999991316497	Mono-allelic
0.999503236453375	Mono-allelic
0.0184806663889813	Mono-allelic
1.31371218038624e-05	Mono-allelic
0.999999625434747	Mono-allelic
0.00916766282196283	Mono-allelic
1	Mono-allelic
1	Mono-allelic
1	Mono-allelic
0.13124807748415	Mono-allelic
0.999999996705474	Mono-allelic
1	Mono-allelic
1.08843413220152e-10	Mono-allelic
8.26743108629715e-09	Mono-allelic
0.999999998427245	Mono-allelic
5.78029983438352e-16	Mono-allelic
0.995370072077832	Mono-allelic
0.424652224005893	Mono-allelic
0.99999115964438	Mono-allelic
6.20120839658834e-05	Mono-allelic
0.970206315169526	Mono-allelic
1	Mono-allelic
0.999999999983508	Mono-allelic
0.00636931628819186	Mono-allelic
0.00100075587517903	Mono-allelic
0.993763127514378	Mono-allelic
0.999999917170667	Mono-allelic
0.988255496445356	Mono-allelic
1	Mono-allelic
0.73035851936638	Mono-allelic
0.999999995567906	Mono-allelic
1	Mono-allelic
0.00910161785595466	Mono-allelic
0.999999999999807	Mono-allelic
1.44086474889368e-10	Mono-allelic
1.98650398253631e-16	Mono-allelic
6.24583430620838e-05	Mono-allelic
5.5583386196185e-05	Mono-allelic
0.00968886919983203	Mono-allelic
8.78256873808371e-13	Mono-allelic
0.999999976886113	Mono-allelic
1.94374014683904e-05	Mono-allelic
1	Mono-allelic
0.999392747280741	Mono-allelic
0.999999999068096	Mono-allelic
1.59485164680459e-08	Mono-allelic
0.999999999988506	Mono-allelic
9.95543913300709e-20	Mono-allelic
0.0179070303101519	Mono-allelic
1.79669893447654e-06	Mono-allelic
0.996365912774218	Mono-allelic
4.80714116977641e-09	Mono-allelic
0.99996189496907	Mono-allelic
0.999999999954906	Mono-allelic
0.979789251995337	Mono-allelic
0.999999998918713	Mono-allelic
4.21044357702718e-09	Mono-allelic
7.4964822379136e-06	Mono-allelic
3.81400998557972e-05	Mono-allelic
0.999767476685929	Mono-allelic
0.699653628046727	Mono-allelic
0.999999092338841	Mono-allelic
0.999917303479514	Mono-allelic
0.999999999999998	Mono-allelic
1.1424043473398e-06	Mono-allelic
0.999999995148394	Mono-allelic
0.9999998407895	Mono-allelic
0.999999999879284	Mono-allelic
0.999700200401727	Mono-allelic
0.0280362060263922	Mono-allelic
1.2107699064645e-09	Mono-allelic
1	Mono-allelic
1.82517212306352e-38	Mono-allelic
0.000469237457299498	Mono-allelic
0.15474083937119	Mono-allelic
0.998250737138269	Mono-allelic
0.233502616216272	Mono-allelic
0.99999997858873	Mono-allelic
0.999999099375088	Mono-allelic
0.999984172857936	Mono-allelic
0.999964638225179	Mono-allelic
0.999999999979436	Mono-allelic
0.0476264021399608	Mono-allelic
4.72606109110834e-09	Mono-allelic
0.987807781854148	Mono-allelic
2.52841556187711e-06	Mono-allelic
0.998269285155032	Mono-allelic
0.999975811436671	Mono-allelic
0.999999999999927	Mono-allelic
1	Mono-allelic
0.999999435508416	Mono-allelic
1	Mono-allelic
3.10929923378118e-08	Mono-allelic
1.07854693862281e-48	Mono-allelic
0.999935172529761	Mono-allelic
0.998912995288059	Mono-allelic
0.000301383829721219	Mono-allelic
1	Mono-allelic
0.999999991867327	Mono-allelic
0.00992741373450058	Mono-allelic
0.999334016367763	Mono-allelic
0.384779427915286	Mono-allelic
1.86461521855826e-14	Mono-allelic
0.585081517975404	Mono-allelic
0.873770654344936	Mono-allelic
0.999999999999113	Mono-allelic
0.0372072634062071	Mono-allelic
0.999999999999875	Mono-allelic
9.57816472459609e-22	Mono-allelic
2.49464457993766e-06	Mono-allelic
0.999999854698871	Mono-allelic
0.999448172103835	Mono-allelic
0.000360867251582821	Mono-allelic
5.37957337034134e-08	Mono-allelic
4.37925540181112e-14	Mono-allelic
0.00186996085617612	Mono-allelic
6.49294481652381e-10	Mono-allelic
3.39317979257317e-19	Mono-allelic
0.00577826173519406	Mono-allelic
0.018216946815912	Mono-allelic
0.220062863977193	Mono-allelic
0.999999999071645	Mono-allelic
0.658851252319771	Mono-allelic
0.601051753266016	Mono-allelic
0.999675113865684	Mono-allelic
0.99999999999999	Mono-allelic
0.999999999450354	Mono-allelic
0.933566962988201	Mono-allelic
0.999999999998528	Mono-allelic
2.62247791045002e-10	Mono-allelic
0.92266153954699	Mono-allelic
0.980189777050777	Mono-allelic
7.51259725749941e-19	Mono-allelic
0.999959027694991	Mono-allelic
0.985051936065145	Mono-allelic
2.04609494407346e-06	Mono-allelic
0.000213263236199345	Mono-allelic
0.0514436194831882	Mono-allelic
0.999402128256764	Mono-allelic
1	Mono-allelic
0.999996543115233	Mono-allelic
0.999999997999106	Mono-allelic
0.998142142750105	Mono-allelic
0.999989726450153	Mono-allelic
1	Mono-allelic
1	Mono-allelic
1	Mono-allelic
1	Mono-allelic
0.999999999976179	Mono-allelic
2.04520147960421e-46	Mono-allelic
0.994247793172447	Mono-allelic
0.999999999999999	Mono-allelic
0.999999891460728	Mono-allelic
0.99748151034471	Mono-allelic
2.8436686274784e-05	Mono-allelic
0.998956143692283	Mono-allelic
0.999897187346281	Mono-allelic
6.30583296958579e-06	Mono-allelic
0.999984834848622	Mono-allelic
0.999705292515412	Mono-allelic
3.70901556477774e-11	Mono-allelic
0.999820426702213	Mono-allelic
0.999999992499521	Mono-allelic
0.992413096204514	Mono-allelic
7.23237223769682e-06	Mono-allelic
1.45428779856157e-06	Mono-allelic
3.29115426241861e-20	Mono-allelic
3.10537627232596e-29	Mono-allelic
3.21260635162973e-08	Mono-allelic
0.996678471469426	Mono-allelic
0.999643297969579	Mono-allelic
0.000131228583684143	Mono-allelic
3.19818499491859e-07	Mono-allelic
5.24892611965887e-06	Mono-allelic
0.000134237873432602	Mono-allelic
0.0515269312456005	Mono-allelic
6.35685648388122e-17	Mono-allelic
0.992521418383156	Mono-allelic
0.999999854724033	Mono-allelic
0.999999957576556	Mono-allelic
0.998145643808542	Mono-allelic
0.999999999999999	Mono-allelic
0.99999772130653	Mono-allelic
1	Mono-allelic
0.999997985623514	Mono-allelic
3.90000224461605e-06	Mono-allelic
0.999999985810606	Mono-allelic
0.668771433718365	Mono-allelic
2.25509158635189e-12	Mono-allelic
0.999999999999929	Mono-allelic
0.999999984075937	Mono-allelic
3.37211694087771e-08	Mono-allelic
1.5582806341879e-06	Mono-allelic
3.05657804564754e-12	Mono-allelic
2.51801533874226e-19	Mono-allelic
1.10060392860485e-11	Mono-allelic
1	Mono-allelic
0.00729476549048586	Mono-allelic
0.999997319202396	Mono-allelic
0.546600531440194	Mono-allelic
0.000144193026753683	Mono-allelic
0.00697566471294105	Mono-allelic
0.978876655124394	Mono-allelic
9.03455938559826e-26	Mono-allelic
0.999999999999987	Mono-allelic
1	Mono-allelic
8.8071673160054e-07	Mono-allelic
0.999992786344218	Mono-allelic
0.999946855973874	Mono-allelic
0.865814074166935	Mono-allelic
0.99706428750564	Mono-allelic
0.999999999963557	Mono-allelic
0.999998294242251	Mono-allelic
2.69018504551677e-07	Mono-allelic
1.13221056230557e-20	Mono-allelic
0.0004027001498713	Mono-allelic
0.988815989515012	Mono-allelic
0.0553011229412064	Mono-allelic
1.94086162640885e-07	Mono-allelic
2.11939084725847e-10	Mono-allelic
1.95114385996636e-09	Mono-allelic
6.73501298912855e-11	Mono-allelic
0.998790717846497	Mono-allelic
3.24756707371761e-09	Mono-allelic
0.00105115856106319	Mono-allelic
1	Mono-allelic
1	Mono-allelic
0.999986645405592	Mono-allelic
0.689581773209035	Mono-allelic
1	Mono-allelic
4.23692778912328e-06	Mono-allelic
6.09046553586017e-06	Mono-allelic
0.997790911288688	Mono-allelic
2.28201029205147e-05	Mono-allelic
0.150095281426559	Mono-allelic
1.05808736218926e-08	Mono-allelic
0.99999967977386	Mono-allelic
0.999989783369623	Mono-allelic
0.999999993037589	Mono-allelic
2.3267978673544e-10	Mono-allelic
0.000863945270456534	Mono-allelic
2.01068968548333e-17	Mono-allelic
0.148916854770463	Mono-allelic
2.54761779922106e-09	Mono-allelic
2.4392227098801e-18	Mono-allelic
0.999999999999502	Mono-allelic
0.999999990812876	Mono-allelic
0.999960425858001	Mono-allelic
0.000251545387143726	Mono-allelic
1	Mono-allelic
0.999778926784669	Mono-allelic
0.123171557798364	Mono-allelic
0.999981676230538	Mono-allelic
0.96659948998376	Mono-allelic
4.2699081515794e-18	Mono-allelic
0.999999999998899	Mono-allelic
0.988325174224289	Mono-allelic
3.35085328481012e-32	Mono-allelic
0.999999999996577	Mono-allelic
1	Mono-allelic
1.30928290822883e-09	Mono-allelic
0.999999999999615	Mono-allelic
2.82680908824168e-07	Mono-allelic
0.999999999243536	Mono-allelic
0.992408220746615	Mono-allelic
0.0124161367156595	Mono-allelic
0.999999970136674	Mono-allelic
7.58446207134695e-11	Mono-allelic
1	Mono-allelic
0.999334225936082	Mono-allelic
0.931167428907034	Mono-allelic
0.999999999960352	Mono-allelic
1	Mono-allelic
0.999861327903014	Mono-allelic
0.98391069272433	Mono-allelic
0.999625605628826	Mono-allelic
0.999887944666778	Mono-allelic
0.143360587521603	Mono-allelic
2.12727128833354e-10	Mono-allelic
0.0402760205908375	Mono-allelic
9.63398318823786e-06	Mono-allelic
0.00399795982037851	Mono-allelic
1	Mono-allelic
0.999999999999957	Mono-allelic
3.37196078129276e-12	Mono-allelic
0.999777377993311	Mono-allelic
9.00484700353252e-15	Mono-allelic
0.540500961526748	Mono-allelic
2.81917159772338e-06	Mono-allelic
0.167107906483767	Mono-allelic
0.037340336233784	Mono-allelic
0.99999998923763	Mono-allelic
0.999994190266832	Mono-allelic
0.0187051890603578	Mono-allelic
1.27768666750863e-13	Mono-allelic
1	Mono-allelic
0.999999999870052	Mono-allelic
0.999999988625439	Mono-allelic
0.598794374335646	Mono-allelic
0.0524721652106736	Mono-allelic
0.00377159434047734	Mono-allelic
0.999999999999999	Mono-allelic
0.999931494991399	Mono-allelic
2.44341366826455e-15	Mono-allelic
0.0169850911500093	Mono-allelic
2.07829078680833e-09	Mono-allelic
1.14922308622697e-19	Mono-allelic
0.999999688819538	Mono-allelic
0.999999999999998	Mono-allelic
1.74424656093306e-09	Mono-allelic
1	Mono-allelic
2.84478329461568e-28	Mono-allelic
4.85876112953959e-30	Mono-allelic
0.00198520533021869	Mono-allelic
0.999999976076245	Mono-allelic
1.03827941099656e-36	Mono-allelic
0.624035338566815	Mono-allelic
0.999999998772779	Mono-allelic
0.00967702872005615	Mono-allelic
0.999999999999917	Mono-allelic
0.396816706254351	Mono-allelic
1.48632710629839e-09	Mono-allelic
3.47000838602734e-07	Mono-allelic
0.998922497010538	Mono-allelic
1.26870589642995e-09	Mono-allelic
0.915114786069124	Mono-allelic
0.999986392987574	Mono-allelic
1	Mono-allelic
0.999999999977784	Mono-allelic
7.28965036384057e-17	Mono-allelic
0.999999282205417	Mono-allelic
0.999998799077916	Mono-allelic
0.999999989756126	Mono-allelic
0.999999956742059	Mono-allelic
1.72459258728833e-07	Mono-allelic
8.38165019830021e-14	Mono-allelic
0.081585312941524	Mono-allelic
3.27637947372689e-18	Mono-allelic
1	Mono-allelic
5.2690594448582e-14	Mono-allelic
0.999999988923851	Mono-allelic
0.999999999997998	Mono-allelic
3.4909969698734e-05	Mono-allelic
0.999999710450883	Mono-allelic
7.08533250817943e-10	Mono-allelic
0.999991316952971	Mono-allelic
0.0287564389143846	Mono-allelic
0.99982457942087	Mono-allelic
1.57752860822814e-10	Mono-allelic
4.43786678271006e-09	Mono-allelic
0.967520250474313	Mono-allelic
0.999998816586689	Mono-allelic
0.988817745670969	Mono-allelic
0.999305170743037	Mono-allelic
0.00141789628307911	Mono-allelic
5.90588306725244e-09	Mono-allelic
0.000260678659738433	Mono-allelic
1.57979216994573e-06	Mono-allelic
1.28278724595103e-15	Mono-allelic
1	Mono-allelic
0.193463838514136	Mono-allelic
2.59734647227681e-05	Mono-allelic
0.983606496118226	Mono-allelic
0.00029374061045514	Mono-allelic
0.886382452887145	Mono-allelic
0.999970366435791	Mono-allelic
0.999999999736807	Mono-allelic
0.999999999999997	Mono-allelic
0.000328238738462175	Mono-allelic
1	Mono-allelic
0.00209574936701279	Mono-allelic
0.999999892975844	Mono-allelic
0.939470348144616	Mono-allelic
0.998673853121633	Mono-allelic
0.899437543890269	Mono-allelic
[truncated: 18,001 more rows]
